# Supplementary material for: The influence of extreme rainfall on crime: Spatiotemporal dynamics in Hunan Province, China
Source: PLoS One. 2026 Apr 22;21(4):e0345811. doi: 10.1371/journal.pone.0345811 (PMC13102242; doi:10.1371/journal.pone.0345811)
Supplement: S1 Data — S1 Raw Data. This is the original data1 required to replicate the manuscript’s results. S2 Raw Data. This is the original data1 required to replicate the manuscript’s results. (ZIP) [file pone.0345811.s001.zip]

Archive with 145 entries (142 files):
- S1 Raw Data/
- S1 Raw Data/S1_Hunan administrative boundary GeoJSON/
- S1 Raw Data/S1_Hunan administrative boundary GeoJSON/430000.json
- S1 Raw Data/S1_Hunan administrative boundary GeoJSON/430100.json
- S1 Raw Data/S1_Hunan administrative boundary GeoJSON/430102.json
- S1 Raw Data/S1_Hunan administrative boundary GeoJSON/430103.json
- S1 Raw Data/S1_Hunan administrative boundary GeoJSON/430104.json
- S1 Raw Data/S1_Hunan administrative boundary GeoJSON/430105.json
- S1 Raw Data/S1_Hunan administrative boundary GeoJSON/430111.json
- S1 Raw Data/S1_Hunan administrative boundary GeoJSON/430112.json
- S1 Raw Data/S1_Hunan administrative boundary GeoJSON/430121.json
- S1 Raw Data/S1_Hunan administrative boundary GeoJSON/430181.json
- S1 Raw Data/S1_Hunan administrative boundary GeoJSON/430182.json
- S1 Raw Data/S1_Hunan administrative boundary GeoJSON/430200.json
- S1 Raw Data/S1_Hunan administrative boundary GeoJSON/430202.json
- S1 Raw Data/S1_Hunan administrative boundary GeoJSON/430203.json
- S1 Raw Data/S1_Hunan administrative boundary GeoJSON/430204.json
- S1 Raw Data/S1_Hunan administrative boundary GeoJSON/430211.json
- S1 Raw Data/S1_Hunan administrative boundary GeoJSON/430212.json
- S1 Raw Data/S1_Hunan administrative boundary GeoJSON/430223.json
- S1 Raw Data/S1_Hunan administrative boundary GeoJSON/430224.json
- S1 Raw Data/S1_Hunan administrative boundary GeoJSON/430225.json
- S1 Raw Data/S1_Hunan administrative boundary GeoJSON/430281.json
- S1 Raw Data/S1_Hunan administrative boundary GeoJSON/430300.json
- S1 Raw Data/S1_Hunan administrative boundary GeoJSON/430302.json
- S1 Raw Data/S1_Hunan administrative boundary GeoJSON/430304.json
- S1 Raw Data/S1_Hunan administrative boundary GeoJSON/430321.json
- S1 Raw Data/S1_Hunan administrative boundary GeoJSON/430381.json
- S1 Raw Data/S1_Hunan administrative boundary GeoJSON/430382.json
- S1 Raw Data/S1_Hunan administrative boundary GeoJSON/430400.json
- S1 Raw Data/S1_Hunan administrative boundary GeoJSON/430405.json
- S1 Raw Data/S1_Hunan administrative boundary GeoJSON/430406.json
- S1 Raw Data/S1_Hunan administrative boundary GeoJSON/430407.json
- S1 Raw Data/S1_Hunan administrative boundary GeoJSON/430408.json
- S1 Raw Data/S1_Hunan administrative boundary GeoJSON/430412.json
- S1 Raw Data/S1_Hunan administrative boundary GeoJSON/430421.json
- S1 Raw Data/S1_Hunan administrative boundary GeoJSON/430422.json
- S1 Raw Data/S1_Hunan administrative boundary GeoJSON/430423.json
- S1 Raw Data/S1_Hunan administrative boundary GeoJSON/430424.json
- S1 Raw Data/S1_Hunan administrative boundary GeoJSON/430426.json
- S1 Raw Data/S1_Hunan administrative boundary GeoJSON/430481.json
- S1 Raw Data/S1_Hunan administrative boundary GeoJSON/430482.json
- S1 Raw Data/S1_Hunan administrative boundary GeoJSON/430500.json
- S1 Raw Data/S1_Hunan administrative boundary GeoJSON/430502.json
- S1 Raw Data/S1_Hunan administrative boundary GeoJSON/430503.json
- S1 Raw Data/S1_Hunan administrative boundary GeoJSON/430511.json
- S1 Raw Data/S1_Hunan administrative boundary GeoJSON/430522.json
- S1 Raw Data/S1_Hunan administrative boundary GeoJSON/430523.json
- S1 Raw Data/S1_Hunan administrative boundary GeoJSON/430524.json
- S1 Raw Data/S1_Hunan administrative boundary GeoJSON/430525.json
- S1 Raw Data/S1_Hunan administrative boundary GeoJSON/430527.json
- S1 Raw Data/S1_Hunan administrative boundary GeoJSON/430528.json
- S1 Raw Data/S1_Hunan administrative boundary GeoJSON/430529.json
- S1 Raw Data/S1_Hunan administrative boundary GeoJSON/430581.json
- S1 Raw Data/S1_Hunan administrative boundary GeoJSON/430582.json
- S1 Raw Data/S1_Hunan administrative boundary GeoJSON/430600.json
- S1 Raw Data/S1_Hunan administrative boundary GeoJSON/430602.json
- S1 Raw Data/S1_Hunan administrative boundary GeoJSON/430603.json
- S1 Raw Data/S1_Hunan administrative boundary GeoJSON/430611.json
- S1 Raw Data/S1_Hunan administrative boundary GeoJSON/430621.json
- S1 Raw Data/S1_Hunan administrative boundary GeoJSON/430623.json
- S1 Raw Data/S1_Hunan administrative boundary GeoJSON/430624.json
- S1 Raw Data/S1_Hunan administrative boundary GeoJSON/430626.json
- S1 Raw Data/S1_Hunan administrative boundary GeoJSON/430681.json
- S1 Raw Data/S1_Hunan administrative boundary GeoJSON/430682.json
- S1 Raw Data/S1_Hunan administrative boundary GeoJSON/430700.json
- S1 Raw Data/S1_Hunan administrative boundary GeoJSON/430702.json
- S1 Raw Data/S1_Hunan administrative boundary GeoJSON/430703.json
- S1 Raw Data/S1_Hunan administrative boundary GeoJSON/430721.json
- S1 Raw Data/S1_Hunan administrative boundary GeoJSON/430722.json
- S1 Raw Data/S1_Hunan administrative boundary GeoJSON/430723.json
- S1 Raw Data/S1_Hunan administrative boundary GeoJSON/430724.json
- S1 Raw Data/S1_Hunan administrative boundary GeoJSON/430725.json
- S1 Raw Data/S1_Hunan administrative boundary GeoJSON/430726.json
- S1 Raw Data/S1_Hunan administrative boundary GeoJSON/430781.json
- S1 Raw Data/S1_Hunan administrative boundary GeoJSON/430800.json
- S1 Raw Data/S1_Hunan administrative boundary GeoJSON/430802.json
- S1 Raw Data/S1_Hunan administrative boundary GeoJSON/430811.json
- S1 Raw Data/S1_Hunan administrative boundary GeoJSON/430821.json
- S1 Raw Data/S1_Hunan administrative boundary GeoJSON/430822.json
- S1 Raw Data/S1_Hunan administrative boundary GeoJSON/430900.json
- S1 Raw Data/S1_Hunan administrative boundary GeoJSON/430902.json
- S1 Raw Data/S1_Hunan administrative boundary GeoJSON/430903.json
- S1 Raw Data/S1_Hunan administrative boundary GeoJSON/430921.json
- S1 Raw Data/S1_Hunan administrative boundary GeoJSON/430922.json
- S1 Raw Data/S1_Hunan administrative boundary GeoJSON/430923.json
- S1 Raw Data/S1_Hunan administrative boundary GeoJSON/430981.json
- S1 Raw Data/S1_Hunan administrative boundary GeoJSON/431000.json
- S1 Raw Data/S1_Hunan administrative boundary GeoJSON/431002.json
- S1 Raw Data/S1_Hunan administrative boundary GeoJSON/431003.json
- S1 Raw Data/S1_Hunan administrative boundary GeoJSON/431021.json
- S1 Raw Data/S1_Hunan administrative boundary GeoJSON/431022.json
- S1 Raw Data/S1_Hunan administrative boundary GeoJSON/431023.json
- S1 Raw Data/S1_Hunan administrative boundary GeoJSON/431024.json
- S1 Raw Data/S1_Hunan administrative boundary GeoJSON/431025.json
- S1 Raw Data/S1_Hunan administrative boundary GeoJSON/431026.json
- S1 Raw Data/S1_Hunan administrative boundary GeoJSON/431027.json
- S1 Raw Data/S1_Hunan administrative boundary GeoJSON/431028.json
- S1 Raw Data/S1_Hunan administrative boundary GeoJSON/431081.json
- S1 Raw Data/S1_Hunan administrative boundary GeoJSON/431100.json
- S1 Raw Data/S1_Hunan administrative boundary GeoJSON/431102.json
- S1 Raw Data/S1_Hunan administrative boundary GeoJSON/431103.json
- S1 Raw Data/S1_Hunan administrative boundary GeoJSON/431121.json
- S1 Raw Data/S1_Hunan administrative boundary GeoJSON/431122.json
- S1 Raw Data/S1_Hunan administrative boundary GeoJSON/431123.json
- S1 Raw Data/S1_Hunan administrative boundary GeoJSON/431124.json
- S1 Raw Data/S1_Hunan administrative boundary GeoJSON/431125.json
- S1 Raw Data/S1_Hunan administrative boundary GeoJSON/431126.json
- S1 Raw Data/S1_Hunan administrative boundary GeoJSON/431127.json
- S1 Raw Data/S1_Hunan administrative boundary GeoJSON/431128.json
- S1 Raw Data/S1_Hunan administrative boundary GeoJSON/431129.json
- S1 Raw Data/S1_Hunan administrative boundary GeoJSON/431200.json
- S1 Raw Data/S1_Hunan administrative boundary GeoJSON/431202.json
- S1 Raw Data/S1_Hunan administrative boundary GeoJSON/431221.json
- S1 Raw Data/S1_Hunan administrative boundary GeoJSON/431222.json
- S1 Raw Data/S1_Hunan administrative boundary GeoJSON/431223.json
- S1 Raw Data/S1_Hunan administrative boundary GeoJSON/431224.json
- S1 Raw Data/S1_Hunan administrative boundary GeoJSON/431225.json
- S1 Raw Data/S1_Hunan administrative boundary GeoJSON/431226.json
- S1 Raw Data/S1_Hunan administrative boundary GeoJSON/431227.json
- S1 Raw Data/S1_Hunan administrative boundary GeoJSON/431228.json
- S1 Raw Data/S1_Hunan administrative boundary GeoJSON/431229.json
- S1 Raw Data/S1_Hunan administrative boundary GeoJSON/431230.json
- S1 Raw Data/S1_Hunan administrative boundary GeoJSON/431281.json
- S1 Raw Data/S1_Hunan administrative boundary GeoJSON/431300.json
- S1 Raw Data/S1_Hunan administrative boundary GeoJSON/431302.json
- S1 Raw Data/S1_Hunan administrative boundary GeoJSON/431321.json
- S1 Raw Data/S1_Hunan administrative boundary GeoJSON/431322.json
- S1 Raw Data/S1_Hunan administrative boundary GeoJSON/431381.json
- S1 Raw Data/S1_Hunan administrative boundary GeoJSON/431382.json
- S1 Raw Data/S1_Hunan administrative boundary GeoJSON/433100.json
- S1 Raw Data/S1_Hunan administrative boundary GeoJSON/433101.json
- S1 Raw Data/S1_Hunan administrative boundary GeoJSON/433122.json
- S1 Raw Data/S1_Hunan administrative boundary GeoJSON/433123.json
- S1 Raw Data/S1_Hunan administrative boundary GeoJSON/433124.json
- S1 Raw Data/S1_Hunan administrative boundary GeoJSON/433125.json
- S1 Raw Data/S1_Hunan administrative boundary GeoJSON/433126.json
- S1 Raw Data/S1_Hunan administrative boundary GeoJSON/433127.json
- S1 Raw Data/S1_Hunan administrative boundary GeoJSON/433130.json
- S1 Raw Data/S2_Hunan administrative boundary vector data/
- S1 Raw Data/S2_Hunan administrative boundary vector data/Hunan administrative boundary.dbf
- S1 Raw Data/S2_Hunan administrative boundary vector data/Hunan administrative boundary.prj
- S1 Raw Data/S2_Hunan administrative boundary vector data/Hunan administrative boundary.shp
- S1 Raw Data/S2_Hunan administrative boundary vector data/Hunan administrative boundary.shx
- S1 Raw Data/S2_Hunan administrative boundary vector data/Hunan administrative boundary.tdb
