# Supplementary material for: The influence of extreme rainfall on crime: Spatiotemporal dynamics in Hunan Province, China
Source: PLoS One. 2026 Apr 22;21(4):e0345811. doi: 10.1371/journal.pone.0345811 (PMC13102242; doi:10.1371/journal.pone.0345811)
Supplement: S1 Data — S1 Raw Data. This is the original data1 required to replicate the manuscript’s results. S2 Raw Data. This is the original data1 required to replicate the manuscript’s results. (ZIP) [file pone.0345811.s001.zip › S1 Raw Data/S1_Hunan administrative boundary GeoJSON/430000.json]

{"type":"FeatureCollection","features":[{"type":"Feature","properties":{"adcode":430100,"name":"长沙市","center":[112.982279,28.19409],"centroid":[113.158697,28.224232],"childrenNum":9,"level":"city","parent":{"adcode":430000},"subFeatureIndex":0,"acroutes":[100000,430000]},"geometry":{"type":"MultiPolygon","coordinates":[[[[111.902613,28.021982],[111.896377,28.00871],[111.908303,28.000189],[111.900097,27.981343],[111.912624,27.973803],[111.926848,27.980851],[111.936311,27.991231],[111.951246,27.987079],[111.964156,27.965171],[111.982264,27.954351],[111.99025,27.940962],[111.999714,27.907837],[112.017548,27.906307],[112.030513,27.914398],[112.04408,27.912156],[112.051246,27.919208],[112.060218,27.920028],[112.087734,27.908384],[112.093095,27.895919],[112.101137,27.893622],[112.11826,27.897614],[112.127669,27.911227],[112.137625,27.905705],[112.149551,27.908001],[112.160656,27.916912],[112.158851,27.928337],[112.173457,27.940743],[112.180897,27.93812],[112.18303,27.947083],[112.199223,27.969487],[112.199059,27.96222],[112.211094,27.95375],[112.223785,27.971399],[112.23035,27.961837],[112.245284,27.963695],[112.257647,27.95916],[112.298457,27.971235],[112.306663,27.971618],[112.313009,27.95916],[112.328217,27.963968],[112.342604,27.957193],[112.354037,27.965662],[112.371105,27.970033],[112.382757,27.967957],[112.389814,27.962111],[112.402341,27.966373],[112.411313,27.963258],[112.415361,27.99216],[112.398129,27.996857],[112.407101,28.001118],[112.415033,28.01521],[112.41011,28.031593],[112.413282,28.040657],[112.42291,28.049339],[112.443972,28.05731],[112.459125,28.051905],[112.468698,28.058893],[112.480241,28.056272],[112.486259,28.04022],[112.516401,28.018814],[112.508086,28.008874],[112.511806,27.994672],[112.531117,27.994126],[112.539486,27.975388],[112.553874,27.972601],[112.561368,27.980469],[112.574279,27.967848],[112.576686,27.959324],[112.596926,27.953477],[112.594738,27.931507],[112.599005,27.921176],[112.606937,27.918006],[112.611642,27.900293],[112.619684,27.899801],[112.630515,27.890561],[112.633852,27.880116],[112.649443,27.880281],[112.657047,27.900347],[112.651248,27.918552],[112.641948,27.923308],[112.654585,27.941509],[112.687135,27.927079],[112.683415,27.920301],[112.706062,27.923089],[112.712463,27.916475],[112.731008,27.916967],[112.731828,27.929156],[112.743098,27.931944],[112.744082,27.946427],[112.758415,27.965389],[112.764487,27.986806],[112.763667,28.00232],[112.770122,28.017449],[112.779476,28.02149],[112.772419,28.031047],[112.777015,28.036944],[112.790472,28.031757],[112.792441,28.023729],[112.804257,28.025641],[112.808689,28.03689],[112.791785,28.049775],[112.78254,28.052778],[112.777124,28.061131],[112.782704,28.073577],[112.802124,28.069374],[112.81859,28.06921],[112.81591,28.061513],[112.825538,28.043988],[112.833525,28.037709],[112.831774,28.027388],[112.838776,28.021436],[112.850483,28.021272],[112.859728,28.004177],[112.858689,27.988882],[112.873021,27.990302],[112.869903,28.001937],[112.877562,28.004231],[112.882266,27.992924],[112.893481,27.99216],[112.883744,27.979158],[112.885658,27.974295],[112.900264,27.97812],[112.906555,27.971072],[112.914542,27.977737],[112.924116,27.974896],[112.928328,27.983583],[112.941402,27.984839],[112.937628,27.992378],[112.928054,27.993088],[112.935822,28.003958],[112.93347,28.015264],[112.945724,28.014773],[112.956774,27.998933],[112.992059,27.975825],[113.003164,27.965171],[113.023897,27.976972],[113.022858,27.985276],[113.035932,27.977409],[113.030079,27.991941],[113.041676,28.006198],[113.071709,28.010895],[113.090965,27.989865],[113.073733,27.972],[113.082322,27.964296],[113.09009,27.965171],[113.086698,27.950089],[113.101797,27.933693],[113.108635,27.933037],[113.122092,27.914288],[113.136644,27.914999],[113.138996,27.927845],[113.132978,27.930578],[113.131064,27.942219],[113.138832,27.945717],[113.135495,27.953422],[113.146545,27.953859],[113.158744,27.966373],[113.149554,27.980851],[113.148624,27.992269],[113.17067,27.999916],[113.164106,28.006744],[113.175812,28.015046],[113.190801,28.010676],[113.209182,28.012315],[113.214598,28.024057],[113.226578,28.020398],[113.228165,28.014445],[113.243865,28.009912],[113.250266,28.019688],[113.259839,28.013243],[113.258252,27.996475],[113.264051,28.011714],[113.271436,27.99063],[113.269576,27.977027],[113.277673,27.970634],[113.271819,27.961783],[113.271546,27.949706],[113.261863,27.948559],[113.259073,27.941782],[113.266677,27.934185],[113.273296,27.91888],[113.287574,27.916858],[113.2902,27.909915],[113.274883,27.909587],[113.281611,27.894443],[113.28101,27.880882],[113.274992,27.862671],[113.2902,27.865843],[113.288504,27.877218],[113.300102,27.877218],[113.300758,27.868851],[113.315747,27.865077],[113.331338,27.856928],[113.343045,27.858569],[113.359402,27.848067],[113.384402,27.854357],[113.399993,27.853373],[113.413231,27.857803],[113.416185,27.872789],[113.415529,27.888975],[113.424172,27.897668],[113.446163,27.895645],[113.459511,27.900183],[113.458144,27.908056],[113.463614,27.918224],[113.481557,27.927134],[113.490201,27.939432],[113.507323,27.938175],[113.521547,27.942328],[113.525923,27.959925],[113.554205,27.961236],[113.567717,27.964788],[113.575704,27.959761],[113.578221,27.93976],[113.569413,27.92779],[113.571383,27.912594],[113.576798,27.899746],[113.591405,27.891271],[113.597258,27.902917],[113.594796,27.910352],[113.602181,27.913578],[113.633965,27.895755],[113.644906,27.879734],[113.654971,27.87782],[113.660661,27.884929],[113.672203,27.876835],[113.69693,27.86989],[113.72286,27.885749],[113.730409,27.88471],[113.7367,27.90576],[113.745016,27.915983],[113.75344,27.934677],[113.771055,27.952712],[113.792718,27.955062],[113.793101,27.96222],[113.802948,27.974022],[113.82193,27.982272],[113.826799,27.973257],[113.845235,27.971673],[113.852018,27.976098],[113.852182,27.988609],[113.859841,28.001719],[113.869524,28.004231],[113.878714,27.991941],[113.900158,27.987571],[113.914272,27.99134],[113.935552,28.018923],[113.944032,28.014172],[113.965585,28.016848],[113.956997,28.028426],[113.957927,28.034815],[113.968813,28.041149],[113.989272,28.038746],[114.000596,28.040439],[114.026855,28.031811],[114.027566,28.041804],[114.047095,28.057473],[114.036318,28.078162],[114.019086,28.085422],[114.02855,28.084767],[114.027019,28.092408],[114.017336,28.102777],[114.013452,28.124003],[114.007216,28.125421],[114.005957,28.144842],[113.999885,28.147243],[113.992664,28.161424],[114.00738,28.166551],[114.012358,28.175113],[114.025049,28.172168],[114.048025,28.176694],[114.053441,28.171077],[114.068649,28.171677],[114.083802,28.179203],[114.105301,28.181493],[114.106614,28.201613],[114.12122,28.213116],[114.129645,28.228161],[114.143759,28.238135],[114.145017,28.247782],[114.170673,28.253504],[114.18052,28.249798],[114.184678,28.267617],[114.19912,28.272466],[114.198135,28.290717],[114.215695,28.293985],[114.235116,28.310925],[114.250652,28.318223],[114.255521,28.326609],[114.247096,28.338099],[114.260116,28.355685],[114.250597,28.368097],[114.258092,28.372942],[114.256013,28.3921],[114.252457,28.395747],[114.228168,28.39542],[114.214601,28.403039],[114.202238,28.424422],[114.193376,28.430842],[114.172369,28.432801],[114.182982,28.436881],[114.219306,28.470549],[114.218814,28.482621],[114.195619,28.498552],[114.174667,28.497356],[114.154645,28.507577],[114.14064,28.523395],[114.138124,28.533722],[114.12319,28.534755],[114.118485,28.538994],[114.100651,28.540299],[114.086756,28.555895],[114.073901,28.555188],[114.065968,28.547689],[114.051745,28.544374],[114.040038,28.551004],[114.025432,28.542798],[114.015038,28.545679],[114.013561,28.554591],[113.995782,28.564915],[113.975979,28.564752],[113.962467,28.542309],[113.950979,28.53644],[113.941242,28.526385],[113.935443,28.531385],[113.917883,28.525461],[113.903222,28.528613],[113.889546,28.515622],[113.876471,28.518884],[113.858473,28.532255],[113.844414,28.523885],[113.832434,28.498878],[113.832981,28.489037],[113.824885,28.484089],[113.817554,28.466851],[113.806394,28.458638],[113.78495,28.457551],[113.7739,28.451024],[113.7617,28.451405],[113.729698,28.441287],[113.717773,28.424042],[113.704643,28.422192],[113.676963,28.442049],[113.657324,28.447706],[113.661427,28.45445],[113.64972,28.470005],[113.635825,28.482621],[113.615311,28.495725],[113.598133,28.51198],[113.575923,28.536386],[113.558035,28.533179],[113.547258,28.52508],[113.52822,28.528287],[113.51542,28.537038],[113.507378,28.536929],[113.500923,28.559155],[113.491349,28.570457],[113.474391,28.579801],[113.462739,28.596532],[113.454369,28.591046],[113.446492,28.593925],[113.430408,28.590286],[113.424336,28.578715],[113.414599,28.590883],[113.42078,28.609513],[113.4245,28.636068],[113.411809,28.632267],[113.384785,28.644538],[113.375813,28.643343],[113.360113,28.631453],[113.358581,28.622384],[113.349226,28.616573],[113.332213,28.618963],[113.320342,28.615759],[113.316513,28.628629],[113.310003,28.633136],[113.283635,28.638728],[113.27253,28.631398],[113.258854,28.627597],[113.251797,28.629715],[113.245944,28.640629],[113.243592,28.656156],[113.233635,28.661639],[113.234729,28.646438],[113.216458,28.638077],[113.212957,28.632647],[113.215473,28.620809],[113.195014,28.603648],[113.183252,28.596858],[113.189653,28.580181],[113.186097,28.567957],[113.194685,28.56649],[113.200758,28.555569],[113.19392,28.55008],[113.19474,28.541549],[113.185933,28.529211],[113.183088,28.510132],[113.18544,28.503391],[113.171381,28.492408],[113.169904,28.480446],[113.154313,28.470875],[113.128657,28.473975],[113.132103,28.490777],[113.130462,28.498498],[113.111917,28.499313],[113.0966,28.50812],[113.085002,28.508229],[113.07904,28.521873],[113.067935,28.519264],[113.063722,28.505294],[113.041403,28.484905],[113.027781,28.483219],[113.019028,28.47305],[112.99184,28.460923],[112.974006,28.465274],[112.960768,28.477075],[112.977726,28.498552],[112.974882,28.506979],[112.978656,28.52345],[112.965637,28.521167],[112.939816,28.508501],[112.921271,28.520297],[112.898733,28.517525],[112.891293,28.524754],[112.87149,28.519156],[112.872365,28.500618],[112.852617,28.512524],[112.845341,28.510621],[112.822529,28.512796],[112.822419,28.528396],[112.815581,28.527798],[112.808579,28.519319],[112.792058,28.523015],[112.788831,28.535027],[112.808798,28.559046],[112.796435,28.558503],[112.772693,28.546385],[112.757704,28.529755],[112.753874,28.518014],[112.746872,28.510458],[112.731664,28.507414],[112.714542,28.510621],[112.700428,28.519699],[112.685384,28.525407],[112.672583,28.517525],[112.663229,28.501053],[112.651741,28.495671],[112.654421,28.484524],[112.639815,28.469352],[112.627288,28.468265],[112.624279,28.446074],[112.612134,28.424531],[112.594793,28.414629],[112.594355,28.40761],[112.584235,28.40244],[112.578436,28.382358],[112.580351,28.372887],[112.575427,28.369077],[112.575209,28.354596],[112.562462,28.344742],[112.564432,28.333144],[112.571379,28.324976],[112.560493,28.325411],[112.553928,28.318931],[112.535766,28.325466],[112.534563,28.332],[112.525974,28.325956],[112.505296,28.320728],[112.500974,28.311905],[112.486915,28.309236],[112.472965,28.317733],[112.466018,28.312886],[112.451248,28.317842],[112.438337,28.310652],[112.432976,28.317896],[112.429311,28.311143],[112.420066,28.312559],[112.422692,28.305587],[112.408468,28.294366],[112.404803,28.29867],[112.393753,28.290281],[112.377998,28.290063],[112.370339,28.284397],[112.352779,28.291261],[112.345284,28.289518],[112.349168,28.281837],[112.358632,28.283471],[112.356937,28.277369],[112.346761,28.274809],[112.332921,28.284397],[112.316674,28.282981],[112.322473,28.263258],[112.306444,28.261351],[112.294135,28.247073],[112.288282,28.254049],[112.280678,28.252632],[112.264431,28.235683],[112.255733,28.233448],[112.251685,28.2244],[112.237954,28.210445],[112.227286,28.221239],[112.223293,28.233939],[112.210109,28.239225],[112.195503,28.23323],[112.177997,28.235737],[112.169518,28.245602],[112.146214,28.254539],[112.137297,28.266636],[112.123128,28.266146],[112.11629,28.271703],[112.099058,28.270069],[112.093424,28.265001],[112.082264,28.267889],[112.080677,28.260806],[112.051684,28.25127],[112.033139,28.252468],[112.009671,28.244021],[112.003981,28.235029],[112.003489,28.224509],[111.986585,28.224182],[111.962132,28.208864],[111.961147,28.198124],[111.944736,28.186728],[111.941782,28.172277],[111.933248,28.168132],[111.93188,28.133332],[111.90885,28.116036],[111.899167,28.09983],[111.91525,28.082802],[111.914101,28.079363],[111.926246,28.065498],[111.911038,28.052287],[111.907537,28.041804],[111.913117,28.027989],[111.902613,28.021982]]]]}},{"type":"Feature","properties":{"adcode":430200,"name":"株洲市","center":[113.151737,27.835806],"centroid":[113.522078,27.11883],"childrenNum":9,"level":"city","parent":{"adcode":430000},"subFeatureIndex":1,"acroutes":[100000,430000]},"geometry":{"type":"MultiPolygon","coordinates":[[[[113.730409,27.88471],[113.72286,27.885749],[113.69693,27.86989],[113.672203,27.876835],[113.660661,27.884929],[113.654971,27.87782],[113.644906,27.879734],[113.633965,27.895755],[113.602181,27.913578],[113.594796,27.910352],[113.597258,27.902917],[113.591405,27.891271],[113.576798,27.899746],[113.571383,27.912594],[113.569413,27.92779],[113.578221,27.93976],[113.575704,27.959761],[113.567717,27.964788],[113.554205,27.961236],[113.525923,27.959925],[113.521547,27.942328],[113.507323,27.938175],[113.490201,27.939432],[113.481557,27.927134],[113.463614,27.918224],[113.458144,27.908056],[113.459511,27.900183],[113.446163,27.895645],[113.424172,27.897668],[113.415529,27.888975],[113.416185,27.872789],[113.413231,27.857803],[113.399993,27.853373],[113.384402,27.854357],[113.359402,27.848067],[113.343045,27.858569],[113.331338,27.856928],[113.315747,27.865077],[113.300758,27.868851],[113.300102,27.877218],[113.288504,27.877218],[113.2902,27.865843],[113.274992,27.862671],[113.28101,27.880882],[113.281611,27.894443],[113.274883,27.909587],[113.2902,27.909915],[113.287574,27.916858],[113.273296,27.91888],[113.266677,27.934185],[113.259073,27.941782],[113.261863,27.948559],[113.271546,27.949706],[113.271819,27.961783],[113.277673,27.970634],[113.269576,27.977027],[113.271436,27.99063],[113.264051,28.011714],[113.258252,27.996475],[113.259839,28.013243],[113.250266,28.019688],[113.243865,28.009912],[113.228165,28.014445],[113.226578,28.020398],[113.214598,28.024057],[113.209182,28.012315],[113.190801,28.010676],[113.175812,28.015046],[113.164106,28.006744],[113.17067,27.999916],[113.148624,27.992269],[113.149554,27.980851],[113.158744,27.966373],[113.146545,27.953859],[113.135495,27.953422],[113.138832,27.945717],[113.131064,27.942219],[113.132978,27.930578],[113.138996,27.927845],[113.136644,27.914999],[113.122092,27.914288],[113.108635,27.933037],[113.101797,27.933693],[113.086698,27.950089],[113.069193,27.938557],[113.061315,27.910899],[113.048405,27.890998],[113.045943,27.875632],[113.038613,27.864093],[113.046381,27.846426],[113.03812,27.843308],[113.012464,27.822902],[113.002343,27.810427],[113.003766,27.798772],[113.023022,27.791821],[113.033689,27.77064],[113.034893,27.762812],[113.029532,27.752082],[113.032048,27.742391],[113.053711,27.733356],[113.058963,27.727114],[113.050429,27.711013],[113.026195,27.711013],[113.00847,27.684775],[112.995068,27.676613],[112.994575,27.665819],[113.003985,27.652395],[113.016129,27.660395],[113.027289,27.659025],[113.031446,27.651901],[113.024554,27.642585],[113.03905,27.630747],[113.038832,27.621594],[113.018974,27.612714],[113.007759,27.621649],[112.997147,27.616112],[112.999006,27.606135],[113.009017,27.598734],[112.988831,27.578337],[112.972146,27.568796],[112.970779,27.561666],[112.976523,27.54214],[112.975265,27.526287],[112.969411,27.511638],[112.975757,27.501267],[112.987573,27.498688],[112.983963,27.487328],[112.971381,27.475199],[112.979039,27.467515],[112.985659,27.469765],[112.989105,27.447094],[112.995396,27.438309],[112.999225,27.435619],[112.994247,27.407064],[113.002015,27.392729],[113.024171,27.385807],[113.021545,27.378337],[113.025265,27.367239],[113.042223,27.350921],[113.033306,27.345041],[113.032541,27.329269],[113.048843,27.320915],[113.04381,27.309647],[113.051031,27.287492],[113.068427,27.280949],[113.085878,27.266433],[113.082431,27.253895],[113.092606,27.238274],[113.087847,27.235469],[113.107814,27.225238],[113.115473,27.205597],[113.127508,27.207358],[113.133252,27.229638],[113.144138,27.249275],[113.148296,27.251695],[113.164324,27.236019],[113.173734,27.233489],[113.182979,27.240915],[113.23183,27.237339],[113.248406,27.23943],[113.255408,27.223642],[113.271929,27.205707],[113.283964,27.178634],[113.280298,27.166636],[113.260058,27.173186],[113.257815,27.160141],[113.245944,27.151609],[113.244795,27.139994],[113.236042,27.145224],[113.219467,27.131736],[113.196053,27.14181],[113.193482,27.1357],[113.16799,27.126175],[113.164543,27.101285],[113.170779,27.099027],[113.175101,27.088838],[113.193865,27.076059],[113.199171,27.056888],[113.198022,27.04069],[113.215856,27.0408],[113.220014,27.024434],[113.23462,27.021403],[113.235714,27.014789],[113.224937,27.012474],[113.21892,27.002939],[113.226852,26.994671],[113.221546,26.974549],[113.225594,26.956298],[113.235331,26.951721],[113.245014,26.93832],[113.280955,26.939974],[113.278329,26.928447],[113.266458,26.918408],[113.257104,26.917691],[113.254751,26.900259],[113.239708,26.894466],[113.24288,26.889279],[113.239106,26.877747],[113.227125,26.876423],[113.232869,26.860971],[113.252399,26.839224],[113.259784,26.827797],[113.280627,26.825202],[113.273789,26.813056],[113.285331,26.799694],[113.285441,26.79003],[113.27811,26.777715],[113.283417,26.771473],[113.299281,26.768104],[113.306283,26.773517],[113.315091,26.79616],[113.326305,26.80759],[113.338121,26.81024],[113.363669,26.800081],[113.384456,26.797099],[113.394303,26.804774],[113.404697,26.797596],[113.412684,26.782575],[113.428111,26.769761],[113.427618,26.764569],[113.413286,26.72982],[113.400758,26.706943],[113.382049,26.69915],[113.381448,26.6939],[113.392224,26.674885],[113.399883,26.666593],[113.400977,26.658245],[113.415474,26.645694],[113.418045,26.629381],[113.411371,26.610134],[113.400266,26.605211],[113.399117,26.596969],[113.414599,26.587399],[113.429478,26.558738],[113.458144,26.561782],[113.467279,26.559347],[113.477072,26.562667],[113.491021,26.575338],[113.495781,26.58419],[113.509183,26.59271],[113.523461,26.595476],[113.541295,26.59271],[113.554971,26.585352],[113.562192,26.575172],[113.558691,26.549497],[113.572969,26.519111],[113.587028,26.520882],[113.589162,26.511416],[113.603604,26.507652],[113.595671,26.479913],[113.588998,26.467121],[113.603275,26.448345],[113.609621,26.431007],[113.607707,26.419096],[113.583199,26.394661],[113.583527,26.370331],[113.592499,26.360187],[113.597149,26.34583],[113.598954,26.326646],[113.60705,26.315113],[113.617061,26.308236],[113.615201,26.278896],[113.64414,26.267968],[113.655464,26.270575],[113.671602,26.256761],[113.67833,26.247273],[113.708473,26.234067],[113.725158,26.223745],[113.738724,26.18317],[113.736536,26.159351],[113.729261,26.139248],[113.72204,26.133139],[113.702455,26.124419],[113.693265,26.09581],[113.709074,26.065805],[113.736427,26.041129],[113.750705,26.041629],[113.761536,26.04791],[113.780957,26.066139],[113.780792,26.093699],[113.791624,26.10431],[113.805793,26.100033],[113.811099,26.086421],[113.824775,26.084087],[113.845071,26.095699],[113.849611,26.107588],[113.860278,26.119309],[113.888451,26.130362],[113.896438,26.135527],[113.902839,26.148023],[113.914491,26.15874],[113.916953,26.171344],[113.930246,26.172788],[113.94611,26.184502],[113.949502,26.192663],[113.970071,26.202099],[113.971548,26.219305],[113.980191,26.226464],[113.978933,26.23773],[113.989108,26.246663],[114.00273,26.251324],[114.011264,26.258481],[114.029316,26.266359],[114.02122,26.283056],[114.02576,26.296812],[114.041789,26.309567],[114.035607,26.323375],[114.047588,26.337403],[114.039765,26.345663],[114.039655,26.361407],[114.030574,26.376594],[114.036264,26.377314],[114.042992,26.390227],[114.049885,26.391114],[114.062522,26.406131],[114.071658,26.409843],[114.076472,26.404136],[114.085443,26.406242],[114.089054,26.418043],[114.085772,26.422808],[114.086428,26.439593],[114.090531,26.455712],[114.110115,26.483014],[114.09808,26.484121],[114.086756,26.478196],[114.072697,26.479913],[114.084185,26.504994],[114.086264,26.525753],[114.097533,26.541196],[114.096275,26.548279],[114.105903,26.559679],[114.108091,26.575006],[114.084677,26.577772],[114.069634,26.575836],[114.060881,26.580649],[114.042555,26.57993],[114.033091,26.585629],[114.019743,26.587454],[114.017664,26.599624],[113.996384,26.61561],[113.984404,26.614559],[113.960005,26.618099],[113.953167,26.613729],[113.938944,26.612844],[113.906449,26.615665],[113.901362,26.627888],[113.88495,26.635796],[113.881449,26.654319],[113.867992,26.652992],[113.860497,26.664105],[113.862686,26.689478],[113.861373,26.705948],[113.856449,26.714735],[113.856777,26.735622],[113.852839,26.750041],[113.85355,26.76943],[113.845946,26.788153],[113.836755,26.79616],[113.835771,26.806375],[113.857926,26.826803],[113.85902,26.833814],[113.877456,26.859481],[113.892062,26.860529],[113.891406,26.897831],[113.903058,26.91063],[113.902182,26.925855],[113.926362,26.947144],[113.921384,26.960047],[113.8925,26.964734],[113.879808,26.983315],[113.871493,26.990095],[113.870727,27.003876],[113.863287,27.018482],[113.848134,27.016663],[113.845563,27.028402],[113.838506,27.034959],[113.8239,27.036116],[113.816679,27.046806],[113.811919,27.081568],[113.807652,27.097705],[113.803276,27.099358],[113.788178,27.086525],[113.779972,27.087131],[113.77193,27.096384],[113.774173,27.120283],[113.77937,27.137186],[113.801088,27.158435],[113.814709,27.174286],[113.823025,27.192997],[113.847204,27.222487],[113.853057,27.234754],[113.859896,27.269127],[113.871712,27.284743],[113.869141,27.296509],[113.858364,27.298763],[113.854644,27.305249],[113.872915,27.346745],[113.876198,27.382072],[113.872642,27.384874],[113.837412,27.371909],[113.822915,27.364767],[113.81088,27.368393],[113.783254,27.362185],[113.762904,27.360866],[113.743648,27.348723],[113.722751,27.348998],[113.717991,27.342403],[113.699775,27.332072],[113.672149,27.333281],[113.657707,27.347459],[113.639162,27.349932],[113.625923,27.343228],[113.616678,27.345426],[113.60437,27.365536],[113.602674,27.385753],[113.618866,27.398441],[113.629753,27.401022],[113.620672,27.418267],[113.606886,27.417498],[113.59775,27.428755],[113.599665,27.450333],[113.592006,27.468173],[113.614381,27.477449],[113.613724,27.48409],[113.627017,27.498029],[113.622367,27.503627],[113.628604,27.512241],[113.621875,27.52678],[113.610442,27.514546],[113.583363,27.524696],[113.578822,27.545157],[113.599391,27.567425],[113.601525,27.57905],[113.608801,27.584972],[113.604917,27.594622],[113.607269,27.625376],[113.619413,27.641763],[113.652127,27.663628],[113.659238,27.672011],[113.669742,27.694855],[113.696328,27.718899],[113.700431,27.731002],[113.699009,27.741131],[113.73123,27.774471],[113.763232,27.799319],[113.767226,27.808184],[113.767062,27.824489],[113.763506,27.842214],[113.756339,27.86021],[113.731503,27.869125],[113.730409,27.88471]]]]}},{"type":"Feature","properties":{"adcode":430300,"name":"湘潭市","center":[112.944052,27.82973],"centroid":[112.608495,27.72863],"childrenNum":5,"level":"city","parent":{"adcode":430000},"subFeatureIndex":2,"acroutes":[100000,430000]},"geometry":{"type":"MultiPolygon","coordinates":[[[[111.999714,27.907837],[112.012296,27.87864],[112.014813,27.847083],[112.026957,27.835157],[112.040524,27.839534],[112.04687,27.817048],[112.069901,27.80397],[112.087023,27.81382],[112.101246,27.807363],[112.106498,27.790617],[112.097745,27.776551],[112.098675,27.765001],[112.11268,27.761991],[112.130623,27.747428],[112.110929,27.738722],[112.106389,27.717147],[112.100699,27.722295],[112.099113,27.73467],[112.087187,27.733739],[112.081826,27.721747],[112.092111,27.716325],[112.083303,27.71523],[112.071761,27.720652],[112.053489,27.714135],[112.045338,27.706303],[112.052997,27.690527],[112.048785,27.688336],[112.048183,27.674038],[112.05803,27.680393],[112.07094,27.6696],[112.067001,27.658477],[112.078052,27.645764],[112.091235,27.642366],[112.104255,27.653381],[112.113664,27.653436],[112.11722,27.645435],[112.124879,27.646147],[112.134616,27.654696],[112.137953,27.666258],[112.145776,27.665162],[112.154857,27.64949],[112.166673,27.660066],[112.176083,27.650203],[112.199387,27.654313],[112.206827,27.651627],[112.2071,27.670531],[112.216564,27.675846],[112.222636,27.671517],[112.230623,27.685871],[112.240853,27.691075],[112.243369,27.707727],[112.268534,27.700935],[112.290525,27.7057],[112.304201,27.697868],[112.315744,27.685871],[112.320613,27.675298],[112.315142,27.664285],[112.313501,27.651025],[112.288884,27.646915],[112.281882,27.643298],[112.283906,27.633652],[112.298019,27.620991],[112.330788,27.602517],[112.334289,27.581408],[112.332429,27.569947],[112.325317,27.556182],[112.308578,27.53457],[112.301411,27.503188],[112.306389,27.492816],[112.321652,27.496493],[112.328709,27.490511],[112.333851,27.495725],[112.346105,27.496273],[112.348129,27.488206],[112.365799,27.480907],[112.373731,27.48656],[112.393479,27.492542],[112.391948,27.499731],[112.401193,27.503736],[112.399606,27.510266],[112.406007,27.524092],[112.417604,27.527713],[112.427123,27.526067],[112.435985,27.514546],[112.429639,27.499785],[112.446379,27.491499],[112.460164,27.490456],[112.47023,27.461916],[112.480952,27.453132],[112.500974,27.445831],[112.521981,27.429194],[112.531007,27.430293],[112.538885,27.416674],[112.55453,27.424911],[112.553327,27.432379],[112.566893,27.441768],[112.576576,27.434466],[112.587244,27.437046],[112.592605,27.454999],[112.608305,27.455987],[112.615143,27.465978],[112.63046,27.466252],[112.639596,27.45983],[112.64627,27.464715],[112.659727,27.452309],[112.673075,27.456811],[112.69069,27.454121],[112.687244,27.437101],[112.678491,27.42892],[112.677397,27.419255],[112.685658,27.405691],[112.704093,27.407668],[112.715308,27.404263],[112.727507,27.394871],[112.735822,27.401517],[112.748404,27.39899],[112.76033,27.403988],[112.771818,27.392784],[112.77417,27.376359],[112.791566,27.36213],[112.80382,27.36202],[112.806282,27.348723],[112.799826,27.344327],[112.807868,27.338392],[112.815691,27.343777],[112.831118,27.338337],[112.834947,27.354382],[112.852999,27.355097],[112.863886,27.351196],[112.869958,27.356141],[112.901906,27.360536],[112.920177,27.356635],[112.924936,27.367074],[112.921818,27.409865],[112.9251,27.418871],[112.939597,27.426284],[112.955954,27.430293],[112.978109,27.439188],[112.995396,27.438309],[112.989105,27.447094],[112.985659,27.469765],[112.979039,27.467515],[112.971381,27.475199],[112.983963,27.487328],[112.987573,27.498688],[112.975757,27.501267],[112.969411,27.511638],[112.975265,27.526287],[112.976523,27.54214],[112.970779,27.561666],[112.972146,27.568796],[112.988831,27.578337],[113.009017,27.598734],[112.999006,27.606135],[112.997147,27.616112],[113.007759,27.621649],[113.018974,27.612714],[113.038832,27.621594],[113.03905,27.630747],[113.024554,27.642585],[113.031446,27.651901],[113.027289,27.659025],[113.016129,27.660395],[113.003985,27.652395],[112.994575,27.665819],[112.995068,27.676613],[113.00847,27.684775],[113.026195,27.711013],[113.050429,27.711013],[113.058963,27.727114],[113.053711,27.733356],[113.032048,27.742391],[113.029532,27.752082],[113.034893,27.762812],[113.033689,27.77064],[113.023022,27.791821],[113.003766,27.798772],[113.002343,27.810427],[113.012464,27.822902],[113.03812,27.843308],[113.046381,27.846426],[113.038613,27.864093],[113.045943,27.875632],[113.048405,27.890998],[113.061315,27.910899],[113.069193,27.938557],[113.086698,27.950089],[113.09009,27.965171],[113.082322,27.964296],[113.073733,27.972],[113.090965,27.989865],[113.071709,28.010895],[113.041676,28.006198],[113.030079,27.991941],[113.035932,27.977409],[113.022858,27.985276],[113.023897,27.976972],[113.003164,27.965171],[112.992059,27.975825],[112.956774,27.998933],[112.945724,28.014773],[112.93347,28.015264],[112.935822,28.003958],[112.928054,27.993088],[112.937628,27.992378],[112.941402,27.984839],[112.928328,27.983583],[112.924116,27.974896],[112.914542,27.977737],[112.906555,27.971072],[112.900264,27.97812],[112.885658,27.974295],[112.883744,27.979158],[112.893481,27.99216],[112.882266,27.992924],[112.877562,28.004231],[112.869903,28.001937],[112.873021,27.990302],[112.858689,27.988882],[112.859728,28.004177],[112.850483,28.021272],[112.838776,28.021436],[112.831774,28.027388],[112.833525,28.037709],[112.825538,28.043988],[112.81591,28.061513],[112.81859,28.06921],[112.802124,28.069374],[112.782704,28.073577],[112.777124,28.061131],[112.78254,28.052778],[112.791785,28.049775],[112.808689,28.03689],[112.804257,28.025641],[112.792441,28.023729],[112.790472,28.031757],[112.777015,28.036944],[112.772419,28.031047],[112.779476,28.02149],[112.770122,28.017449],[112.763667,28.00232],[112.764487,27.986806],[112.758415,27.965389],[112.744082,27.946427],[112.743098,27.931944],[112.731828,27.929156],[112.731008,27.916967],[112.712463,27.916475],[112.706062,27.923089],[112.683415,27.920301],[112.687135,27.927079],[112.654585,27.941509],[112.641948,27.923308],[112.651248,27.918552],[112.657047,27.900347],[112.649443,27.880281],[112.633852,27.880116],[112.630515,27.890561],[112.619684,27.899801],[112.611642,27.900293],[112.606937,27.918006],[112.599005,27.921176],[112.594738,27.931507],[112.596926,27.953477],[112.576686,27.959324],[112.574279,27.967848],[112.561368,27.980469],[112.553874,27.972601],[112.539486,27.975388],[112.531117,27.994126],[112.511806,27.994672],[112.508086,28.008874],[112.516401,28.018814],[112.486259,28.04022],[112.480241,28.056272],[112.468698,28.058893],[112.459125,28.051905],[112.443972,28.05731],[112.42291,28.049339],[112.413282,28.040657],[112.41011,28.031593],[112.415033,28.01521],[112.407101,28.001118],[112.398129,27.996857],[112.415361,27.99216],[112.411313,27.963258],[112.402341,27.966373],[112.389814,27.962111],[112.382757,27.967957],[112.371105,27.970033],[112.354037,27.965662],[112.342604,27.957193],[112.328217,27.963968],[112.313009,27.95916],[112.306663,27.971618],[112.298457,27.971235],[112.257647,27.95916],[112.245284,27.963695],[112.23035,27.961837],[112.223785,27.971399],[112.211094,27.95375],[112.199059,27.96222],[112.199223,27.969487],[112.18303,27.947083],[112.180897,27.93812],[112.173457,27.940743],[112.158851,27.928337],[112.160656,27.916912],[112.149551,27.908001],[112.137625,27.905705],[112.127669,27.911227],[112.11826,27.897614],[112.101137,27.893622],[112.093095,27.895919],[112.087734,27.908384],[112.060218,27.920028],[112.051246,27.919208],[112.04408,27.912156],[112.030513,27.914398],[112.017548,27.906307],[111.999714,27.907837]]]]}},{"type":"Feature","properties":{"adcode":430400,"name":"衡阳市","center":[112.607693,26.900358],"centroid":[112.579689,26.792402],"childrenNum":12,"level":"city","parent":{"adcode":430000},"subFeatureIndex":3,"acroutes":[100000,430000]},"geometry":{"type":"MultiPolygon","coordinates":[[[[112.995396,27.438309],[112.978109,27.439188],[112.955954,27.430293],[112.939597,27.426284],[112.9251,27.418871],[112.921818,27.409865],[112.924936,27.367074],[112.920177,27.356635],[112.901906,27.360536],[112.869958,27.356141],[112.863886,27.351196],[112.852999,27.355097],[112.834947,27.354382],[112.831118,27.338337],[112.815691,27.343777],[112.807868,27.338392],[112.799826,27.344327],[112.806282,27.348723],[112.80382,27.36202],[112.791566,27.36213],[112.77417,27.376359],[112.771818,27.392784],[112.76033,27.403988],[112.748404,27.39899],[112.735822,27.401517],[112.727507,27.394871],[112.715308,27.404263],[112.704093,27.407668],[112.685658,27.405691],[112.677397,27.419255],[112.678491,27.42892],[112.687244,27.437101],[112.69069,27.454121],[112.673075,27.456811],[112.659727,27.452309],[112.64627,27.464715],[112.639596,27.45983],[112.63046,27.466252],[112.615143,27.465978],[112.608305,27.455987],[112.592605,27.454999],[112.587244,27.437046],[112.576576,27.434466],[112.566893,27.441768],[112.553327,27.432379],[112.55453,27.424911],[112.538885,27.416674],[112.531007,27.430293],[112.521981,27.429194],[112.522418,27.420464],[112.508359,27.417004],[112.51279,27.403164],[112.50453,27.403988],[112.499005,27.397727],[112.49988,27.374931],[112.489596,27.371909],[112.485712,27.359877],[112.471871,27.372404],[112.459891,27.355152],[112.438118,27.344602],[112.432374,27.354218],[112.408523,27.36147],[112.368151,27.356086],[112.370503,27.363888],[112.358742,27.362459],[112.339267,27.365921],[112.331061,27.370206],[112.321543,27.363998],[112.312133,27.367074],[112.309125,27.360426],[112.299715,27.358723],[112.282593,27.337073],[112.287844,27.328939],[112.279857,27.31223],[112.267275,27.305084],[112.256116,27.310691],[112.254912,27.295684],[112.239048,27.287822],[112.233085,27.265388],[112.223785,27.261209],[112.213938,27.268908],[112.206225,27.285128],[112.20535,27.296564],[112.197691,27.295794],[112.190634,27.311791],[112.182374,27.309812],[112.174824,27.319651],[112.163883,27.324542],[112.153654,27.305689],[112.162844,27.284193],[112.163063,27.277321],[112.150535,27.265828],[112.1507,27.254609],[112.160054,27.247515],[112.154091,27.239375],[112.137899,27.237009],[112.127942,27.227658],[112.129529,27.220892],[112.112625,27.222322],[112.114211,27.210714],[112.107209,27.214125],[112.092165,27.205652],[112.08861,27.195143],[112.091235,27.185623],[112.076739,27.185183],[112.070666,27.191071],[112.058139,27.175442],[112.049003,27.150784],[112.05245,27.142856],[112.046596,27.132672],[112.056006,27.116649],[112.051684,27.102882],[112.056224,27.085754],[112.046925,27.077271],[112.05059,27.071102],[112.071815,27.064987],[112.078052,27.041792],[112.086859,27.033912],[112.086804,27.013246],[112.081006,27.008561],[112.060108,27.013026],[112.050152,27.006467],[112.043205,26.995663],[112.047143,26.975265],[112.019846,26.9649],[112.01629,26.955416],[112.007045,26.952658],[112.000644,26.943669],[111.979474,26.942291],[111.986366,26.950011],[111.983795,26.958228],[111.972526,26.958118],[111.961804,26.951169],[111.953598,26.955195],[111.9356,26.952217],[111.929802,26.93854],[111.917821,26.935176],[111.907427,26.924752],[111.89851,26.926627],[111.898237,26.96887],[111.894353,26.978243],[111.898401,26.986677],[111.881278,26.999632],[111.868696,27.013411],[111.863171,27.009774],[111.841946,27.008726],[111.817438,27.020962],[111.823237,27.036778],[111.81607,27.045428],[111.809178,27.046035],[111.807865,27.033141],[111.786913,27.039698],[111.776683,27.046586],[111.772525,27.058045],[111.753543,27.057329],[111.758029,27.062728],[111.737897,27.061571],[111.724768,27.069063],[111.712842,27.052316],[111.699276,27.046586],[111.68828,27.031377],[111.665796,27.031763],[111.659615,27.012144],[111.651518,27.008726],[111.649768,27.00112],[111.6577,26.986016],[111.649713,26.962915],[111.635271,26.963742],[111.622033,26.954202],[111.613663,26.959717],[111.604472,26.958393],[111.587569,26.96694],[111.581442,26.962143],[111.576463,26.945048],[111.567109,26.934845],[111.583137,26.925028],[111.583028,26.909031],[111.5891,26.896728],[111.578597,26.8831],[111.569078,26.884314],[111.564483,26.86958],[111.551026,26.860033],[111.550752,26.846952],[111.543586,26.840935],[111.549111,26.832324],[111.545938,26.821724],[111.549986,26.812338],[111.558083,26.808639],[111.575369,26.809357],[111.577229,26.79986],[111.588006,26.797596],[111.601245,26.785888],[111.618477,26.7913],[111.629637,26.789312],[111.638006,26.802344],[111.644516,26.803228],[111.642437,26.817252],[111.650862,26.840438],[111.66596,26.843309],[111.684615,26.833538],[111.701464,26.836188],[111.700589,26.843198],[111.712678,26.84916],[111.719243,26.847283],[111.731278,26.8326],[111.739046,26.832876],[111.746759,26.841487],[111.752285,26.831551],[111.745009,26.825534],[111.744735,26.812173],[111.753707,26.807038],[111.772142,26.80875],[111.771705,26.79986],[111.781278,26.789147],[111.797307,26.79257],[111.802504,26.801516],[111.820556,26.804498],[111.824057,26.798479],[111.817055,26.784011],[111.827504,26.780918],[111.831825,26.786164],[111.850206,26.789809],[111.859178,26.799584],[111.871486,26.796491],[111.874769,26.785888],[111.903325,26.751754],[111.917985,26.748936],[111.916399,26.733688],[111.927066,26.711032],[111.94036,26.699427],[111.949003,26.681519],[111.951902,26.664216],[111.959342,26.65642],[111.960983,26.645307],[111.973565,26.630929],[111.990196,26.624182],[111.997526,26.605101],[112.006005,26.596914],[112.014922,26.605322],[112.019736,26.619205],[112.013992,26.627556],[112.005513,26.624791],[111.995666,26.63939],[112.006498,26.648458],[112.028489,26.651831],[112.04583,26.643205],[112.05617,26.647961],[112.076903,26.64398],[112.093478,26.634026],[112.094189,26.645141],[112.10978,26.654043],[112.117822,26.650504],[112.115743,26.643371],[112.126356,26.63574],[112.151082,26.625731],[112.150317,26.617048],[112.141454,26.603386],[112.143916,26.593429],[112.158577,26.591825],[112.170557,26.585352],[112.168205,26.574674],[112.174715,26.571188],[112.169518,26.557078],[112.156389,26.555529],[112.149113,26.547173],[112.162735,26.539314],[112.147363,26.527469],[112.144737,26.504441],[112.15245,26.502725],[112.174223,26.524148],[112.19047,26.536879],[112.213118,26.548556],[112.227833,26.546453],[112.242713,26.535052],[112.243205,26.514073],[112.236695,26.505382],[112.211258,26.502725],[112.195339,26.486613],[112.1757,26.500178],[112.159999,26.493866],[112.159562,26.486336],[112.166509,26.477033],[112.152177,26.469668],[112.157975,26.465016],[112.161914,26.450727],[112.155295,26.444523],[112.143205,26.441477],[112.145612,26.431727],[112.152724,26.430065],[112.150098,26.416326],[112.153271,26.403139],[112.140634,26.407959],[112.141728,26.387068],[112.150152,26.38463],[112.148183,26.35736],[112.153161,26.349544],[112.158741,26.353036],[112.181498,26.34339],[112.177724,26.325925],[112.177942,26.305741],[112.190415,26.312229],[112.199004,26.30746],[112.20896,26.31356],[112.212461,26.30563],[112.205021,26.285275],[112.197308,26.277287],[112.200809,26.262365],[112.19605,26.229794],[112.190306,26.22369],[112.194901,26.206873],[112.192877,26.19394],[112.185929,26.185668],[112.195448,26.172011],[112.206115,26.165514],[112.217221,26.165459],[112.212571,26.151188],[112.222636,26.150799],[112.224332,26.138915],[112.231389,26.134417],[112.232428,26.117865],[112.257702,26.123308],[112.258523,26.130751],[112.266947,26.13114],[112.284453,26.143636],[112.290689,26.144024],[112.292385,26.134417],[112.304256,26.132917],[112.31186,26.148967],[112.310437,26.158574],[112.327068,26.161128],[112.33779,26.167569],[112.357046,26.161294],[112.364322,26.181282],[112.375044,26.190553],[112.377287,26.201544],[112.386641,26.205208],[112.395066,26.186168],[112.405788,26.184835],[112.429256,26.189721],[112.444574,26.175953],[112.450919,26.180394],[112.47953,26.175786],[112.485055,26.167957],[112.482046,26.160739],[112.48872,26.150911],[112.507812,26.159573],[112.50825,26.143858],[112.5129,26.135583],[112.524443,26.137471],[112.529092,26.147579],[112.554804,26.147245],[112.566565,26.158518],[112.578381,26.153632],[112.582047,26.15924],[112.576248,26.168346],[112.577451,26.182004],[112.572309,26.193384],[112.58057,26.208982],[112.581062,26.219083],[112.597802,26.220526],[112.602834,26.217085],[112.608961,26.198436],[112.623403,26.192108],[112.633688,26.163293],[112.630132,26.154409],[112.637299,26.138915],[112.654257,26.129251],[112.670668,26.127696],[112.658196,26.114976],[112.646161,26.112421],[112.642277,26.105977],[112.654913,26.101033],[112.665307,26.10981],[112.673787,26.111032],[112.676139,26.125974],[112.686423,26.123808],[112.688557,26.114198],[112.707704,26.122419],[112.710275,26.131751],[112.720395,26.125474],[112.735056,26.134583],[112.739979,26.144469],[112.746216,26.143802],[112.752507,26.129862],[112.760384,26.133084],[112.758743,26.149855],[112.768371,26.145524],[112.782157,26.146024],[112.783634,26.164237],[112.791402,26.166292],[112.78812,26.175342],[112.777179,26.177341],[112.775975,26.183892],[112.786041,26.196993],[112.79173,26.193218],[112.78987,26.179839],[112.795614,26.180116],[112.802616,26.19022],[112.809728,26.192163],[112.818535,26.186667],[112.818754,26.161794],[112.838557,26.155742],[112.846435,26.158296],[112.857923,26.154187],[112.870067,26.155797],[112.875866,26.1498],[112.891074,26.156519],[112.903601,26.148467],[112.920997,26.157963],[112.921052,26.174398],[112.930133,26.176785],[112.942606,26.170789],[112.949882,26.160184],[112.968645,26.154242],[112.984564,26.156575],[112.992989,26.162349],[113.008635,26.155631],[113.035659,26.172843],[113.034948,26.206651],[113.039926,26.213589],[113.025867,26.245276],[113.032103,26.25199],[113.045287,26.254542],[113.05207,26.248494],[113.068153,26.252933],[113.073514,26.24855],[113.091676,26.250103],[113.087136,26.273626],[113.103547,26.290544],[113.117059,26.287327],[113.119193,26.29304],[113.128821,26.29304],[113.130626,26.306572],[113.127344,26.31356],[113.142059,26.32587],[113.162683,26.324317],[113.173788,26.329696],[113.164762,26.344499],[113.168865,26.3491],[113.156556,26.36246],[113.167114,26.374266],[113.16044,26.387733],[113.163558,26.409566],[113.171874,26.412115],[113.179095,26.404967],[113.191239,26.406186],[113.212191,26.425246],[113.211699,26.433112],[113.192278,26.44552],[113.194904,26.451669],[113.210112,26.465182],[113.217388,26.462746],[113.226852,26.467065],[113.230079,26.482072],[113.214324,26.502448],[113.189653,26.506157],[113.179423,26.519388],[113.171655,26.521214],[113.160003,26.534222],[113.159182,26.541638],[113.179149,26.564438],[113.179259,26.578492],[113.186699,26.608088],[113.179587,26.638339],[113.188176,26.662447],[113.182979,26.687765],[113.160878,26.687875],[113.152289,26.700532],[113.134784,26.71258],[113.13916,26.71794],[113.122311,26.72319],[113.121381,26.73098],[113.131392,26.738053],[113.12904,26.74413],[113.115364,26.74413],[113.113066,26.753024],[113.101961,26.753245],[113.09556,26.759929],[113.097256,26.781636],[113.149062,26.792129],[113.142935,26.812504],[113.144138,26.834477],[113.153165,26.837568],[113.160495,26.827521],[113.183854,26.825202],[113.207103,26.829674],[113.206338,26.825478],[113.223679,26.820896],[113.224609,26.814437],[113.238066,26.805216],[113.258526,26.815486],[113.259784,26.827797],[113.252399,26.839224],[113.232869,26.860971],[113.227125,26.876423],[113.239106,26.877747],[113.24288,26.889279],[113.239708,26.894466],[113.254751,26.900259],[113.257104,26.917691],[113.266458,26.918408],[113.278329,26.928447],[113.280955,26.939974],[113.245014,26.93832],[113.235331,26.951721],[113.225594,26.956298],[113.221546,26.974549],[113.226852,26.994671],[113.21892,27.002939],[113.224937,27.012474],[113.235714,27.014789],[113.23462,27.021403],[113.220014,27.024434],[113.215856,27.0408],[113.198022,27.04069],[113.199171,27.056888],[113.193865,27.076059],[113.175101,27.088838],[113.170779,27.099027],[113.164543,27.101285],[113.16799,27.126175],[113.193482,27.1357],[113.196053,27.14181],[113.219467,27.131736],[113.236042,27.145224],[113.244795,27.139994],[113.245944,27.151609],[113.257815,27.160141],[113.260058,27.173186],[113.280298,27.166636],[113.283964,27.178634],[113.271929,27.205707],[113.255408,27.223642],[113.248406,27.23943],[113.23183,27.237339],[113.182979,27.240915],[113.173734,27.233489],[113.164324,27.236019],[113.148296,27.251695],[113.144138,27.249275],[113.133252,27.229638],[113.127508,27.207358],[113.115473,27.205597],[113.107814,27.225238],[113.087847,27.235469],[113.092606,27.238274],[113.082431,27.253895],[113.085878,27.266433],[113.068427,27.280949],[113.051031,27.287492],[113.04381,27.309647],[113.048843,27.320915],[113.032541,27.329269],[113.033306,27.345041],[113.042223,27.350921],[113.025265,27.367239],[113.021545,27.378337],[113.024171,27.385807],[113.002015,27.392729],[112.994247,27.407064],[112.999225,27.435619],[112.995396,27.438309]]]]}},{"type":"Feature","properties":{"adcode":430500,"name":"邵阳市","center":[111.46923,27.237842],"centroid":[110.880659,26.912035],"childrenNum":12,"level":"city","parent":{"adcode":430000},"subFeatureIndex":4,"acroutes":[100000,430000]},"geometry":{"type":"MultiPolygon","coordinates":[[[[111.008573,26.358857],[111.01656,26.366007],[111.025094,26.384575],[111.019022,26.391058],[111.019186,26.401033],[111.031768,26.432503],[111.044952,26.440923],[111.043694,26.451225],[111.052665,26.457041],[111.060269,26.473766],[111.05644,26.486613],[111.067217,26.505548],[111.063278,26.526528],[111.06656,26.541306],[111.063934,26.558406],[111.067107,26.577274],[111.073562,26.587841],[111.088716,26.588893],[111.104744,26.585905],[111.11388,26.609249],[111.10923,26.617435],[111.127447,26.623076],[111.137129,26.610632],[111.133191,26.590773],[111.127118,26.577496],[111.12586,26.553924],[111.142272,26.541306],[111.153978,26.527026],[111.15923,26.515734],[111.165959,26.511748],[111.154416,26.500399],[111.158847,26.49442],[111.15551,26.48246],[111.168038,26.474154],[111.184668,26.470499],[111.181057,26.463355],[111.201189,26.457318],[111.203322,26.462856],[111.229635,26.481131],[111.251353,26.483844],[111.259723,26.479913],[111.263388,26.493423],[111.271867,26.499403],[111.278268,26.490212],[111.288771,26.492316],[111.296922,26.511748],[111.296047,26.526196],[111.288498,26.557078],[111.297031,26.567758],[111.297688,26.576943],[111.304581,26.58336],[111.30387,26.60405],[111.306058,26.619758],[111.314263,26.626616],[111.312568,26.639003],[111.301244,26.644201],[111.299384,26.660677],[111.293694,26.67284],[111.281112,26.678699],[111.276244,26.68887],[111.30294,26.700035],[111.309067,26.710922],[111.32143,26.714238],[111.317218,26.733191],[111.324001,26.737721],[111.329417,26.757609],[111.329198,26.772136],[111.321485,26.783127],[111.32411,26.788318],[111.315139,26.802565],[111.322524,26.813111],[111.321922,26.820123],[111.329854,26.836685],[111.349712,26.851533],[111.349657,26.859812],[111.366397,26.864944],[111.372907,26.858211],[111.392437,26.863013],[111.406441,26.858211],[111.419625,26.867814],[111.430019,26.867924],[111.43817,26.86086],[111.4455,26.867593],[111.460106,26.867097],[111.462513,26.861081],[111.471485,26.861964],[111.482535,26.856776],[111.495227,26.860695],[111.507973,26.859536],[111.517218,26.86511],[111.528269,26.865],[111.53363,26.847117],[111.543586,26.840935],[111.550752,26.846952],[111.551026,26.860033],[111.564483,26.86958],[111.569078,26.884314],[111.578597,26.8831],[111.5891,26.896728],[111.583028,26.909031],[111.583137,26.925028],[111.567109,26.934845],[111.576463,26.945048],[111.581442,26.962143],[111.587569,26.96694],[111.604472,26.958393],[111.613663,26.959717],[111.622033,26.954202],[111.635271,26.963742],[111.649713,26.962915],[111.6577,26.986016],[111.649768,27.00112],[111.651518,27.008726],[111.659615,27.012144],[111.665796,27.031763],[111.68828,27.031377],[111.699276,27.046586],[111.712842,27.052316],[111.724768,27.069063],[111.737897,27.061571],[111.758029,27.062728],[111.753543,27.057329],[111.772525,27.058045],[111.776683,27.046586],[111.786913,27.039698],[111.807865,27.033141],[111.809178,27.046035],[111.81607,27.045428],[111.823237,27.036778],[111.817438,27.020962],[111.841946,27.008726],[111.863171,27.009774],[111.868696,27.013411],[111.881278,26.999632],[111.898401,26.986677],[111.894353,26.978243],[111.898237,26.96887],[111.89851,26.926627],[111.907427,26.924752],[111.917821,26.935176],[111.929802,26.93854],[111.9356,26.952217],[111.953598,26.955195],[111.961804,26.951169],[111.972526,26.958118],[111.983795,26.958228],[111.986366,26.950011],[111.979474,26.942291],[112.000644,26.943669],[112.007045,26.952658],[112.01629,26.955416],[112.019846,26.9649],[112.047143,26.975265],[112.043205,26.995663],[112.050152,27.006467],[112.060108,27.013026],[112.081006,27.008561],[112.086804,27.013246],[112.086859,27.033912],[112.078052,27.041792],[112.071815,27.064987],[112.05059,27.071102],[112.046925,27.077271],[112.056224,27.085754],[112.051684,27.102882],[112.056006,27.116649],[112.046596,27.132672],[112.05245,27.142856],[112.049003,27.150784],[112.058139,27.175442],[112.070666,27.191071],[112.076739,27.185183],[112.091235,27.185623],[112.08861,27.195143],[112.092165,27.205652],[112.085327,27.204002],[112.068424,27.218636],[112.069244,27.235909],[112.065196,27.250815],[112.062406,27.285843],[112.051301,27.292385],[112.041071,27.289142],[112.025152,27.3036],[112.01804,27.317562],[111.990797,27.317342],[111.98571,27.332731],[111.990305,27.341579],[111.970502,27.357514],[111.940852,27.369217],[111.909451,27.388939],[111.907318,27.39542],[111.912843,27.410304],[111.892766,27.426833],[111.882537,27.438364],[111.855294,27.461147],[111.840195,27.456646],[111.835162,27.44605],[111.819517,27.44929],[111.813609,27.45434],[111.810764,27.471357],[111.803598,27.474815],[111.796377,27.468173],[111.790195,27.470479],[111.78746,27.494627],[111.744079,27.499401],[111.73095,27.518222],[111.717766,27.516576],[111.692985,27.533857],[111.690742,27.523708],[111.67537,27.537149],[111.668915,27.537149],[111.654035,27.514765],[111.643914,27.520142],[111.638663,27.537917],[111.650096,27.534022],[111.652831,27.540111],[111.641672,27.54779],[111.639866,27.559198],[111.630621,27.553056],[111.625917,27.556127],[111.635599,27.562379],[111.641398,27.574663],[111.635162,27.578776],[111.625479,27.575212],[111.612405,27.580695],[111.620665,27.571757],[111.615577,27.566163],[111.6077,27.57587],[111.594625,27.582944],[111.589046,27.606574],[111.574056,27.607725],[111.568148,27.61688],[111.567984,27.627075],[111.560927,27.630583],[111.553597,27.626034],[111.542656,27.609644],[111.522251,27.605532],[111.489373,27.594238],[111.477831,27.578666],[111.468257,27.579599],[111.457918,27.595445],[111.441944,27.597473],[111.430347,27.59062],[111.414373,27.575212],[111.403979,27.557388],[111.388388,27.544938],[111.374603,27.542963],[111.376518,27.532815],[111.367765,27.524915],[111.357097,27.522885],[111.349822,27.537039],[111.322141,27.546858],[111.300861,27.567096],[111.278377,27.555798],[111.270718,27.541756],[111.256112,27.542799],[111.244624,27.52508],[111.223782,27.536161],[111.220773,27.551739],[111.204143,27.552781],[111.197414,27.549161],[111.182863,27.557005],[111.182151,27.56375],[111.169515,27.562653],[111.163442,27.576473],[111.150094,27.582176],[111.143147,27.578008],[111.130237,27.581408],[111.116287,27.577186],[111.106932,27.590729],[111.080291,27.588756],[111.07411,27.591442],[111.070827,27.620607],[111.059941,27.631295],[111.040247,27.631843],[111.02575,27.63568],[111.008081,27.625869],[110.994076,27.630144],[110.998453,27.639352],[110.994733,27.652395],[110.983792,27.660121],[110.945717,27.653819],[110.91749,27.656395],[110.882916,27.650696],[110.869185,27.655463],[110.855564,27.647353],[110.852336,27.627568],[110.857314,27.621375],[110.845662,27.62428],[110.847632,27.608986],[110.854579,27.601804],[110.853485,27.592045],[110.824328,27.578831],[110.808682,27.563366],[110.799437,27.559418],[110.7868,27.560515],[110.776898,27.574005],[110.767052,27.581299],[110.755837,27.596815],[110.746647,27.603833],[110.737949,27.600708],[110.743693,27.617318],[110.741067,27.62565],[110.734174,27.616386],[110.714426,27.616003],[110.710542,27.606958],[110.674053,27.60005],[110.653047,27.57417],[110.652773,27.565834],[110.638112,27.555908],[110.632642,27.536106],[110.648233,27.529578],[110.68029,27.497042],[110.68401,27.487877],[110.684666,27.468722],[110.69331,27.455822],[110.688222,27.443854],[110.674108,27.434575],[110.663113,27.420683],[110.659666,27.396793],[110.649218,27.365206],[110.636526,27.353613],[110.632204,27.343283],[110.614863,27.324103],[110.606548,27.32108],[110.609994,27.309537],[110.606384,27.301841],[110.609064,27.288977],[110.598725,27.281444],[110.585104,27.278585],[110.573998,27.281059],[110.553922,27.308218],[110.540847,27.305194],[110.524272,27.293375],[110.526405,27.289911],[110.511635,27.273746],[110.483517,27.262144],[110.462127,27.247075],[110.456274,27.2133],[110.443035,27.201251],[110.424053,27.19949],[110.387127,27.218801],[110.375584,27.223037],[110.352116,27.19905],[110.355891,27.175277],[110.342707,27.150508],[110.331766,27.151444],[110.325803,27.158765],[110.31437,27.157939],[110.304632,27.166966],[110.26705,27.153866],[110.24949,27.151059],[110.226514,27.130359],[110.200474,27.118191],[110.194183,27.102111],[110.204413,27.092033],[110.208352,27.081292],[110.201404,27.061902],[110.162619,27.04642],[110.155069,27.037714],[110.15031,27.022891],[110.153647,26.998419],[110.146262,26.986898],[110.125529,26.984803],[110.116284,26.978022],[110.104796,26.951941],[110.089697,26.948743],[110.075911,26.941684],[110.072137,26.932032],[110.09741,26.906383],[110.093253,26.891155],[110.078209,26.881996],[110.063548,26.882051],[110.055944,26.876202],[110.048668,26.86075],[110.042104,26.835029],[110.048723,26.825037],[110.057421,26.822718],[110.056546,26.80886],[110.061634,26.793509],[110.068581,26.784618],[110.063493,26.769927],[110.068253,26.759653],[110.061688,26.760316],[110.064095,26.750925],[110.04927,26.747555],[110.056546,26.740207],[110.05031,26.735622],[110.047465,26.724681],[110.060813,26.717553],[110.067323,26.718382],[110.072082,26.700145],[110.065189,26.695392],[110.044183,26.6981],[110.036907,26.681961],[110.021863,26.668251],[110.020331,26.662889],[110.002005,26.666593],[110.007476,26.673116],[109.997738,26.674277],[109.987618,26.685333],[109.963603,26.691855],[109.950036,26.68887],[109.941939,26.67776],[109.934062,26.673724],[109.91404,26.676212],[109.901075,26.66803],[109.898942,26.655591],[109.885429,26.653822],[109.858241,26.643427],[109.851458,26.621804],[109.83067,26.621528],[109.826841,26.60582],[109.856819,26.580926],[109.861688,26.583637],[109.872081,26.571022],[109.864368,26.561007],[109.862672,26.539867],[109.8723,26.538871],[109.892541,26.525477],[109.879685,26.517395],[109.883187,26.509977],[109.879357,26.497022],[109.862344,26.486834],[109.856272,26.465182],[109.875418,26.468173],[109.891392,26.459367],[109.902826,26.461804],[109.919018,26.474652],[109.932585,26.475981],[109.934883,26.456986],[109.955014,26.446905],[109.950583,26.43699],[109.96683,26.428016],[109.98729,26.432447],[109.979412,26.40735],[109.978646,26.388011],[110.012235,26.372492],[110.011524,26.364622],[110.017706,26.347548],[110.013001,26.335074],[110.009281,26.304021],[109.995933,26.294981],[109.984281,26.279118],[109.990408,26.27285],[109.995331,26.258703],[109.988821,26.245165],[109.99276,26.238617],[109.974379,26.218362],[109.966228,26.195494],[109.98439,26.17995],[110.005725,26.185779],[110.016721,26.184225],[110.030233,26.166125],[110.041557,26.162461],[110.051568,26.169235],[110.068417,26.168069],[110.084008,26.171511],[110.098723,26.169123],[110.094402,26.147134],[110.100474,26.133028],[110.074434,26.083087],[110.072137,26.063916],[110.064916,26.050022],[110.073176,26.040295],[110.083406,26.039016],[110.101021,26.020172],[110.112509,26.034792],[110.129632,26.029233],[110.140463,26.020394],[110.156382,26.018504],[110.165846,26.023841],[110.172958,26.045019],[110.181656,26.06047],[110.190956,26.067639],[110.201185,26.066139],[110.212126,26.043074],[110.234118,26.032735],[110.245223,26.022284],[110.251295,26.003715],[110.245824,25.96857],[110.261689,25.961395],[110.287947,25.966901],[110.305124,25.967346],[110.325529,25.975633],[110.335322,25.992483],[110.357969,26.046465],[110.353265,26.05469],[110.373232,26.078531],[110.377116,26.094421],[110.400365,26.116476],[110.414534,26.125752],[110.427171,26.138027],[110.437948,26.153965],[110.45693,26.164404],[110.474108,26.180172],[110.490519,26.16557],[110.500147,26.169734],[110.517543,26.186834],[110.531055,26.209371],[110.542653,26.221137],[110.546646,26.233568],[110.546099,26.25726],[110.555235,26.286384],[110.569349,26.289601],[110.584064,26.296922],[110.595114,26.318384],[110.612346,26.333688],[110.62285,26.330084],[110.625804,26.315667],[110.643747,26.308458],[110.667215,26.317608],[110.697795,26.308735],[110.709502,26.293151],[110.720935,26.294205],[110.732533,26.311785],[110.741778,26.313893],[110.749491,26.301082],[110.750038,26.290489],[110.742817,26.276122],[110.735213,26.271019],[110.758189,26.255208],[110.759119,26.248716],[110.78226,26.257482],[110.814645,26.258814],[110.841177,26.257316],[110.855619,26.268134],[110.914919,26.276344],[110.924328,26.26303],[110.921593,26.254875],[110.929962,26.255651],[110.9304,26.264362],[110.939755,26.286662],[110.936035,26.305352],[110.925422,26.318717],[110.943912,26.326702],[110.950531,26.356972],[110.944842,26.373601],[110.958956,26.382746],[110.974547,26.385572],[110.983628,26.378035],[110.991888,26.363568],[111.008573,26.358857]]]]}},{"type":"Feature","properties":{"adcode":430600,"name":"岳阳市","center":[113.132855,29.37029],"centroid":[113.259661,29.064701],"childrenNum":9,"level":"city","parent":{"adcode":430000},"subFeatureIndex":5,"acroutes":[100000,430000]},"geometry":{"type":"MultiPolygon","coordinates":[[[[112.315744,29.524298],[112.320066,29.516007],[112.331116,29.51057],[112.324442,29.480416],[112.328271,29.450091],[112.342002,29.444435],[112.350974,29.453108],[112.366182,29.458441],[112.366783,29.442549],[112.386149,29.426871],[112.388829,29.420997],[112.386641,29.406016],[112.392057,29.396476],[112.423075,29.371734],[112.439924,29.360627],[112.464267,29.35351],[112.485766,29.342941],[112.490963,29.337602],[112.496981,29.317052],[112.502068,29.312198],[112.532429,29.308907],[112.547364,29.301786],[112.560219,29.304591],[112.579421,29.303674],[112.590417,29.317861],[112.611806,29.333287],[112.634454,29.335984],[112.652561,29.321421],[112.66476,29.300383],[112.673622,29.306264],[112.680789,29.294988],[112.689268,29.295743],[112.699881,29.287381],[112.683305,29.27497],[112.682813,29.269573],[112.693699,29.253976],[112.679093,29.2448],[112.681664,29.230441],[112.676358,29.224718],[112.680953,29.214027],[112.677561,29.205388],[112.68243,29.192265],[112.693207,29.192589],[112.711259,29.185352],[112.715855,29.18735],[112.724553,29.177628],[112.741949,29.168283],[112.75661,29.169958],[112.775592,29.176602],[112.793864,29.190915],[112.810384,29.185514],[112.813448,29.178654],[112.798513,29.159802],[112.812901,29.1524],[112.88161,29.162773],[112.901085,29.154615],[112.924663,29.149429],[112.92707,29.109061],[112.937737,29.078139],[112.93905,29.065541],[112.949389,29.060783],[112.9344,29.037311],[112.927945,29.023031],[112.891402,28.999388],[112.876085,28.984075],[112.87242,28.962967],[112.847967,28.935521],[112.83812,28.929295],[112.811588,28.921552],[112.797474,28.9137],[112.784181,28.911967],[112.773185,28.90276],[112.722911,28.883478],[112.685165,28.879741],[112.677452,28.871235],[112.668371,28.85043],[112.659837,28.840839],[112.664924,28.821057],[112.672966,28.811517],[112.671708,28.791568],[112.641784,28.789453],[112.619137,28.778555],[112.617495,28.770042],[112.606117,28.758002],[112.603764,28.746884],[112.58057,28.73967],[112.569082,28.731641],[112.552233,28.72958],[112.555843,28.719652],[112.548239,28.712328],[112.534563,28.70956],[112.526412,28.702561],[112.525318,28.678357],[112.521106,28.665493],[112.510602,28.654799],[112.533797,28.640412],[112.544136,28.639434],[112.552561,28.644104],[112.563666,28.629389],[112.57406,28.623796],[112.580515,28.629715],[112.588721,28.62738],[112.585001,28.620918],[112.590143,28.601692],[112.582813,28.590123],[112.574388,28.585125],[112.563721,28.570946],[112.562462,28.563556],[112.582539,28.556873],[112.591948,28.542962],[112.609727,28.540788],[112.629366,28.5472],[112.635439,28.559046],[112.648841,28.564263],[112.658688,28.580507],[112.668371,28.584256],[112.675154,28.581214],[112.684016,28.596369],[112.705351,28.599574],[112.717496,28.596206],[112.713229,28.587189],[112.716456,28.579203],[112.726194,28.581702],[112.736095,28.568229],[112.726522,28.557199],[112.701741,28.552417],[112.688283,28.54432],[112.685384,28.525407],[112.700428,28.519699],[112.714542,28.510621],[112.731664,28.507414],[112.746872,28.510458],[112.753874,28.518014],[112.757704,28.529755],[112.772693,28.546385],[112.796435,28.558503],[112.808798,28.559046],[112.788831,28.535027],[112.792058,28.523015],[112.808579,28.519319],[112.815581,28.527798],[112.822419,28.528396],[112.822529,28.512796],[112.845341,28.510621],[112.852617,28.512524],[112.872365,28.500618],[112.87149,28.519156],[112.891293,28.524754],[112.898733,28.517525],[112.921271,28.520297],[112.939816,28.508501],[112.965637,28.521167],[112.978656,28.52345],[112.974882,28.506979],[112.977726,28.498552],[112.960768,28.477075],[112.974006,28.465274],[112.99184,28.460923],[113.019028,28.47305],[113.027781,28.483219],[113.041403,28.484905],[113.063722,28.505294],[113.067935,28.519264],[113.07904,28.521873],[113.085002,28.508229],[113.0966,28.50812],[113.111917,28.499313],[113.130462,28.498498],[113.132103,28.490777],[113.128657,28.473975],[113.154313,28.470875],[113.169904,28.480446],[113.171381,28.492408],[113.18544,28.503391],[113.183088,28.510132],[113.185933,28.529211],[113.19474,28.541549],[113.19392,28.55008],[113.200758,28.555569],[113.194685,28.56649],[113.186097,28.567957],[113.189653,28.580181],[113.183252,28.596858],[113.195014,28.603648],[113.215473,28.620809],[113.212957,28.632647],[113.216458,28.638077],[113.234729,28.646438],[113.233635,28.661639],[113.243592,28.656156],[113.245944,28.640629],[113.251797,28.629715],[113.258854,28.627597],[113.27253,28.631398],[113.283635,28.638728],[113.310003,28.633136],[113.316513,28.628629],[113.320342,28.615759],[113.332213,28.618963],[113.349226,28.616573],[113.358581,28.622384],[113.360113,28.631453],[113.375813,28.643343],[113.384785,28.644538],[113.411809,28.632267],[113.4245,28.636068],[113.42078,28.609513],[113.414599,28.590883],[113.424336,28.578715],[113.430408,28.590286],[113.446492,28.593925],[113.454369,28.591046],[113.462739,28.596532],[113.474391,28.579801],[113.491349,28.570457],[113.500923,28.559155],[113.507378,28.536929],[113.51542,28.537038],[113.52822,28.528287],[113.547258,28.52508],[113.558035,28.533179],[113.575923,28.536386],[113.598133,28.51198],[113.615311,28.495725],[113.635825,28.482621],[113.64972,28.470005],[113.661427,28.45445],[113.657324,28.447706],[113.676963,28.442049],[113.704643,28.422192],[113.717773,28.424042],[113.729698,28.441287],[113.7617,28.451405],[113.7739,28.451024],[113.78495,28.457551],[113.806394,28.458638],[113.817554,28.466851],[113.824885,28.484089],[113.832981,28.489037],[113.832434,28.498878],[113.844414,28.523885],[113.858473,28.532255],[113.876471,28.518884],[113.889546,28.515622],[113.903222,28.528613],[113.917883,28.525461],[113.935443,28.531385],[113.941242,28.526385],[113.950979,28.53644],[113.962467,28.542309],[113.975979,28.564752],[113.995782,28.564915],[114.013561,28.554591],[114.015038,28.545679],[114.025432,28.542798],[114.040038,28.551004],[114.051745,28.544374],[114.065968,28.547689],[114.073901,28.555188],[114.086756,28.555895],[114.094688,28.562252],[114.094798,28.570076],[114.104535,28.583115],[114.118704,28.586863],[114.132107,28.607178],[114.12226,28.623253],[114.132818,28.641823],[114.12959,28.645895],[114.133091,28.671681],[114.123299,28.68221],[114.122369,28.689483],[114.128222,28.701041],[114.139984,28.702941],[114.149339,28.723775],[114.146603,28.734571],[114.151964,28.742436],[114.157107,28.761473],[114.15377,28.770747],[114.137468,28.779748],[114.140258,28.789182],[114.151964,28.801597],[114.153934,28.82935],[114.149503,28.83504],[114.142938,28.827995],[114.134459,28.826965],[114.124885,28.843277],[114.097478,28.83374],[114.080411,28.833252],[114.069196,28.847016],[114.059677,28.849726],[114.062303,28.856716],[114.056395,28.870531],[114.066844,28.884507],[114.06017,28.902381],[114.048682,28.908122],[114.040585,28.906551],[114.028332,28.89117],[114.023955,28.907689],[114.014601,28.91787],[114.00541,28.917815],[114.003933,28.926479],[114.009623,28.94532],[114.008857,28.955389],[113.985115,28.948839],[113.973791,28.937903],[113.966734,28.944292],[113.955684,28.978392],[113.961482,28.996953],[113.94622,29.017946],[113.948189,29.031577],[113.946001,29.044775],[113.933364,29.045965],[113.914874,29.036283],[113.911701,29.030766],[113.895344,29.029468],[113.876581,29.03823],[113.876088,29.056997],[113.881832,29.065433],[113.868648,29.065811],[113.85262,29.058674],[113.831558,29.069326],[113.837029,29.08679],[113.827182,29.102467],[113.815968,29.105331],[113.775595,29.095223],[113.76646,29.089222],[113.765475,29.079924],[113.749447,29.060945],[113.740147,29.058728],[113.734184,29.06446],[113.726252,29.083654],[113.732105,29.105061],[113.722751,29.104737],[113.709512,29.092628],[113.706339,29.082897],[113.696328,29.077653],[113.685606,29.082302],[113.690584,29.11452],[113.68298,29.132192],[113.672586,29.136191],[113.667991,29.143755],[113.670344,29.154345],[113.662028,29.167257],[113.67193,29.179465],[113.6803,29.182435],[113.693812,29.201824],[113.690092,29.230818],[113.681886,29.23395],[113.665803,29.232222],[113.660059,29.224502],[113.646438,29.231412],[113.635223,29.25063],[113.609621,29.251547],[113.606886,29.267631],[113.613615,29.272433],[113.633035,29.318401],[113.643429,29.326869],[113.661044,29.333449],[113.665967,29.347039],[113.660934,29.368229],[113.670015,29.384564],[113.691897,29.392703],[113.710716,29.393566],[113.723243,29.389631],[113.731886,29.394805],[113.741733,29.41286],[113.736974,29.426278],[113.754479,29.441418],[113.754917,29.447559],[113.73774,29.470345],[113.724775,29.473307],[113.707269,29.485747],[113.68856,29.509655],[113.677619,29.513531],[113.673024,29.510354],[113.643374,29.507824],[113.635332,29.510031],[113.631394,29.52349],[113.654479,29.530865],[113.657269,29.537001],[113.669031,29.535709],[113.680847,29.539369],[113.681284,29.548465],[113.691241,29.547765],[113.70158,29.555515],[113.709293,29.554331],[113.713943,29.570582],[113.735661,29.5765],[113.741022,29.591564],[113.728549,29.598234],[113.722915,29.610821],[113.708418,29.608992],[113.704096,29.618673],[113.702783,29.634752],[113.688068,29.640828],[113.679479,29.635129],[113.671602,29.640774],[113.680354,29.641366],[113.667116,29.664269],[113.668702,29.671311],[113.662357,29.684533],[113.652674,29.683565],[113.637849,29.669859],[113.599774,29.670934],[113.575595,29.674912],[113.547148,29.675396],[113.538396,29.683673],[113.540146,29.699634],[113.558472,29.727036],[113.561153,29.73907],[113.555901,29.763669],[113.550978,29.76818],[113.560004,29.783161],[113.567827,29.786544],[113.561919,29.79159],[113.569413,29.804582],[113.57565,29.807964],[113.565256,29.81258],[113.577236,29.818538],[113.580901,29.835659],[113.571547,29.848913],[113.517881,29.812419],[113.4931,29.786597],[113.456667,29.759211],[113.438614,29.751638],[113.401798,29.724082],[113.377345,29.703181],[113.326196,29.647818],[113.298078,29.613833],[113.27729,29.595114],[113.272257,29.580858],[113.256611,29.566492],[113.222421,29.543729],[113.182103,29.485586],[113.155736,29.457148],[113.145342,29.449337],[113.132541,29.457364],[113.113558,29.456663],[113.099992,29.45968],[113.102672,29.443034],[113.090582,29.43075],[113.080735,29.434091],[113.075976,29.450199],[113.072803,29.482785],[113.064707,29.512454],[113.05765,29.522467],[113.0344,29.523598],[113.018755,29.516169],[112.990308,29.497971],[112.969192,29.469052],[112.950155,29.472876],[112.943317,29.493879],[112.937409,29.527097],[112.92707,29.556161],[112.924006,29.571658],[112.911862,29.606841],[112.912026,29.616145],[112.945396,29.647495],[112.965418,29.658947],[112.976195,29.672117],[113.004969,29.693777],[113.015254,29.710918],[113.025046,29.748631],[113.030899,29.762272],[113.02614,29.772798],[113.011807,29.767696],[113.003492,29.755237],[112.979258,29.737619],[112.957814,29.694153],[112.944794,29.682759],[112.933197,29.683243],[112.927015,29.692164],[112.927343,29.708393],[112.932048,29.739929],[112.929914,29.755344],[112.922748,29.76732],[112.899717,29.781711],[112.889433,29.785738],[112.870013,29.786007],[112.843645,29.771079],[112.815417,29.746643],[112.793918,29.7359],[112.806117,29.726069],[112.791785,29.713712],[112.795176,29.697646],[112.784837,29.693562],[112.788557,29.679911],[112.765964,29.675073],[112.763831,29.664806],[112.735439,29.646259],[112.730242,29.654216],[112.718973,29.652549],[112.71394,29.637548],[112.698677,29.619964],[112.699005,29.610767],[112.688995,29.602376],[112.68697,29.592747],[112.678984,29.58952],[112.673404,29.600009],[112.660275,29.599525],[112.650646,29.592478],[112.640198,29.607916],[112.624716,29.616522],[112.607758,29.608024],[112.607156,29.612273],[112.589651,29.620233],[112.5722,29.62389],[112.565143,29.62077],[112.540799,29.600816],[112.535219,29.599687],[112.505241,29.610982],[112.499114,29.629267],[112.481992,29.633462],[112.465854,29.631418],[112.456663,29.635935],[112.43965,29.633784],[112.427287,29.616952],[112.424825,29.598665],[112.407812,29.577845],[112.402177,29.576393],[112.397254,29.564125],[112.391838,29.567837],[112.370284,29.542222],[112.332046,29.544751],[112.320066,29.540553],[112.315744,29.524298]]],[[[112.929367,29.774086],[112.937901,29.766569],[112.939597,29.779993],[112.933744,29.789282],[112.919685,29.799697],[112.901194,29.803186],[112.886533,29.796422],[112.898733,29.793255],[112.929367,29.774086]]]]}},{"type":"Feature","properties":{"adcode":430700,"name":"常德市","center":[111.691347,29.040225],"centroid":[111.524565,29.299744],"childrenNum":9,"level":"city","parent":{"adcode":430000},"subFeatureIndex":6,"acroutes":[100000,430000]},"geometry":{"type":"MultiPolygon","coordinates":[[[[112.283413,29.495225],[112.278216,29.50987],[112.281991,29.537109],[112.291564,29.54276],[112.302724,29.566008],[112.303216,29.585485],[112.295175,29.59533],[112.282046,29.596244],[112.251958,29.61152],[112.241728,29.610122],[112.234398,29.615823],[112.228271,29.62959],[112.2321,29.640559],[112.24419,29.659592],[112.236094,29.658463],[112.218205,29.64513],[112.220448,29.637226],[112.206717,29.635075],[112.199441,29.629859],[112.198293,29.617436],[112.18582,29.634322],[112.184015,29.648033],[112.178161,29.656635],[112.16454,29.662333],[112.150535,29.654538],[112.144026,29.657441],[112.124988,29.657011],[112.118478,29.66271],[112.111531,29.659646],[112.107483,29.671149],[112.091892,29.685661],[112.087461,29.681738],[112.065469,29.681792],[112.059944,29.695765],[112.064485,29.710327],[112.074003,29.717097],[112.073292,29.734718],[112.07641,29.743474],[112.065907,29.754646],[112.06443,29.769844],[112.054693,29.758835],[112.064704,29.745945],[112.050754,29.749168],[112.045557,29.758406],[112.031224,29.762272],[112.00978,29.77806],[111.99129,29.782785],[111.987078,29.793953],[111.977067,29.790517],[111.954856,29.796744],[111.951574,29.814244],[111.96525,29.831151],[111.960929,29.83743],[111.936202,29.832492],[111.919298,29.84242],[111.914594,29.852669],[111.880622,29.860019],[111.86339,29.856532],[111.849987,29.870964],[111.839648,29.876811],[111.828981,29.873968],[111.830677,29.887914],[111.810326,29.89376],[111.809615,29.902288],[111.794626,29.90572],[111.757427,29.920091],[111.736475,29.919608],[111.724878,29.915533],[111.718915,29.90084],[111.705403,29.896764],[111.705074,29.89006],[111.68177,29.884535],[111.66235,29.885822],[111.651464,29.892956],[111.621704,29.89494],[111.597962,29.889362],[111.584013,29.898051],[111.577886,29.89435],[111.56596,29.898534],[111.551409,29.895208],[111.546102,29.904218],[111.538444,29.904647],[111.527448,29.925667],[111.514483,29.927704],[111.483465,29.91816],[111.474931,29.919072],[111.463553,29.9269],[111.445555,29.924702],[111.437787,29.93001],[111.419953,29.916391],[111.405347,29.911136],[111.39085,29.914836],[111.382809,29.92363],[111.390139,29.937515],[111.378323,29.937247],[111.383301,29.945878],[111.37515,29.954401],[111.351682,29.951399],[111.347141,29.941965],[111.342108,29.945342],[111.335762,29.963352],[111.322141,29.978304],[111.318749,29.971873],[111.29725,29.9902],[111.297688,30.004612],[111.286091,30.011309],[111.266999,30.011416],[111.25562,30.034555],[111.242217,30.040393],[111.199712,30.040982],[111.179744,30.044249],[111.178979,30.0405],[111.106659,30.047729],[111.078924,30.049122],[111.031549,30.048854],[111.005838,30.054476],[110.998398,30.059349],[110.970936,30.058974],[110.929908,30.063418],[110.923015,30.075732],[110.925203,30.094521],[110.924273,30.111327],[110.897905,30.109828],[110.873945,30.113414],[110.858026,30.118551],[110.853048,30.125721],[110.836089,30.122671],[110.814371,30.125989],[110.802993,30.11443],[110.788332,30.119996],[110.769568,30.12021],[110.746373,30.112611],[110.753102,30.101319],[110.748999,30.088312],[110.756001,30.083013],[110.75529,30.052816],[110.742106,30.041785],[110.722358,30.039643],[110.712347,30.033163],[110.694075,30.041517],[110.68215,30.053834],[110.686362,30.059135],[110.659611,30.071235],[110.650968,30.077606],[110.62657,30.063793],[110.597631,30.054423],[110.576405,30.059081],[110.564753,30.054369],[110.531329,30.061116],[110.508189,30.050407],[110.501022,30.055226],[110.495989,30.040232],[110.499819,30.02695],[110.491558,30.019719],[110.504687,30.008791],[110.520114,30.001773],[110.547248,29.999576],[110.557204,29.986931],[110.551077,29.979697],[110.535267,29.975089],[110.517324,29.961369],[110.508079,29.944109],[110.506766,29.919018],[110.498068,29.910063],[110.50786,29.908937],[110.515519,29.902502],[110.526952,29.904647],[110.537839,29.896764],[110.535705,29.880351],[110.547631,29.863399],[110.549983,29.848001],[110.575366,29.844835],[110.579907,29.835873],[110.597795,29.840005],[110.606493,29.837],[110.618419,29.826589],[110.62925,29.805119],[110.629688,29.798409],[110.640027,29.782463],[110.641723,29.770435],[110.631821,29.757761],[110.634666,29.749597],[110.652992,29.744656],[110.661088,29.735793],[110.66076,29.719622],[110.672576,29.706835],[110.699327,29.699688],[110.721428,29.687489],[110.731876,29.690283],[110.747686,29.70705],[110.762839,29.715593],[110.764973,29.709897],[110.766559,29.680502],[110.78133,29.683243],[110.814481,29.680556],[110.854415,29.696249],[110.874984,29.684909],[110.890356,29.686898],[110.904689,29.684479],[110.927391,29.676578],[110.927938,29.671633],[110.94249,29.668032],[110.965083,29.677492],[110.98609,29.675933],[110.998562,29.667171],[111.020444,29.669967],[111.032096,29.669053],[111.039208,29.653302],[111.030729,29.645398],[111.049711,29.636957],[111.053322,29.619049],[111.077009,29.619318],[111.110652,29.613779],[111.124383,29.607755],[111.133847,29.608992],[111.148234,29.604743],[111.151298,29.596836],[111.158957,29.59463],[111.173453,29.600547],[111.213278,29.599203],[111.224821,29.60286],[111.252283,29.600547],[111.257316,29.596997],[111.254581,29.587045],[111.267108,29.579782],[111.273782,29.580858],[111.286911,29.555246],[111.294679,29.55686],[111.303213,29.549703],[111.300916,29.5384],[111.319242,29.533341],[111.320445,29.520852],[111.328377,29.511216],[111.337513,29.493448],[111.329417,29.486717],[111.3176,29.464366],[111.32969,29.443681],[111.311255,29.419273],[111.294843,29.412914],[111.291725,29.407848],[111.300697,29.395991],[111.2862,29.389523],[111.26946,29.386558],[111.25923,29.380629],[111.234723,29.33264],[111.245554,29.321044],[111.252009,29.302757],[111.25097,29.29461],[111.234887,29.273513],[111.222141,29.265688],[111.220171,29.25743],[111.232753,29.239888],[111.23144,29.231736],[111.22318,29.223692],[111.20644,29.217537],[111.192928,29.218077],[111.177884,29.223422],[111.165685,29.236163],[111.153869,29.237728],[111.121812,29.218563],[111.092819,29.204146],[111.080783,29.188376],[111.071867,29.16985],[111.043475,29.139271],[111.025805,29.137704],[111.022304,29.120465],[111.00168,29.117925],[110.985324,29.111007],[110.983792,29.118952],[110.974711,29.119222],[110.958464,29.133867],[110.941615,29.138082],[110.945772,29.130949],[110.929744,29.130841],[110.925367,29.118681],[110.913113,29.111331],[110.88959,29.109872],[110.886636,29.100683],[110.876297,29.09771],[110.868693,29.108088],[110.852555,29.09425],[110.852172,29.08679],[110.86098,29.073057],[110.862676,29.064027],[110.873179,29.066406],[110.88215,29.054726],[110.894568,29.049588],[110.909722,29.048723],[110.9147,29.035742],[110.919076,29.022544],[110.943529,29.011778],[110.955291,29.002851],[110.949,28.997007],[110.962019,28.99836],[110.970717,28.992733],[110.98702,28.988404],[110.982588,28.976823],[110.974602,28.976769],[110.965356,28.965186],[110.954908,28.960748],[110.956768,28.951059],[110.950148,28.937308],[110.96284,28.917924],[110.9583,28.906389],[110.972687,28.904223],[110.9897,28.89729],[110.992435,28.888245],[111.002063,28.875732],[111.013114,28.851297],[111.031494,28.838075],[111.040302,28.822683],[111.048453,28.825393],[111.064427,28.823442],[111.072742,28.809837],[111.079361,28.805717],[111.078759,28.793682],[111.086309,28.785387],[111.102228,28.777959],[111.098453,28.770747],[111.115138,28.743358],[111.102556,28.734028],[111.105455,28.727085],[111.09632,28.700499],[111.081166,28.69187],[111.06574,28.696592],[111.051571,28.692088],[111.046648,28.684707],[111.06191,28.668587],[111.064646,28.659739],[111.051681,28.652301],[111.015247,28.649858],[110.995335,28.63786],[110.991724,28.619995],[110.9554,28.61918],[110.946155,28.622004],[110.934722,28.617551],[110.945936,28.601421],[110.943857,28.591644],[110.950696,28.568229],[110.956166,28.568827],[110.978376,28.585505],[110.989262,28.587841],[111.005729,28.583604],[111.010105,28.587352],[111.008026,28.598162],[111.015794,28.599302],[111.020171,28.589742],[111.036691,28.596858],[111.049766,28.608156],[111.057425,28.607938],[111.055346,28.590177],[111.064481,28.582789],[111.054744,28.57062],[111.079306,28.53769],[111.075915,28.53019],[111.067545,28.530135],[111.049274,28.53682],[111.041888,28.535027],[111.029689,28.543668],[111.013168,28.545787],[111.002009,28.537146],[110.993146,28.521765],[110.981658,28.51198],[110.969897,28.512524],[110.959339,28.492245],[110.943803,28.478434],[110.929744,28.484796],[110.923453,28.473268],[110.905345,28.455103],[110.889207,28.447325],[110.88866,28.438948],[110.862129,28.418818],[110.860433,28.406032],[110.88226,28.408099],[110.889481,28.404889],[110.944623,28.42649],[110.96738,28.430353],[110.978704,28.439492],[111.001407,28.440145],[111.007753,28.44553],[111.020116,28.445639],[111.034831,28.454886],[111.050204,28.45891],[111.061692,28.451676],[111.09353,28.456952],[111.096867,28.463642],[111.109339,28.468156],[111.11667,28.464403],[111.126353,28.470549],[111.144952,28.473703],[111.147852,28.487841],[111.154361,28.496541],[111.152173,28.514318],[111.168639,28.517471],[111.175204,28.513883],[111.192217,28.518829],[111.198235,28.526548],[111.215193,28.536222],[111.228651,28.522471],[111.252611,28.531548],[111.281058,28.517905],[111.309176,28.520949],[111.315686,28.524428],[111.324165,28.518829],[111.333793,28.520134],[111.339209,28.527852],[111.34818,28.528722],[111.363388,28.539538],[111.373892,28.551819],[111.383192,28.55057],[111.396594,28.540788],[111.412294,28.547852],[111.431386,28.547418],[111.443367,28.557308],[111.46782,28.556927],[111.491452,28.571652],[111.494187,28.581268],[111.509341,28.585668],[111.518641,28.5955],[111.53921,28.609731],[111.567218,28.638783],[111.574494,28.639326],[111.605402,28.624936],[111.624385,28.618311],[111.636092,28.628466],[111.644954,28.623742],[111.662842,28.624665],[111.663663,28.607884],[111.67351,28.591426],[111.688389,28.589199],[111.702777,28.598976],[111.708904,28.594251],[111.723401,28.609839],[111.719079,28.636448],[111.728269,28.642529],[111.722525,28.645027],[111.730676,28.652193],[111.74211,28.651596],[111.751573,28.657622],[111.759068,28.653442],[111.768258,28.639054],[111.776191,28.634113],[111.787843,28.648718],[111.791344,28.643126],[111.8106,28.640955],[111.81618,28.626403],[111.828488,28.615759],[111.844025,28.616682],[111.850151,28.633353],[111.854747,28.636991],[111.873073,28.630964],[111.888062,28.6371],[111.901191,28.635959],[111.9106,28.643452],[111.918204,28.655396],[111.910163,28.664136],[111.910217,28.671464],[111.923237,28.676946],[111.951519,28.674395],[111.984123,28.663864],[111.979583,28.65621],[111.992001,28.657513],[111.998456,28.646764],[112.014047,28.640737],[112.034616,28.640032],[112.040743,28.65773],[112.025863,28.669292],[112.033412,28.673418],[112.070448,28.672332],[112.07827,28.655124],[112.086531,28.652681],[112.094354,28.641986],[112.107373,28.652301],[112.139759,28.649316],[112.149441,28.656427],[112.142931,28.662236],[112.158796,28.667447],[112.161476,28.675697],[112.169026,28.678303],[112.182757,28.66837],[112.199715,28.674069],[112.207975,28.691002],[112.215306,28.692576],[112.232046,28.707064],[112.231006,28.711839],[112.264923,28.719164],[112.283194,28.728441],[112.283413,28.776874],[112.299606,28.784845],[112.306389,28.800242],[112.304693,28.823009],[112.276466,28.84073],[112.256991,28.861483],[112.258632,28.900811],[112.26175,28.908122],[112.259562,28.922743],[112.257319,28.96773],[112.246871,28.980828],[112.247636,28.997062],[112.254037,29.04975],[112.241455,29.06792],[112.245284,29.100683],[112.235711,29.114412],[112.222855,29.118627],[112.211203,29.117276],[112.208194,29.126356],[112.187735,29.134516],[112.189978,29.145268],[112.201028,29.146025],[112.195776,29.160018],[112.20163,29.179248],[112.223895,29.19907],[112.236422,29.213163],[112.22849,29.216079],[112.22652,29.228443],[112.228763,29.251763],[112.223457,29.266659],[112.222199,29.287327],[112.213446,29.296121],[112.22663,29.294071],[112.234234,29.298657],[112.245284,29.292992],[112.258249,29.29229],[112.263665,29.298711],[112.251192,29.31894],[112.249387,29.328541],[112.252615,29.351946],[112.261696,29.375615],[112.28117,29.395129],[112.284179,29.403483],[112.2943,29.406124],[112.294464,29.428541],[112.300317,29.448206],[112.293534,29.45634],[112.291728,29.478262],[112.283413,29.495225]]]]}},{"type":"Feature","properties":{"adcode":430800,"name":"张家界市","center":[110.479921,29.127401],"centroid":[110.531625,29.390312],"childrenNum":4,"level":"city","parent":{"adcode":430000},"subFeatureIndex":7,"acroutes":[100000,430000]},"geometry":{"type":"MultiPolygon","coordinates":[[[[110.390409,28.881149],[110.400201,28.89572],[110.423123,28.900594],[110.432805,28.890791],[110.449162,28.889816],[110.450913,28.882828],[110.468035,28.880228],[110.472138,28.887487],[110.481766,28.889437],[110.476569,28.898807],[110.4839,28.910776],[110.490191,28.911263],[110.524381,28.886132],[110.530782,28.874107],[110.543966,28.889328],[110.538987,28.908447],[110.521044,28.93276],[110.521919,28.938499],[110.533243,28.946132],[110.551077,28.953278],[110.553539,28.963346],[110.541777,28.982289],[110.558408,28.995438],[110.572576,29.000579],[110.593309,28.969354],[110.620716,28.965186],[110.635979,28.949705],[110.656986,28.935034],[110.666504,28.923501],[110.670498,28.91083],[110.678594,28.906172],[110.690684,28.908122],[110.690903,28.923988],[110.716942,28.913429],[110.730454,28.926154],[110.739371,28.924476],[110.76366,28.905847],[110.775695,28.906172],[110.788879,28.913808],[110.798069,28.935738],[110.798616,28.955227],[110.811417,28.955281],[110.8368,28.941855],[110.849163,28.946511],[110.851844,28.952033],[110.850258,28.968542],[110.839371,28.987754],[110.840465,28.99257],[110.860706,28.998955],[110.889153,28.992462],[110.898452,29.00112],[110.905126,28.995709],[110.915137,29.008532],[110.903102,29.0213],[110.903814,29.034769],[110.9147,29.035742],[110.909722,29.048723],[110.894568,29.049588],[110.88215,29.054726],[110.873179,29.066406],[110.862676,29.064027],[110.86098,29.073057],[110.852172,29.08679],[110.852555,29.09425],[110.868693,29.108088],[110.876297,29.09771],[110.886636,29.100683],[110.88959,29.109872],[110.913113,29.111331],[110.925367,29.118681],[110.929744,29.130841],[110.945772,29.130949],[110.941615,29.138082],[110.958464,29.133867],[110.974711,29.119222],[110.983792,29.118952],[110.985324,29.111007],[111.00168,29.117925],[111.022304,29.120465],[111.025805,29.137704],[111.043475,29.139271],[111.071867,29.16985],[111.080783,29.188376],[111.092819,29.204146],[111.121812,29.218563],[111.153869,29.237728],[111.165685,29.236163],[111.177884,29.223422],[111.192928,29.218077],[111.20644,29.217537],[111.22318,29.223692],[111.23144,29.231736],[111.232753,29.239888],[111.220171,29.25743],[111.222141,29.265688],[111.234887,29.273513],[111.25097,29.29461],[111.252009,29.302757],[111.245554,29.321044],[111.234723,29.33264],[111.25923,29.380629],[111.26946,29.386558],[111.2862,29.389523],[111.300697,29.395991],[111.291725,29.407848],[111.294843,29.412914],[111.311255,29.419273],[111.32969,29.443681],[111.3176,29.464366],[111.329417,29.486717],[111.337513,29.493448],[111.328377,29.511216],[111.320445,29.520852],[111.319242,29.533341],[111.300916,29.5384],[111.303213,29.549703],[111.294679,29.55686],[111.286911,29.555246],[111.273782,29.580858],[111.267108,29.579782],[111.254581,29.587045],[111.257316,29.596997],[111.252283,29.600547],[111.224821,29.60286],[111.213278,29.599203],[111.173453,29.600547],[111.158957,29.59463],[111.151298,29.596836],[111.148234,29.604743],[111.133847,29.608992],[111.124383,29.607755],[111.110652,29.613779],[111.077009,29.619318],[111.053322,29.619049],[111.049711,29.636957],[111.030729,29.645398],[111.039208,29.653302],[111.032096,29.669053],[111.020444,29.669967],[110.998562,29.667171],[110.98609,29.675933],[110.965083,29.677492],[110.94249,29.668032],[110.927938,29.671633],[110.927391,29.676578],[110.904689,29.684479],[110.890356,29.686898],[110.874984,29.684909],[110.854415,29.696249],[110.814481,29.680556],[110.78133,29.683243],[110.766559,29.680502],[110.764973,29.709897],[110.762839,29.715593],[110.747686,29.70705],[110.731876,29.690283],[110.721428,29.687489],[110.699327,29.699688],[110.672576,29.706835],[110.66076,29.719622],[110.661088,29.735793],[110.652992,29.744656],[110.634666,29.749597],[110.631821,29.757761],[110.62378,29.755935],[110.614425,29.747127],[110.602062,29.742024],[110.574545,29.723437],[110.562839,29.712584],[110.525256,29.693508],[110.507095,29.692111],[110.493856,29.700978],[110.465191,29.713068],[110.449381,29.690821],[110.447029,29.664645],[110.416175,29.661742],[110.413878,29.654646],[110.372575,29.633515],[110.355836,29.638839],[110.353101,29.653839],[110.339479,29.668139],[110.321262,29.665021],[110.315682,29.661151],[110.299873,29.662387],[110.29205,29.671848],[110.289917,29.69641],[110.27821,29.709091],[110.260376,29.719515],[110.24577,29.732247],[110.219894,29.746643],[110.188166,29.754485],[110.160813,29.753787],[110.144894,29.771133],[110.131054,29.781067],[110.113494,29.789658],[110.06415,29.782839],[110.024161,29.76963],[109.990846,29.772207],[109.976021,29.768126],[109.969729,29.771777],[109.949708,29.772959],[109.947136,29.778865],[109.940298,29.77414],[109.907913,29.764206],[109.896863,29.770435],[109.888438,29.76587],[109.869784,29.774677],[109.836633,29.769844],[109.820878,29.769898],[109.791884,29.7634],[109.771862,29.75137],[109.769291,29.744495],[109.755943,29.743259],[109.753536,29.734128],[109.76858,29.727842],[109.771589,29.720966],[109.76021,29.71339],[109.766173,29.702912],[109.760101,29.689101],[109.73707,29.678406],[109.714969,29.673353],[109.718416,29.658624],[109.71579,29.649485],[109.701238,29.636312],[109.710866,29.629644],[109.715571,29.613133],[109.72695,29.607863],[109.745713,29.615339],[109.761687,29.615177],[109.769565,29.606518],[109.764915,29.596136],[109.768525,29.587314],[109.782366,29.576608],[109.760101,29.561649],[109.74916,29.549487],[109.738766,29.547604],[109.734663,29.540984],[109.740954,29.534256],[109.752934,29.509062],[109.76579,29.500017],[109.769455,29.491779],[109.778755,29.486878],[109.779357,29.478046],[109.788383,29.463935],[109.801895,29.448852],[109.808241,29.427086],[109.795276,29.417117],[109.79451,29.411675],[109.821206,29.388661],[109.828919,29.373297],[109.908405,29.441741],[109.925637,29.444435],[109.935867,29.434414],[109.945276,29.398417],[109.952662,29.383486],[109.945167,29.369901],[109.954795,29.358147],[109.960375,29.341269],[109.952935,29.333827],[109.936141,29.325143],[109.951294,29.318077],[109.975528,29.299142],[110.001568,29.29542],[110.016338,29.288298],[110.049216,29.314571],[110.068417,29.323795],[110.097192,29.308853],[110.112564,29.289701],[110.113548,29.279017],[110.103537,29.253436],[110.082859,29.251223],[110.080616,29.2326],[110.073176,29.225636],[110.070058,29.211867],[110.084828,29.184434],[110.090518,29.167311],[110.089041,29.151266],[110.099872,29.139595],[110.119128,29.141216],[110.128428,29.136407],[110.140408,29.14543],[110.158187,29.165204],[110.164861,29.165528],[110.179085,29.153967],[110.189643,29.162827],[110.203921,29.161044],[110.205562,29.151968],[110.215901,29.136083],[110.223997,29.136461],[110.216722,29.129112],[110.238986,29.122248],[110.261634,29.1196],[110.264041,29.110142],[110.250529,29.093655],[110.249654,29.076896],[110.261962,29.069542],[110.273505,29.074409],[110.284446,29.085438],[110.304194,29.091331],[110.299599,29.057159],[110.305289,29.038609],[110.313987,29.035905],[110.323122,29.041746],[110.340354,29.041313],[110.341613,29.02725],[110.347357,29.019406],[110.346208,29.011129],[110.327991,28.983858],[110.33193,28.981315],[110.318965,28.973143],[110.319184,28.967297],[110.306492,28.958258],[110.308133,28.944292],[110.314588,28.938336],[110.331,28.941152],[110.361087,28.927454],[110.364807,28.907959],[110.358735,28.891224],[110.384665,28.885428],[110.390409,28.881149]]]]}},{"type":"Feature","properties":{"adcode":430900,"name":"益阳市","center":[112.355042,28.570066],"centroid":[111.958046,28.573867],"childrenNum":6,"level":"city","parent":{"adcode":430000},"subFeatureIndex":8,"acroutes":[100000,430000]},"geometry":{"type":"MultiPolygon","coordinates":[[[[112.685384,28.525407],[112.688283,28.54432],[112.701741,28.552417],[112.726522,28.557199],[112.736095,28.568229],[112.726194,28.581702],[112.716456,28.579203],[112.713229,28.587189],[112.717496,28.596206],[112.705351,28.599574],[112.684016,28.596369],[112.675154,28.581214],[112.668371,28.584256],[112.658688,28.580507],[112.648841,28.564263],[112.635439,28.559046],[112.629366,28.5472],[112.609727,28.540788],[112.591948,28.542962],[112.582539,28.556873],[112.562462,28.563556],[112.563721,28.570946],[112.574388,28.585125],[112.582813,28.590123],[112.590143,28.601692],[112.585001,28.620918],[112.588721,28.62738],[112.580515,28.629715],[112.57406,28.623796],[112.563666,28.629389],[112.552561,28.644104],[112.544136,28.639434],[112.533797,28.640412],[112.510602,28.654799],[112.521106,28.665493],[112.525318,28.678357],[112.526412,28.702561],[112.534563,28.70956],[112.548239,28.712328],[112.555843,28.719652],[112.552233,28.72958],[112.569082,28.731641],[112.58057,28.73967],[112.603764,28.746884],[112.606117,28.758002],[112.617495,28.770042],[112.619137,28.778555],[112.641784,28.789453],[112.671708,28.791568],[112.672966,28.811517],[112.664924,28.821057],[112.659837,28.840839],[112.668371,28.85043],[112.677452,28.871235],[112.685165,28.879741],[112.722911,28.883478],[112.773185,28.90276],[112.784181,28.911967],[112.797474,28.9137],[112.811588,28.921552],[112.83812,28.929295],[112.847967,28.935521],[112.87242,28.962967],[112.876085,28.984075],[112.891402,28.999388],[112.927945,29.023031],[112.9344,29.037311],[112.949389,29.060783],[112.93905,29.065541],[112.937737,29.078139],[112.92707,29.109061],[112.924663,29.149429],[112.901085,29.154615],[112.88161,29.162773],[112.812901,29.1524],[112.798513,29.159802],[112.813448,29.178654],[112.810384,29.185514],[112.793864,29.190915],[112.775592,29.176602],[112.75661,29.169958],[112.741949,29.168283],[112.724553,29.177628],[112.715855,29.18735],[112.711259,29.185352],[112.693207,29.192589],[112.68243,29.192265],[112.677561,29.205388],[112.680953,29.214027],[112.676358,29.224718],[112.681664,29.230441],[112.679093,29.2448],[112.693699,29.253976],[112.682813,29.269573],[112.683305,29.27497],[112.699881,29.287381],[112.689268,29.295743],[112.680789,29.294988],[112.673622,29.306264],[112.66476,29.300383],[112.652561,29.321421],[112.634454,29.335984],[112.611806,29.333287],[112.590417,29.317861],[112.579421,29.303674],[112.560219,29.304591],[112.547364,29.301786],[112.532429,29.308907],[112.502068,29.312198],[112.496981,29.317052],[112.490963,29.337602],[112.485766,29.342941],[112.464267,29.35351],[112.439924,29.360627],[112.423075,29.371734],[112.392057,29.396476],[112.386641,29.406016],[112.388829,29.420997],[112.386149,29.426871],[112.366783,29.442549],[112.366182,29.458441],[112.350974,29.453108],[112.342002,29.444435],[112.328271,29.450091],[112.324442,29.480416],[112.331116,29.51057],[112.320066,29.516007],[112.315744,29.524298],[112.297691,29.516815],[112.290744,29.516923],[112.283413,29.495225],[112.291728,29.478262],[112.293534,29.45634],[112.300317,29.448206],[112.294464,29.428541],[112.2943,29.406124],[112.284179,29.403483],[112.28117,29.395129],[112.261696,29.375615],[112.252615,29.351946],[112.249387,29.328541],[112.251192,29.31894],[112.263665,29.298711],[112.258249,29.29229],[112.245284,29.292992],[112.234234,29.298657],[112.22663,29.294071],[112.213446,29.296121],[112.222199,29.287327],[112.223457,29.266659],[112.228763,29.251763],[112.22652,29.228443],[112.22849,29.216079],[112.236422,29.213163],[112.223895,29.19907],[112.20163,29.179248],[112.195776,29.160018],[112.201028,29.146025],[112.189978,29.145268],[112.187735,29.134516],[112.208194,29.126356],[112.211203,29.117276],[112.222855,29.118627],[112.235711,29.114412],[112.245284,29.100683],[112.241455,29.06792],[112.254037,29.04975],[112.247636,28.997062],[112.246871,28.980828],[112.257319,28.96773],[112.259562,28.922743],[112.26175,28.908122],[112.258632,28.900811],[112.256991,28.861483],[112.276466,28.84073],[112.304693,28.823009],[112.306389,28.800242],[112.299606,28.784845],[112.283413,28.776874],[112.283194,28.728441],[112.264923,28.719164],[112.231006,28.711839],[112.232046,28.707064],[112.215306,28.692576],[112.207975,28.691002],[112.199715,28.674069],[112.182757,28.66837],[112.169026,28.678303],[112.161476,28.675697],[112.158796,28.667447],[112.142931,28.662236],[112.149441,28.656427],[112.139759,28.649316],[112.107373,28.652301],[112.094354,28.641986],[112.086531,28.652681],[112.07827,28.655124],[112.070448,28.672332],[112.033412,28.673418],[112.025863,28.669292],[112.040743,28.65773],[112.034616,28.640032],[112.014047,28.640737],[111.998456,28.646764],[111.992001,28.657513],[111.979583,28.65621],[111.984123,28.663864],[111.951519,28.674395],[111.923237,28.676946],[111.910217,28.671464],[111.910163,28.664136],[111.918204,28.655396],[111.9106,28.643452],[111.901191,28.635959],[111.888062,28.6371],[111.873073,28.630964],[111.854747,28.636991],[111.850151,28.633353],[111.844025,28.616682],[111.828488,28.615759],[111.81618,28.626403],[111.8106,28.640955],[111.791344,28.643126],[111.787843,28.648718],[111.776191,28.634113],[111.768258,28.639054],[111.759068,28.653442],[111.751573,28.657622],[111.74211,28.651596],[111.730676,28.652193],[111.722525,28.645027],[111.728269,28.642529],[111.719079,28.636448],[111.723401,28.609839],[111.708904,28.594251],[111.702777,28.598976],[111.688389,28.589199],[111.67351,28.591426],[111.663663,28.607884],[111.662842,28.624665],[111.644954,28.623742],[111.636092,28.628466],[111.624385,28.618311],[111.605402,28.624936],[111.574494,28.639326],[111.567218,28.638783],[111.53921,28.609731],[111.518641,28.5955],[111.509341,28.585668],[111.494187,28.581268],[111.491452,28.571652],[111.46782,28.556927],[111.443367,28.557308],[111.431386,28.547418],[111.412294,28.547852],[111.396594,28.540788],[111.383192,28.55057],[111.373892,28.551819],[111.363388,28.539538],[111.34818,28.528722],[111.339209,28.527852],[111.333793,28.520134],[111.324165,28.518829],[111.315686,28.524428],[111.309176,28.520949],[111.281058,28.517905],[111.252611,28.531548],[111.228651,28.522471],[111.215193,28.536222],[111.198235,28.526548],[111.192217,28.518829],[111.175204,28.513883],[111.168639,28.517471],[111.152173,28.514318],[111.154361,28.496541],[111.147852,28.487841],[111.144952,28.473703],[111.126353,28.470549],[111.11667,28.464403],[111.109339,28.468156],[111.096867,28.463642],[111.09353,28.456952],[111.061692,28.451676],[111.050204,28.45891],[111.034831,28.454886],[111.020116,28.445639],[111.007753,28.44553],[111.001407,28.440145],[110.978704,28.439492],[110.96738,28.430353],[110.944623,28.42649],[110.889481,28.404889],[110.88226,28.408099],[110.860433,28.406032],[110.853923,28.398468],[110.83587,28.393896],[110.832752,28.380508],[110.825914,28.37169],[110.793966,28.354379],[110.753266,28.338698],[110.741067,28.325466],[110.733189,28.311361],[110.7211,28.300794],[110.739535,28.281619],[110.74971,28.280911],[110.774601,28.27312],[110.783354,28.278241],[110.793036,28.275898],[110.802719,28.264348],[110.806275,28.253013],[110.787839,28.231268],[110.79982,28.223201],[110.804579,28.213225],[110.824601,28.203794],[110.826789,28.209082],[110.840082,28.214643],[110.848069,28.213007],[110.84889,28.204721],[110.858518,28.205157],[110.860487,28.198614],[110.853266,28.188418],[110.849163,28.172277],[110.818638,28.13966],[110.833026,28.118874],[110.844349,28.116364],[110.823452,28.087441],[110.83319,28.087496],[110.858846,28.076361],[110.876352,28.081819],[110.896155,28.058784],[110.884065,28.050977],[110.86645,28.025477],[110.866177,28.013735],[110.878157,28.01308],[110.88959,28.000954],[110.907698,27.998223],[110.92203,28.000626],[110.92575,28.021326],[110.938059,28.018486],[110.942982,28.038364],[110.955728,28.050758],[110.953485,28.057091],[110.962676,28.058129],[110.970936,28.065826],[110.971319,28.054798],[110.992162,28.054034],[111.010488,28.044534],[111.022031,28.041531],[111.013223,28.028917],[111.022031,28.027497],[111.03505,28.033723],[111.04156,28.022309],[111.063223,28.007236],[111.070608,27.995273],[111.081987,27.995601],[111.097906,28.006799],[111.093803,28.02717],[111.118475,28.050158],[111.114208,28.064134],[111.123289,28.068774],[111.137895,28.085968],[111.140959,28.103431],[111.151571,28.122966],[111.160926,28.122857],[111.189537,28.154988],[111.186528,28.160606],[111.216014,28.159297],[111.225149,28.161479],[111.235653,28.154115],[111.257753,28.167532],[111.279034,28.191036],[111.285215,28.214806],[111.296047,28.225436],[111.314373,28.234211],[111.32597,28.226526],[111.337732,28.20592],[111.332097,28.195943],[111.341835,28.193162],[111.352064,28.199051],[111.382918,28.196324],[111.386911,28.17893],[111.398016,28.180021],[111.434833,28.208101],[111.448454,28.202867],[111.445336,28.189509],[111.450095,28.187382],[111.477448,28.199323],[111.483137,28.204176],[111.495719,28.189945],[111.485763,28.159515],[111.49096,28.153024],[111.481387,28.138351],[111.482645,28.120402],[111.499877,28.101412],[111.500424,28.092626],[111.510982,28.090279],[111.493312,28.074887],[111.49189,28.066863],[111.494789,28.037873],[111.501956,28.04164],[111.517875,28.030992],[111.524439,28.031211],[111.522032,28.044479],[111.506879,28.053324],[111.514702,28.06528],[111.527886,28.049393],[111.534013,28.054143],[111.543914,28.047537],[111.540687,28.035579],[111.543859,28.020398],[111.567547,28.032903],[111.575807,28.018869],[111.564264,28.018104],[111.551409,27.991886],[111.542054,27.994126],[111.529527,27.986587],[111.55026,27.974841],[111.583794,27.994454],[111.592766,28.006471],[111.599768,28.009693],[111.588991,28.018596],[111.589811,28.027115],[111.601682,28.034542],[111.621704,28.016083],[111.634286,28.015319],[111.651518,28.026241],[111.662788,28.024712],[111.651573,28.021163],[111.652284,28.015756],[111.662952,28.014227],[111.672853,28.036453],[111.68549,28.040493],[111.683466,28.0145],[111.691289,28.009912],[111.684888,28.002975],[111.688499,27.99063],[111.697689,27.994181],[111.706114,27.99063],[111.71514,27.993361],[111.726792,27.983474],[111.743368,27.994235],[111.747963,28.003904],[111.765633,28.006143],[111.773893,28.010676],[111.779418,28.007072],[111.778871,27.996639],[111.793094,27.989701],[111.796103,28.00516],[111.823401,28.022582],[111.838335,28.019961],[111.848346,28.028644],[111.858193,28.030938],[111.870173,28.026678],[111.891837,28.026951],[111.902613,28.021982],[111.913117,28.027989],[111.907537,28.041804],[111.911038,28.052287],[111.926246,28.065498],[111.914101,28.079363],[111.91525,28.082802],[111.899167,28.09983],[111.90885,28.116036],[111.93188,28.133332],[111.933248,28.168132],[111.941782,28.172277],[111.944736,28.186728],[111.961147,28.198124],[111.962132,28.208864],[111.986585,28.224182],[112.003489,28.224509],[112.003981,28.235029],[112.009671,28.244021],[112.033139,28.252468],[112.051684,28.25127],[112.080677,28.260806],[112.082264,28.267889],[112.093424,28.265001],[112.099058,28.270069],[112.11629,28.271703],[112.123128,28.266146],[112.137297,28.266636],[112.146214,28.254539],[112.169518,28.245602],[112.177997,28.235737],[112.195503,28.23323],[112.210109,28.239225],[112.223293,28.233939],[112.227286,28.221239],[112.237954,28.210445],[112.251685,28.2244],[112.255733,28.233448],[112.264431,28.235683],[112.280678,28.252632],[112.288282,28.254049],[112.294135,28.247073],[112.306444,28.261351],[112.322473,28.263258],[112.316674,28.282981],[112.332921,28.284397],[112.346761,28.274809],[112.356937,28.277369],[112.358632,28.283471],[112.349168,28.281837],[112.345284,28.289518],[112.352779,28.291261],[112.370339,28.284397],[112.377998,28.290063],[112.393753,28.290281],[112.404803,28.29867],[112.408468,28.294366],[112.422692,28.305587],[112.420066,28.312559],[112.429311,28.311143],[112.432976,28.317896],[112.438337,28.310652],[112.451248,28.317842],[112.466018,28.312886],[112.472965,28.317733],[112.486915,28.309236],[112.500974,28.311905],[112.505296,28.320728],[112.525974,28.325956],[112.534563,28.332],[112.535766,28.325466],[112.553928,28.318931],[112.560493,28.325411],[112.571379,28.324976],[112.564432,28.333144],[112.562462,28.344742],[112.575209,28.354596],[112.575427,28.369077],[112.580351,28.372887],[112.578436,28.382358],[112.584235,28.40244],[112.594355,28.40761],[112.594793,28.414629],[112.612134,28.424531],[112.624279,28.446074],[112.627288,28.468265],[112.639815,28.469352],[112.654421,28.484524],[112.651741,28.495671],[112.663229,28.501053],[112.672583,28.517525],[112.685384,28.525407]]]]}},{"type":"Feature","properties":{"adcode":431000,"name":"郴州市","center":[113.032067,25.793589],"centroid":[113.142071,25.813202],"childrenNum":11,"level":"city","parent":{"adcode":430000},"subFeatureIndex":9,"acroutes":[100000,430000]},"geometry":{"type":"MultiPolygon","coordinates":[[[[112.364212,25.191725],[112.373731,25.177561],[112.393151,25.160148],[112.387407,25.152196],[112.399497,25.14066],[112.413337,25.141332],[112.426138,25.156284],[112.430077,25.17409],[112.442987,25.185623],[112.454858,25.17353],[112.45267,25.159868],[112.45825,25.152084],[112.477451,25.151413],[112.491018,25.144468],[112.502615,25.144636],[112.507703,25.13674],[112.537025,25.13422],[112.562681,25.12453],[112.596543,25.126266],[112.612736,25.133212],[112.624826,25.134108],[112.628218,25.140604],[112.648021,25.133604],[112.659782,25.132764],[112.669848,25.113047],[112.679749,25.10991],[112.695231,25.095513],[112.697255,25.089966],[112.715636,25.078368],[112.719192,25.048219],[112.715143,25.026023],[112.724881,25.010831],[112.741839,24.998609],[112.745505,24.981675],[112.742168,24.977469],[112.743152,24.960308],[112.750537,24.955372],[112.773459,24.949987],[112.784673,24.936637],[112.782211,24.922724],[112.786697,24.912401],[112.780734,24.897307],[112.788284,24.892369],[112.80382,24.890517],[112.843973,24.897363],[112.873514,24.89669],[112.877835,24.905668],[112.904367,24.921827],[112.924553,24.918853],[112.937354,24.92048],[112.941785,24.915936],[112.959236,24.923454],[112.966785,24.919302],[112.983634,24.920929],[112.994794,24.927381],[112.991676,24.938488],[113.011917,24.946117],[113.002781,24.957111],[113.00847,24.961934],[113.010002,24.977357],[113.002289,24.990871],[112.990527,24.995413],[112.992059,25.017951],[112.978437,25.026472],[112.979422,25.033927],[113.002289,25.057971],[113.002015,25.07114],[113.018427,25.083131],[113.004532,25.089182],[112.999608,25.103076],[112.991129,25.109462],[112.981939,25.125258],[112.967989,25.141612],[112.974335,25.168267],[112.991567,25.176777],[113.00858,25.190101],[113.030516,25.194468],[113.034455,25.201409],[113.029751,25.210533],[113.01777,25.211149],[112.999006,25.244055],[112.979915,25.245062],[112.972912,25.251161],[112.959564,25.254071],[112.951851,25.245734],[112.934072,25.250378],[112.933361,25.24316],[112.924006,25.248643],[112.896927,25.239299],[112.89173,25.246181],[112.868317,25.248811],[112.86591,25.259778],[112.873951,25.274324],[112.866457,25.276561],[112.856391,25.291609],[112.854914,25.311855],[112.858798,25.320243],[112.851796,25.33344],[112.857376,25.336851],[112.8687,25.327849],[112.877671,25.33372],[112.894849,25.337578],[112.900593,25.311352],[112.913175,25.299887],[112.927836,25.299887],[112.931829,25.322816],[112.945068,25.326339],[112.95114,25.337466],[112.964707,25.342163],[112.968098,25.349822],[112.987956,25.353791],[112.995396,25.348983],[113.009236,25.352897],[113.023678,25.345964],[113.029751,25.361227],[113.041622,25.366034],[113.064598,25.381797],[113.080134,25.383362],[113.080626,25.390963],[113.088777,25.396552],[113.090418,25.406778],[113.096873,25.410746],[113.092388,25.417507],[113.114379,25.42058],[113.128383,25.413204],[113.130736,25.427117],[113.118427,25.447285],[113.127946,25.449687],[113.122366,25.45572],[113.13462,25.467673],[113.149992,25.468008],[113.152016,25.492246],[113.169357,25.488058],[113.177071,25.471583],[113.200812,25.479402],[113.210659,25.496713],[113.226195,25.509667],[113.243263,25.515641],[113.249062,25.514078],[113.260824,25.499449],[113.269412,25.505256],[113.282596,25.4942],[113.291786,25.500901],[113.291732,25.516367],[113.303329,25.515864],[113.296819,25.508383],[113.311371,25.490459],[113.309183,25.481021],[113.315966,25.467506],[113.313942,25.442928],[113.329752,25.450804],[113.340091,25.449911],[113.352782,25.436838],[113.35973,25.438403],[113.366951,25.431196],[113.371874,25.406834],[113.376524,25.400743],[113.38938,25.403649],[113.393592,25.397558],[113.407049,25.401414],[113.424117,25.392695],[113.427728,25.373245],[113.442279,25.361283],[113.449829,25.35955],[113.462411,25.369835],[113.470179,25.365643],[113.480026,25.375201],[113.50415,25.374978],[113.519194,25.370059],[113.515091,25.360668],[113.524336,25.353624],[113.536098,25.368494],[113.544304,25.366593],[113.554533,25.351835],[113.581448,25.342722],[113.583308,25.331875],[113.579807,25.316609],[113.585989,25.307325],[113.61077,25.32701],[113.620507,25.325668],[113.628823,25.330141],[113.658035,25.329246],[113.663998,25.337746],[113.68019,25.334503],[113.687138,25.352058],[113.707926,25.352617],[113.706558,25.360891],[113.725267,25.358599],[113.734512,25.348872],[113.743976,25.363966],[113.754097,25.361171],[113.758418,25.343784],[113.764162,25.333608],[113.75809,25.329973],[113.780191,25.334055],[113.800486,25.32947],[113.821274,25.330756],[113.832817,25.343896],[113.833418,25.353959],[113.839764,25.363463],[113.860935,25.369332],[113.876909,25.380344],[113.883254,25.395322],[113.881777,25.406946],[113.892062,25.411863],[113.884458,25.420301],[113.886865,25.436615],[113.913397,25.442816],[113.943484,25.43885],[113.939929,25.459407],[113.951417,25.470857],[113.958966,25.483646],[113.952073,25.486941],[113.955629,25.496657],[113.945837,25.499561],[113.953277,25.505033],[113.96285,25.528258],[113.986099,25.528984],[113.984075,25.538585],[113.992391,25.565152],[113.97948,25.573244],[113.983091,25.599357],[113.978441,25.605606],[113.957106,25.61191],[113.949557,25.625186],[113.951253,25.637569],[113.943266,25.6427],[113.937576,25.662664],[113.932926,25.663445],[113.926635,25.685468],[113.913834,25.703753],[113.918266,25.71741],[113.914272,25.728668],[113.918922,25.739479],[113.937358,25.756196],[113.946876,25.761322],[113.961701,25.777311],[113.960662,25.796863],[113.971329,25.814741],[113.970071,25.833953],[113.977292,25.839855],[113.991351,25.860565],[114.010279,25.871086],[114.013944,25.885614],[114.028277,25.89335],[114.022533,25.906817],[114.021822,25.919226],[114.03145,25.938921],[114.021111,25.95561],[114.021056,25.975243],[114.028222,25.981361],[114.027128,25.991037],[114.017609,25.992928],[114.009075,26.00416],[114.008474,26.015669],[114.028113,26.031179],[114.036592,26.046798],[114.035224,26.059025],[114.045837,26.070695],[114.043813,26.076697],[114.069852,26.078531],[114.085607,26.066361],[114.10005,26.071807],[114.106888,26.069473],[114.120181,26.084198],[114.118977,26.089865],[114.107489,26.095144],[114.108748,26.10031],[114.156724,26.115809],[114.171056,26.123253],[114.187687,26.120975],[114.214984,26.137471],[114.225323,26.14769],[114.237249,26.152188],[114.235717,26.160073],[114.225378,26.159684],[114.218485,26.168513],[114.232216,26.17995],[114.222096,26.188888],[114.21679,26.203154],[114.192282,26.196715],[114.183748,26.201045],[114.181286,26.214477],[114.148846,26.203265],[114.141953,26.203376],[114.102785,26.187833],[114.100378,26.178395],[114.088562,26.168402],[114.074667,26.171789],[114.05913,26.166181],[114.055356,26.181338],[114.040968,26.177396],[114.036373,26.188555],[114.027894,26.180061],[114.013397,26.184058],[113.992117,26.167791],[113.985443,26.166403],[113.97215,26.154742],[113.962686,26.150855],[113.944524,26.163738],[113.9518,26.177896],[113.94611,26.184502],[113.930246,26.172788],[113.916953,26.171344],[113.914491,26.15874],[113.902839,26.148023],[113.896438,26.135527],[113.888451,26.130362],[113.860278,26.119309],[113.849611,26.107588],[113.845071,26.095699],[113.824775,26.084087],[113.811099,26.086421],[113.805793,26.100033],[113.791624,26.10431],[113.780792,26.093699],[113.780957,26.066139],[113.761536,26.04791],[113.750705,26.041629],[113.736427,26.041129],[113.709074,26.065805],[113.693265,26.09581],[113.702455,26.124419],[113.72204,26.133139],[113.729261,26.139248],[113.736536,26.159351],[113.738724,26.18317],[113.725158,26.223745],[113.708473,26.234067],[113.67833,26.247273],[113.671602,26.256761],[113.655464,26.270575],[113.64414,26.267968],[113.615201,26.278896],[113.617061,26.308236],[113.60705,26.315113],[113.598954,26.326646],[113.597149,26.34583],[113.592499,26.360187],[113.583527,26.370331],[113.583199,26.394661],[113.607707,26.419096],[113.609621,26.431007],[113.603275,26.448345],[113.588998,26.467121],[113.595671,26.479913],[113.603604,26.507652],[113.589162,26.511416],[113.587028,26.520882],[113.572969,26.519111],[113.558691,26.549497],[113.562192,26.575172],[113.554971,26.585352],[113.541295,26.59271],[113.523461,26.595476],[113.509183,26.59271],[113.495781,26.58419],[113.491021,26.575338],[113.477072,26.562667],[113.467279,26.559347],[113.458144,26.561782],[113.429478,26.558738],[113.414599,26.587399],[113.399117,26.596969],[113.400266,26.605211],[113.411371,26.610134],[113.418045,26.629381],[113.415474,26.645694],[113.400977,26.658245],[113.399883,26.666593],[113.392224,26.674885],[113.381448,26.6939],[113.382049,26.69915],[113.400758,26.706943],[113.413286,26.72982],[113.427618,26.764569],[113.428111,26.769761],[113.412684,26.782575],[113.404697,26.797596],[113.394303,26.804774],[113.384456,26.797099],[113.363669,26.800081],[113.338121,26.81024],[113.326305,26.80759],[113.315091,26.79616],[113.306283,26.773517],[113.299281,26.768104],[113.283417,26.771473],[113.27811,26.777715],[113.285441,26.79003],[113.285331,26.799694],[113.273789,26.813056],[113.280627,26.825202],[113.259784,26.827797],[113.258526,26.815486],[113.238066,26.805216],[113.224609,26.814437],[113.223679,26.820896],[113.206338,26.825478],[113.207103,26.829674],[113.183854,26.825202],[113.160495,26.827521],[113.153165,26.837568],[113.144138,26.834477],[113.142935,26.812504],[113.149062,26.792129],[113.097256,26.781636],[113.09556,26.759929],[113.101961,26.753245],[113.113066,26.753024],[113.115364,26.74413],[113.12904,26.74413],[113.131392,26.738053],[113.121381,26.73098],[113.122311,26.72319],[113.13916,26.71794],[113.134784,26.71258],[113.152289,26.700532],[113.160878,26.687875],[113.182979,26.687765],[113.188176,26.662447],[113.179587,26.638339],[113.186699,26.608088],[113.179259,26.578492],[113.179149,26.564438],[113.159182,26.541638],[113.160003,26.534222],[113.171655,26.521214],[113.179423,26.519388],[113.189653,26.506157],[113.214324,26.502448],[113.230079,26.482072],[113.226852,26.467065],[113.217388,26.462746],[113.210112,26.465182],[113.194904,26.451669],[113.192278,26.44552],[113.211699,26.433112],[113.212191,26.425246],[113.191239,26.406186],[113.179095,26.404967],[113.171874,26.412115],[113.163558,26.409566],[113.16044,26.387733],[113.167114,26.374266],[113.156556,26.36246],[113.168865,26.3491],[113.164762,26.344499],[113.173788,26.329696],[113.162683,26.324317],[113.142059,26.32587],[113.127344,26.31356],[113.130626,26.306572],[113.128821,26.29304],[113.119193,26.29304],[113.117059,26.287327],[113.103547,26.290544],[113.087136,26.273626],[113.091676,26.250103],[113.073514,26.24855],[113.068153,26.252933],[113.05207,26.248494],[113.045287,26.254542],[113.032103,26.25199],[113.025867,26.245276],[113.039926,26.213589],[113.034948,26.206651],[113.035659,26.172843],[113.008635,26.155631],[112.992989,26.162349],[112.984564,26.156575],[112.968645,26.154242],[112.949882,26.160184],[112.942606,26.170789],[112.930133,26.176785],[112.921052,26.174398],[112.920997,26.157963],[112.903601,26.148467],[112.891074,26.156519],[112.875866,26.1498],[112.870067,26.155797],[112.857923,26.154187],[112.846435,26.158296],[112.838557,26.155742],[112.818754,26.161794],[112.818535,26.186667],[112.809728,26.192163],[112.802616,26.19022],[112.795614,26.180116],[112.78987,26.179839],[112.79173,26.193218],[112.786041,26.196993],[112.775975,26.183892],[112.777179,26.177341],[112.78812,26.175342],[112.791402,26.166292],[112.783634,26.164237],[112.782157,26.146024],[112.768371,26.145524],[112.758743,26.149855],[112.760384,26.133084],[112.752507,26.129862],[112.746216,26.143802],[112.739979,26.144469],[112.735056,26.134583],[112.720395,26.125474],[112.710275,26.131751],[112.707704,26.122419],[112.688557,26.114198],[112.686423,26.123808],[112.676139,26.125974],[112.673787,26.111032],[112.665307,26.10981],[112.654913,26.101033],[112.642277,26.105977],[112.646161,26.112421],[112.658196,26.114976],[112.670668,26.127696],[112.654257,26.129251],[112.637299,26.138915],[112.630132,26.154409],[112.633688,26.163293],[112.623403,26.192108],[112.608961,26.198436],[112.602834,26.217085],[112.597802,26.220526],[112.581062,26.219083],[112.58057,26.208982],[112.572309,26.193384],[112.577451,26.182004],[112.576248,26.168346],[112.582047,26.15924],[112.578381,26.153632],[112.566565,26.158518],[112.554804,26.147245],[112.529092,26.147579],[112.524443,26.137471],[112.5129,26.135583],[112.50825,26.143858],[112.507812,26.159573],[112.48872,26.150911],[112.482046,26.160739],[112.485055,26.167957],[112.47953,26.175786],[112.450919,26.180394],[112.444574,26.175953],[112.429256,26.189721],[112.405788,26.184835],[112.395066,26.186168],[112.386641,26.205208],[112.377287,26.201544],[112.375044,26.190553],[112.364322,26.181282],[112.357046,26.161294],[112.33779,26.167569],[112.327068,26.161128],[112.310437,26.158574],[112.31186,26.148967],[112.304256,26.132917],[112.292385,26.134417],[112.290689,26.144024],[112.284453,26.143636],[112.266947,26.13114],[112.258523,26.130751],[112.257702,26.123308],[112.232428,26.117865],[112.230295,26.107032],[112.240579,26.09331],[112.251685,26.089588],[112.26186,26.092866],[112.271159,26.089032],[112.282593,26.101699],[112.291619,26.099977],[112.299715,26.090365],[112.309836,26.099033],[112.321816,26.093755],[112.33582,26.076641],[112.328545,26.039072],[112.306444,26.00694],[112.300426,25.978747],[112.292987,25.974298],[112.311532,25.962396],[112.299332,25.962507],[112.304475,25.953997],[112.309836,25.95611],[112.316783,25.944039],[112.315197,25.935806],[112.296816,25.931466],[112.265525,25.896689],[112.272089,25.886337],[112.288665,25.886282],[112.312407,25.890567],[112.33686,25.885725],[112.349715,25.906595],[112.360383,25.905871],[112.359562,25.894407],[112.377998,25.859285],[112.38686,25.859786],[112.387024,25.846258],[112.380514,25.837293],[112.359289,25.834398],[112.357101,25.818249],[112.361696,25.809116],[112.377068,25.803658],[112.385383,25.805552],[112.38686,25.789343],[112.377013,25.760486],[112.37756,25.750791],[112.392057,25.740315],[112.383523,25.730618],[112.361805,25.720196],[112.352068,25.712393],[112.343315,25.694277],[112.336422,25.690876],[112.321433,25.698458],[112.317002,25.723262],[112.310602,25.728891],[112.297363,25.730284],[112.278107,25.711167],[112.247363,25.703921],[112.243041,25.684855],[112.245612,25.672087],[112.257921,25.650452],[112.257429,25.634055],[112.238829,25.603876],[112.243643,25.589928],[112.260492,25.58234],[112.257702,25.573021],[112.246269,25.567608],[112.250973,25.559013],[112.270284,25.554883],[112.285766,25.555776],[112.312844,25.535013],[112.325591,25.529989],[112.357812,25.541655],[112.369902,25.539422],[112.372418,25.530044],[112.367932,25.520442],[112.372144,25.512068],[112.392002,25.490961],[112.39802,25.476888],[112.399989,25.457172],[112.411805,25.440581],[112.420668,25.435498],[112.426904,25.423318],[112.439924,25.408287],[112.440963,25.399346],[112.426466,25.398508],[112.421324,25.39359],[112.435711,25.379952],[112.455186,25.38107],[112.458414,25.37509],[112.45256,25.365475],[112.444464,25.362736],[112.432867,25.368382],[112.420011,25.339087],[112.409508,25.32578],[112.394026,25.314595],[112.386094,25.313141],[112.374934,25.300837],[112.362188,25.298153],[112.345175,25.289259],[112.344901,25.284673],[112.357593,25.278631],[112.355405,25.263974],[112.360492,25.258547],[112.357593,25.244279],[112.368151,25.232696],[112.368096,25.222846],[112.36186,25.211988],[112.364212,25.191725]]]]}},{"type":"Feature","properties":{"adcode":431100,"name":"永州市","center":[111.608019,26.434516],"centroid":[111.734581,25.774386],"childrenNum":11,"level":"city","parent":{"adcode":430000},"subFeatureIndex":10,"acroutes":[100000,430000]},"geometry":{"type":"MultiPolygon","coordinates":[[[[112.364212,25.191725],[112.36186,25.211988],[112.368096,25.222846],[112.368151,25.232696],[112.357593,25.244279],[112.360492,25.258547],[112.355405,25.263974],[112.357593,25.278631],[112.344901,25.284673],[112.345175,25.289259],[112.362188,25.298153],[112.374934,25.300837],[112.386094,25.313141],[112.394026,25.314595],[112.409508,25.32578],[112.420011,25.339087],[112.432867,25.368382],[112.444464,25.362736],[112.45256,25.365475],[112.458414,25.37509],[112.455186,25.38107],[112.435711,25.379952],[112.421324,25.39359],[112.426466,25.398508],[112.440963,25.399346],[112.439924,25.408287],[112.426904,25.423318],[112.420668,25.435498],[112.411805,25.440581],[112.399989,25.457172],[112.39802,25.476888],[112.392002,25.490961],[112.372144,25.512068],[112.367932,25.520442],[112.372418,25.530044],[112.369902,25.539422],[112.357812,25.541655],[112.325591,25.529989],[112.312844,25.535013],[112.285766,25.555776],[112.270284,25.554883],[112.250973,25.559013],[112.246269,25.567608],[112.257702,25.573021],[112.260492,25.58234],[112.243643,25.589928],[112.238829,25.603876],[112.257429,25.634055],[112.257921,25.650452],[112.245612,25.672087],[112.243041,25.684855],[112.247363,25.703921],[112.278107,25.711167],[112.297363,25.730284],[112.310602,25.728891],[112.317002,25.723262],[112.321433,25.698458],[112.336422,25.690876],[112.343315,25.694277],[112.352068,25.712393],[112.361805,25.720196],[112.383523,25.730618],[112.392057,25.740315],[112.37756,25.750791],[112.377013,25.760486],[112.38686,25.789343],[112.385383,25.805552],[112.377068,25.803658],[112.361696,25.809116],[112.357101,25.818249],[112.359289,25.834398],[112.380514,25.837293],[112.387024,25.846258],[112.38686,25.859786],[112.377998,25.859285],[112.359562,25.894407],[112.360383,25.905871],[112.349715,25.906595],[112.33686,25.885725],[112.312407,25.890567],[112.288665,25.886282],[112.272089,25.886337],[112.265525,25.896689],[112.296816,25.931466],[112.315197,25.935806],[112.316783,25.944039],[112.309836,25.95611],[112.304475,25.953997],[112.299332,25.962507],[112.311532,25.962396],[112.292987,25.974298],[112.300426,25.978747],[112.306444,26.00694],[112.328545,26.039072],[112.33582,26.076641],[112.321816,26.093755],[112.309836,26.099033],[112.299715,26.090365],[112.291619,26.099977],[112.282593,26.101699],[112.271159,26.089032],[112.26186,26.092866],[112.251685,26.089588],[112.240579,26.09331],[112.230295,26.107032],[112.232428,26.117865],[112.231389,26.134417],[112.224332,26.138915],[112.222636,26.150799],[112.212571,26.151188],[112.217221,26.165459],[112.206115,26.165514],[112.195448,26.172011],[112.185929,26.185668],[112.192877,26.19394],[112.194901,26.206873],[112.190306,26.22369],[112.19605,26.229794],[112.200809,26.262365],[112.197308,26.277287],[112.205021,26.285275],[112.212461,26.30563],[112.20896,26.31356],[112.199004,26.30746],[112.190415,26.312229],[112.177942,26.305741],[112.177724,26.325925],[112.181498,26.34339],[112.158741,26.353036],[112.153161,26.349544],[112.148183,26.35736],[112.150152,26.38463],[112.141728,26.387068],[112.140634,26.407959],[112.153271,26.403139],[112.150098,26.416326],[112.152724,26.430065],[112.145612,26.431727],[112.143205,26.441477],[112.155295,26.444523],[112.161914,26.450727],[112.157975,26.465016],[112.152177,26.469668],[112.166509,26.477033],[112.159562,26.486336],[112.159999,26.493866],[112.1757,26.500178],[112.195339,26.486613],[112.211258,26.502725],[112.236695,26.505382],[112.243205,26.514073],[112.242713,26.535052],[112.227833,26.546453],[112.213118,26.548556],[112.19047,26.536879],[112.174223,26.524148],[112.15245,26.502725],[112.144737,26.504441],[112.147363,26.527469],[112.162735,26.539314],[112.149113,26.547173],[112.156389,26.555529],[112.169518,26.557078],[112.174715,26.571188],[112.168205,26.574674],[112.170557,26.585352],[112.158577,26.591825],[112.143916,26.593429],[112.141454,26.603386],[112.150317,26.617048],[112.151082,26.625731],[112.126356,26.63574],[112.115743,26.643371],[112.117822,26.650504],[112.10978,26.654043],[112.094189,26.645141],[112.093478,26.634026],[112.076903,26.64398],[112.05617,26.647961],[112.04583,26.643205],[112.028489,26.651831],[112.006498,26.648458],[111.995666,26.63939],[112.005513,26.624791],[112.013992,26.627556],[112.019736,26.619205],[112.014922,26.605322],[112.006005,26.596914],[111.997526,26.605101],[111.990196,26.624182],[111.973565,26.630929],[111.960983,26.645307],[111.959342,26.65642],[111.951902,26.664216],[111.949003,26.681519],[111.94036,26.699427],[111.927066,26.711032],[111.916399,26.733688],[111.917985,26.748936],[111.903325,26.751754],[111.874769,26.785888],[111.871486,26.796491],[111.859178,26.799584],[111.850206,26.789809],[111.831825,26.786164],[111.827504,26.780918],[111.817055,26.784011],[111.824057,26.798479],[111.820556,26.804498],[111.802504,26.801516],[111.797307,26.79257],[111.781278,26.789147],[111.771705,26.79986],[111.772142,26.80875],[111.753707,26.807038],[111.744735,26.812173],[111.745009,26.825534],[111.752285,26.831551],[111.746759,26.841487],[111.739046,26.832876],[111.731278,26.8326],[111.719243,26.847283],[111.712678,26.84916],[111.700589,26.843198],[111.701464,26.836188],[111.684615,26.833538],[111.66596,26.843309],[111.650862,26.840438],[111.642437,26.817252],[111.644516,26.803228],[111.638006,26.802344],[111.629637,26.789312],[111.618477,26.7913],[111.601245,26.785888],[111.588006,26.797596],[111.577229,26.79986],[111.575369,26.809357],[111.558083,26.808639],[111.549986,26.812338],[111.545938,26.821724],[111.549111,26.832324],[111.543586,26.840935],[111.53363,26.847117],[111.528269,26.865],[111.517218,26.86511],[111.507973,26.859536],[111.495227,26.860695],[111.482535,26.856776],[111.471485,26.861964],[111.462513,26.861081],[111.460106,26.867097],[111.4455,26.867593],[111.43817,26.86086],[111.430019,26.867924],[111.419625,26.867814],[111.406441,26.858211],[111.392437,26.863013],[111.372907,26.858211],[111.366397,26.864944],[111.349657,26.859812],[111.349712,26.851533],[111.329854,26.836685],[111.321922,26.820123],[111.322524,26.813111],[111.315139,26.802565],[111.32411,26.788318],[111.321485,26.783127],[111.329198,26.772136],[111.329417,26.757609],[111.324001,26.737721],[111.317218,26.733191],[111.32143,26.714238],[111.309067,26.710922],[111.30294,26.700035],[111.276244,26.68887],[111.281112,26.678699],[111.293694,26.67284],[111.299384,26.660677],[111.301244,26.644201],[111.312568,26.639003],[111.314263,26.626616],[111.306058,26.619758],[111.30387,26.60405],[111.304581,26.58336],[111.297688,26.576943],[111.297031,26.567758],[111.288498,26.557078],[111.296047,26.526196],[111.296922,26.511748],[111.288771,26.492316],[111.278268,26.490212],[111.271867,26.499403],[111.263388,26.493423],[111.259723,26.479913],[111.251353,26.483844],[111.229635,26.481131],[111.203322,26.462856],[111.201189,26.457318],[111.181057,26.463355],[111.184668,26.470499],[111.168038,26.474154],[111.15551,26.48246],[111.158847,26.49442],[111.154416,26.500399],[111.165959,26.511748],[111.15923,26.515734],[111.153978,26.527026],[111.142272,26.541306],[111.12586,26.553924],[111.127118,26.577496],[111.133191,26.590773],[111.137129,26.610632],[111.127447,26.623076],[111.10923,26.617435],[111.11388,26.609249],[111.104744,26.585905],[111.088716,26.588893],[111.073562,26.587841],[111.067107,26.577274],[111.063934,26.558406],[111.06656,26.541306],[111.063278,26.526528],[111.067217,26.505548],[111.05644,26.486613],[111.060269,26.473766],[111.052665,26.457041],[111.043694,26.451225],[111.044952,26.440923],[111.031768,26.432503],[111.019186,26.401033],[111.019022,26.391058],[111.025094,26.384575],[111.01656,26.366007],[111.008573,26.358857],[111.00261,26.340119],[111.0083,26.337014],[111.026188,26.337403],[111.043201,26.332468],[111.040357,26.323486],[111.053486,26.319493],[111.061199,26.325371],[111.06481,26.318883],[111.079361,26.318218],[111.0926,26.306683],[111.106878,26.304077],[111.116396,26.309179],[111.135817,26.306517],[111.157808,26.30746],[111.168913,26.31051],[111.177775,26.307127],[111.204745,26.307848],[111.20923,26.30269],[111.208847,26.290932],[111.203322,26.280671],[111.212841,26.269133],[111.225423,26.269466],[111.231659,26.262309],[111.240521,26.26708],[111.247852,26.263641],[111.252447,26.269244],[111.267874,26.273071],[111.281277,26.27113],[111.2926,26.252434],[111.295336,26.240338],[111.291452,26.220804],[111.271703,26.217196],[111.270664,26.200767],[111.266506,26.191331],[111.274384,26.182559],[111.268913,26.16879],[111.258136,26.152021],[111.262403,26.135861],[111.26864,26.129307],[111.268913,26.107366],[111.25934,26.096699],[111.265959,26.096032],[111.244624,26.077975],[111.252666,26.068139],[111.26492,26.061248],[111.264318,26.055691],[111.252939,26.056691],[111.236802,26.048855],[111.23051,26.034458],[111.213716,26.01767],[111.215357,26.011777],[111.202939,25.976133],[111.196703,25.97085],[111.196101,25.960894],[111.189537,25.953274],[111.205018,25.952884],[111.20655,25.939645],[111.219679,25.93703],[111.216615,25.928963],[111.232261,25.911046],[111.222469,25.907318],[111.229143,25.897524],[111.24271,25.887784],[111.251627,25.864685],[111.259887,25.861066],[111.278541,25.860287],[111.291889,25.854442],[111.297086,25.874259],[111.305292,25.883666],[111.326517,25.89552],[111.327611,25.900195],[111.346211,25.906316],[111.355019,25.892126],[111.362568,25.892292],[111.365248,25.900585],[111.378432,25.904758],[111.378815,25.894073],[111.385489,25.882107],[111.408684,25.885057],[111.41585,25.876875],[111.432207,25.88695],[111.440632,25.884946],[111.454253,25.888452],[111.456824,25.871086],[111.470993,25.875261],[111.492054,25.868581],[111.486201,25.859341],[111.465139,25.855833],[111.456879,25.848095],[111.433246,25.846258],[111.425041,25.826268],[111.436091,25.813571],[111.442273,25.778091],[111.440194,25.769623],[111.432863,25.766615],[111.416069,25.768174],[111.399603,25.744606],[111.346813,25.729671],[111.327283,25.732736],[111.318695,25.729504],[111.307535,25.716351],[111.308738,25.692326],[111.313935,25.682625],[111.309778,25.658091],[111.309997,25.64493],[111.317655,25.631266],[111.334723,25.618381],[111.343148,25.602761],[111.336857,25.595787],[111.324931,25.564148],[111.323892,25.548856],[111.327721,25.537413],[111.328104,25.521447],[111.320609,25.49554],[111.300861,25.46974],[111.301244,25.451084],[111.292108,25.435833],[111.280839,25.430078],[111.278979,25.423318],[111.26585,25.425441],[111.256933,25.407616],[111.25748,25.395937],[111.242163,25.387833],[111.236692,25.378164],[111.227994,25.375425],[111.210543,25.363519],[111.181823,25.366593],[111.16388,25.342386],[111.155456,25.324382],[111.138442,25.303578],[111.119514,25.290825],[111.103322,25.285064],[111.109504,25.266268],[111.109832,25.252728],[111.117819,25.239299],[111.112786,25.217081],[111.077884,25.201073],[111.065466,25.18747],[111.054963,25.187694],[111.047249,25.179017],[111.034613,25.179129],[111.00272,25.165747],[111.000532,25.150013],[110.994459,25.146261],[110.982807,25.126659],[110.97761,25.108958],[110.983956,25.101676],[110.961418,25.077864],[110.966724,25.073101],[110.956166,25.058812],[110.951899,25.041157],[110.957479,25.024902],[110.9554,25.016886],[110.960761,25.001524],[110.975477,24.987787],[110.968748,24.975506],[110.973453,24.968272],[110.985542,24.966028],[110.992107,24.959018],[110.987238,24.942527],[110.994897,24.930354],[110.983737,24.924183],[110.979142,24.914701],[110.997195,24.927044],[111.003431,24.921434],[111.014536,24.92379],[111.018529,24.929793],[111.030346,24.931981],[111.050258,24.928278],[111.08609,24.941125],[111.097414,24.9409],[111.100423,24.945724],[111.096976,24.974889],[111.102064,24.982292],[111.107917,25.00971],[111.101845,25.035216],[111.123016,25.042559],[111.140029,25.04239],[111.167162,25.060605],[111.200751,25.07467],[111.206714,25.08498],[111.219296,25.093552],[111.222031,25.106437],[111.249493,25.128675],[111.263716,25.133604],[111.263224,25.143796],[111.274767,25.151133],[111.289099,25.142452],[111.296703,25.122066],[111.310981,25.116184],[111.321813,25.104925],[111.347141,25.101115],[111.36038,25.103076],[111.367874,25.108846],[111.37515,25.128507],[111.387076,25.130243],[111.399767,25.124586],[111.402831,25.107558],[111.412677,25.100723],[111.429089,25.103468],[111.436693,25.098426],[111.418804,25.065592],[111.416561,25.047659],[111.4234,25.035496],[111.439319,25.027481],[111.465303,25.023781],[111.468312,25.019464],[111.467327,25.002477],[111.460489,24.992777],[111.438389,24.98431],[111.431113,24.97259],[111.431386,24.959691],[111.440194,24.944547],[111.462185,24.930803],[111.470227,24.928952],[111.463936,24.908978],[111.453159,24.904602],[111.447087,24.893098],[111.45945,24.882323],[111.460489,24.872221],[111.449439,24.857066],[111.452995,24.844211],[111.471102,24.82063],[111.479417,24.797551],[111.470446,24.773456],[111.467163,24.758064],[111.461255,24.750086],[111.464155,24.733849],[111.437295,24.697433],[111.431113,24.685854],[111.435489,24.68102],[111.446758,24.682538],[111.451791,24.665786],[111.468039,24.666741],[111.471594,24.674668],[111.48538,24.672982],[111.504144,24.664886],[111.514319,24.655103],[111.52154,24.642171],[111.52991,24.636548],[111.549877,24.648581],[111.560107,24.63891],[111.570719,24.644702],[111.580348,24.674724],[111.589155,24.690688],[111.597689,24.693892],[111.619297,24.683718],[111.636639,24.681357],[111.641672,24.684674],[111.643367,24.701311],[111.637788,24.71553],[111.642328,24.730028],[111.666453,24.760817],[111.689593,24.778567],[111.70398,24.778174],[111.708411,24.788846],[111.733247,24.780252],[111.761858,24.782106],[111.783466,24.785757],[111.794243,24.774298],[111.814101,24.77031],[111.835272,24.776938],[111.856388,24.772051],[111.868696,24.771827],[111.868915,24.760311],[111.875206,24.75666],[111.903707,24.763457],[111.924605,24.757053],[111.938226,24.756997],[111.950972,24.769636],[111.963554,24.770085],[111.970119,24.763738],[111.99769,24.758907],[112.024113,24.740142],[112.033577,24.753457],[112.033795,24.771153],[112.0542,24.788902],[112.059233,24.799516],[112.083796,24.804851],[112.096487,24.817261],[112.097253,24.826358],[112.112625,24.831523],[112.124058,24.841123],[112.141454,24.844492],[112.149496,24.836969],[112.161093,24.844211],[112.17105,24.862735],[112.165689,24.867226],[112.165306,24.882492],[112.174058,24.913972],[112.175207,24.927493],[112.15245,24.93243],[112.142111,24.937927],[112.12001,24.963729],[112.122034,24.989525],[112.134671,24.995861],[112.155732,25.026976],[112.148894,25.03544],[112.153544,25.045473],[112.152177,25.055953],[112.164266,25.0717],[112.165579,25.083691],[112.177122,25.10739],[112.174168,25.129515],[112.183249,25.1401],[112.183304,25.148837],[112.19315,25.172186],[112.187133,25.182544],[112.201739,25.185791],[112.246542,25.184951],[112.255569,25.17157],[112.256061,25.159364],[112.281991,25.164739],[112.286969,25.158972],[112.30256,25.15718],[112.315963,25.17521],[112.332429,25.174538],[112.350864,25.187022],[112.364212,25.191725]]]]}},{"type":"Feature","properties":{"adcode":431200,"name":"怀化市","center":[109.97824,27.550082],"centroid":[110.082325,27.552517],"childrenNum":12,"level":"city","parent":{"adcode":430000},"subFeatureIndex":11,"acroutes":[100000,430000]},"geometry":{"type":"MultiPolygon","coordinates":[[[[109.418415,27.721364],[109.418251,27.714244],[109.429957,27.703564],[109.456872,27.69354],[109.470439,27.680283],[109.458185,27.67475],[109.456161,27.669436],[109.464476,27.651408],[109.470056,27.628774],[109.469181,27.620936],[109.451238,27.585959],[109.46196,27.565615],[109.45917,27.560131],[109.445986,27.562379],[109.433623,27.548393],[109.404957,27.550478],[109.379137,27.535832],[109.325909,27.494243],[109.312342,27.486176],[109.302988,27.475638],[109.306926,27.434411],[109.299869,27.423923],[109.286467,27.424637],[109.245548,27.418157],[109.24325,27.429634],[109.221915,27.438913],[109.213709,27.450497],[109.202112,27.450058],[109.18953,27.436552],[109.166992,27.417828],[109.156215,27.41651],[109.159442,27.442317],[109.154081,27.448795],[109.140405,27.447094],[109.123337,27.42859],[109.123282,27.418432],[109.11453,27.424911],[109.111959,27.413709],[109.124541,27.415137],[109.129245,27.42557],[109.138655,27.430348],[109.14221,27.418212],[109.127659,27.405087],[109.115897,27.400089],[109.12476,27.387895],[109.113819,27.367184],[109.118468,27.36224],[109.114092,27.352404],[109.104519,27.355481],[109.101072,27.349822],[109.103753,27.337128],[109.086357,27.331028],[109.074376,27.331907],[109.072188,27.323553],[109.059551,27.326851],[109.052112,27.336688],[109.044398,27.331083],[109.054136,27.306074],[109.053917,27.294859],[109.045602,27.288207],[109.041389,27.276606],[109.023884,27.282214],[109.010591,27.270502],[108.99954,27.267533],[108.987177,27.270557],[108.984661,27.256259],[108.968523,27.245535],[108.963435,27.235524],[108.951455,27.236074],[108.947078,27.228428],[108.914256,27.21462],[108.908676,27.204332],[108.925744,27.1996],[108.919179,27.193492],[108.929792,27.180065],[108.926017,27.175167],[108.926783,27.160912],[108.909989,27.147536],[108.904901,27.134929],[108.887614,27.121495],[108.88477,27.108499],[108.878752,27.106296],[108.868522,27.116594],[108.859934,27.114887],[108.856542,27.098091],[108.846969,27.098146],[108.824376,27.089058],[108.807472,27.098587],[108.792209,27.083275],[108.803807,27.078869],[108.831432,27.057825],[108.840951,27.063059],[108.845656,27.058045],[108.84396,27.047963],[108.854737,27.031983],[108.868522,27.031047],[108.877658,27.015451],[108.878424,27.006356],[108.872899,26.999852],[108.884113,27.002388],[108.900634,27.016939],[108.918468,27.019088],[108.914912,27.025922],[108.920984,27.029779],[108.921367,27.009774],[108.936794,27.011813],[108.951947,27.018757],[108.950962,27.036943],[108.94314,27.037384],[108.940404,27.044712],[108.964256,27.054464],[108.989639,27.074076],[109.007582,27.080246],[109.016116,27.086745],[109.018851,27.095833],[109.032527,27.103818],[109.035864,27.098091],[109.053753,27.098311],[109.061958,27.110427],[109.064748,27.103488],[109.080394,27.116484],[109.097188,27.116098],[109.111357,27.123146],[109.122954,27.123367],[109.13395,27.11775],[109.131051,27.110096],[109.118961,27.10525],[109.109169,27.092528],[109.101127,27.068953],[109.130558,27.065042],[109.141062,27.073581],[109.1543,27.071928],[109.163545,27.065813],[109.175252,27.087241],[109.185482,27.082284],[109.19593,27.091262],[109.21825,27.116429],[109.238928,27.149132],[109.248119,27.153426],[109.257419,27.150618],[109.264257,27.131901],[109.280559,27.127111],[109.29894,27.135259],[109.335045,27.139058],[109.333677,27.148747],[109.358732,27.152875],[109.373994,27.147811],[109.376894,27.154196],[109.384552,27.143902],[109.393196,27.143847],[109.392813,27.156068],[109.400855,27.159591],[109.400253,27.15238],[109.41464,27.154141],[109.427933,27.12601],[109.440898,27.118191],[109.448338,27.120558],[109.457583,27.133332],[109.472682,27.134929],[109.469345,27.115438],[109.459607,27.108279],[109.463437,27.10123],[109.459717,27.09363],[109.462069,27.081292],[109.482419,27.081127],[109.481653,27.071763],[109.454575,27.069449],[109.468251,27.064767],[109.487069,27.053968],[109.49615,27.062453],[109.487999,27.066474],[109.489804,27.078593],[109.498503,27.079364],[109.505067,27.072699],[109.518524,27.072589],[109.510483,27.067962],[109.518853,27.060029],[109.517923,27.043224],[109.525034,27.037273],[109.5258,27.026528],[109.541336,27.01286],[109.542376,26.996435],[109.532091,26.993182],[109.527605,26.977195],[109.536796,26.974659],[109.546697,26.984583],[109.555013,26.946923],[109.533623,26.938596],[109.530231,26.92751],[109.514093,26.930764],[109.493251,26.921111],[109.484225,26.913554],[109.471807,26.911182],[109.45824,26.901859],[109.446588,26.899652],[109.436413,26.892645],[109.438546,26.877416],[109.444837,26.871732],[109.436631,26.862461],[109.447901,26.859591],[109.457474,26.864117],[109.456763,26.873222],[109.472955,26.884755],[109.474214,26.8943],[109.486796,26.895293],[109.490844,26.883651],[109.51382,26.874271],[109.510373,26.865496],[109.513109,26.840273],[109.497354,26.823105],[109.497463,26.815265],[109.507693,26.801185],[109.51754,26.779924],[109.517485,26.756228],[109.522244,26.749378],[109.528645,26.744019],[109.53417,26.744572],[109.553918,26.73529],[109.561522,26.742251],[109.558076,26.754626],[109.570439,26.747887],[109.580341,26.755676],[109.577113,26.77059],[109.596424,26.760703],[109.579083,26.740815],[109.578153,26.733301],[109.568251,26.726173],[109.553371,26.723024],[109.547299,26.717885],[109.546041,26.731201],[109.528535,26.743909],[109.522135,26.749212],[109.504629,26.744627],[109.502332,26.757664],[109.497682,26.76015],[109.453973,26.7612],[109.437671,26.755234],[109.417758,26.739765],[109.413984,26.72225],[109.407091,26.719819],[109.38127,26.727444],[109.385975,26.712138],[109.37301,26.705009],[109.364968,26.696166],[109.355012,26.693237],[109.335592,26.699979],[109.319126,26.701748],[109.298447,26.696553],[109.292922,26.701251],[109.283732,26.698598],[109.287014,26.689699],[109.304191,26.66311],[109.33406,26.646247],[109.355121,26.659019],[109.364366,26.633473],[109.378699,26.622468],[109.384717,26.604713],[109.391281,26.60051],[109.387178,26.588063],[109.389859,26.581147],[109.385482,26.571022],[109.399049,26.570967],[109.395165,26.56643],[109.403973,26.560177],[109.408732,26.5371],[109.404301,26.529628],[109.381708,26.518502],[109.385537,26.493534],[109.364038,26.475926],[109.362452,26.466235],[109.380997,26.461749],[109.373557,26.449453],[109.361029,26.44829],[109.326784,26.42796],[109.319563,26.418653],[109.313546,26.397376],[109.299049,26.368225],[109.292594,26.345331],[109.277331,26.340008],[109.271423,26.327755],[109.274486,26.31539],[109.285865,26.295813],[109.296861,26.297366],[109.30534,26.29121],[109.325745,26.289879],[109.323393,26.282446],[109.334771,26.276677],[109.339804,26.264084],[109.351456,26.264251],[109.373229,26.278175],[109.391172,26.277121],[109.401511,26.283722],[109.421041,26.288714],[109.442649,26.289879],[109.444454,26.303079],[109.46103,26.314114],[109.466555,26.314059],[109.476894,26.299252],[109.458842,26.284166],[109.453426,26.264528],[109.43964,26.238839],[109.452386,26.209648],[109.468306,26.20321],[109.470439,26.196327],[109.459334,26.194106],[109.470001,26.177007],[109.467485,26.162349],[109.476183,26.148078],[109.493196,26.144024],[109.495166,26.152632],[109.501128,26.139082],[109.514093,26.128251],[109.512726,26.115476],[109.504082,26.09681],[109.475964,26.099477],[109.466555,26.091588],[109.450417,26.101921],[109.450964,26.075974],[109.447572,26.071807],[109.454793,26.053079],[109.479137,26.047743],[109.482638,26.029622],[109.496424,26.023785],[109.508896,26.009553],[109.513163,25.998099],[109.5287,25.995764],[109.540297,26.000045],[109.545385,26.013889],[109.559772,26.02145],[109.588273,26.019727],[109.604466,26.026398],[109.612726,26.037071],[109.634991,26.047298],[109.646041,26.041962],[109.649269,26.01678],[109.656709,26.013445],[109.675472,26.015113],[109.690133,26.007551],[109.689149,25.998266],[109.698066,25.998933],[109.708241,26.013556],[109.72323,26.003437],[109.729685,25.991538],[109.723558,25.974632],[109.711468,25.961784],[109.709991,25.954052],[109.69347,25.95917],[109.690297,25.937642],[109.682584,25.933914],[109.679302,25.923065],[109.69254,25.909933],[109.69254,25.898025],[109.68521,25.901085],[109.68056,25.895131],[109.688711,25.888285],[109.68521,25.880326],[109.702114,25.882274],[109.710648,25.886894],[109.7194,25.883833],[109.747245,25.889231],[109.768361,25.890345],[109.764751,25.876207],[109.779521,25.865965],[109.799379,25.871866],[109.813219,25.879825],[109.815845,25.890845],[109.825965,25.911436],[109.825035,25.922898],[109.810429,25.945653],[109.80649,25.973631],[109.784663,25.985754],[109.782475,25.997209],[109.80195,26.034403],[109.814587,26.040962],[109.840189,26.029066],[109.856272,26.026287],[109.870878,26.033347],[109.880451,26.057302],[109.882475,26.075252],[109.888165,26.087976],[109.898996,26.095199],[109.899051,26.108977],[109.907202,26.144857],[109.914478,26.154409],[109.931217,26.161239],[109.966228,26.195494],[109.974379,26.218362],[109.99276,26.238617],[109.988821,26.245165],[109.995331,26.258703],[109.990408,26.27285],[109.984281,26.279118],[109.995933,26.294981],[110.009281,26.304021],[110.013001,26.335074],[110.017706,26.347548],[110.011524,26.364622],[110.012235,26.372492],[109.978646,26.388011],[109.979412,26.40735],[109.98729,26.432447],[109.96683,26.428016],[109.950583,26.43699],[109.955014,26.446905],[109.934883,26.456986],[109.932585,26.475981],[109.919018,26.474652],[109.902826,26.461804],[109.891392,26.459367],[109.875418,26.468173],[109.856272,26.465182],[109.862344,26.486834],[109.879357,26.497022],[109.883187,26.509977],[109.879685,26.517395],[109.892541,26.525477],[109.8723,26.538871],[109.862672,26.539867],[109.864368,26.561007],[109.872081,26.571022],[109.861688,26.583637],[109.856819,26.580926],[109.826841,26.60582],[109.83067,26.621528],[109.851458,26.621804],[109.858241,26.643427],[109.885429,26.653822],[109.898942,26.655591],[109.901075,26.66803],[109.91404,26.676212],[109.934062,26.673724],[109.941939,26.67776],[109.950036,26.68887],[109.963603,26.691855],[109.987618,26.685333],[109.997738,26.674277],[110.007476,26.673116],[110.002005,26.666593],[110.020331,26.662889],[110.021863,26.668251],[110.036907,26.681961],[110.044183,26.6981],[110.065189,26.695392],[110.072082,26.700145],[110.067323,26.718382],[110.060813,26.717553],[110.047465,26.724681],[110.05031,26.735622],[110.056546,26.740207],[110.04927,26.747555],[110.064095,26.750925],[110.061688,26.760316],[110.068253,26.759653],[110.063493,26.769927],[110.068581,26.784618],[110.061634,26.793509],[110.056546,26.80886],[110.057421,26.822718],[110.048723,26.825037],[110.042104,26.835029],[110.048668,26.86075],[110.055944,26.876202],[110.063548,26.882051],[110.078209,26.881996],[110.093253,26.891155],[110.09741,26.906383],[110.072137,26.932032],[110.075911,26.941684],[110.089697,26.948743],[110.104796,26.951941],[110.116284,26.978022],[110.125529,26.984803],[110.146262,26.986898],[110.153647,26.998419],[110.15031,27.022891],[110.155069,27.037714],[110.162619,27.04642],[110.201404,27.061902],[110.208352,27.081292],[110.204413,27.092033],[110.194183,27.102111],[110.200474,27.118191],[110.226514,27.130359],[110.24949,27.151059],[110.26705,27.153866],[110.304632,27.166966],[110.31437,27.157939],[110.325803,27.158765],[110.331766,27.151444],[110.342707,27.150508],[110.355891,27.175277],[110.352116,27.19905],[110.375584,27.223037],[110.387127,27.218801],[110.424053,27.19949],[110.443035,27.201251],[110.456274,27.2133],[110.462127,27.247075],[110.483517,27.262144],[110.511635,27.273746],[110.526405,27.289911],[110.524272,27.293375],[110.540847,27.305194],[110.553922,27.308218],[110.573998,27.281059],[110.585104,27.278585],[110.598725,27.281444],[110.609064,27.288977],[110.606384,27.301841],[110.609994,27.309537],[110.606548,27.32108],[110.614863,27.324103],[110.632204,27.343283],[110.636526,27.353613],[110.649218,27.365206],[110.659666,27.396793],[110.663113,27.420683],[110.674108,27.434575],[110.688222,27.443854],[110.69331,27.455822],[110.684666,27.468722],[110.68401,27.487877],[110.68029,27.497042],[110.648233,27.529578],[110.632642,27.536106],[110.638112,27.555908],[110.652773,27.565834],[110.653047,27.57417],[110.674053,27.60005],[110.710542,27.606958],[110.714426,27.616003],[110.734174,27.616386],[110.741067,27.62565],[110.743693,27.617318],[110.737949,27.600708],[110.746647,27.603833],[110.755837,27.596815],[110.767052,27.581299],[110.776898,27.574005],[110.7868,27.560515],[110.799437,27.559418],[110.808682,27.563366],[110.824328,27.578831],[110.853485,27.592045],[110.854579,27.601804],[110.847632,27.608986],[110.845662,27.62428],[110.857314,27.621375],[110.852336,27.627568],[110.855564,27.647353],[110.869185,27.655463],[110.86831,27.672887],[110.859995,27.677215],[110.849163,27.675791],[110.837511,27.681489],[110.830345,27.714956],[110.811472,27.757775],[110.795717,27.758158],[110.785706,27.782681],[110.767763,27.795433],[110.78587,27.832914],[110.791614,27.85567],[110.806548,27.864257],[110.837183,27.849216],[110.87668,27.846371],[110.882096,27.850474],[110.894514,27.849872],[110.898507,27.855998],[110.912785,27.864257],[110.922358,27.863273],[110.929689,27.879077],[110.944787,27.896247],[110.973945,27.910899],[110.9804,27.919973],[110.970772,27.925276],[110.966669,27.949269],[110.987402,27.972875],[111.000532,27.992214],[110.990958,27.992979],[110.971155,28.002757],[110.9804,28.029081],[111.013223,28.028917],[111.022031,28.041531],[111.010488,28.044534],[110.992162,28.054034],[110.971319,28.054798],[110.970936,28.065826],[110.962676,28.058129],[110.953485,28.057091],[110.955728,28.050758],[110.942982,28.038364],[110.938059,28.018486],[110.92575,28.021326],[110.92203,28.000626],[110.907698,27.998223],[110.88959,28.000954],[110.878157,28.01308],[110.866177,28.013735],[110.86645,28.025477],[110.884065,28.050977],[110.896155,28.058784],[110.876352,28.081819],[110.858846,28.076361],[110.83319,28.087496],[110.823452,28.087441],[110.844349,28.116364],[110.833026,28.118874],[110.818638,28.13966],[110.849163,28.172277],[110.853266,28.188418],[110.860487,28.198614],[110.858518,28.205157],[110.84889,28.204721],[110.848069,28.213007],[110.840082,28.214643],[110.826789,28.209082],[110.824601,28.203794],[110.804579,28.213225],[110.79982,28.223201],[110.787839,28.231268],[110.806275,28.253013],[110.802719,28.264348],[110.793036,28.275898],[110.783354,28.278241],[110.774601,28.27312],[110.74971,28.280911],[110.739535,28.281619],[110.7211,28.300794],[110.733189,28.311361],[110.741067,28.325466],[110.753266,28.338698],[110.793966,28.354379],[110.825914,28.37169],[110.832752,28.380508],[110.83587,28.393896],[110.853923,28.398468],[110.860433,28.406032],[110.862129,28.418818],[110.88866,28.438948],[110.889207,28.447325],[110.905345,28.455103],[110.923453,28.473268],[110.929744,28.484796],[110.943803,28.478434],[110.959339,28.492245],[110.969897,28.512524],[110.981658,28.51198],[110.993146,28.521765],[111.002009,28.537146],[111.013168,28.545787],[111.029689,28.543668],[111.041888,28.535027],[111.049274,28.53682],[111.067545,28.530135],[111.075915,28.53019],[111.079306,28.53769],[111.054744,28.57062],[111.064481,28.582789],[111.055346,28.590177],[111.057425,28.607938],[111.049766,28.608156],[111.036691,28.596858],[111.020171,28.589742],[111.015794,28.599302],[111.008026,28.598162],[111.010105,28.587352],[111.005729,28.583604],[110.989262,28.587841],[110.978376,28.585505],[110.956166,28.568827],[110.950696,28.568229],[110.943857,28.591644],[110.945936,28.601421],[110.934722,28.617551],[110.946155,28.622004],[110.9554,28.61918],[110.991724,28.619995],[110.995335,28.63786],[111.015247,28.649858],[111.051681,28.652301],[111.064646,28.659739],[111.06191,28.668587],[111.046648,28.684707],[111.051571,28.692088],[111.06574,28.696592],[111.081166,28.69187],[111.09632,28.700499],[111.105455,28.727085],[111.102556,28.734028],[111.115138,28.743358],[111.098453,28.770747],[111.102228,28.777959],[111.086309,28.785387],[111.078759,28.793682],[111.079361,28.805717],[111.072742,28.809837],[111.064427,28.823442],[111.048453,28.825393],[111.040302,28.822683],[111.031494,28.838075],[111.013114,28.851297],[111.002063,28.875732],[110.992435,28.888245],[110.9897,28.89729],[110.972687,28.904223],[110.9583,28.906389],[110.96284,28.917924],[110.950148,28.937308],[110.956768,28.951059],[110.954908,28.960748],[110.965356,28.965186],[110.974602,28.976769],[110.982588,28.976823],[110.98702,28.988404],[110.970717,28.992733],[110.962019,28.99836],[110.949,28.997007],[110.955291,29.002851],[110.943529,29.011778],[110.919076,29.022544],[110.9147,29.035742],[110.903814,29.034769],[110.903102,29.0213],[110.915137,29.008532],[110.905126,28.995709],[110.898452,29.00112],[110.889153,28.992462],[110.860706,28.998955],[110.840465,28.99257],[110.839371,28.987754],[110.850258,28.968542],[110.851844,28.952033],[110.849163,28.946511],[110.8368,28.941855],[110.811417,28.955281],[110.798616,28.955227],[110.798069,28.935738],[110.788879,28.913808],[110.775695,28.906172],[110.76366,28.905847],[110.739371,28.924476],[110.730454,28.926154],[110.716942,28.913429],[110.690903,28.923988],[110.690684,28.908122],[110.678594,28.906172],[110.670498,28.91083],[110.666504,28.923501],[110.656986,28.935034],[110.635979,28.949705],[110.620716,28.965186],[110.593309,28.969354],[110.572576,29.000579],[110.558408,28.995438],[110.541777,28.982289],[110.553539,28.963346],[110.551077,28.953278],[110.533243,28.946132],[110.521919,28.938499],[110.521044,28.93276],[110.538987,28.908447],[110.543966,28.889328],[110.530782,28.874107],[110.524381,28.886132],[110.490191,28.911263],[110.4839,28.910776],[110.476569,28.898807],[110.481766,28.889437],[110.472138,28.887487],[110.468035,28.880228],[110.450913,28.882828],[110.449162,28.889816],[110.432805,28.890791],[110.423123,28.900594],[110.400201,28.89572],[110.390409,28.881149],[110.396317,28.864192],[110.377608,28.850268],[110.365901,28.846095],[110.344785,28.820732],[110.340464,28.80176],[110.342597,28.782025],[110.340409,28.769825],[110.33089,28.760063],[110.310868,28.757135],[110.288275,28.767439],[110.283844,28.762721],[110.28554,28.743521],[110.271536,28.700716],[110.273724,28.689428],[110.270278,28.671409],[110.257695,28.672386],[110.251076,28.659956],[110.244019,28.658164],[110.243363,28.644755],[110.228647,28.653116],[110.218582,28.644158],[110.212072,28.625697],[110.230835,28.615922],[110.224544,28.612066],[110.229905,28.587569],[110.236634,28.57339],[110.224216,28.563285],[110.211087,28.566545],[110.207531,28.575129],[110.188603,28.574966],[110.185868,28.582735],[110.172465,28.584256],[110.167542,28.574749],[110.165463,28.556982],[110.167104,28.535027],[110.150857,28.527798],[110.148614,28.483654],[110.163603,28.467558],[110.15775,28.461412],[110.141667,28.456517],[110.138111,28.447706],[110.126349,28.44863],[110.127389,28.459944],[110.109227,28.463642],[110.10299,28.45271],[110.114205,28.442538],[110.110375,28.425239],[110.111743,28.415935],[110.125802,28.402495],[110.141448,28.383338],[110.152061,28.391719],[110.170058,28.378058],[110.179796,28.37648],[110.190409,28.363252],[110.205835,28.362599],[110.211525,28.346974],[110.203045,28.339787],[110.185047,28.333144],[110.1781,28.316426],[110.178428,28.3027],[110.185759,28.285705],[110.175037,28.280529],[110.186525,28.259389],[110.205999,28.252523],[110.208844,28.243803],[110.226514,28.24086],[110.240299,28.230832],[110.24298,28.207229],[110.235923,28.197688],[110.223013,28.198069],[110.216667,28.204394],[110.191448,28.201231],[110.202006,28.187873],[110.194293,28.173477],[110.174544,28.165733],[110.169183,28.155588],[110.182258,28.145715],[110.177881,28.133987],[110.154905,28.13044],[110.151787,28.120893],[110.166338,28.110635],[110.166776,28.103104],[110.147301,28.092189],[110.123176,28.093663],[110.111743,28.090934],[110.116284,28.075542],[110.124489,28.065771],[110.137454,28.057801],[110.137509,28.047264],[110.130835,28.03962],[110.122192,28.040002],[110.128592,28.024821],[110.117706,28.016411],[110.111141,28.005542],[110.110321,27.988554],[110.09927,27.977082],[110.06962,27.96834],[110.062454,27.959269],[110.047848,27.950034],[110.053975,27.933146],[110.044292,27.918661],[110.02252,27.908001],[110.016064,27.908603],[110.000364,27.919755],[110.001732,27.936153],[109.984117,27.945935],[109.974106,27.93812],[109.970277,27.956865],[109.958406,27.961182],[109.957913,27.951673],[109.951513,27.94834],[109.947793,27.956865],[109.933624,27.959269],[109.914368,27.951236],[109.909335,27.93741],[109.882585,27.946919],[109.876841,27.956318],[109.857147,27.970908],[109.837453,27.975005],[109.842158,27.984402],[109.833186,27.986205],[109.816118,27.980906],[109.797847,27.979322],[109.792924,27.973913],[109.77591,27.999097],[109.784444,28.006744],[109.784718,28.021436],[109.790134,28.029736],[109.752442,28.02149],[109.732201,28.02362],[109.736031,28.012424],[109.730834,28.00516],[109.733077,27.987407],[109.719783,27.98178],[109.713383,27.96752],[109.719127,27.952657],[109.711249,27.949815],[109.696096,27.936972],[109.681982,27.935934],[109.670713,27.921668],[109.661523,27.919536],[109.649871,27.903956],[109.63045,27.90997],[109.622737,27.89324],[109.622518,27.878859],[109.63696,27.876015],[109.643142,27.861905],[109.640516,27.856053],[109.647628,27.843308],[109.647409,27.834993],[109.636796,27.827334],[109.623175,27.826623],[109.626676,27.817103],[109.613383,27.815625],[109.603372,27.79817],[109.59626,27.804627],[109.585975,27.802766],[109.573776,27.808895],[109.559662,27.799209],[109.549761,27.786184],[109.540953,27.786513],[109.533021,27.795871],[109.532802,27.811522],[109.52126,27.812507],[109.51196,27.80014],[109.507255,27.802821],[109.492649,27.795762],[109.485866,27.787881],[109.47673,27.788702],[109.479192,27.799428],[109.475144,27.804736],[109.461358,27.803423],[109.454465,27.794886],[109.461522,27.773322],[109.451128,27.765056],[109.442704,27.74918],[109.426402,27.738941],[109.418415,27.721364]]],[[[109.466938,26.831937],[109.468634,26.826527],[109.482146,26.835029],[109.466938,26.831937]]],[[[109.528535,26.743909],[109.528645,26.744019],[109.522244,26.749378],[109.522135,26.749212],[109.528535,26.743909]]]]}},{"type":"Feature","properties":{"adcode":431300,"name":"娄底市","center":[112.008497,27.728136],"centroid":[111.617993,27.73631],"childrenNum":5,"level":"city","parent":{"adcode":430000},"subFeatureIndex":12,"acroutes":[100000,430000]},"geometry":{"type":"MultiPolygon","coordinates":[[[[112.092165,27.205652],[112.107209,27.214125],[112.114211,27.210714],[112.112625,27.222322],[112.129529,27.220892],[112.127942,27.227658],[112.137899,27.237009],[112.154091,27.239375],[112.160054,27.247515],[112.1507,27.254609],[112.150535,27.265828],[112.163063,27.277321],[112.162844,27.284193],[112.153654,27.305689],[112.163883,27.324542],[112.174824,27.319651],[112.182374,27.309812],[112.190634,27.311791],[112.197691,27.295794],[112.20535,27.296564],[112.206225,27.285128],[112.213938,27.268908],[112.223785,27.261209],[112.233085,27.265388],[112.239048,27.287822],[112.254912,27.295684],[112.256116,27.310691],[112.267275,27.305084],[112.279857,27.31223],[112.287844,27.328939],[112.282593,27.337073],[112.299715,27.358723],[112.309125,27.360426],[112.312133,27.367074],[112.321543,27.363998],[112.331061,27.370206],[112.339267,27.365921],[112.358742,27.362459],[112.370503,27.363888],[112.368151,27.356086],[112.408523,27.36147],[112.432374,27.354218],[112.438118,27.344602],[112.459891,27.355152],[112.471871,27.372404],[112.485712,27.359877],[112.489596,27.371909],[112.49988,27.374931],[112.499005,27.397727],[112.50453,27.403988],[112.51279,27.403164],[112.508359,27.417004],[112.522418,27.420464],[112.521981,27.429194],[112.500974,27.445831],[112.480952,27.453132],[112.47023,27.461916],[112.460164,27.490456],[112.446379,27.491499],[112.429639,27.499785],[112.435985,27.514546],[112.427123,27.526067],[112.417604,27.527713],[112.406007,27.524092],[112.399606,27.510266],[112.401193,27.503736],[112.391948,27.499731],[112.393479,27.492542],[112.373731,27.48656],[112.365799,27.480907],[112.348129,27.488206],[112.346105,27.496273],[112.333851,27.495725],[112.328709,27.490511],[112.321652,27.496493],[112.306389,27.492816],[112.301411,27.503188],[112.308578,27.53457],[112.325317,27.556182],[112.332429,27.569947],[112.334289,27.581408],[112.330788,27.602517],[112.298019,27.620991],[112.283906,27.633652],[112.281882,27.643298],[112.288884,27.646915],[112.313501,27.651025],[112.315142,27.664285],[112.320613,27.675298],[112.315744,27.685871],[112.304201,27.697868],[112.290525,27.7057],[112.268534,27.700935],[112.243369,27.707727],[112.240853,27.691075],[112.230623,27.685871],[112.222636,27.671517],[112.216564,27.675846],[112.2071,27.670531],[112.206827,27.651627],[112.199387,27.654313],[112.176083,27.650203],[112.166673,27.660066],[112.154857,27.64949],[112.145776,27.665162],[112.137953,27.666258],[112.134616,27.654696],[112.124879,27.646147],[112.11722,27.645435],[112.113664,27.653436],[112.104255,27.653381],[112.091235,27.642366],[112.078052,27.645764],[112.067001,27.658477],[112.07094,27.6696],[112.05803,27.680393],[112.048183,27.674038],[112.048785,27.688336],[112.052997,27.690527],[112.045338,27.706303],[112.053489,27.714135],[112.071761,27.720652],[112.083303,27.71523],[112.092111,27.716325],[112.081826,27.721747],[112.087187,27.733739],[112.099113,27.73467],[112.100699,27.722295],[112.106389,27.717147],[112.110929,27.738722],[112.130623,27.747428],[112.11268,27.761991],[112.098675,27.765001],[112.097745,27.776551],[112.106498,27.790617],[112.101246,27.807363],[112.087023,27.81382],[112.069901,27.80397],[112.04687,27.817048],[112.040524,27.839534],[112.026957,27.835157],[112.014813,27.847083],[112.012296,27.87864],[111.999714,27.907837],[111.99025,27.940962],[111.982264,27.954351],[111.964156,27.965171],[111.951246,27.987079],[111.936311,27.991231],[111.926848,27.980851],[111.912624,27.973803],[111.900097,27.981343],[111.908303,28.000189],[111.896377,28.00871],[111.902613,28.021982],[111.891837,28.026951],[111.870173,28.026678],[111.858193,28.030938],[111.848346,28.028644],[111.838335,28.019961],[111.823401,28.022582],[111.796103,28.00516],[111.793094,27.989701],[111.778871,27.996639],[111.779418,28.007072],[111.773893,28.010676],[111.765633,28.006143],[111.747963,28.003904],[111.743368,27.994235],[111.726792,27.983474],[111.71514,27.993361],[111.706114,27.99063],[111.697689,27.994181],[111.688499,27.99063],[111.684888,28.002975],[111.691289,28.009912],[111.683466,28.0145],[111.68549,28.040493],[111.672853,28.036453],[111.662952,28.014227],[111.652284,28.015756],[111.651573,28.021163],[111.662788,28.024712],[111.651518,28.026241],[111.634286,28.015319],[111.621704,28.016083],[111.601682,28.034542],[111.589811,28.027115],[111.588991,28.018596],[111.599768,28.009693],[111.592766,28.006471],[111.583794,27.994454],[111.55026,27.974841],[111.529527,27.986587],[111.542054,27.994126],[111.551409,27.991886],[111.564264,28.018104],[111.575807,28.018869],[111.567547,28.032903],[111.543859,28.020398],[111.540687,28.035579],[111.543914,28.047537],[111.534013,28.054143],[111.527886,28.049393],[111.514702,28.06528],[111.506879,28.053324],[111.522032,28.044479],[111.524439,28.031211],[111.517875,28.030992],[111.501956,28.04164],[111.494789,28.037873],[111.49189,28.066863],[111.493312,28.074887],[111.510982,28.090279],[111.500424,28.092626],[111.499877,28.101412],[111.482645,28.120402],[111.481387,28.138351],[111.49096,28.153024],[111.485763,28.159515],[111.495719,28.189945],[111.483137,28.204176],[111.477448,28.199323],[111.450095,28.187382],[111.445336,28.189509],[111.448454,28.202867],[111.434833,28.208101],[111.398016,28.180021],[111.386911,28.17893],[111.382918,28.196324],[111.352064,28.199051],[111.341835,28.193162],[111.332097,28.195943],[111.337732,28.20592],[111.32597,28.226526],[111.314373,28.234211],[111.296047,28.225436],[111.285215,28.214806],[111.279034,28.191036],[111.257753,28.167532],[111.235653,28.154115],[111.225149,28.161479],[111.216014,28.159297],[111.186528,28.160606],[111.189537,28.154988],[111.160926,28.122857],[111.151571,28.122966],[111.140959,28.103431],[111.137895,28.085968],[111.123289,28.068774],[111.114208,28.064134],[111.118475,28.050158],[111.093803,28.02717],[111.097906,28.006799],[111.081987,27.995601],[111.070608,27.995273],[111.063223,28.007236],[111.04156,28.022309],[111.03505,28.033723],[111.022031,28.027497],[111.013223,28.028917],[110.9804,28.029081],[110.971155,28.002757],[110.990958,27.992979],[111.000532,27.992214],[110.987402,27.972875],[110.966669,27.949269],[110.970772,27.925276],[110.9804,27.919973],[110.973945,27.910899],[110.944787,27.896247],[110.929689,27.879077],[110.922358,27.863273],[110.912785,27.864257],[110.898507,27.855998],[110.894514,27.849872],[110.882096,27.850474],[110.87668,27.846371],[110.837183,27.849216],[110.806548,27.864257],[110.791614,27.85567],[110.78587,27.832914],[110.767763,27.795433],[110.785706,27.782681],[110.795717,27.758158],[110.811472,27.757775],[110.830345,27.714956],[110.837511,27.681489],[110.849163,27.675791],[110.859995,27.677215],[110.86831,27.672887],[110.869185,27.655463],[110.882916,27.650696],[110.91749,27.656395],[110.945717,27.653819],[110.983792,27.660121],[110.994733,27.652395],[110.998453,27.639352],[110.994076,27.630144],[111.008081,27.625869],[111.02575,27.63568],[111.040247,27.631843],[111.059941,27.631295],[111.070827,27.620607],[111.07411,27.591442],[111.080291,27.588756],[111.106932,27.590729],[111.116287,27.577186],[111.130237,27.581408],[111.143147,27.578008],[111.150094,27.582176],[111.163442,27.576473],[111.169515,27.562653],[111.182151,27.56375],[111.182863,27.557005],[111.197414,27.549161],[111.204143,27.552781],[111.220773,27.551739],[111.223782,27.536161],[111.244624,27.52508],[111.256112,27.542799],[111.270718,27.541756],[111.278377,27.555798],[111.300861,27.567096],[111.322141,27.546858],[111.349822,27.537039],[111.357097,27.522885],[111.367765,27.524915],[111.376518,27.532815],[111.374603,27.542963],[111.388388,27.544938],[111.403979,27.557388],[111.414373,27.575212],[111.430347,27.59062],[111.441944,27.597473],[111.457918,27.595445],[111.468257,27.579599],[111.477831,27.578666],[111.489373,27.594238],[111.522251,27.605532],[111.542656,27.609644],[111.553597,27.626034],[111.560927,27.630583],[111.567984,27.627075],[111.568148,27.61688],[111.574056,27.607725],[111.589046,27.606574],[111.594625,27.582944],[111.6077,27.57587],[111.615577,27.566163],[111.620665,27.571757],[111.612405,27.580695],[111.625479,27.575212],[111.635162,27.578776],[111.641398,27.574663],[111.635599,27.562379],[111.625917,27.556127],[111.630621,27.553056],[111.639866,27.559198],[111.641672,27.54779],[111.652831,27.540111],[111.650096,27.534022],[111.638663,27.537917],[111.643914,27.520142],[111.654035,27.514765],[111.668915,27.537149],[111.67537,27.537149],[111.690742,27.523708],[111.692985,27.533857],[111.717766,27.516576],[111.73095,27.518222],[111.744079,27.499401],[111.78746,27.494627],[111.790195,27.470479],[111.796377,27.468173],[111.803598,27.474815],[111.810764,27.471357],[111.813609,27.45434],[111.819517,27.44929],[111.835162,27.44605],[111.840195,27.456646],[111.855294,27.461147],[111.882537,27.438364],[111.892766,27.426833],[111.912843,27.410304],[111.907318,27.39542],[111.909451,27.388939],[111.940852,27.369217],[111.970502,27.357514],[111.990305,27.341579],[111.98571,27.332731],[111.990797,27.317342],[112.01804,27.317562],[112.025152,27.3036],[112.041071,27.289142],[112.051301,27.292385],[112.062406,27.285843],[112.065196,27.250815],[112.069244,27.235909],[112.068424,27.218636],[112.085327,27.204002],[112.092165,27.205652]]]]}},{"type":"Feature","properties":{"adcode":433100,"name":"湘西土家族苗族自治州","center":[109.739735,28.314296],"centroid":[109.731854,28.694703],"childrenNum":8,"level":"city","parent":{"adcode":430000},"subFeatureIndex":13,"acroutes":[100000,430000]},"geometry":{"type":"MultiPolygon","coordinates":[[[[109.418415,27.721364],[109.426402,27.738941],[109.442704,27.74918],[109.451128,27.765056],[109.461522,27.773322],[109.454465,27.794886],[109.461358,27.803423],[109.475144,27.804736],[109.479192,27.799428],[109.47673,27.788702],[109.485866,27.787881],[109.492649,27.795762],[109.507255,27.802821],[109.51196,27.80014],[109.52126,27.812507],[109.532802,27.811522],[109.533021,27.795871],[109.540953,27.786513],[109.549761,27.786184],[109.559662,27.799209],[109.573776,27.808895],[109.585975,27.802766],[109.59626,27.804627],[109.603372,27.79817],[109.613383,27.815625],[109.626676,27.817103],[109.623175,27.826623],[109.636796,27.827334],[109.647409,27.834993],[109.647628,27.843308],[109.640516,27.856053],[109.643142,27.861905],[109.63696,27.876015],[109.622518,27.878859],[109.622737,27.89324],[109.63045,27.90997],[109.649871,27.903956],[109.661523,27.919536],[109.670713,27.921668],[109.681982,27.935934],[109.696096,27.936972],[109.711249,27.949815],[109.719127,27.952657],[109.713383,27.96752],[109.719783,27.98178],[109.733077,27.987407],[109.730834,28.00516],[109.736031,28.012424],[109.732201,28.02362],[109.752442,28.02149],[109.790134,28.029736],[109.784718,28.021436],[109.784444,28.006744],[109.77591,27.999097],[109.792924,27.973913],[109.797847,27.979322],[109.816118,27.980906],[109.833186,27.986205],[109.842158,27.984402],[109.837453,27.975005],[109.857147,27.970908],[109.876841,27.956318],[109.882585,27.946919],[109.909335,27.93741],[109.914368,27.951236],[109.933624,27.959269],[109.947793,27.956865],[109.951513,27.94834],[109.957913,27.951673],[109.958406,27.961182],[109.970277,27.956865],[109.974106,27.93812],[109.984117,27.945935],[110.001732,27.936153],[110.000364,27.919755],[110.016064,27.908603],[110.02252,27.908001],[110.044292,27.918661],[110.053975,27.933146],[110.047848,27.950034],[110.062454,27.959269],[110.06962,27.96834],[110.09927,27.977082],[110.110321,27.988554],[110.111141,28.005542],[110.117706,28.016411],[110.128592,28.024821],[110.122192,28.040002],[110.130835,28.03962],[110.137509,28.047264],[110.137454,28.057801],[110.124489,28.065771],[110.116284,28.075542],[110.111743,28.090934],[110.123176,28.093663],[110.147301,28.092189],[110.166776,28.103104],[110.166338,28.110635],[110.151787,28.120893],[110.154905,28.13044],[110.177881,28.133987],[110.182258,28.145715],[110.169183,28.155588],[110.174544,28.165733],[110.194293,28.173477],[110.202006,28.187873],[110.191448,28.201231],[110.216667,28.204394],[110.223013,28.198069],[110.235923,28.197688],[110.24298,28.207229],[110.240299,28.230832],[110.226514,28.24086],[110.208844,28.243803],[110.205999,28.252523],[110.186525,28.259389],[110.175037,28.280529],[110.185759,28.285705],[110.178428,28.3027],[110.1781,28.316426],[110.185047,28.333144],[110.203045,28.339787],[110.211525,28.346974],[110.205835,28.362599],[110.190409,28.363252],[110.179796,28.37648],[110.170058,28.378058],[110.152061,28.391719],[110.141448,28.383338],[110.125802,28.402495],[110.111743,28.415935],[110.110375,28.425239],[110.114205,28.442538],[110.10299,28.45271],[110.109227,28.463642],[110.127389,28.459944],[110.126349,28.44863],[110.138111,28.447706],[110.141667,28.456517],[110.15775,28.461412],[110.163603,28.467558],[110.148614,28.483654],[110.150857,28.527798],[110.167104,28.535027],[110.165463,28.556982],[110.167542,28.574749],[110.172465,28.584256],[110.185868,28.582735],[110.188603,28.574966],[110.207531,28.575129],[110.211087,28.566545],[110.224216,28.563285],[110.236634,28.57339],[110.229905,28.587569],[110.224544,28.612066],[110.230835,28.615922],[110.212072,28.625697],[110.218582,28.644158],[110.228647,28.653116],[110.243363,28.644755],[110.244019,28.658164],[110.251076,28.659956],[110.257695,28.672386],[110.270278,28.671409],[110.273724,28.689428],[110.271536,28.700716],[110.28554,28.743521],[110.283844,28.762721],[110.288275,28.767439],[110.310868,28.757135],[110.33089,28.760063],[110.340409,28.769825],[110.342597,28.782025],[110.340464,28.80176],[110.344785,28.820732],[110.365901,28.846095],[110.377608,28.850268],[110.396317,28.864192],[110.390409,28.881149],[110.384665,28.885428],[110.358735,28.891224],[110.364807,28.907959],[110.361087,28.927454],[110.331,28.941152],[110.314588,28.938336],[110.308133,28.944292],[110.306492,28.958258],[110.319184,28.967297],[110.318965,28.973143],[110.33193,28.981315],[110.327991,28.983858],[110.346208,29.011129],[110.347357,29.019406],[110.341613,29.02725],[110.340354,29.041313],[110.323122,29.041746],[110.313987,29.035905],[110.305289,29.038609],[110.299599,29.057159],[110.304194,29.091331],[110.284446,29.085438],[110.273505,29.074409],[110.261962,29.069542],[110.249654,29.076896],[110.250529,29.093655],[110.264041,29.110142],[110.261634,29.1196],[110.238986,29.122248],[110.216722,29.129112],[110.223997,29.136461],[110.215901,29.136083],[110.205562,29.151968],[110.203921,29.161044],[110.189643,29.162827],[110.179085,29.153967],[110.164861,29.165528],[110.158187,29.165204],[110.140408,29.14543],[110.128428,29.136407],[110.119128,29.141216],[110.099872,29.139595],[110.089041,29.151266],[110.090518,29.167311],[110.084828,29.184434],[110.070058,29.211867],[110.073176,29.225636],[110.080616,29.2326],[110.082859,29.251223],[110.103537,29.253436],[110.113548,29.279017],[110.112564,29.289701],[110.097192,29.308853],[110.068417,29.323795],[110.049216,29.314571],[110.016338,29.288298],[110.001568,29.29542],[109.975528,29.299142],[109.951294,29.318077],[109.936141,29.325143],[109.952935,29.333827],[109.960375,29.341269],[109.954795,29.358147],[109.945167,29.369901],[109.952662,29.383486],[109.945276,29.398417],[109.935867,29.434414],[109.925637,29.444435],[109.908405,29.441741],[109.828919,29.373297],[109.821206,29.388661],[109.79451,29.411675],[109.795276,29.417117],[109.808241,29.427086],[109.801895,29.448852],[109.788383,29.463935],[109.779357,29.478046],[109.778755,29.486878],[109.769455,29.491779],[109.76579,29.500017],[109.752934,29.509062],[109.740954,29.534256],[109.734663,29.540984],[109.738766,29.547604],[109.74916,29.549487],[109.760101,29.561649],[109.782366,29.576608],[109.768525,29.587314],[109.764915,29.596136],[109.769565,29.606518],[109.761687,29.615177],[109.745713,29.615339],[109.72695,29.607863],[109.715571,29.613133],[109.701567,29.608239],[109.678755,29.60797],[109.663492,29.599687],[109.650637,29.611574],[109.652114,29.623782],[109.634553,29.625234],[109.609444,29.634483],[109.575417,29.627869],[109.575636,29.619856],[109.558678,29.607056],[109.550417,29.612811],[109.531107,29.615607],[109.529028,29.626041],[109.5165,29.625987],[109.514312,29.618028],[109.520275,29.608454],[109.514531,29.600278],[109.501457,29.605442],[109.495931,29.598718],[109.503645,29.59775],[109.504028,29.588605],[109.497627,29.568107],[109.488656,29.553201],[109.479903,29.55277],[109.467047,29.559981],[109.46185,29.554277],[109.458623,29.530542],[109.465242,29.515577],[109.458568,29.513208],[109.447627,29.520745],[109.446533,29.528766],[109.430997,29.529035],[109.431325,29.505294],[109.440625,29.493179],[109.434881,29.489032],[109.418305,29.498025],[109.40999,29.490594],[109.412835,29.484724],[109.405121,29.468729],[109.417102,29.454778],[109.403152,29.446159],[109.404793,29.434414],[109.394946,29.439694],[109.3729,29.424985],[109.368579,29.411351],[109.385264,29.393566],[109.382036,29.382893],[109.391445,29.372219],[109.376784,29.376532],[109.368798,29.382893],[109.347408,29.373782],[109.343962,29.369415],[109.340132,29.335984],[109.344126,29.323201],[109.344126,29.306425],[109.352277,29.305239],[109.352167,29.284629],[109.326839,29.260669],[109.315077,29.252087],[109.286084,29.242047],[109.261357,29.227795],[109.257856,29.222612],[109.276073,29.200312],[109.27104,29.183245],[109.273885,29.172551],[109.261467,29.161044],[109.264038,29.144026],[109.277167,29.134083],[109.274158,29.12214],[109.255942,29.123221],[109.245329,29.115114],[109.232583,29.119438],[109.225963,29.113277],[109.234497,29.096845],[109.235044,29.088844],[109.256106,29.087168],[109.266226,29.079545],[109.287834,29.071002],[109.301182,29.070678],[109.312233,29.066352],[109.319618,29.042557],[109.312123,29.035147],[109.304848,29.020813],[109.29429,29.014537],[109.29243,28.987646],[109.284826,28.972601],[109.272353,28.970924],[109.26174,28.953007],[109.255395,28.926154],[109.256872,28.907743],[109.240405,28.892741],[109.235427,28.881691],[109.23406,28.863813],[109.242648,28.85108],[109.239749,28.830108],[109.245821,28.812981],[109.246423,28.801652],[109.241882,28.794279],[109.241281,28.776495],[109.261303,28.774922],[109.256215,28.765595],[109.279629,28.756592],[109.28116,28.750572],[109.292594,28.750247],[109.299979,28.744931],[109.299158,28.736741],[109.288217,28.727302],[109.294673,28.71911],[109.284935,28.713847],[109.271478,28.698979],[109.265023,28.699468],[109.252933,28.691545],[109.266171,28.680202],[109.270876,28.671789],[109.240679,28.655776],[109.22476,28.650673],[109.202933,28.637968],[109.19314,28.636231],[109.181434,28.621733],[109.186357,28.610654],[109.201456,28.598433],[109.235482,28.619615],[109.249377,28.608644],[109.258896,28.605603],[109.278042,28.612337],[109.287014,28.626837],[109.300143,28.626457],[109.306653,28.620646],[109.30906,28.607612],[109.304465,28.602779],[109.32022,28.579801],[109.304738,28.579041],[109.29511,28.567305],[109.288929,28.546331],[109.274158,28.538886],[109.274705,28.524809],[109.28034,28.520406],[109.27197,28.513992],[109.273994,28.488113],[109.266335,28.481805],[109.26081,28.46473],[109.26464,28.457659],[109.260154,28.451296],[109.258294,28.428993],[109.264366,28.404399],[109.264694,28.392481],[109.276565,28.376861],[109.288381,28.374303],[109.28778,28.36445],[109.268578,28.338099],[109.275088,28.312668],[109.297572,28.292787],[109.294946,28.278568],[109.306379,28.274209],[109.314913,28.276389],[109.340953,28.293713],[109.363108,28.282981],[109.352167,28.268543],[109.359498,28.265873],[109.365898,28.274209],[109.376894,28.276934],[109.399651,28.269306],[109.387999,28.268107],[109.367649,28.255248],[109.372846,28.248381],[109.367266,28.239062],[109.356762,28.233503],[109.359552,28.220421],[109.345767,28.206683],[109.34046,28.190381],[109.34325,28.173586],[109.341828,28.162133],[109.335811,28.158206],[109.338163,28.141788],[109.328097,28.12684],[109.325417,28.115218],[109.314366,28.103923],[109.312123,28.083511],[109.304957,28.076416],[109.298721,28.032521],[109.305887,28.030009],[109.311522,28.037982],[109.325253,28.042787],[109.334552,28.062223],[109.347025,28.060367],[109.370548,28.046063],[109.379137,28.033067],[109.364859,28.008819],[109.344673,28.006198],[109.321587,27.991777],[109.320165,27.970962],[109.307145,27.968012],[109.301784,27.95834],[109.313819,27.93331],[109.314859,27.918115],[109.311905,27.907783],[109.320603,27.895591],[109.317758,27.88553],[109.321916,27.867976],[109.337561,27.869507],[109.326839,27.858624],[109.345548,27.840737],[109.340242,27.821425],[109.342649,27.800742],[109.331215,27.791602],[109.341062,27.790234],[109.333021,27.782791],[109.338163,27.775894],[109.34987,27.771077],[109.364312,27.759801],[109.362999,27.745019],[109.377988,27.73801],[109.365898,27.722185],[109.392375,27.726347],[109.400307,27.720268],[109.412616,27.725361],[109.418415,27.721364]]]]}}]}
