# Supplementary material for: The influence of extreme rainfall on crime: Spatiotemporal dynamics in Hunan Province, China
Source: PLoS One. 2026 Apr 22;21(4):e0345811. doi: 10.1371/journal.pone.0345811 (PMC13102242; doi:10.1371/journal.pone.0345811)
Supplement: S1 Data — S1 Raw Data. This is the original data1 required to replicate the manuscript’s results. S2 Raw Data. This is the original data1 required to replicate the manuscript’s results. (ZIP) [file pone.0345811.s001.zip › S1 Raw Data/S1_Hunan administrative boundary GeoJSON/430100.json]

{"type":"FeatureCollection","features":[{"type":"Feature","properties":{"adcode":430102,"name":"芙蓉区","center":[112.988094,28.193106],"centroid":[113.049296,28.197807],"childrenNum":0,"level":"district","parent":{"adcode":430100},"subFeatureIndex":0,"acroutes":[100000,430000,430100]},"geometry":{"type":"MultiPolygon","coordinates":[[[[112.986772,28.185796],[112.994175,28.185927],[113.002405,28.185292],[113.011298,28.185039],[113.03036,28.184185],[113.030289,28.182084],[113.03431,28.182271],[113.034404,28.18044],[113.036107,28.180375],[113.036958,28.17943],[113.038638,28.176255],[113.040861,28.175539],[113.042351,28.175473],[113.043888,28.176108],[113.044905,28.177224],[113.045165,28.178535],[113.043864,28.181392],[113.043675,28.183183],[113.044266,28.184722],[113.047104,28.18727],[113.047436,28.188402],[113.049588,28.188174],[113.050747,28.189655],[113.055169,28.18679],[113.065031,28.180122],[113.068484,28.17711],[113.073356,28.174553],[113.080286,28.173161],[113.083147,28.17299],[113.086955,28.173772],[113.091733,28.175425],[113.095375,28.177297],[113.101003,28.180839],[113.104788,28.18228],[113.107176,28.182377],[113.107838,28.183737],[113.108997,28.18447],[113.108784,28.185707],[113.109139,28.187856],[113.108761,28.189444],[113.107602,28.189476],[113.106798,28.192863],[113.107294,28.194059],[113.106703,28.196656],[113.108075,28.197299],[113.109778,28.197348],[113.110984,28.201084],[113.109707,28.202753],[113.107933,28.202801],[113.108146,28.199847],[113.10623,28.199757],[113.106372,28.201068],[113.105875,28.204616],[113.106703,28.205439],[113.105426,28.205325],[113.10545,28.207929],[113.10351,28.207359],[113.103416,28.205243],[113.101358,28.207514],[113.097621,28.207172],[113.097976,28.207628],[113.096936,28.210078],[113.094854,28.21033],[113.094807,28.211193],[113.092655,28.21151],[113.092702,28.212975],[113.091472,28.213016],[113.091165,28.21453],[113.089841,28.214904],[113.0888,28.214196],[113.088114,28.215214],[113.086766,28.215214],[113.087949,28.212031],[113.087665,28.211234],[113.085749,28.210062],[113.084708,28.210037],[113.084756,28.212975],[113.08381,28.212642],[113.081445,28.213106],[113.081232,28.215287],[113.072789,28.21536],[113.072623,28.217582],[113.069217,28.21785],[113.065008,28.217207],[113.06515,28.218461],[113.062856,28.217338],[113.060703,28.217085],[113.059497,28.217663],[113.058409,28.219291],[113.057085,28.223091],[113.045473,28.217403],[113.040766,28.216565],[113.032867,28.217199],[113.027924,28.218607],[113.024045,28.219266],[113.019457,28.21868],[113.013592,28.216906],[113.011936,28.216548],[113.010565,28.216768],[113.008223,28.218884],[113.005835,28.218233],[113.003233,28.215067],[113.001412,28.213521],[113.002074,28.211982],[113.004463,28.210753],[113.005503,28.209191],[113.00723,28.209622],[113.007869,28.208824],[113.006875,28.208035],[113.006852,28.206008],[113.004652,28.205235],[113.000655,28.204926],[112.997628,28.205772],[112.994766,28.205512],[112.992732,28.203973],[112.991834,28.200832],[112.991715,28.197861],[112.987316,28.198056],[112.984336,28.198447],[112.981782,28.199432],[112.979157,28.200115],[112.976012,28.200579],[112.976343,28.195305],[112.976343,28.188345],[112.978921,28.188247],[112.981215,28.187701],[112.986772,28.185796]]]]}},{"type":"Feature","properties":{"adcode":430103,"name":"天心区","center":[112.97307,28.192375],"centroid":[112.981925,28.064489],"childrenNum":0,"level":"district","parent":{"adcode":430100},"subFeatureIndex":1,"acroutes":[100000,430000,430100]},"geometry":{"type":"MultiPolygon","coordinates":[[[[112.976343,28.195305],[112.967379,28.195622],[112.967285,28.194727],[112.960544,28.155679],[112.957068,28.147601],[112.95572,28.137665],[112.95702,28.130473],[112.95676,28.125741],[112.953709,28.114206],[112.948861,28.106744],[112.938904,28.096487],[112.932495,28.090441],[112.929255,28.084354],[112.927954,28.0735],[112.92916,28.061854],[112.930887,28.053051],[112.933938,28.047712],[112.945006,28.033291],[112.960639,28.009418],[112.962696,27.996558],[112.963855,27.995261],[112.96492,27.994087],[112.97289,27.987465],[112.99207,27.97585],[112.996918,27.972016],[113.003186,27.965156],[113.006142,27.966649],[113.008412,27.968411],[113.011251,27.971845],[113.012362,27.972604],[113.019363,27.972661],[113.020758,27.973705],[113.023903,27.976984],[113.024447,27.979382],[113.02362,27.983395],[113.022863,27.985271],[113.026127,27.985662],[113.02835,27.984577],[113.030431,27.98306],[113.030265,27.982196],[113.028373,27.980826],[113.027782,27.978477],[113.029319,27.975671],[113.030715,27.974936],[113.034097,27.975132],[113.03535,27.976127],[113.035918,27.977424],[113.035918,27.979537],[113.03535,27.981127],[113.033387,27.983892],[113.03237,27.9866],[113.030053,27.991942],[113.03088,27.994731],[113.03334,27.996754],[113.035634,27.999494],[113.037526,28.001174],[113.039796,28.004892],[113.041286,28.005904],[113.037857,28.004167],[113.033908,28.003408],[113.033222,28.004468],[113.033718,28.005985],[113.033032,28.008864],[113.030478,28.006744],[113.0279,28.007045],[113.025157,28.01038],[113.022579,28.014017],[113.022579,28.016594],[113.020521,28.01917],[113.017423,28.020083],[113.016737,28.021143],[113.017068,28.024021],[113.015886,28.024926],[113.016217,28.028261],[113.01416,28.028718],[113.01416,28.029476],[113.021373,28.028416],[113.02239,28.030234],[113.023596,28.030389],[113.024471,28.031294],[113.025157,28.033112],[113.026694,28.033715],[113.027546,28.035231],[113.026339,28.036903],[113.027711,28.036903],[113.028586,28.037962],[113.032015,28.038566],[113.031495,28.039625],[113.032347,28.041598],[113.034924,28.04296],[113.035279,28.045837],[113.032867,28.046905],[113.035279,28.049171],[113.033222,28.050385],[113.035043,28.051592],[113.033245,28.052961],[113.032607,28.054208],[113.03334,28.057159],[113.032086,28.059433],[113.032559,28.060077],[113.031661,28.061552],[113.028279,28.060688],[113.025252,28.064266],[113.02317,28.066361],[113.021302,28.067518],[113.019173,28.069694],[113.015862,28.072073],[113.013947,28.072954],[113.011132,28.072856],[113.007537,28.070183],[113.005622,28.075561],[113.005267,28.077648],[113.005811,28.078063],[113.005669,28.079734],[113.004841,28.081209],[113.006047,28.081999],[113.005598,28.082765],[113.004297,28.081852],[113.002145,28.081592],[113.001057,28.082545],[113.000561,28.082024],[112.998787,28.082977],[112.998692,28.08437],[112.99803,28.085218],[112.999236,28.087385],[113.000182,28.087874],[113.00153,28.087296],[113.003044,28.088551],[112.999969,28.095313],[112.999591,28.095216],[112.999189,28.098067],[113.000537,28.103176],[113.000537,28.104789],[112.999094,28.105318],[112.996942,28.107143],[112.996493,28.10975],[112.995263,28.109766],[112.994932,28.112284],[112.996351,28.112243],[112.9968,28.115045],[112.999189,28.115176],[112.999189,28.114736],[113.001601,28.114825],[113.001365,28.118369],[113.000064,28.120519],[113.000324,28.122906],[113.001128,28.123232],[113.003824,28.122686],[113.006781,28.123297],[113.005149,28.126205],[113.004416,28.129838],[113.002571,28.132143],[113.000324,28.137461],[112.999354,28.138659],[112.995121,28.142812],[112.994151,28.145141],[112.993915,28.14721],[112.991053,28.146607],[112.986228,28.144327],[112.985259,28.148521],[112.985282,28.150915],[112.983982,28.156282],[112.983982,28.156941],[112.985495,28.16006],[112.986252,28.163358],[112.985164,28.166965],[112.985401,28.173967],[112.986583,28.180326],[112.986772,28.185796],[112.981215,28.187701],[112.978921,28.188247],[112.976343,28.188345],[112.976343,28.195305]]]]}},{"type":"Feature","properties":{"adcode":430104,"name":"岳麓区","center":[112.911591,28.213044],"centroid":[112.836863,28.131815],"childrenNum":0,"level":"district","parent":{"adcode":430100},"subFeatureIndex":2,"acroutes":[100000,430000,430100]},"geometry":{"type":"MultiPolygon","coordinates":[[[[112.669787,28.205105],[112.665152,28.20368],[112.66203,28.202053],[112.657087,28.197185],[112.654036,28.196119],[112.651789,28.195638],[112.647485,28.194051],[112.642802,28.191153],[112.640579,28.188076],[112.639751,28.183883],[112.638592,28.179976],[112.636961,28.176279],[112.636204,28.175644],[112.632065,28.174684],[112.630409,28.173983],[112.628352,28.172038],[112.630953,28.169139],[112.63365,28.164099],[112.633697,28.161672],[112.634123,28.15914],[112.632774,28.152968],[112.631545,28.150011],[112.631355,28.146681],[112.630835,28.143114],[112.630362,28.137461],[112.62795,28.133764],[112.623645,28.130937],[112.619909,28.130204],[112.617449,28.12904],[112.614706,28.128209],[112.613026,28.126832],[112.612861,28.124625],[112.613925,28.121823],[112.615297,28.120373],[112.616054,28.117896],[112.616243,28.113669],[112.617094,28.113229],[112.621564,28.112561],[112.623858,28.112707],[112.629913,28.112626],[112.638971,28.113937],[112.644221,28.115208],[112.648053,28.115428],[112.650559,28.114622],[112.651411,28.114011],[112.651387,28.111534],[112.651884,28.108601],[112.653445,28.107102],[112.657016,28.106874],[112.658695,28.106337],[112.661675,28.104406],[112.664064,28.101791],[112.664986,28.099941],[112.666807,28.098556],[112.668936,28.09757],[112.678869,28.094955],[112.683812,28.094295],[112.686744,28.093496],[112.688164,28.092502],[112.689866,28.090213],[112.691877,28.085723],[112.694123,28.08446],[112.698499,28.082667],[112.702921,28.081543],[112.707982,28.080516],[112.735228,28.080361],[112.739295,28.080703],[112.743671,28.082056],[112.747904,28.084484],[112.750719,28.086717],[112.756111,28.089276],[112.758452,28.089585],[112.760202,28.088819],[112.765027,28.084867],[112.771058,28.081608],[112.774416,28.080125],[112.776095,28.078683],[112.777656,28.076662],[112.779454,28.072905],[112.782717,28.073565],[112.788157,28.072554],[112.790971,28.071234],[112.794353,28.070476],[112.802134,28.069376],[112.807337,28.070109],[112.810459,28.069294],[112.81325,28.069946],[112.815639,28.071723],[112.816798,28.071503],[112.818382,28.070395],[112.818595,28.069213],[112.817933,28.067176],[112.816561,28.064788],[112.815923,28.061511],[112.816656,28.059091],[112.822119,28.052089],[112.825572,28.044003],[112.830562,28.041117],[112.831957,28.040514],[112.833542,28.03771],[112.833329,28.034375],[112.831792,28.027364],[112.832596,28.025171],[112.835741,28.023002],[112.838769,28.021453],[112.841323,28.0212],[112.842884,28.02138],[112.847377,28.022497],[112.849459,28.022578],[112.850499,28.02129],[112.852793,28.016626],[112.855655,28.009492],[112.859747,28.004167],[112.860882,28.000685],[112.860858,27.998034],[112.86126,27.996526],[112.859888,27.993051],[112.858706,27.988859],[112.858635,27.987334],[112.859345,27.986723],[112.862916,27.986396],[112.869893,27.987987],[112.871785,27.989039],[112.873014,27.990303],[112.874835,27.993777],[112.875332,27.996305],[112.874386,27.998328],[112.872305,27.999315],[112.870484,27.999388],[112.869017,28.000644],[112.86994,28.00194],[112.872825,28.002568],[112.873984,28.004387],[112.875001,28.004672],[112.877579,28.004216],[112.879471,28.002462],[112.881197,28.001345],[112.882498,27.999233],[112.882664,27.996118],[112.880866,27.993997],[112.882262,27.992896],[112.886069,27.993312],[112.887323,27.993948],[112.889262,27.9958],[112.891651,27.995881],[112.892762,27.995351],[112.893567,27.993728],[112.893472,27.992146],[112.892573,27.989928],[112.890563,27.986502],[112.886661,27.982653],[112.883752,27.979154],[112.883657,27.978477],[112.884532,27.975834],[112.885667,27.974276],[112.887843,27.973697],[112.889286,27.974406],[112.891485,27.977155],[112.894442,27.978901],[112.898438,27.978754],[112.90026,27.978109],[112.901702,27.976723],[112.902435,27.975279],[112.904351,27.972816],[112.904635,27.97125],[112.906551,27.971062],[112.914544,27.97771],[112.916507,27.977914],[112.920764,27.976935],[112.922302,27.974969],[112.924123,27.974896],[112.929208,27.976943],[112.930059,27.977677],[112.930508,27.979863],[112.93013,27.980263],[112.926913,27.980614],[112.926748,27.982326],[112.928356,27.983574],[112.932566,27.984667],[112.934647,27.984724],[112.935711,27.985458],[112.93758,27.984904],[112.937864,27.981609],[112.940371,27.982587],[112.941387,27.984814],[112.940134,27.986274],[112.940063,27.989569],[112.937627,27.992399],[112.934955,27.99279],[112.933181,27.992195],[112.929491,27.991779],[112.928049,27.9931],[112.929349,27.994992],[112.931549,27.996501],[112.933323,27.998116],[112.934505,27.999943],[112.935853,28.003963],[112.935593,28.008644],[112.933725,28.013585],[112.933441,28.015273],[112.934387,28.016357],[112.93862,28.019227],[112.939756,28.019187],[112.943043,28.017026],[112.945692,28.014751],[112.949027,28.010886],[112.952834,28.003612],[112.955176,28.000399],[112.95851,27.997749],[112.961727,27.995645],[112.963855,27.995261],[112.962696,27.996558],[112.960639,28.009418],[112.945006,28.033291],[112.933938,28.047712],[112.930887,28.053051],[112.92916,28.061854],[112.927954,28.0735],[112.929255,28.084354],[112.932495,28.090441],[112.938904,28.096487],[112.948861,28.106744],[112.953709,28.114206],[112.95676,28.125741],[112.95702,28.130473],[112.95572,28.137665],[112.957068,28.147601],[112.960544,28.155679],[112.967285,28.194727],[112.967379,28.195622],[112.971802,28.236022],[112.971423,28.251205],[112.964021,28.271754],[112.9622,28.275308],[112.961467,28.273137],[112.95501,28.271079],[112.953733,28.271282],[112.953189,28.26946],[112.951604,28.27055],[112.950966,28.269134],[112.951888,28.268752],[112.950919,28.268183],[112.950091,28.266385],[112.950327,28.265523],[112.951533,28.265515],[112.950966,28.264368],[112.948885,28.264319],[112.947016,28.265035],[112.945361,28.264986],[112.943965,28.264148],[112.941884,28.264197],[112.940678,28.265067],[112.939259,28.265344],[112.938928,28.26667],[112.936184,28.2661],[112.936208,28.265165],[112.933796,28.264506],[112.934009,28.267898],[112.932826,28.267825],[112.932353,28.268793],[112.930745,28.269175],[112.93013,28.271176],[112.927386,28.272396],[112.926062,28.273454],[112.923413,28.272323],[112.92041,28.272689],[112.918163,28.270249],[112.917453,28.269964],[112.917075,28.268516],[112.914402,28.266108],[112.910642,28.265905],[112.904871,28.261748],[112.904044,28.258632],[112.901702,28.258958],[112.898959,28.258876],[112.89657,28.260064],[112.894938,28.258087],[112.892857,28.258681],[112.890989,28.257469],[112.888624,28.256867],[112.887417,28.25594],[112.885242,28.256721],[112.88465,28.256159],[112.882498,28.256517],[112.881599,28.25729],[112.879163,28.256371],[112.878359,28.256745],[112.877603,28.25572],[112.876538,28.255638],[112.875261,28.254321],[112.874197,28.255638],[112.873085,28.255817],[112.871453,28.255134],[112.870082,28.25598],[112.868734,28.255793],[112.868095,28.256655],[112.863365,28.254003],[112.861189,28.253377],[112.861875,28.252254],[112.861047,28.25105],[112.859534,28.251579],[112.858446,28.251123],[112.858209,28.252335],[112.856577,28.251351],[112.856601,28.253474],[112.85556,28.253694],[112.854354,28.253043],[112.852912,28.253108],[112.850428,28.254426],[112.850381,28.250798],[112.849435,28.249797],[112.849601,28.249008],[112.846431,28.247698],[112.845533,28.249284],[112.84383,28.24887],[112.841559,28.249219],[112.840732,28.248015],[112.837799,28.246453],[112.834512,28.247389],[112.83288,28.247307],[112.829829,28.24542],[112.826069,28.245916],[112.826329,28.247202],[112.825359,28.248333],[112.82245,28.248487],[112.822355,28.250253],[112.820771,28.250611],[112.818997,28.252693],[112.81772,28.253247],[112.816798,28.252189],[112.814669,28.252295],[112.814172,28.251408],[112.812375,28.250285],[112.807645,28.25118],[112.806391,28.250708],[112.806581,28.249773],[112.805824,28.247202],[112.80457,28.247104],[112.805185,28.246046],[112.803506,28.246591],[112.802513,28.247633],[112.800503,28.245778],[112.79958,28.245705],[112.798776,28.243792],[112.799698,28.243101],[112.800715,28.241091],[112.803222,28.240212],[112.803885,28.239073],[112.802868,28.238927],[112.803624,28.238105],[112.805374,28.238561],[112.805942,28.236974],[112.805942,28.234606],[112.808544,28.232311],[112.809064,28.230399],[112.810625,28.231563],[112.812328,28.230171],[112.812777,28.232092],[112.813889,28.230505],[112.814527,28.227217],[112.815899,28.225427],[112.816869,28.224808],[112.817413,28.225712],[112.818027,28.224955],[112.819541,28.225769],[112.820369,28.227527],[112.821693,28.228755],[112.821764,28.230155],[112.823633,28.230057],[112.824981,28.228983],[112.825927,28.229496],[112.82718,28.2283],[112.827535,28.225557],[112.828457,28.225972],[112.828859,28.224906],[112.829356,28.22598],[112.831508,28.227136],[112.832194,28.226119],[112.831745,28.224092],[112.832998,28.223344],[112.83314,28.222164],[112.834535,28.222058],[112.835954,28.220984],[112.83709,28.219079],[112.838343,28.219258],[112.839313,28.218567],[112.840519,28.21606],[112.841536,28.212577],[112.841725,28.209712],[112.842458,28.206342],[112.845627,28.207294],[112.848418,28.208597],[112.850807,28.209329],[112.852817,28.206659],[112.854047,28.206],[112.854851,28.2032],[112.85478,28.202142],[112.85329,28.201694],[112.857594,28.20062],[112.85776,28.199358],[112.859912,28.198178],[112.859605,28.196599],[112.858328,28.19642],[112.855986,28.194108],[112.856199,28.193384],[112.858044,28.192822],[112.859061,28.193025],[112.859179,28.192122],[112.860361,28.192179],[112.861544,28.190966],[112.861804,28.189207],[112.861331,28.188182],[112.863223,28.186106],[112.861993,28.186195],[112.859865,28.185438],[112.851847,28.17803],[112.844752,28.175856],[112.844256,28.17457],[112.846763,28.173438],[112.84584,28.172477],[112.846668,28.171232],[112.845793,28.170271],[112.848607,28.169554],[112.849955,28.169994],[112.85102,28.169343],[112.851398,28.168129],[112.854023,28.168756],[112.855702,28.168756],[112.856838,28.1676],[112.856979,28.165459],[112.858044,28.165011],[112.855608,28.16427],[112.856696,28.162625],[112.852959,28.159287],[112.846219,28.155744],[112.84506,28.151347],[112.842789,28.150223],[112.841678,28.151567],[112.840661,28.150052],[112.839171,28.151323],[112.83884,28.153041],[112.836356,28.153725],[112.834275,28.15335],[112.834937,28.154311],[112.833116,28.157357],[112.832454,28.157609],[112.832005,28.155899],[112.830349,28.154824],[112.828859,28.155679],[112.827961,28.157283],[112.827866,28.159254],[112.826139,28.158586],[112.825903,28.157568],[112.823727,28.155622],[112.822781,28.153497],[112.820061,28.153823],[112.818879,28.154938],[112.816372,28.155353],[112.814835,28.154735],[112.814314,28.153823],[112.814764,28.151152],[112.814007,28.149694],[112.813061,28.149393],[112.810578,28.146461],[112.808662,28.146917],[112.807858,28.14462],[112.808591,28.142405],[112.806084,28.142258],[112.803577,28.140858],[112.80081,28.140174],[112.797688,28.138146],[112.797097,28.139115],[112.794141,28.140076],[112.793242,28.14225],[112.791799,28.143838],[112.79038,28.144311],[112.788796,28.14598],[112.789269,28.148969],[112.788819,28.150101],[112.788677,28.152674],[112.787045,28.155443],[112.784089,28.157617],[112.781464,28.158318],[112.781109,28.160304],[112.77943,28.161852],[112.777041,28.162006],[112.777136,28.163741],[112.775339,28.164311],[112.772193,28.163822],[112.773565,28.162422],[112.772453,28.161664],[112.770396,28.162495],[112.768598,28.161436],[112.766612,28.161062],[112.764767,28.162536],[112.764199,28.161664],[112.763419,28.16348],[112.761858,28.164254],[112.762473,28.166452],[112.76155,28.16747],[112.759091,28.167413],[112.758003,28.166281],[112.757317,28.164425],[112.755118,28.163366],[112.752019,28.163179],[112.746627,28.165198],[112.746249,28.165882],[112.744404,28.166297],[112.743836,28.167169],[112.741637,28.168414],[112.742299,28.170157],[112.740785,28.171671],[112.742583,28.171826],[112.743836,28.170873],[112.744901,28.171744],[112.742985,28.172958],[112.742039,28.172844],[112.739769,28.17553],[112.738515,28.175758],[112.737356,28.174846],[112.735937,28.175001],[112.73563,28.17606],[112.7344,28.177159],[112.730616,28.177761],[112.727234,28.175229],[112.724821,28.174732],[112.722764,28.172542],[112.719169,28.171484],[112.717277,28.170206],[112.715905,28.168195],[112.714652,28.167405],[112.712594,28.167437],[112.711696,28.16922],[112.709804,28.17194],[112.707486,28.172282],[112.70758,28.172966],[112.705925,28.175636],[112.706067,28.178526],[112.705003,28.180122],[112.701952,28.182011],[112.699799,28.183069],[112.695046,28.184095],[112.691404,28.183484],[112.688187,28.183224],[112.687738,28.184233],[112.686366,28.185235],[112.682204,28.182247],[112.682156,28.183314],[112.680879,28.184673],[112.678727,28.185503],[112.677852,28.187034],[112.676409,28.187115],[112.676622,28.188418],[112.671774,28.190078],[112.672247,28.193131],[112.671537,28.194059],[112.671466,28.195817],[112.670828,28.196648],[112.67071,28.198162],[112.667469,28.198561],[112.667446,28.200237],[112.666642,28.200425],[112.668392,28.202468],[112.669787,28.205105]]],[[[112.78468,28.051127],[112.783593,28.048405],[112.781464,28.046514],[112.780565,28.046391],[112.777491,28.04856],[112.77541,28.050451],[112.7747,28.050557],[112.773068,28.049244],[112.773021,28.045006],[112.772595,28.043253],[112.771389,28.043008],[112.76874,28.043204],[112.767274,28.042796],[112.766446,28.041484],[112.76673,28.039625],[112.768835,28.037286],[112.771791,28.035346],[112.772595,28.036193],[112.776994,28.03696],[112.779832,28.035109],[112.782978,28.033943],[112.784373,28.033919],[112.787448,28.034538],[112.788701,28.033674],[112.790475,28.031767],[112.790286,28.027625],[112.790475,28.025269],[112.79161,28.02394],[112.792461,28.023736],[112.795229,28.024168],[112.797783,28.025163],[112.802749,28.025187],[112.804239,28.025636],[112.807976,28.033014],[112.808662,28.036862],[112.807314,28.038574],[112.804381,28.040212],[112.8023,28.042691],[112.800503,28.044362],[112.794401,28.048242],[112.792603,28.048959],[112.791799,28.049766],[112.786029,28.050296],[112.78468,28.051127]]]]}},{"type":"Feature","properties":{"adcode":430105,"name":"开福区","center":[112.985525,28.201336],"centroid":[113.001265,28.302385],"childrenNum":0,"level":"district","parent":{"adcode":430100},"subFeatureIndex":3,"acroutes":[100000,430000,430100]},"geometry":{"type":"MultiPolygon","coordinates":[[[[112.978495,28.390879],[112.977904,28.389449],[112.97814,28.38641],[112.972346,28.383395],[112.968254,28.382493],[112.964092,28.379276],[112.962365,28.37852],[112.95948,28.378821],[112.958014,28.37852],[112.956926,28.377658],[112.956453,28.375505],[112.956831,28.371109],[112.956311,28.368053],[112.954277,28.362665],[112.951936,28.357219],[112.951865,28.354521],[112.95099,28.353407],[112.9438,28.350205],[112.920102,28.343661],[112.907568,28.336825],[112.915065,28.329443],[112.925613,28.319963],[112.938171,28.308514],[112.949168,28.296674],[112.960048,28.279465],[112.9622,28.275308],[112.964021,28.271754],[112.971423,28.251205],[112.971802,28.236022],[112.967379,28.195622],[112.976343,28.195305],[112.976012,28.200579],[112.979157,28.200115],[112.981782,28.199432],[112.984336,28.198447],[112.987316,28.198056],[112.991715,28.197861],[112.991834,28.200832],[112.992732,28.203973],[112.994766,28.205512],[112.997628,28.205772],[113.000655,28.204926],[113.004652,28.205235],[113.006852,28.206008],[113.006875,28.208035],[113.007869,28.208824],[113.00723,28.209622],[113.005503,28.209191],[113.004463,28.210753],[113.002074,28.211982],[113.001412,28.213521],[113.003233,28.215067],[113.005835,28.218233],[113.008223,28.218884],[113.010565,28.216768],[113.011936,28.216548],[113.013592,28.216906],[113.019457,28.21868],[113.024045,28.219266],[113.027924,28.218607],[113.032867,28.217199],[113.040766,28.216565],[113.045473,28.217403],[113.057085,28.223091],[113.055784,28.227331],[113.055713,28.228397],[113.057061,28.2307],[113.05848,28.230725],[113.059237,28.237259],[113.059426,28.240953],[113.058977,28.245607],[113.057818,28.245656],[113.054625,28.247519],[113.053395,28.247844],[113.052993,28.24891],[113.053703,28.252417],[113.053726,28.255915],[113.052118,28.256851],[113.05103,28.256729],[113.043084,28.253409],[113.041286,28.253157],[113.039749,28.253645],[113.038117,28.25633],[113.035705,28.258787],[113.034357,28.25956],[113.029934,28.262993],[113.030029,28.265816],[113.031069,28.269061],[113.035776,28.276748],[113.038259,28.282092],[113.041192,28.286224],[113.042989,28.28772],[113.046206,28.289436],[113.050534,28.289924],[113.052946,28.29077],[113.054294,28.291608],[113.055619,28.293617],[113.056801,28.294064],[113.059308,28.293795],[113.060703,28.29434],[113.063163,28.296935],[113.063329,28.297943],[113.062217,28.299334],[113.060088,28.300708],[113.057345,28.303286],[113.057274,28.304514],[113.058244,28.305994],[113.058977,28.305888],[113.059119,28.304164],[113.06068,28.303595],[113.061389,28.304815],[113.061389,28.306108],[113.060301,28.310198],[113.060893,28.31119],[113.064014,28.312043],[113.062856,28.314076],[113.059923,28.316109],[113.059261,28.320109],[113.060136,28.321614],[113.062643,28.321979],[113.066711,28.323939],[113.06969,28.325939],[113.070778,28.327849],[113.071133,28.330898],[113.07215,28.33315],[113.073333,28.333906],[113.07513,28.333947],[113.075887,28.334849],[113.075981,28.336426],[113.077022,28.3378],[113.077566,28.339979],[113.076313,28.342092],[113.076857,28.344035],[113.079884,28.343702],[113.081705,28.345019],[113.082178,28.346498],[113.081705,28.348717],[113.080002,28.350001],[113.079647,28.351123],[113.081752,28.353732],[113.078583,28.356423],[113.074586,28.356845],[113.068673,28.354708],[113.063447,28.355146],[113.055737,28.358585],[113.043888,28.36503],[113.039607,28.371564],[113.036296,28.374384],[113.031732,28.37648],[113.016808,28.376651],[113.007987,28.376943],[113.000442,28.377585],[112.991668,28.380283],[112.978495,28.390879]]]]}},{"type":"Feature","properties":{"adcode":430111,"name":"雨花区","center":[113.016337,28.109937],"centroid":[113.083726,28.06293],"childrenNum":0,"level":"district","parent":{"adcode":430100},"subFeatureIndex":4,"acroutes":[100000,430000,430100]},"geometry":{"type":"MultiPolygon","coordinates":[[[[113.041286,28.005904],[113.041688,28.006181],[113.047719,28.007551],[113.068224,28.010731],[113.071724,28.010886],[113.07435,28.009891],[113.07584,28.008603],[113.076738,28.006271],[113.080239,28.002307],[113.084945,27.998352],[113.086979,27.996852],[113.088067,27.993728],[113.088918,27.992162],[113.090952,27.989887],[113.090314,27.987391],[113.086837,27.983264],[113.084354,27.980736],[113.082272,27.97917],[113.077022,27.975622],[113.075272,27.974015],[113.073711,27.972008],[113.073569,27.970426],[113.074823,27.968925],[113.078701,27.968884],[113.080688,27.96797],[113.080806,27.965996],[113.08232,27.964275],[113.085371,27.963826],[113.089178,27.964968],[113.090952,27.965115],[113.091283,27.964609],[113.090905,27.962407],[113.088516,27.955415],[113.087996,27.953433],[113.086671,27.950112],[113.087759,27.947102],[113.093128,27.940656],[113.095398,27.938559],[113.098946,27.936021],[113.101808,27.933704],[113.103345,27.933451],[113.107744,27.933533],[113.108619,27.933043],[113.11141,27.928008],[113.114058,27.926205],[113.118197,27.920451],[113.118623,27.918207],[113.120208,27.915808],[113.1221,27.914314],[113.127515,27.912886],[113.130448,27.912706],[113.13279,27.912861],[113.135769,27.913694],[113.136621,27.915008],[113.136834,27.916648],[113.13681,27.920933],[113.139388,27.927527],[113.13707,27.928898],[113.134138,27.929754],[113.132955,27.930579],[113.132742,27.931762],[113.132908,27.935605],[113.130637,27.937988],[113.129904,27.940011],[113.131039,27.942231],[113.132435,27.942704],[113.136503,27.943055],[113.13856,27.944442],[113.138844,27.94569],[113.138158,27.947657],[113.136503,27.950847],[113.134965,27.952511],[113.135486,27.953441],[113.140594,27.952992],[113.14653,27.953882],[113.148044,27.954869],[113.149723,27.956533],[113.151308,27.959152],[113.152798,27.963019],[113.155186,27.964797],[113.15871,27.96638],[113.158923,27.968753],[113.156487,27.971763],[113.153649,27.973126],[113.153081,27.973795],[113.152301,27.977171],[113.151686,27.978738],[113.149534,27.98085],[113.149368,27.982596],[113.14977,27.984349],[113.151166,27.987367],[113.151,27.988664],[113.148635,27.992293],[113.149439,27.993435],[113.151331,27.993973],[113.157126,27.99646],[113.160271,27.998205],[113.160697,28.000073],[113.162021,28.000309],[113.163275,27.999094],[113.162092,27.997284],[113.163606,27.99611],[113.166893,27.995457],[113.168076,27.996256],[113.168525,27.998597],[113.170654,27.999894],[113.170394,28.000856],[113.169069,28.001451],[113.165214,28.004371],[113.164103,28.006727],[113.164836,28.007567],[113.166373,28.011228],[113.167177,28.012313],[113.169944,28.014082],[113.175833,28.015028],[113.177228,28.01493],[113.181036,28.019015],[113.184607,28.025089],[113.185388,28.029084],[113.185341,28.031514],[113.184536,28.037555],[113.184229,28.040995],[113.18527,28.047304],[113.186736,28.051135],[113.186381,28.053393],[113.184915,28.05464],[113.183543,28.056719],[113.174319,28.056279],[113.173634,28.057648],[113.17536,28.062343],[113.173634,28.068854],[113.168501,28.074909],[113.165734,28.078544],[113.161288,28.082333],[113.155447,28.089602],[113.152183,28.089455],[113.13707,28.091875],[113.126262,28.088844],[113.117346,28.089145],[113.103605,28.098385],[113.089533,28.113685],[113.086577,28.12302],[113.084992,28.126075],[113.079742,28.131516],[113.077235,28.134383],[113.075367,28.137616],[113.074799,28.14067],[113.074799,28.144799],[113.07539,28.150125],[113.076289,28.153855],[113.077495,28.157422],[113.080097,28.161379],[113.083408,28.164653],[113.089793,28.169367],[113.092844,28.170881],[113.095446,28.171272],[113.09878,28.171223],[113.102257,28.169953],[113.106254,28.168032],[113.108832,28.16716],[113.112261,28.167494],[113.113467,28.168056],[113.11491,28.16944],[113.11517,28.171785],[113.114863,28.172721],[113.111149,28.179308],[113.109683,28.181042],[113.107176,28.182377],[113.104788,28.18228],[113.101003,28.180839],[113.095375,28.177297],[113.091733,28.175425],[113.086955,28.173772],[113.083147,28.17299],[113.080286,28.173161],[113.073356,28.174553],[113.068484,28.17711],[113.065031,28.180122],[113.055169,28.18679],[113.050747,28.189655],[113.049588,28.188174],[113.047436,28.188402],[113.047104,28.18727],[113.044266,28.184722],[113.043675,28.183183],[113.043864,28.181392],[113.045165,28.178535],[113.044905,28.177224],[113.043888,28.176108],[113.042351,28.175473],[113.040861,28.175539],[113.038638,28.176255],[113.036958,28.17943],[113.036107,28.180375],[113.034404,28.18044],[113.03431,28.182271],[113.030289,28.182084],[113.03036,28.184185],[113.011298,28.185039],[113.002405,28.185292],[112.994175,28.185927],[112.986772,28.185796],[112.986583,28.180326],[112.985401,28.173967],[112.985164,28.166965],[112.986252,28.163358],[112.985495,28.16006],[112.983982,28.156941],[112.983982,28.156282],[112.985282,28.150915],[112.985259,28.148521],[112.986228,28.144327],[112.991053,28.146607],[112.993915,28.14721],[112.994151,28.145141],[112.995121,28.142812],[112.999354,28.138659],[113.000324,28.137461],[113.002571,28.132143],[113.004416,28.129838],[113.005149,28.126205],[113.006781,28.123297],[113.003824,28.122686],[113.001128,28.123232],[113.000324,28.122906],[113.000064,28.120519],[113.001365,28.118369],[113.001601,28.114825],[112.999189,28.114736],[112.999189,28.115176],[112.9968,28.115045],[112.996351,28.112243],[112.994932,28.112284],[112.995263,28.109766],[112.996493,28.10975],[112.996942,28.107143],[112.999094,28.105318],[113.000537,28.104789],[113.000537,28.103176],[112.999189,28.098067],[112.999591,28.095216],[112.999969,28.095313],[113.003044,28.088551],[113.00153,28.087296],[113.000182,28.087874],[112.999236,28.087385],[112.99803,28.085218],[112.998692,28.08437],[112.998787,28.082977],[113.000561,28.082024],[113.001057,28.082545],[113.002145,28.081592],[113.004297,28.081852],[113.005598,28.082765],[113.006047,28.081999],[113.004841,28.081209],[113.005669,28.079734],[113.005811,28.078063],[113.005267,28.077648],[113.005622,28.075561],[113.007537,28.070183],[113.011132,28.072856],[113.013947,28.072954],[113.015862,28.072073],[113.019173,28.069694],[113.021302,28.067518],[113.02317,28.066361],[113.025252,28.064266],[113.028279,28.060688],[113.031661,28.061552],[113.032559,28.060077],[113.032086,28.059433],[113.03334,28.057159],[113.032607,28.054208],[113.033245,28.052961],[113.035043,28.051592],[113.033222,28.050385],[113.035279,28.049171],[113.032867,28.046905],[113.035279,28.045837],[113.034924,28.04296],[113.032347,28.041598],[113.031495,28.039625],[113.032015,28.038566],[113.028586,28.037962],[113.027711,28.036903],[113.026339,28.036903],[113.027546,28.035231],[113.026694,28.033715],[113.025157,28.033112],[113.024471,28.031294],[113.023596,28.030389],[113.02239,28.030234],[113.021373,28.028416],[113.01416,28.029476],[113.01416,28.028718],[113.016217,28.028261],[113.015886,28.024926],[113.017068,28.024021],[113.016737,28.021143],[113.017423,28.020083],[113.020521,28.01917],[113.022579,28.016594],[113.022579,28.014017],[113.025157,28.01038],[113.0279,28.007045],[113.030478,28.006744],[113.033032,28.008864],[113.033718,28.005985],[113.033222,28.004468],[113.033908,28.003408],[113.037857,28.004167],[113.041286,28.005904]]]]}},{"type":"Feature","properties":{"adcode":430112,"name":"望城区","center":[112.819549,28.347458],"centroid":[112.821335,28.368695],"childrenNum":0,"level":"district","parent":{"adcode":430100},"subFeatureIndex":5,"acroutes":[100000,430000,430100]},"geometry":{"type":"MultiPolygon","coordinates":[[[[112.9622,28.275308],[112.960048,28.279465],[112.949168,28.296674],[112.938171,28.308514],[112.925613,28.319963],[112.915065,28.329443],[112.907568,28.336825],[112.920102,28.343661],[112.9438,28.350205],[112.95099,28.353407],[112.951865,28.354521],[112.951936,28.357219],[112.954277,28.362665],[112.956311,28.368053],[112.956831,28.371109],[112.956453,28.375505],[112.956926,28.377658],[112.958014,28.37852],[112.95948,28.378821],[112.962365,28.37852],[112.964092,28.379276],[112.968254,28.382493],[112.972346,28.383395],[112.97814,28.38641],[112.977904,28.389449],[112.978495,28.390879],[112.981144,28.3917],[112.98358,28.39122],[112.986134,28.392276],[112.99032,28.39538],[112.991242,28.397428],[112.990698,28.398825],[112.990225,28.402034],[112.988996,28.403147],[112.986158,28.404017],[112.984928,28.405065],[112.985282,28.406657],[112.987506,28.407932],[112.99084,28.411247],[112.992567,28.411889],[112.993418,28.410605],[112.994506,28.41028],[112.996753,28.411604],[113.000206,28.41171],[113.00328,28.411247],[113.005456,28.411621],[113.009027,28.413806],[113.012338,28.416113],[113.017565,28.421092],[113.021231,28.424236],[113.02362,28.428159],[113.025015,28.432642],[113.025086,28.43598],[113.024542,28.437321],[113.022697,28.439676],[113.022745,28.441844],[113.024045,28.450672],[113.024164,28.45634],[113.025157,28.460408],[113.027687,28.463225],[113.028208,28.466449],[113.02965,28.469737],[113.031235,28.471288],[113.032489,28.471978],[113.035634,28.472473],[113.044858,28.473042],[113.047412,28.473805],[113.048405,28.475575],[113.049682,28.476995],[113.049115,28.479139],[113.044929,28.482248],[113.042469,28.483685],[113.041428,28.484911],[113.036911,28.486266],[113.033884,28.486112],[113.032063,28.485463],[113.027782,28.483206],[113.024305,28.480511],[113.022272,28.478505],[113.021018,28.476849],[113.019031,28.473025],[113.016217,28.470898],[113.009973,28.467975],[113.003209,28.465661],[112.998172,28.463786],[112.995499,28.462397],[112.991857,28.460936],[112.988073,28.460318],[112.986087,28.460854],[112.984928,28.461804],[112.982563,28.46476],[112.979677,28.465004],[112.977123,28.46463],[112.974025,28.465263],[112.970548,28.466968],[112.969248,28.468024],[112.964754,28.472985],[112.962342,28.475104],[112.960781,28.47706],[112.960686,28.478635],[112.961892,28.480064],[112.963477,28.480649],[112.966102,28.482264],[112.967285,28.483409],[112.968349,28.485568],[112.969058,28.489643],[112.97069,28.491811],[112.974687,28.493954],[112.976721,28.495845],[112.977738,28.497834],[112.977502,28.499636],[112.975326,28.503272],[112.974805,28.50479],[112.9749,28.506997],[112.97639,28.509781],[112.978353,28.512744],[112.979133,28.515243],[112.978613,28.521443],[112.978637,28.52344],[112.974451,28.520648],[112.972842,28.520461],[112.965653,28.521151],[112.96123,28.519463],[112.957375,28.517434],[112.955341,28.515941],[112.95054,28.515259],[112.947537,28.514034],[112.945266,28.511916],[112.939803,28.508515],[112.937059,28.509213],[112.932424,28.514359],[112.928971,28.517077],[112.926724,28.518465],[112.923366,28.519828],[112.921261,28.520315],[112.917926,28.519658],[112.915845,28.518449],[112.912345,28.517167],[112.910098,28.517305],[112.90402,28.516671],[112.902033,28.516712],[112.898699,28.517524],[112.896003,28.519463],[112.89456,28.521086],[112.89333,28.523221],[112.89132,28.524779],[112.889168,28.523797],[112.887701,28.522255],[112.885123,28.520648],[112.882049,28.520218],[112.879755,28.520364],[112.87694,28.519885],[112.873937,28.520023],[112.871453,28.519147],[112.870484,28.516996],[112.871122,28.512995],[112.87292,28.508442],[112.873937,28.503986],[112.873535,28.501673],[112.872399,28.500642],[112.870082,28.501072],[112.867196,28.502111],[112.864997,28.50367],[112.86476,28.506608],[112.863649,28.50772],[112.860905,28.508093],[112.855442,28.511794],[112.852604,28.512524],[112.845367,28.51065],[112.841441,28.510504],[112.836285,28.510779],[112.832312,28.512037],[112.829569,28.511729],[112.826258,28.510966],[112.824153,28.511169],[112.822545,28.512792],[112.822308,28.515608],[112.822474,28.517589],[112.824366,28.522855],[112.823964,28.52697],[112.823136,28.527984],[112.821268,28.528584],[112.818902,28.52856],[112.815591,28.527797],[112.814409,28.525744],[112.812446,28.521435],[112.811311,28.520356],[112.808591,28.519309],[112.802915,28.518627],[112.798942,28.518871],[112.794897,28.520461],[112.792036,28.523026],[112.789411,28.527968],[112.788985,28.530053],[112.789127,28.532325],[112.788819,28.535011],[112.789694,28.537453],[112.790995,28.539303],[112.796931,28.544821],[112.799746,28.548009],[112.803009,28.551319],[112.805587,28.554743],[112.808023,28.557582],[112.80878,28.559058],[112.807976,28.559894],[112.806084,28.559878],[112.796435,28.558531],[112.787944,28.554069],[112.776829,28.549072],[112.77269,28.546411],[112.766706,28.538549],[112.757719,28.529745],[112.754786,28.524202],[112.753864,28.517986],[112.746178,28.516671],[112.745563,28.515998],[112.745516,28.514294],[112.746887,28.510463],[112.741661,28.509018],[112.731656,28.507436],[112.72766,28.507793],[112.724514,28.508434],[112.722102,28.509927],[112.71976,28.51056],[112.714557,28.51065],[112.71101,28.512127],[112.707628,28.514229],[112.700438,28.519699],[112.695921,28.521792],[112.688234,28.524235],[112.685396,28.52542],[112.682346,28.525217],[112.680785,28.524681],[112.678018,28.521184],[112.673737,28.518911],[112.672578,28.517524],[112.670284,28.513377],[112.663212,28.50108],[112.660942,28.503434],[112.657229,28.498597],[112.651766,28.495658],[112.652168,28.49358],[112.651316,28.490544],[112.651127,28.488507],[112.651837,28.487833],[112.659121,28.484042],[112.670639,28.481485],[112.676953,28.477101],[112.679318,28.474803],[112.682795,28.472059],[112.684403,28.470484],[112.684379,28.468868],[112.682393,28.467748],[112.673524,28.464175],[112.670142,28.461999],[112.667091,28.458678],[112.662527,28.45729],[112.65756,28.451427],[112.65659,28.450858],[112.656496,28.449892],[112.654769,28.448122],[112.654178,28.449129],[112.653185,28.448698],[112.653729,28.447634],[112.652664,28.44817],[112.653114,28.446831],[112.656023,28.447894],[112.657253,28.447131],[112.659216,28.447042],[112.658482,28.445661],[112.659003,28.444881],[112.66054,28.444248],[112.659665,28.441308],[112.659216,28.437353],[112.660114,28.43369],[112.660847,28.432634],[112.664868,28.430604],[112.672507,28.428346],[112.675936,28.426648],[112.677994,28.425885],[112.679957,28.424163],[112.682014,28.420581],[112.680832,28.41803],[112.678893,28.415569],[112.678183,28.41262],[112.678136,28.410646],[112.679507,28.405585],[112.681683,28.402059],[112.683694,28.400393],[112.686532,28.398971],[112.690268,28.398183],[112.700225,28.397306],[112.702212,28.395868],[112.702827,28.393902],[112.701408,28.390725],[112.700154,28.38901],[112.69663,28.385914],[112.696465,28.383875],[112.698026,28.382713],[112.704293,28.383144],[112.705641,28.383103],[112.70926,28.381632],[112.713209,28.381803],[112.718223,28.382965],[112.721345,28.382851],[112.722362,28.382266],[112.723828,28.375497],[112.72371,28.374367],[112.721771,28.371856],[112.716804,28.369849],[112.71373,28.367525],[112.710371,28.36585],[112.707391,28.3649],[112.70453,28.364363],[112.702661,28.363485],[112.701621,28.361616],[112.701124,28.359056],[112.702567,28.353423],[112.703631,28.351237],[112.704719,28.350579],[112.70758,28.347855],[112.708952,28.346181],[112.711483,28.34384],[112.715361,28.338361],[112.718247,28.334678],[112.719618,28.333231],[112.7217,28.330215],[112.721203,28.329134],[112.719737,28.329223],[112.716307,28.328614],[112.71626,28.327427],[112.71723,28.323435],[112.71652,28.322126],[112.714817,28.321028],[112.709118,28.318353],[112.708385,28.316369],[112.708999,28.314735],[112.711081,28.312962],[112.711979,28.311507],[112.711885,28.309921],[112.710631,28.308661],[112.707439,28.308108],[112.706966,28.305506],[112.709094,28.30057],[112.71153,28.296317],[112.713375,28.294812],[112.715622,28.293665],[112.71872,28.291282],[112.719193,28.290494],[112.719666,28.285589],[112.718791,28.283662],[112.714084,28.281962],[112.709945,28.280994],[112.709969,28.279359],[112.710962,28.278806],[112.712098,28.279107],[112.715125,28.280782],[112.716284,28.280913],[112.717324,28.280197],[112.715243,28.278082],[112.709898,28.275918],[112.702401,28.274113],[112.700391,28.272169],[112.699776,28.269557],[112.700012,28.264888],[112.701029,28.262993],[112.698924,28.256582],[112.70032,28.25371],[112.695944,28.254231],[112.691143,28.253059],[112.694431,28.250847],[112.694738,28.249431],[112.696749,28.249887],[112.695188,28.246339],[112.694975,28.244216],[112.696961,28.243719],[112.696772,28.243166],[112.695235,28.243272],[112.695897,28.238691],[112.696228,28.238032],[112.69559,28.236136],[112.696086,28.235176],[112.697576,28.234639],[112.696417,28.234036],[112.696441,28.233198],[112.698995,28.233735],[112.699019,28.232254],[112.699681,28.23315],[112.704151,28.228926],[112.70654,28.225964],[112.706209,28.224499],[112.704766,28.222164],[112.699539,28.217688],[112.692066,28.213789],[112.691569,28.213106],[112.689606,28.208393],[112.686957,28.205528],[112.685325,28.204323],[112.681849,28.203086],[112.68017,28.203282],[112.674967,28.205634],[112.671183,28.205463],[112.669787,28.205105],[112.668392,28.202468],[112.666642,28.200425],[112.667446,28.200237],[112.667469,28.198561],[112.67071,28.198162],[112.670828,28.196648],[112.671466,28.195817],[112.671537,28.194059],[112.672247,28.193131],[112.671774,28.190078],[112.676622,28.188418],[112.676409,28.187115],[112.677852,28.187034],[112.678727,28.185503],[112.680879,28.184673],[112.682156,28.183314],[112.682204,28.182247],[112.686366,28.185235],[112.687738,28.184233],[112.688187,28.183224],[112.691404,28.183484],[112.695046,28.184095],[112.699799,28.183069],[112.701952,28.182011],[112.705003,28.180122],[112.706067,28.178526],[112.705925,28.175636],[112.70758,28.172966],[112.707486,28.172282],[112.709804,28.17194],[112.711696,28.16922],[112.712594,28.167437],[112.714652,28.167405],[112.715905,28.168195],[112.717277,28.170206],[112.719169,28.171484],[112.722764,28.172542],[112.724821,28.174732],[112.727234,28.175229],[112.730616,28.177761],[112.7344,28.177159],[112.73563,28.17606],[112.735937,28.175001],[112.737356,28.174846],[112.738515,28.175758],[112.739769,28.17553],[112.742039,28.172844],[112.742985,28.172958],[112.744901,28.171744],[112.743836,28.170873],[112.742583,28.171826],[112.740785,28.171671],[112.742299,28.170157],[112.741637,28.168414],[112.743836,28.167169],[112.744404,28.166297],[112.746249,28.165882],[112.746627,28.165198],[112.752019,28.163179],[112.755118,28.163366],[112.757317,28.164425],[112.758003,28.166281],[112.759091,28.167413],[112.76155,28.16747],[112.762473,28.166452],[112.761858,28.164254],[112.763419,28.16348],[112.764199,28.161664],[112.764767,28.162536],[112.766612,28.161062],[112.768598,28.161436],[112.770396,28.162495],[112.772453,28.161664],[112.773565,28.162422],[112.772193,28.163822],[112.775339,28.164311],[112.777136,28.163741],[112.777041,28.162006],[112.77943,28.161852],[112.781109,28.160304],[112.781464,28.158318],[112.784089,28.157617],[112.787045,28.155443],[112.788677,28.152674],[112.788819,28.150101],[112.789269,28.148969],[112.788796,28.14598],[112.79038,28.144311],[112.791799,28.143838],[112.793242,28.14225],[112.794141,28.140076],[112.797097,28.139115],[112.797688,28.138146],[112.80081,28.140174],[112.803577,28.140858],[112.806084,28.142258],[112.808591,28.142405],[112.807858,28.14462],[112.808662,28.146917],[112.810578,28.146461],[112.813061,28.149393],[112.814007,28.149694],[112.814764,28.151152],[112.814314,28.153823],[112.814835,28.154735],[112.816372,28.155353],[112.818879,28.154938],[112.820061,28.153823],[112.822781,28.153497],[112.823727,28.155622],[112.825903,28.157568],[112.826139,28.158586],[112.827866,28.159254],[112.827961,28.157283],[112.828859,28.155679],[112.830349,28.154824],[112.832005,28.155899],[112.832454,28.157609],[112.833116,28.157357],[112.834937,28.154311],[112.834275,28.15335],[112.836356,28.153725],[112.83884,28.153041],[112.839171,28.151323],[112.840661,28.150052],[112.841678,28.151567],[112.842789,28.150223],[112.84506,28.151347],[112.846219,28.155744],[112.852959,28.159287],[112.856696,28.162625],[112.855608,28.16427],[112.858044,28.165011],[112.856979,28.165459],[112.856838,28.1676],[112.855702,28.168756],[112.854023,28.168756],[112.851398,28.168129],[112.85102,28.169343],[112.849955,28.169994],[112.848607,28.169554],[112.845793,28.170271],[112.846668,28.171232],[112.84584,28.172477],[112.846763,28.173438],[112.844256,28.17457],[112.844752,28.175856],[112.851847,28.17803],[112.859865,28.185438],[112.861993,28.186195],[112.863223,28.186106],[112.861331,28.188182],[112.861804,28.189207],[112.861544,28.190966],[112.860361,28.192179],[112.859179,28.192122],[112.859061,28.193025],[112.858044,28.192822],[112.856199,28.193384],[112.855986,28.194108],[112.858328,28.19642],[112.859605,28.196599],[112.859912,28.198178],[112.85776,28.199358],[112.857594,28.20062],[112.85329,28.201694],[112.85478,28.202142],[112.854851,28.2032],[112.854047,28.206],[112.852817,28.206659],[112.850807,28.209329],[112.848418,28.208597],[112.845627,28.207294],[112.842458,28.206342],[112.841725,28.209712],[112.841536,28.212577],[112.840519,28.21606],[112.839313,28.218567],[112.838343,28.219258],[112.83709,28.219079],[112.835954,28.220984],[112.834535,28.222058],[112.83314,28.222164],[112.832998,28.223344],[112.831745,28.224092],[112.832194,28.226119],[112.831508,28.227136],[112.829356,28.22598],[112.828859,28.224906],[112.828457,28.225972],[112.827535,28.225557],[112.82718,28.2283],[112.825927,28.229496],[112.824981,28.228983],[112.823633,28.230057],[112.821764,28.230155],[112.821693,28.228755],[112.820369,28.227527],[112.819541,28.225769],[112.818027,28.224955],[112.817413,28.225712],[112.816869,28.224808],[112.815899,28.225427],[112.814527,28.227217],[112.813889,28.230505],[112.812777,28.232092],[112.812328,28.230171],[112.810625,28.231563],[112.809064,28.230399],[112.808544,28.232311],[112.805942,28.234606],[112.805942,28.236974],[112.805374,28.238561],[112.803624,28.238105],[112.802868,28.238927],[112.803885,28.239073],[112.803222,28.240212],[112.800715,28.241091],[112.799698,28.243101],[112.798776,28.243792],[112.79958,28.245705],[112.800503,28.245778],[112.802513,28.247633],[112.803506,28.246591],[112.805185,28.246046],[112.80457,28.247104],[112.805824,28.247202],[112.806581,28.249773],[112.806391,28.250708],[112.807645,28.25118],[112.812375,28.250285],[112.814172,28.251408],[112.814669,28.252295],[112.816798,28.252189],[112.81772,28.253247],[112.818997,28.252693],[112.820771,28.250611],[112.822355,28.250253],[112.82245,28.248487],[112.825359,28.248333],[112.826329,28.247202],[112.826069,28.245916],[112.829829,28.24542],[112.83288,28.247307],[112.834512,28.247389],[112.837799,28.246453],[112.840732,28.248015],[112.841559,28.249219],[112.84383,28.24887],[112.845533,28.249284],[112.846431,28.247698],[112.849601,28.249008],[112.849435,28.249797],[112.850381,28.250798],[112.850428,28.254426],[112.852912,28.253108],[112.854354,28.253043],[112.85556,28.253694],[112.856601,28.253474],[112.856577,28.251351],[112.858209,28.252335],[112.858446,28.251123],[112.859534,28.251579],[112.861047,28.25105],[112.861875,28.252254],[112.861189,28.253377],[112.863365,28.254003],[112.868095,28.256655],[112.868734,28.255793],[112.870082,28.25598],[112.871453,28.255134],[112.873085,28.255817],[112.874197,28.255638],[112.875261,28.254321],[112.876538,28.255638],[112.877603,28.25572],[112.878359,28.256745],[112.879163,28.256371],[112.881599,28.25729],[112.882498,28.256517],[112.88465,28.256159],[112.885242,28.256721],[112.887417,28.25594],[112.888624,28.256867],[112.890989,28.257469],[112.892857,28.258681],[112.894938,28.258087],[112.89657,28.260064],[112.898959,28.258876],[112.901702,28.258958],[112.904044,28.258632],[112.904871,28.261748],[112.910642,28.265905],[112.914402,28.266108],[112.917075,28.268516],[112.917453,28.269964],[112.918163,28.270249],[112.92041,28.272689],[112.923413,28.272323],[112.926062,28.273454],[112.927386,28.272396],[112.93013,28.271176],[112.930745,28.269175],[112.932353,28.268793],[112.932826,28.267825],[112.934009,28.267898],[112.933796,28.264506],[112.936208,28.265165],[112.936184,28.2661],[112.938928,28.26667],[112.939259,28.265344],[112.940678,28.265067],[112.941884,28.264197],[112.943965,28.264148],[112.945361,28.264986],[112.947016,28.265035],[112.948885,28.264319],[112.950966,28.264368],[112.951533,28.265515],[112.950327,28.265523],[112.950091,28.266385],[112.950919,28.268183],[112.951888,28.268752],[112.950966,28.269134],[112.951604,28.27055],[112.953189,28.26946],[112.953733,28.271282],[112.95501,28.271079],[112.961467,28.273137],[112.9622,28.275308]]]]}},{"type":"Feature","properties":{"adcode":430121,"name":"长沙县","center":[113.080098,28.237888],"centroid":[113.23516,28.357041],"childrenNum":0,"level":"district","parent":{"adcode":430100},"subFeatureIndex":6,"acroutes":[100000,430000,430100]},"geometry":{"type":"MultiPolygon","coordinates":[[[[113.057085,28.223091],[113.058409,28.219291],[113.059497,28.217663],[113.060703,28.217085],[113.062856,28.217338],[113.06515,28.218461],[113.065008,28.217207],[113.069217,28.21785],[113.072623,28.217582],[113.072789,28.21536],[113.081232,28.215287],[113.081445,28.213106],[113.08381,28.212642],[113.084756,28.212975],[113.084708,28.210037],[113.085749,28.210062],[113.087665,28.211234],[113.087949,28.212031],[113.086766,28.215214],[113.088114,28.215214],[113.0888,28.214196],[113.089841,28.214904],[113.091165,28.21453],[113.091472,28.213016],[113.092702,28.212975],[113.092655,28.21151],[113.094807,28.211193],[113.094854,28.21033],[113.096936,28.210078],[113.097976,28.207628],[113.097621,28.207172],[113.101358,28.207514],[113.103416,28.205243],[113.10351,28.207359],[113.10545,28.207929],[113.105426,28.205325],[113.106703,28.205439],[113.105875,28.204616],[113.106372,28.201068],[113.10623,28.199757],[113.108146,28.199847],[113.107933,28.202801],[113.109707,28.202753],[113.110984,28.201084],[113.109778,28.197348],[113.108075,28.197299],[113.106703,28.196656],[113.107294,28.194059],[113.106798,28.192863],[113.107602,28.189476],[113.108761,28.189444],[113.109139,28.187856],[113.108784,28.185707],[113.108997,28.18447],[113.107838,28.183737],[113.107176,28.182377],[113.109683,28.181042],[113.111149,28.179308],[113.114863,28.172721],[113.11517,28.171785],[113.11491,28.16944],[113.113467,28.168056],[113.112261,28.167494],[113.108832,28.16716],[113.106254,28.168032],[113.102257,28.169953],[113.09878,28.171223],[113.095446,28.171272],[113.092844,28.170881],[113.089793,28.169367],[113.083408,28.164653],[113.080097,28.161379],[113.077495,28.157422],[113.076289,28.153855],[113.07539,28.150125],[113.074799,28.144799],[113.074799,28.14067],[113.075367,28.137616],[113.077235,28.134383],[113.079742,28.131516],[113.084992,28.126075],[113.086577,28.12302],[113.089533,28.113685],[113.103605,28.098385],[113.117346,28.089145],[113.126262,28.088844],[113.13707,28.091875],[113.152183,28.089455],[113.155447,28.089602],[113.161288,28.082333],[113.165734,28.078544],[113.168501,28.074909],[113.173634,28.068854],[113.17536,28.062343],[113.173634,28.057648],[113.174319,28.056279],[113.183543,28.056719],[113.187895,28.057852],[113.190922,28.058161],[113.194517,28.058039],[113.195818,28.057729],[113.197828,28.056099],[113.200642,28.050059],[113.201423,28.049212],[113.20367,28.049415],[113.204497,28.05019],[113.208021,28.055521],[113.211167,28.058161],[113.2176,28.060786],[113.220343,28.060981],[113.223701,28.060843],[113.225664,28.05927],[113.226468,28.057966],[113.227533,28.053092],[113.229685,28.051355],[113.233067,28.050899],[113.23581,28.051902],[113.237939,28.053727],[113.238861,28.055455],[113.238956,28.058137],[113.238317,28.059131],[113.234273,28.061511],[113.233303,28.062815],[113.232901,28.065497],[113.233564,28.068137],[113.234959,28.070321],[113.237229,28.072473],[113.239027,28.07535],[113.240115,28.075716],[113.24248,28.074543],[113.244845,28.071927],[113.24896,28.066719],[113.253099,28.062114],[113.256268,28.06006],[113.269228,28.054062],[113.273698,28.051217],[113.278121,28.049065],[113.281739,28.047622],[113.284956,28.046799],[113.297088,28.04503],[113.30021,28.044981],[113.301487,28.044313],[113.302102,28.043261],[113.302268,28.040816],[113.301582,28.039014],[113.299524,28.036283],[113.300589,28.033601],[113.30371,28.031506],[113.308038,28.03087],[113.316009,28.032264],[113.318634,28.034057],[113.320881,28.036365],[113.319603,28.037946],[113.315536,28.038468],[113.312981,28.039267],[113.311208,28.041125],[113.305271,28.049489],[113.30494,28.051413],[113.305839,28.052937],[113.308913,28.056417],[113.312508,28.057314],[113.320668,28.055822],[113.324144,28.056156],[113.325563,28.057558],[113.327195,28.063312],[113.328543,28.064038],[113.332304,28.06222],[113.334976,28.062774],[113.338429,28.064405],[113.341882,28.066654],[113.346044,28.068838],[113.350207,28.071479],[113.355079,28.075969],[113.356805,28.078503],[113.358153,28.081209],[113.361346,28.083629],[113.363144,28.084126],[113.365201,28.08587],[113.365532,28.089137],[113.366455,28.093643],[113.367992,28.095501],[113.372154,28.097521],[113.37407,28.097961],[113.376293,28.099192],[113.378091,28.101277],[113.38003,28.104088],[113.38379,28.106948],[113.385966,28.108064],[113.389939,28.111208],[113.399329,28.113758],[113.400984,28.114996],[113.40264,28.11696],[113.403089,28.118312],[113.404366,28.119509],[113.408481,28.12157],[113.413519,28.123126],[113.422246,28.131988],[113.42428,28.132884],[113.430854,28.138683],[113.432132,28.140361],[113.432581,28.142446],[113.428655,28.143659],[113.425533,28.143676],[113.418651,28.142763],[113.4156,28.143342],[113.413069,28.145614],[113.407748,28.148798],[113.406235,28.150443],[113.405809,28.155402],[113.404815,28.156819],[113.402829,28.158244],[113.397791,28.157585],[113.390956,28.155419],[113.382537,28.153204],[113.377499,28.151526],[113.37012,28.148114],[113.367519,28.147055],[113.362765,28.14357],[113.361559,28.142283],[113.359005,28.142739],[113.359478,28.145899],[113.360306,28.14708],[113.36286,28.149042],[113.365178,28.151575],[113.365012,28.153212],[113.363735,28.154849],[113.360873,28.157511],[113.356758,28.162316],[113.354464,28.162096],[113.352099,28.162275],[113.352477,28.164083],[113.35366,28.167462],[113.354677,28.169652],[113.356309,28.17518],[113.356569,28.17698],[113.35891,28.181091],[113.366195,28.183159],[113.369316,28.185349],[113.37005,28.187148],[113.370262,28.191153],[113.369742,28.192447],[113.36811,28.193636],[113.364279,28.194898],[113.362552,28.196705],[113.36085,28.197047],[113.359501,28.196265],[113.35813,28.192773],[113.356285,28.191137],[113.354227,28.190697],[113.348622,28.190429],[113.346494,28.189256],[113.345595,28.186944],[113.34323,28.184811],[113.341551,28.184868],[113.340156,28.185886],[113.339257,28.187189],[113.340699,28.191357],[113.340203,28.192708],[113.337838,28.193677],[113.336111,28.193343],[113.332848,28.191096],[113.324333,28.18644],[113.322347,28.185837],[113.321022,28.185007],[113.317853,28.183997],[113.315843,28.183778],[113.312106,28.181791],[113.307967,28.181465],[113.305413,28.179951],[113.301818,28.178209],[113.299335,28.177655],[113.297774,28.175823],[113.295456,28.173902],[113.292193,28.173983],[113.288929,28.180676],[113.2868,28.184193],[113.28654,28.185927],[113.285523,28.187001],[113.282851,28.187172],[113.282094,28.188027],[113.278854,28.193685],[113.278239,28.19572],[113.278759,28.197519],[113.280178,28.198585],[113.280817,28.20084],[113.280202,28.205129],[113.276583,28.209883],[113.272894,28.213952],[113.268117,28.219877],[113.267029,28.222953],[113.267076,28.2248],[113.2684,28.227331],[113.270032,28.228178],[113.273485,28.229178],[113.278523,28.231197],[113.282638,28.233491],[113.283915,28.235631],[113.284199,28.240424],[113.284908,28.242116],[113.289071,28.245485],[113.289142,28.247291],[113.287746,28.250627],[113.288976,28.25214],[113.293517,28.253483],[113.295811,28.254662],[113.298342,28.260178],[113.299051,28.263391],[113.299761,28.270859],[113.29943,28.273649],[113.300139,28.275821],[113.301156,28.276951],[113.302481,28.281661],[113.303639,28.284589],[113.305106,28.285939],[113.307092,28.287118],[113.30889,28.288916],[113.31012,28.291901],[113.310522,28.294666],[113.311373,28.295853],[113.312887,28.296121],[113.315583,28.293633],[113.317688,28.293519],[113.32159,28.296219],[113.324996,28.298911],[113.327313,28.301277],[113.327692,28.303139],[113.327455,28.304603],[113.325043,28.307661],[113.325303,28.309572],[113.329655,28.312548],[113.330695,28.314182],[113.330908,28.315873],[113.330979,28.321687],[113.332067,28.328451],[113.332564,28.329858],[113.336371,28.336109],[113.336159,28.340231],[113.335331,28.341474],[113.334574,28.343791],[113.333013,28.350392],[113.332446,28.354968],[113.332516,28.356772],[113.333439,28.358739],[113.33798,28.361324],[113.339091,28.363745],[113.339541,28.365883],[113.339375,28.369272],[113.337128,28.378252],[113.335307,28.384801],[113.330956,28.396323],[113.329442,28.400556],[113.328307,28.402871],[113.328188,28.404455],[113.32878,28.407494],[113.329868,28.409809],[113.333983,28.413798],[113.337909,28.416836],[113.341953,28.418631],[113.344838,28.421555],[113.347227,28.422733],[113.352028,28.422262],[113.354393,28.422376],[113.356001,28.424284],[113.356332,28.42733],[113.357302,28.429751],[113.360826,28.430531],[113.362883,28.430693],[113.365438,28.43153],[113.366668,28.432821],[113.367495,28.434397],[113.368157,28.437215],[113.368134,28.440488],[113.369009,28.442405],[113.371019,28.444654],[113.375513,28.448357],[113.37776,28.448861],[113.379533,28.448739],[113.384145,28.449795],[113.388781,28.451914],[113.394977,28.45392],[113.399258,28.45435],[113.405927,28.45539],[113.408789,28.456275],[113.411177,28.457956],[113.412194,28.459531],[113.412928,28.462681],[113.412928,28.464265],[113.412123,28.467878],[113.411887,28.470979],[113.407654,28.476419],[113.407724,28.478173],[113.408434,28.479463],[113.409971,28.480413],[113.416168,28.481623],[113.418864,28.482394],[113.42506,28.483596],[113.429033,28.485487],[113.430311,28.487062],[113.431091,28.488921],[113.434095,28.498605],[113.435679,28.499717],[113.436933,28.495934],[113.43821,28.494676],[113.440622,28.493929],[113.447457,28.494619],[113.452424,28.495309],[113.459826,28.496835],[113.461363,28.49755],[113.462404,28.499067],[113.465455,28.500902],[113.468151,28.500772],[113.470232,28.500244],[113.472455,28.500447],[113.474513,28.501275],[113.47553,28.502963],[113.475506,28.505447],[113.474513,28.509684],[113.476098,28.510122],[113.480567,28.510763],[113.483949,28.511688],[113.48797,28.513287],[113.490595,28.514001],[113.495349,28.513166],[113.497903,28.514164],[113.500032,28.516566],[113.500552,28.517913],[113.502089,28.519479],[113.504383,28.520875],[113.505731,28.522839],[113.506867,28.529031],[113.506819,28.532926],[113.507363,28.53695],[113.505424,28.539328],[113.503792,28.543295],[113.502515,28.548114],[113.501782,28.551757],[113.501545,28.55501],[113.50093,28.559172],[113.499653,28.561955],[113.497217,28.56584],[113.49516,28.567876],[113.491352,28.570448],[113.486007,28.573157],[113.478794,28.576223],[113.475861,28.577877],[113.474584,28.579175],[113.474347,28.580716],[113.474749,28.582744],[113.473685,28.585363],[113.472384,28.587221],[113.469783,28.590108],[113.467039,28.592281],[113.462735,28.596514],[113.460512,28.597455],[113.459046,28.596806],[113.456893,28.593862],[113.454363,28.59104],[113.45292,28.590635],[113.449467,28.590975],[113.446511,28.593952],[113.445187,28.593814],[113.442916,28.591032],[113.441994,28.590367],[113.433669,28.590489],[113.430405,28.590294],[113.429152,28.589037],[113.426787,28.585769],[113.426219,28.580481],[113.425486,28.578656],[113.424327,28.578721],[113.422175,28.58362],[113.420992,28.587115],[113.419857,28.588615],[113.418651,28.588956],[113.415671,28.58765],[113.414914,28.588307],[113.414583,28.590902],[113.415198,28.595955],[113.416924,28.604664],[113.418367,28.606869],[113.420708,28.608661],[113.420779,28.609537],[113.418816,28.612602],[113.417752,28.615253],[113.417705,28.617029],[113.418343,28.619575],[113.419313,28.620037],[113.423003,28.619923],[113.424374,28.62281],[113.42532,28.628217],[113.426432,28.632027],[113.426503,28.634735],[113.42532,28.635959],[113.424516,28.636056],[113.421229,28.634597],[113.41709,28.633276],[113.413897,28.632498],[113.411816,28.632254],[113.409711,28.632457],[113.406991,28.63313],[113.403326,28.634508],[113.4007,28.63621],[113.397413,28.639307],[113.38476,28.644568],[113.381142,28.644892],[113.37582,28.643344],[113.371634,28.640952],[113.369624,28.640028],[113.365438,28.637224],[113.363971,28.635132],[113.361346,28.633268],[113.360093,28.63146],[113.359809,28.625469],[113.358603,28.622404],[113.352974,28.617759],[113.349237,28.616599],[113.347274,28.616867],[113.343301,28.618342],[113.340487,28.618861],[113.334219,28.619226],[113.332209,28.618983],[113.325185,28.615853],[113.323482,28.615407],[113.320313,28.61578],[113.318042,28.616891],[113.316198,28.619478],[113.31563,28.621018],[113.315086,28.624739],[113.316529,28.628622],[113.315252,28.630438],[113.310001,28.633162],[113.304514,28.634111],[113.29723,28.634711],[113.292973,28.635927],[113.289118,28.63758],[113.287131,28.638172],[113.283608,28.638707],[113.281928,28.638496],[113.278594,28.63758],[113.277222,28.635408],[113.276489,28.633519],[113.275614,28.632514],[113.273745,28.63159],[113.268684,28.631168],[113.26464,28.63133],[113.263387,28.630471],[113.26237,28.628922],[113.260951,28.628128],[113.258869,28.627617],[113.256339,28.627933],[113.251822,28.629693],[113.251017,28.634086],[113.247517,28.638131],[113.245956,28.640604],[113.246098,28.641974],[113.247777,28.644081],[113.248108,28.6455],[113.246216,28.648045],[113.245081,28.650095],[113.243591,28.656182],[113.238246,28.660875],[113.233611,28.661612],[113.233469,28.657187],[113.234864,28.651182],[113.234699,28.646448],[113.233705,28.645208],[113.231979,28.6443],[113.225972,28.642266],[113.221478,28.640199],[113.21786,28.638788],[113.21462,28.636834],[113.21365,28.635959],[113.212846,28.634273],[113.212964,28.63266],[113.214289,28.627236],[113.215235,28.624537],[113.215447,28.620823],[113.215045,28.619842],[113.213579,28.618351],[113.211119,28.616615],[113.208352,28.615099],[113.204024,28.610348],[113.201517,28.60914],[113.199081,28.609051],[113.197355,28.607607],[113.195818,28.60451],[113.195037,28.603675],[113.186523,28.601996],[113.185199,28.601307],[113.183425,28.599101],[113.183283,28.596871],[113.185601,28.591421],[113.187067,28.587423],[113.188935,28.584747],[113.189692,28.582152],[113.189645,28.580181],[113.188108,28.578153],[113.185128,28.573562],[113.185104,28.572378],[113.185908,28.569977],[113.186121,28.567957],[113.18903,28.567195],[113.191561,28.567503],[113.193784,28.567057],[113.194659,28.566465],[113.199058,28.558215],[113.200761,28.555586],[113.199909,28.553996],[113.198537,28.552998],[113.195628,28.551571],[113.193926,28.550086],[113.193334,28.548617],[113.193855,28.544188],[113.194753,28.541535],[113.192365,28.538094],[113.188604,28.533867],[113.186665,28.530824],[113.185932,28.529225],[113.185341,28.524998],[113.184607,28.522157],[113.183969,28.515235],[113.18307,28.510155],[113.185695,28.50578],[113.185435,28.503369],[113.182384,28.501413],[113.179523,28.500439],[113.1786,28.499254],[113.177654,28.49936],[113.177063,28.498386],[113.176543,28.495626],[113.175502,28.493588],[113.171387,28.492411],[113.170606,28.488937],[113.171174,28.484326],[113.170985,28.482459],[113.169897,28.480462],[113.167532,28.478765],[113.161028,28.47611],[113.159987,28.474763],[113.156511,28.47197],[113.154288,28.470882],[113.151615,28.471531],[113.149439,28.471069],[113.147973,28.471166],[113.143621,28.472489],[113.140239,28.472514],[113.136597,28.471978],[113.133546,28.471101],[113.131181,28.471312],[113.129005,28.472587],[113.128674,28.474],[113.128816,28.47637],[113.129408,28.480324],[113.130708,28.484229],[113.13208,28.490772],[113.131702,28.494968],[113.131181,28.496941],[113.129928,28.498962],[113.126073,28.49983],[113.121225,28.50035],[113.117701,28.500261],[113.114602,28.498881],[113.111906,28.499303],[113.105355,28.501892],[113.103345,28.503175],[113.102896,28.504465],[113.101666,28.505975],[113.096557,28.508694],[113.096581,28.508126],[113.093837,28.507363],[113.091804,28.506275],[113.089533,28.506015],[113.08757,28.507298],[113.084992,28.508231],[113.085181,28.51207],[113.084306,28.51517],[113.081397,28.518692],[113.079032,28.521882],[113.076644,28.523553],[113.074775,28.52404],[113.07215,28.52361],[113.070376,28.522352],[113.06794,28.519277],[113.067254,28.517402],[113.066238,28.511688],[113.064748,28.508401],[113.063707,28.505285],[113.062312,28.503402],[113.060916,28.502257],[113.057038,28.500464],[113.055264,28.499368],[113.052851,28.496852],[113.051338,28.494855],[113.049942,28.492298],[113.047814,28.489562],[113.044668,28.487094],[113.041428,28.484911],[113.042469,28.483685],[113.044929,28.482248],[113.049115,28.479139],[113.049682,28.476995],[113.048405,28.475575],[113.047412,28.473805],[113.044858,28.473042],[113.035634,28.472473],[113.032489,28.471978],[113.031235,28.471288],[113.02965,28.469737],[113.028208,28.466449],[113.027687,28.463225],[113.025157,28.460408],[113.024164,28.45634],[113.024045,28.450672],[113.022745,28.441844],[113.022697,28.439676],[113.024542,28.437321],[113.025086,28.43598],[113.025015,28.432642],[113.02362,28.428159],[113.021231,28.424236],[113.017565,28.421092],[113.012338,28.416113],[113.009027,28.413806],[113.005456,28.411621],[113.00328,28.411247],[113.000206,28.41171],[112.996753,28.411604],[112.994506,28.41028],[112.993418,28.410605],[112.992567,28.411889],[112.99084,28.411247],[112.987506,28.407932],[112.985282,28.406657],[112.984928,28.405065],[112.986158,28.404017],[112.988996,28.403147],[112.990225,28.402034],[112.990698,28.398825],[112.991242,28.397428],[112.99032,28.39538],[112.986134,28.392276],[112.98358,28.39122],[112.981144,28.3917],[112.978495,28.390879],[112.991668,28.380283],[113.000442,28.377585],[113.007987,28.376943],[113.016808,28.376651],[113.031732,28.37648],[113.036296,28.374384],[113.039607,28.371564],[113.043888,28.36503],[113.055737,28.358585],[113.063447,28.355146],[113.068673,28.354708],[113.074586,28.356845],[113.078583,28.356423],[113.081752,28.353732],[113.079647,28.351123],[113.080002,28.350001],[113.081705,28.348717],[113.082178,28.346498],[113.081705,28.345019],[113.079884,28.343702],[113.076857,28.344035],[113.076313,28.342092],[113.077566,28.339979],[113.077022,28.3378],[113.075981,28.336426],[113.075887,28.334849],[113.07513,28.333947],[113.073333,28.333906],[113.07215,28.33315],[113.071133,28.330898],[113.070778,28.327849],[113.06969,28.325939],[113.066711,28.323939],[113.062643,28.321979],[113.060136,28.321614],[113.059261,28.320109],[113.059923,28.316109],[113.062856,28.314076],[113.064014,28.312043],[113.060893,28.31119],[113.060301,28.310198],[113.061389,28.306108],[113.061389,28.304815],[113.06068,28.303595],[113.059119,28.304164],[113.058977,28.305888],[113.058244,28.305994],[113.057274,28.304514],[113.057345,28.303286],[113.060088,28.300708],[113.062217,28.299334],[113.063329,28.297943],[113.063163,28.296935],[113.060703,28.29434],[113.059308,28.293795],[113.056801,28.294064],[113.055619,28.293617],[113.054294,28.291608],[113.052946,28.29077],[113.050534,28.289924],[113.046206,28.289436],[113.042989,28.28772],[113.041192,28.286224],[113.038259,28.282092],[113.035776,28.276748],[113.031069,28.269061],[113.030029,28.265816],[113.029934,28.262993],[113.034357,28.25956],[113.035705,28.258787],[113.038117,28.25633],[113.039749,28.253645],[113.041286,28.253157],[113.043084,28.253409],[113.05103,28.256729],[113.052118,28.256851],[113.053726,28.255915],[113.053703,28.252417],[113.052993,28.24891],[113.053395,28.247844],[113.054625,28.247519],[113.057818,28.245656],[113.058977,28.245607],[113.059426,28.240953],[113.059237,28.237259],[113.05848,28.230725],[113.057061,28.2307],[113.055713,28.228397],[113.055784,28.227331],[113.057085,28.223091]]]]}},{"type":"Feature","properties":{"adcode":430181,"name":"浏阳市","center":[113.633301,28.141112],"centroid":[113.715506,28.228483],"childrenNum":0,"level":"district","parent":{"adcode":430100},"subFeatureIndex":7,"acroutes":[100000,430000,430100]},"geometry":{"type":"MultiPolygon","coordinates":[[[[113.177228,28.01493],[113.178009,28.014596],[113.178529,28.012737],[113.183874,28.012346],[113.186736,28.012346],[113.190827,28.010674],[113.194115,28.01056],[113.196314,28.011432],[113.198774,28.011905],[113.202061,28.011734],[113.205798,28.011147],[113.208447,28.011391],[113.20918,28.012297],[113.212278,28.019235],[113.212491,28.02319],[113.213934,28.024543],[113.214572,28.02407],[113.217883,28.018966],[113.219492,28.018542],[113.223441,28.019154],[113.225664,28.020442],[113.226563,28.020426],[113.227556,28.01524],[113.228195,28.014433],[113.232121,28.013332],[113.238104,28.012941],[113.239452,28.012174],[113.240257,28.010266],[113.241392,28.009679],[113.243851,28.009924],[113.244656,28.011],[113.246098,28.015216],[113.247801,28.016512],[113.250261,28.019676],[113.251372,28.019774],[113.255416,28.018779],[113.256694,28.015044],[113.256244,28.012982],[113.25719,28.012403],[113.258917,28.013724],[113.259839,28.013234],[113.260336,28.01069],[113.259295,28.006629],[113.25816,28.004477],[113.257829,28.002234],[113.258373,28.001027],[113.258231,27.996501],[113.257569,27.994479],[113.256835,27.993802],[113.25868,27.994275],[113.260076,27.994144],[113.260312,27.995155],[113.259366,27.996811],[113.259697,27.998303],[113.259863,28.002658],[113.260643,28.004574],[113.26192,28.009573],[113.264025,28.011742],[113.265279,28.010193],[113.268826,28.004044],[113.268708,28.001769],[113.266981,28.001345],[113.267005,28.000448],[113.268164,27.998605],[113.269985,27.99668],[113.269417,27.99558],[113.267525,27.994364],[113.267573,27.993125],[113.269488,27.992252],[113.271428,27.990654],[113.271782,27.988851],[113.271073,27.984659],[113.269086,27.978648],[113.269559,27.977016],[113.270671,27.975964],[113.27559,27.97244],[113.277671,27.970613],[113.277979,27.968696],[113.275945,27.965906],[113.273367,27.963769],[113.27183,27.961762],[113.271026,27.95814],[113.271522,27.949688],[113.271191,27.947763],[113.270103,27.946898],[113.269228,27.947102],[113.26535,27.949354],[113.263197,27.949484],[113.261873,27.948562],[113.259413,27.944115],[113.259082,27.941798],[113.262464,27.938804],[113.266698,27.934202],[113.268471,27.931688],[113.270671,27.927437],[113.271168,27.925136],[113.271428,27.921692],[113.271972,27.920125],[113.274029,27.918803],[113.279351,27.919913],[113.284223,27.918648],[113.287557,27.916844],[113.28848,27.915563],[113.290561,27.910911],[113.290206,27.90989],[113.287983,27.909629],[113.283702,27.910005],[113.281597,27.910772],[113.274881,27.909564],[113.272918,27.908854],[113.271664,27.907874],[113.271759,27.90652],[113.274147,27.905263],[113.276749,27.90452],[113.27779,27.903695],[113.279398,27.90079],[113.281621,27.894447],[113.281668,27.892815],[113.281172,27.888407],[113.281597,27.883957],[113.28103,27.880896],[113.280155,27.879639],[113.278405,27.878308],[113.276938,27.876144],[113.276016,27.874152],[113.274526,27.870005],[113.273745,27.866943],[113.27358,27.863889],[113.274999,27.862681],[113.27805,27.863073],[113.280935,27.864085],[113.285121,27.864722],[113.288385,27.86455],[113.289828,27.864918],[113.290206,27.865824],[113.289686,27.869425],[113.289497,27.872544],[113.287912,27.876618],[113.288503,27.877198],[113.294037,27.877067],[113.297301,27.878537],[113.29898,27.878112],[113.300068,27.87723],[113.300589,27.874307],[113.30021,27.870911],[113.300754,27.868837],[113.305768,27.866837],[113.311018,27.865751],[113.312154,27.865824],[113.315748,27.865106],[113.317995,27.864069],[113.324972,27.859235],[113.327219,27.85792],[113.331334,27.856924],[113.339139,27.858026],[113.341787,27.858696],[113.343065,27.858549],[113.346943,27.856026],[113.350112,27.854213],[113.355907,27.850481],[113.357988,27.84866],[113.359383,27.848072],[113.366904,27.851583],[113.371516,27.85262],[113.375016,27.852849],[113.384405,27.854368],[113.387125,27.854523],[113.391288,27.854303],[113.397247,27.853372],[113.400014,27.853388],[113.405596,27.855078],[113.409049,27.855944],[113.413235,27.857798],[113.414678,27.859488],[113.41508,27.861015],[113.414796,27.866257],[113.415742,27.869662],[113.416191,27.872764],[113.415647,27.880088],[113.414867,27.884766],[113.415009,27.887133],[113.415529,27.88897],[113.418911,27.891321],[113.421607,27.892733],[113.424185,27.897655],[113.426077,27.898194],[113.42875,27.898341],[113.431659,27.898047],[113.435277,27.89661],[113.439061,27.896578],[113.441805,27.896055],[113.44618,27.895664],[113.452565,27.896317],[113.454718,27.896961],[113.457981,27.898643],[113.459542,27.900186],[113.458052,27.904797],[113.458171,27.90807],[113.460701,27.914983],[113.461553,27.916289],[113.46361,27.91824],[113.46555,27.919447],[113.469073,27.921023],[113.471391,27.922345],[113.477682,27.924401],[113.479432,27.925209],[113.481561,27.927159],[113.482814,27.930391],[113.483926,27.935932],[113.48499,27.937017],[113.48849,27.938918],[113.490193,27.939448],[113.495396,27.939008],[113.499204,27.938371],[113.501876,27.93767],[113.504218,27.937645],[113.509657,27.93873],[113.515948,27.940778],[113.519614,27.941276],[113.521553,27.942312],[113.523162,27.944474],[113.524439,27.946914],[113.524486,27.951883],[113.523777,27.955766],[113.524581,27.959046],[113.525905,27.959911],[113.53125,27.958393],[113.533284,27.958532],[113.538251,27.960734],[113.542342,27.961917],[113.547096,27.962032],[113.554215,27.961216],[113.558637,27.962007],[113.565638,27.964357],[113.567719,27.964781],[113.569256,27.964626],[113.571054,27.963802],[113.573348,27.962195],[113.575689,27.959747],[113.576895,27.956435],[113.577463,27.952552],[113.57725,27.947469],[113.578101,27.942402],[113.57822,27.939758],[113.576777,27.938779],[113.575311,27.938755],[113.573253,27.937939],[113.572,27.936625],[113.571858,27.934365],[113.569895,27.930734],[113.569445,27.927788],[113.570391,27.924703],[113.572165,27.921398],[113.573111,27.920451],[113.573939,27.917693],[113.573111,27.915204],[113.571361,27.912584],[113.571858,27.910445],[113.573726,27.905622],[113.575973,27.901141],[113.577392,27.899067],[113.584061,27.895998],[113.58619,27.89439],[113.588035,27.893402],[113.589335,27.892235],[113.591393,27.891247],[113.592836,27.891949],[113.59442,27.895525],[113.597282,27.90292],[113.59688,27.90705],[113.59494,27.909311],[113.594799,27.910331],[113.596076,27.912151],[113.597305,27.912951],[113.600758,27.913588],[113.602177,27.913555],[113.606198,27.911906],[113.608563,27.909548],[113.610833,27.907777],[113.614996,27.90603],[113.618472,27.90332],[113.62325,27.900226],[113.628358,27.898618],[113.63245,27.896929],[113.63394,27.89577],[113.635714,27.893084],[113.636778,27.890284],[113.637937,27.889288],[113.641224,27.887304],[113.643684,27.884464],[113.64418,27.881255],[113.644914,27.879745],[113.64787,27.878047],[113.651701,27.877483],[113.654066,27.877459],[113.654941,27.877818],[113.655012,27.88092],[113.655485,27.882227],[113.658252,27.884529],[113.660665,27.884904],[113.662604,27.883802],[113.6675,27.880267],[113.669699,27.87839],[113.672206,27.876847],[113.678355,27.875026],[113.680767,27.874838],[113.686207,27.87363],[113.689991,27.871768],[113.696968,27.869899],[113.699428,27.870225],[113.701461,27.871099],[113.704134,27.874128],[113.707161,27.875981],[113.709621,27.876634],[113.711584,27.877573],[113.714966,27.88061],[113.718111,27.882406],[113.71979,27.884578],[113.721044,27.885386],[113.722889,27.885745],[113.730386,27.884708],[113.730244,27.886872],[113.730599,27.88857],[113.731521,27.890276],[113.73443,27.897933],[113.734572,27.9007],[113.735305,27.902847],[113.7367,27.905744],[113.738994,27.909335],[113.739822,27.910241],[113.743393,27.913114],[113.745002,27.915954],[113.745191,27.918501],[113.745829,27.921439],[113.74862,27.926221],[113.750205,27.929738],[113.752428,27.933435],[113.753445,27.934683],[113.75607,27.936919],[113.759712,27.939],[113.762881,27.942141],[113.766121,27.946808],[113.76948,27.95114],[113.771041,27.952682],[113.772223,27.953262],[113.77648,27.95433],[113.780454,27.954322],[113.784025,27.954086],[113.788022,27.954355],[113.792704,27.955089],[113.794975,27.956019],[113.795188,27.957602],[113.793698,27.959837],[113.793083,27.962203],[113.793887,27.96452],[113.796086,27.968329],[113.797269,27.96992],[113.800083,27.972212],[113.802969,27.974047],[113.807888,27.975516],[113.810418,27.976503],[113.813753,27.978175],[113.818838,27.981503],[113.821936,27.982269],[113.823261,27.982057],[113.825129,27.980777],[113.825578,27.976437],[113.826761,27.97324],[113.828842,27.971625],[113.8322,27.971095],[113.833832,27.971225],[113.838964,27.972416],[113.845255,27.97169],[113.849725,27.973313],[113.850837,27.974121],[113.852043,27.976103],[113.852327,27.981021],[113.852871,27.982424],[113.852421,27.983158],[113.85209,27.987497],[113.852209,27.988631],[113.853486,27.991127],[113.856111,27.994258],[113.858358,27.996558],[113.8585,27.998907],[113.859824,28.001728],[113.862473,28.003955],[113.864861,28.005088],[113.867203,28.004884],[113.869497,28.004232],[113.87146,28.002723],[113.874464,27.998915],[113.877349,27.993875],[113.878697,27.991967],[113.880021,27.991298],[113.881913,27.991722],[113.885177,27.991526],[113.887211,27.990026],[113.888938,27.989765],[113.894424,27.987799],[113.898516,27.987399],[113.900171,27.987587],[113.914291,27.991355],[113.915781,27.993027],[113.916301,27.996501],[113.91895,28.00141],[113.921031,28.002666],[113.925288,28.004167],[113.927369,28.006564],[113.929805,28.010919],[113.930657,28.015346],[113.934346,28.018371],[113.935529,28.018917],[113.937492,28.018281],[113.944066,28.014188],[113.951162,28.013772],[113.957334,28.014245],[113.961922,28.015175],[113.965565,28.016863],[113.966298,28.0178],[113.966321,28.019276],[113.964926,28.021249],[113.961639,28.024437],[113.959463,28.025962],[113.956979,28.028416],[113.956246,28.030609],[113.957145,28.03343],[113.957949,28.034816],[113.960291,28.037514],[113.961804,28.038851],[113.963341,28.039642],[113.968828,28.041142],[113.976113,28.040987],[113.978407,28.040783],[113.989262,28.038721],[113.997398,28.040245],[114.000567,28.040432],[114.002175,28.039935],[114.004848,28.038207],[114.010193,28.038068],[114.014994,28.036356],[114.017855,28.03484],[114.019606,28.033462],[114.022254,28.032492],[114.024548,28.03228],[114.025447,28.031408],[114.026819,28.031807],[114.027812,28.036218],[114.027316,28.037848],[114.027954,28.040253],[114.027552,28.041794],[114.029728,28.042316],[114.032992,28.046163],[114.034245,28.049587],[114.035924,28.05085],[114.037249,28.051307],[114.040583,28.051714],[114.04283,28.05244],[114.045715,28.052888],[114.045053,28.055504],[114.045763,28.056988],[114.047016,28.057322],[114.046874,28.058292],[114.044628,28.062856],[114.042948,28.067738],[114.041506,28.068365],[114.037438,28.072619],[114.038124,28.074054],[114.037367,28.075333],[114.038053,28.075814],[114.036303,28.078153],[114.033536,28.079098],[114.030532,28.079465],[114.029255,28.080068],[114.028238,28.081567],[114.025778,28.080573],[114.02417,28.080915],[114.021214,28.083018],[114.019085,28.085446],[114.019606,28.085829],[114.022325,28.084704],[114.023461,28.086049],[114.024099,28.08534],[114.027316,28.08402],[114.028356,28.084216],[114.028403,28.086945],[114.027907,28.088942],[114.026913,28.091223],[114.027032,28.092388],[114.024359,28.0937],[114.023058,28.095835],[114.022491,28.099078],[114.021663,28.099811],[114.018352,28.100495],[114.017359,28.102768],[114.016649,28.107453],[114.016531,28.110768],[114.01568,28.117514],[114.017075,28.120169],[114.016436,28.121456],[114.014805,28.12333],[114.013433,28.123981],[114.009199,28.123745],[114.007899,28.124226],[114.007213,28.125431],[114.00726,28.131947],[114.008135,28.138048],[114.006716,28.140475],[114.005983,28.144848],[113.999905,28.147234],[113.997634,28.14993],[113.995837,28.152625],[113.994678,28.154873],[113.99404,28.157511],[113.992999,28.158855],[113.992644,28.161428],[113.99411,28.16396],[113.995624,28.164783],[114.000212,28.164425],[114.005983,28.165923],[114.007355,28.166566],[114.010027,28.171248],[114.011257,28.174415],[114.012345,28.175099],[114.0162,28.173959],[114.025021,28.172176],[114.027292,28.172095],[114.031809,28.173983],[114.033819,28.174057],[114.036468,28.173633],[114.041009,28.173397],[114.043398,28.174],[114.045905,28.176035],[114.048033,28.176686],[114.049854,28.17505],[114.052172,28.171875],[114.053473,28.171085],[114.060331,28.170995],[114.06868,28.171655],[114.072464,28.17273],[114.07542,28.173845],[114.07762,28.174163],[114.080387,28.175278],[114.081924,28.177688],[114.083769,28.179202],[114.092023,28.180138],[114.093324,28.180953],[114.095523,28.18149],[114.100632,28.180969],[114.102807,28.180985],[114.105314,28.181514],[114.107254,28.182972],[114.107821,28.184404],[114.107798,28.185902],[114.106662,28.189028],[114.10671,28.190632],[114.107585,28.193042],[114.107939,28.195052],[114.106615,28.198194],[114.106284,28.199668],[114.106639,28.201629],[114.109453,28.20491],[114.111629,28.205959],[114.117187,28.210705],[114.120025,28.212153],[114.121231,28.213138],[114.12291,28.21733],[114.126245,28.220219],[114.128657,28.223384],[114.12965,28.228153],[114.135468,28.231221],[114.137337,28.232385],[114.14377,28.238162],[114.144668,28.239309],[114.144905,28.242002],[114.143959,28.245208],[114.144077,28.246689],[114.145023,28.247787],[114.14876,28.249236],[114.152095,28.249545],[114.153656,28.24904],[114.155997,28.248918],[114.158811,28.25],[114.165859,28.253019],[114.16794,28.253556],[114.170707,28.253515],[114.173664,28.252734],[114.177235,28.250985],[114.180546,28.249805],[114.182154,28.250049],[114.182462,28.251424],[114.182131,28.252791],[114.183691,28.25681],[114.183313,28.26139],[114.183904,28.265572],[114.184661,28.267638],[114.186482,28.267589],[114.188682,28.266865],[114.193057,28.267914],[114.196273,28.268288],[114.198378,28.269785],[114.199135,28.272478],[114.197858,28.276829],[114.198804,28.278554],[114.198402,28.280148],[114.196439,28.28197],[114.196155,28.284426],[114.198142,28.290738],[114.199939,28.291892],[114.20202,28.291112],[114.204646,28.291925],[114.208122,28.294129],[114.21044,28.294714],[114.215667,28.294007],[114.219001,28.295861],[114.221958,28.298341],[114.224772,28.300309],[114.227161,28.301017],[114.228556,28.302562],[114.229053,28.305384],[114.230921,28.306709],[114.232955,28.307181],[114.235131,28.310921],[114.238016,28.311336],[114.239956,28.31193],[114.241682,28.313035],[114.242581,28.314759],[114.244,28.315621],[114.245537,28.315922],[114.250622,28.318199],[114.254098,28.320906],[114.255683,28.323614],[114.255517,28.326597],[114.254595,28.328126],[114.253034,28.329443],[114.250409,28.333077],[114.247122,28.338085],[114.247855,28.341133],[114.248493,28.342401],[114.252206,28.346717],[114.25372,28.349766],[114.255659,28.350644],[114.257859,28.349969],[114.259727,28.350099],[114.261265,28.352237],[114.260933,28.354],[114.260129,28.355707],[114.258687,28.357536],[114.256203,28.35969],[114.251592,28.362453],[114.250598,28.363876],[114.249865,28.365989],[114.250622,28.368118],[114.255565,28.37119],[114.258072,28.372929],[114.259278,28.375229],[114.259112,28.378268],[114.256345,28.381852],[114.256085,28.383217],[114.25599,28.392098],[114.255021,28.393918],[114.252467,28.395738],[114.249368,28.396225],[114.247287,28.396038],[114.242699,28.396461],[114.240547,28.397062],[114.236148,28.396924],[114.233333,28.398793],[114.229218,28.396648],[114.228154,28.395437],[114.226451,28.396794],[114.22586,28.398167],[114.223944,28.400556],[114.222525,28.401628],[114.220775,28.402311],[114.217346,28.402107],[114.214626,28.403066],[114.213491,28.406486],[114.210795,28.41037],[114.21018,28.412027],[114.208028,28.415504],[114.206703,28.418525],[114.204527,28.421775],[114.202233,28.424447],[114.193388,28.430864],[114.189107,28.431798],[114.186388,28.431197],[114.182769,28.431765],[114.181279,28.432553],[114.178678,28.433284],[114.172363,28.43278],[114.171843,28.434616],[114.173238,28.436167],[114.175485,28.437036],[114.180853,28.436784],[114.182982,28.436866],[114.187546,28.438953],[114.19003,28.441316],[114.191401,28.446303],[114.192158,28.447626],[114.193766,28.449072],[114.196959,28.450639],[114.199655,28.453457],[114.202304,28.459263],[114.206443,28.459864],[114.208051,28.460392],[114.211197,28.462527],[114.21491,28.464736],[114.216897,28.466408],[114.218552,28.468649],[114.219309,28.470549],[114.219711,28.476102],[114.219427,28.479082],[114.218789,28.482629],[114.218197,28.48457],[114.216897,28.485698],[114.213065,28.487167],[114.210842,28.487776],[114.205899,28.491234],[114.204456,28.49272],[114.200696,28.494416],[114.19729,28.497477],[114.195588,28.498556],[114.192418,28.499449],[114.185205,28.497403],[114.180049,28.496908],[114.174657,28.497379],[114.17189,28.498053],[114.168886,28.499343],[114.164606,28.501949],[114.15997,28.506786],[114.154649,28.507549],[114.151622,28.511258],[114.148925,28.51547],[114.147294,28.517686],[114.143841,28.519212],[114.142682,28.520234],[114.140624,28.523423],[114.139678,28.526385],[114.139063,28.529891],[114.138117,28.533713],[114.136911,28.53536],[114.133671,28.536545],[114.13114,28.53652],[114.128042,28.536098],[114.126387,28.535514],[114.125417,28.534411],[114.123218,28.534735],[114.121302,28.537583],[114.118511,28.538995],[114.11468,28.539133],[114.109429,28.538573],[114.104628,28.53893],[114.100655,28.540317],[114.098976,28.541283],[114.09732,28.542808],[114.094624,28.546216],[114.091881,28.547904],[114.09032,28.549729],[114.086772,28.555887],[114.081569,28.554783],[114.075893,28.555408],[114.073883,28.555205],[114.071329,28.552998],[114.068443,28.550962],[114.06596,28.547717],[114.062271,28.546127],[114.05728,28.545315],[114.053284,28.544171],[114.051723,28.544374],[114.044959,28.548918],[114.043067,28.550037],[114.040063,28.551027],[114.037272,28.550183],[114.032258,28.547652],[114.030319,28.546427],[114.027292,28.543693],[114.025447,28.542808],[114.019582,28.542898],[114.017619,28.543603],[114.015065,28.545689],[114.014568,28.552033],[114.013551,28.554597],[114.010926,28.55673],[114.006007,28.558937],[114.00201,28.562182],[113.995766,28.564899],[113.993354,28.564794],[113.990279,28.563179],[113.987417,28.562839],[113.983515,28.562879],[113.979045,28.56421],[113.975994,28.564737],[113.974292,28.563974],[113.970626,28.558775],[113.966014,28.550118],[113.963578,28.54379],[113.962443,28.542338],[113.959486,28.541437],[113.953219,28.538102],[113.950996,28.536415],[113.948016,28.532098],[113.944847,28.528901],[113.941252,28.526369],[113.939833,28.52654],[113.938414,28.528325],[113.935434,28.531392],[113.932525,28.5308],[113.927771,28.528893],[113.917862,28.525444],[113.91377,28.525525],[113.911122,28.526085],[113.906959,28.527578],[113.903199,28.528609],[113.901661,28.528292],[113.900053,28.527221],[113.897594,28.524876],[113.89537,28.522214],[113.889529,28.515625],[113.888559,28.515097],[113.88565,28.515162],[113.880234,28.516972],[113.876497,28.518903],[113.873447,28.521054],[113.868693,28.524024],[113.862118,28.529396],[113.860581,28.531059],[113.858452,28.532228],[113.85578,28.531838],[113.851783,28.529574],[113.846154,28.525436],[113.844428,28.523902],[113.843292,28.521963],[113.84062,28.514837],[113.838468,28.509944],[113.836718,28.506884],[113.835109,28.503093],[113.832461,28.498865],[113.832129,28.497006],[113.832271,28.495131],[113.83317,28.492306],[113.832981,28.489043],[113.827849,28.485576],[113.824892,28.484107],[113.823237,28.4806],[113.817537,28.466879],[113.815149,28.464849],[113.806398,28.458646],[113.803513,28.457152],[113.801289,28.45677],[113.797836,28.456786],[113.789677,28.457972],[113.78743,28.458021],[113.784971,28.457558],[113.779744,28.453286],[113.776764,28.45193],[113.773902,28.451037],[113.770355,28.45042],[113.768415,28.45046],[113.763733,28.451508],[113.761675,28.451378],[113.756259,28.449502],[113.750347,28.448325],[113.746397,28.446928],[113.740366,28.444451],[113.73197,28.442364],[113.729724,28.4413],[113.727217,28.438888],[113.721659,28.431741],[113.719625,28.425105],[113.717757,28.424016],[113.713807,28.42357],[113.704678,28.422181],[113.703401,28.422554],[113.699664,28.42556],[113.696093,28.427793],[113.691245,28.432675],[113.684622,28.437589],[113.682423,28.438693],[113.67696,28.442031],[113.673128,28.443972],[113.669983,28.445052],[113.665773,28.445767],[113.663668,28.4464],[113.659766,28.446725],[113.657992,28.44731],[113.656455,28.448666],[113.656668,28.449941],[113.661421,28.454464],[113.66109,28.456997],[113.65908,28.459336],[113.656313,28.46083],[113.654232,28.46234],[113.652907,28.464143],[113.649738,28.470021],[113.646096,28.473797],[113.643755,28.475696],[113.641934,28.47646],[113.640609,28.477604],[113.638362,28.480567],[113.635808,28.482605],[113.63193,28.482305],[113.629635,28.482767],[113.629021,28.484545],[113.625828,28.489635],[113.62429,28.491007],[113.619418,28.492955],[113.615327,28.495748],[113.612111,28.4988],[113.607262,28.503085],[113.598133,28.511989],[113.594704,28.51629],[113.588295,28.523464],[113.585528,28.526182],[113.582004,28.532033],[113.578432,28.535336],[113.575926,28.536374],[113.573277,28.535214],[113.569658,28.53424],[113.566962,28.533055],[113.564029,28.53295],[113.562587,28.532561],[113.558022,28.533169],[113.556816,28.532739],[113.55412,28.530629],[113.552015,28.526499],[113.550501,28.525558],[113.548491,28.524957],[113.543548,28.525874],[113.54116,28.526864],[113.537778,28.527611],[113.535152,28.527789],[113.530446,28.528503],[113.528199,28.528284],[113.524794,28.530337],[113.521624,28.533721],[113.517746,28.536325],[113.515404,28.537015],[113.511124,28.536342],[113.507363,28.53695],[113.506819,28.532926],[113.506867,28.529031],[113.505731,28.522839],[113.504383,28.520875],[113.502089,28.519479],[113.500552,28.517913],[113.500032,28.516566],[113.497903,28.514164],[113.495349,28.513166],[113.490595,28.514001],[113.48797,28.513287],[113.483949,28.511688],[113.480567,28.510763],[113.476098,28.510122],[113.474513,28.509684],[113.475506,28.505447],[113.47553,28.502963],[113.474513,28.501275],[113.472455,28.500447],[113.470232,28.500244],[113.468151,28.500772],[113.465455,28.500902],[113.462404,28.499067],[113.461363,28.49755],[113.459826,28.496835],[113.452424,28.495309],[113.447457,28.494619],[113.440622,28.493929],[113.43821,28.494676],[113.436933,28.495934],[113.435679,28.499717],[113.434095,28.498605],[113.431091,28.488921],[113.430311,28.487062],[113.429033,28.485487],[113.42506,28.483596],[113.418864,28.482394],[113.416168,28.481623],[113.409971,28.480413],[113.408434,28.479463],[113.407724,28.478173],[113.407654,28.476419],[113.411887,28.470979],[113.412123,28.467878],[113.412928,28.464265],[113.412928,28.462681],[113.412194,28.459531],[113.411177,28.457956],[113.408789,28.456275],[113.405927,28.45539],[113.399258,28.45435],[113.394977,28.45392],[113.388781,28.451914],[113.384145,28.449795],[113.379533,28.448739],[113.37776,28.448861],[113.375513,28.448357],[113.371019,28.444654],[113.369009,28.442405],[113.368134,28.440488],[113.368157,28.437215],[113.367495,28.434397],[113.366668,28.432821],[113.365438,28.43153],[113.362883,28.430693],[113.360826,28.430531],[113.357302,28.429751],[113.356332,28.42733],[113.356001,28.424284],[113.354393,28.422376],[113.352028,28.422262],[113.347227,28.422733],[113.344838,28.421555],[113.341953,28.418631],[113.337909,28.416836],[113.333983,28.413798],[113.329868,28.409809],[113.32878,28.407494],[113.328188,28.404455],[113.328307,28.402871],[113.329442,28.400556],[113.330956,28.396323],[113.335307,28.384801],[113.337128,28.378252],[113.339375,28.369272],[113.339541,28.365883],[113.339091,28.363745],[113.33798,28.361324],[113.333439,28.358739],[113.332516,28.356772],[113.332446,28.354968],[113.333013,28.350392],[113.334574,28.343791],[113.335331,28.341474],[113.336159,28.340231],[113.336371,28.336109],[113.332564,28.329858],[113.332067,28.328451],[113.330979,28.321687],[113.330908,28.315873],[113.330695,28.314182],[113.329655,28.312548],[113.325303,28.309572],[113.325043,28.307661],[113.327455,28.304603],[113.327692,28.303139],[113.327313,28.301277],[113.324996,28.298911],[113.32159,28.296219],[113.317688,28.293519],[113.315583,28.293633],[113.312887,28.296121],[113.311373,28.295853],[113.310522,28.294666],[113.31012,28.291901],[113.30889,28.288916],[113.307092,28.287118],[113.305106,28.285939],[113.303639,28.284589],[113.302481,28.281661],[113.301156,28.276951],[113.300139,28.275821],[113.29943,28.273649],[113.299761,28.270859],[113.299051,28.263391],[113.298342,28.260178],[113.295811,28.254662],[113.293517,28.253483],[113.288976,28.25214],[113.287746,28.250627],[113.289142,28.247291],[113.289071,28.245485],[113.284908,28.242116],[113.284199,28.240424],[113.283915,28.235631],[113.282638,28.233491],[113.278523,28.231197],[113.273485,28.229178],[113.270032,28.228178],[113.2684,28.227331],[113.267076,28.2248],[113.267029,28.222953],[113.268117,28.219877],[113.272894,28.213952],[113.276583,28.209883],[113.280202,28.205129],[113.280817,28.20084],[113.280178,28.198585],[113.278759,28.197519],[113.278239,28.19572],[113.278854,28.193685],[113.282094,28.188027],[113.282851,28.187172],[113.285523,28.187001],[113.28654,28.185927],[113.2868,28.184193],[113.288929,28.180676],[113.292193,28.173983],[113.295456,28.173902],[113.297774,28.175823],[113.299335,28.177655],[113.301818,28.178209],[113.305413,28.179951],[113.307967,28.181465],[113.312106,28.181791],[113.315843,28.183778],[113.317853,28.183997],[113.321022,28.185007],[113.322347,28.185837],[113.324333,28.18644],[113.332848,28.191096],[113.336111,28.193343],[113.337838,28.193677],[113.340203,28.192708],[113.340699,28.191357],[113.339257,28.187189],[113.340156,28.185886],[113.341551,28.184868],[113.34323,28.184811],[113.345595,28.186944],[113.346494,28.189256],[113.348622,28.190429],[113.354227,28.190697],[113.356285,28.191137],[113.35813,28.192773],[113.359501,28.196265],[113.36085,28.197047],[113.362552,28.196705],[113.364279,28.194898],[113.36811,28.193636],[113.369742,28.192447],[113.370262,28.191153],[113.37005,28.187148],[113.369316,28.185349],[113.366195,28.183159],[113.35891,28.181091],[113.356569,28.17698],[113.356309,28.17518],[113.354677,28.169652],[113.35366,28.167462],[113.352477,28.164083],[113.352099,28.162275],[113.354464,28.162096],[113.356758,28.162316],[113.360873,28.157511],[113.363735,28.154849],[113.365012,28.153212],[113.365178,28.151575],[113.36286,28.149042],[113.360306,28.14708],[113.359478,28.145899],[113.359005,28.142739],[113.361559,28.142283],[113.362765,28.14357],[113.367519,28.147055],[113.37012,28.148114],[113.377499,28.151526],[113.382537,28.153204],[113.390956,28.155419],[113.397791,28.157585],[113.402829,28.158244],[113.404815,28.156819],[113.405809,28.155402],[113.406235,28.150443],[113.407748,28.148798],[113.413069,28.145614],[113.4156,28.143342],[113.418651,28.142763],[113.425533,28.143676],[113.428655,28.143659],[113.432581,28.142446],[113.432132,28.140361],[113.430854,28.138683],[113.42428,28.132884],[113.422246,28.131988],[113.413519,28.123126],[113.408481,28.12157],[113.404366,28.119509],[113.403089,28.118312],[113.40264,28.11696],[113.400984,28.114996],[113.399329,28.113758],[113.389939,28.111208],[113.385966,28.108064],[113.38379,28.106948],[113.38003,28.104088],[113.378091,28.101277],[113.376293,28.099192],[113.37407,28.097961],[113.372154,28.097521],[113.367992,28.095501],[113.366455,28.093643],[113.365532,28.089137],[113.365201,28.08587],[113.363144,28.084126],[113.361346,28.083629],[113.358153,28.081209],[113.356805,28.078503],[113.355079,28.075969],[113.350207,28.071479],[113.346044,28.068838],[113.341882,28.066654],[113.338429,28.064405],[113.334976,28.062774],[113.332304,28.06222],[113.328543,28.064038],[113.327195,28.063312],[113.325563,28.057558],[113.324144,28.056156],[113.320668,28.055822],[113.312508,28.057314],[113.308913,28.056417],[113.305839,28.052937],[113.30494,28.051413],[113.305271,28.049489],[113.311208,28.041125],[113.312981,28.039267],[113.315536,28.038468],[113.319603,28.037946],[113.320881,28.036365],[113.318634,28.034057],[113.316009,28.032264],[113.308038,28.03087],[113.30371,28.031506],[113.300589,28.033601],[113.299524,28.036283],[113.301582,28.039014],[113.302268,28.040816],[113.302102,28.043261],[113.301487,28.044313],[113.30021,28.044981],[113.297088,28.04503],[113.284956,28.046799],[113.281739,28.047622],[113.278121,28.049065],[113.273698,28.051217],[113.269228,28.054062],[113.256268,28.06006],[113.253099,28.062114],[113.24896,28.066719],[113.244845,28.071927],[113.24248,28.074543],[113.240115,28.075716],[113.239027,28.07535],[113.237229,28.072473],[113.234959,28.070321],[113.233564,28.068137],[113.232901,28.065497],[113.233303,28.062815],[113.234273,28.061511],[113.238317,28.059131],[113.238956,28.058137],[113.238861,28.055455],[113.237939,28.053727],[113.23581,28.051902],[113.233067,28.050899],[113.229685,28.051355],[113.227533,28.053092],[113.226468,28.057966],[113.225664,28.05927],[113.223701,28.060843],[113.220343,28.060981],[113.2176,28.060786],[113.211167,28.058161],[113.208021,28.055521],[113.204497,28.05019],[113.20367,28.049415],[113.201423,28.049212],[113.200642,28.050059],[113.197828,28.056099],[113.195818,28.057729],[113.194517,28.058039],[113.190922,28.058161],[113.187895,28.057852],[113.183543,28.056719],[113.184915,28.05464],[113.186381,28.053393],[113.186736,28.051135],[113.18527,28.047304],[113.184229,28.040995],[113.184536,28.037555],[113.185341,28.031514],[113.185388,28.029084],[113.184607,28.025089],[113.181036,28.019015],[113.177228,28.01493]]]]}},{"type":"Feature","properties":{"adcode":430182,"name":"宁乡市","center":[112.553182,28.253928],"centroid":[112.353146,28.125286],"childrenNum":0,"level":"district","parent":{"adcode":430100},"subFeatureIndex":8,"acroutes":[100000,430000,430100]},"geometry":{"type":"MultiPolygon","coordinates":[[[[112.651837,28.487833],[112.654414,28.484505],[112.650962,28.481404],[112.643914,28.473293],[112.639846,28.469323],[112.637741,28.468316],[112.635754,28.467862],[112.631072,28.46791],[112.627311,28.468259],[112.627359,28.467602],[112.625679,28.455],[112.624284,28.446067],[112.623504,28.44454],[112.618111,28.435339],[112.612861,28.426713],[112.612128,28.424544],[112.610401,28.423545],[112.603732,28.420353],[112.599144,28.418712],[112.59737,28.417632],[112.595383,28.415804],[112.594768,28.41461],[112.594366,28.407591],[112.592995,28.405487],[112.590559,28.403927],[112.586349,28.40305],[112.584268,28.402416],[112.582399,28.398858],[112.582423,28.393016],[112.581997,28.391212],[112.580271,28.386735],[112.579609,28.384411],[112.57845,28.382355],[112.579845,28.379617],[112.580484,28.374993],[112.580342,28.372905],[112.579845,28.372157],[112.576179,28.369971],[112.575446,28.369052],[112.575351,28.363632],[112.575588,28.36121],[112.575186,28.354602],[112.573389,28.351188],[112.570834,28.348961],[112.564047,28.345937],[112.562486,28.344734],[112.562533,28.342759],[112.564236,28.337247],[112.564141,28.334874],[112.564425,28.333126],[112.565395,28.332183],[112.56925,28.330646],[112.571402,28.327402],[112.572513,28.326451],[112.571402,28.324971],[112.570598,28.324996],[112.568871,28.326191],[112.566081,28.327101],[112.562888,28.326841],[112.560499,28.325402],[112.556431,28.320329],[112.553924,28.318947],[112.552647,28.31893],[112.549904,28.31963],[112.547208,28.32067],[112.543991,28.322662],[112.541815,28.323207],[112.537464,28.323719],[112.535997,28.324378],[112.535784,28.325451],[112.539971,28.329394],[112.539687,28.331085],[112.538717,28.331914],[112.536991,28.332524],[112.534578,28.331988],[112.532308,28.330776],[112.530416,28.329394],[112.528808,28.327744],[112.52597,28.325963],[112.522422,28.324963],[112.519182,28.324817],[112.516155,28.324272],[112.510266,28.322061],[112.508066,28.32102],[112.505299,28.320727],[112.504046,28.323475],[112.502319,28.326451],[112.500782,28.327419],[112.4996,28.327191],[112.499292,28.325353],[112.501326,28.322321],[112.503171,28.318028],[112.503336,28.31545],[112.5031,28.313499],[112.50187,28.312174],[112.500971,28.311889],[112.497282,28.313019],[112.493025,28.312539],[112.49066,28.311556],[112.486923,28.309246],[112.485244,28.309409],[112.481602,28.311523],[112.480608,28.312361],[112.477463,28.31306],[112.475878,28.31432],[112.473797,28.317264],[112.471598,28.317605],[112.468452,28.314101],[112.467435,28.31406],[112.466016,28.312889],[112.463675,28.313621],[112.461333,28.314922],[112.459654,28.314686],[112.459063,28.31406],[112.456556,28.314702],[112.453127,28.317223],[112.451258,28.317865],[112.449248,28.317873],[112.445937,28.317199],[112.443761,28.31715],[112.442981,28.316296],[112.441869,28.313149],[112.440947,28.312239],[112.438345,28.310629],[112.436098,28.310889],[112.435365,28.31197],[112.435294,28.313922],[112.435649,28.315873],[112.435318,28.317703],[112.434396,28.318792],[112.432977,28.317922],[112.432149,28.316133],[112.429311,28.311133],[112.428128,28.309986],[112.425692,28.309734],[112.42451,28.310588],[112.422854,28.312808],[112.421175,28.31354],[112.420087,28.312556],[112.420442,28.309637],[112.422689,28.305587],[112.42231,28.304611],[112.419472,28.302521],[112.416705,28.301188],[112.41285,28.29835],[112.411573,28.29617],[112.409847,28.294763],[112.408475,28.294357],[112.406914,28.295723],[112.406299,28.297951],[112.404809,28.298691],[112.403012,28.297073],[112.401522,28.294454],[112.397241,28.294292],[112.396177,28.293755],[112.395065,28.291486],[112.393764,28.290274],[112.389626,28.289371],[112.387663,28.289379],[112.383098,28.290485],[112.381892,28.29443],[112.380922,28.295398],[112.379953,28.295389],[112.378841,28.294064],[112.378746,28.292218],[112.37799,28.290038],[112.375364,28.287094],[112.373094,28.285524],[112.370327,28.28441],[112.368506,28.284678],[112.366023,28.286777],[112.362901,28.287492],[112.360678,28.288444],[112.352802,28.291234],[112.348758,28.291657],[112.347079,28.291291],[112.345281,28.289501],[112.345612,28.28881],[112.348498,28.286037],[112.349018,28.285004],[112.348237,28.283824],[112.349136,28.281848],[112.352849,28.282011],[112.358644,28.283491],[112.359306,28.282694],[112.358691,28.280457],[112.356799,28.277293],[112.35363,28.275447],[112.350248,28.274462],[112.346771,28.274804],[112.34372,28.27687],[112.341119,28.278334],[112.340007,28.279758],[112.3375,28.281279],[112.335277,28.283101],[112.332936,28.284386],[112.329861,28.28476],[112.326834,28.284101],[112.324043,28.283955],[112.32208,28.284735],[112.320188,28.285004],[112.317918,28.284865],[112.316783,28.283995],[112.316641,28.282962],[112.317658,28.280913],[112.319148,28.274674],[112.321725,28.270802],[112.322861,28.26789],[112.322884,28.265083],[112.322459,28.263245],[112.320259,28.261846],[112.316428,28.262318],[112.308647,28.261789],[112.306424,28.261349],[112.305501,28.259332],[112.304011,28.257998],[112.30167,28.256672],[112.301623,28.253662],[112.299802,28.252539],[112.295734,28.248015],[112.294126,28.247088],[112.292257,28.248577],[112.290294,28.252246],[112.288308,28.254076],[112.286274,28.254857],[112.284263,28.255012],[112.280692,28.252636],[112.279699,28.251261],[112.279557,28.249781],[112.280645,28.248446],[112.278564,28.247429],[112.276151,28.24734],[112.273786,28.244378],[112.272083,28.242897],[112.269293,28.241604],[112.26856,28.239838],[112.267448,28.239041],[112.266005,28.236762],[112.264421,28.235688],[112.261441,28.235485],[112.26066,28.234744],[112.25742,28.234085],[112.255741,28.233467],[112.254086,28.231823],[112.252477,28.228218],[112.252454,28.226574],[112.251697,28.224393],[112.24971,28.222538],[112.245855,28.219869],[112.242544,28.216288],[112.24245,28.214562],[112.241693,28.212951],[112.239824,28.211274],[112.237956,28.21046],[112.237105,28.211022],[112.235993,28.213944],[112.234077,28.215669],[112.231381,28.216385],[112.229442,28.217745],[112.22852,28.218851],[112.227266,28.22126],[112.226698,28.227193],[112.226202,28.227779],[112.224617,28.232035],[112.223269,28.233939],[112.218019,28.236331],[112.217262,28.236323],[112.21336,28.238357],[112.210096,28.239244],[112.205602,28.239244],[112.204302,28.23878],[112.201369,28.235208],[112.197467,28.234053],[112.195527,28.233239],[112.193895,28.23328],[112.190466,28.23446],[112.18725,28.234036],[112.183371,28.234411],[112.177979,28.235745],[112.175945,28.237218],[112.173201,28.240465],[112.171026,28.244639],[112.169512,28.245599],[112.166012,28.246494],[112.162062,28.247259],[112.159532,28.248503],[112.15596,28.249854],[112.149835,28.253133],[112.146193,28.25454],[112.14501,28.255899],[112.144348,28.257502],[112.14352,28.261162],[112.142669,28.262993],[112.141037,28.264587],[112.139074,28.265946],[112.137324,28.266621],[112.134864,28.266719],[112.131293,28.266515],[112.125877,28.265832],[112.123157,28.266157],[112.120674,28.267792],[112.117907,28.270753],[112.116275,28.271713],[112.112917,28.271681],[112.108991,28.270151],[112.103693,28.268785],[112.100642,28.269956],[112.099081,28.270054],[112.096811,28.268834],[112.094801,28.265938],[112.093453,28.26501],[112.090331,28.264807],[112.082242,28.267874],[112.081154,28.266946],[112.081746,28.26248],[112.080658,28.260804],[112.078789,28.259519],[112.075053,28.25742],[112.071008,28.255761],[112.065356,28.255126],[112.06292,28.253605],[112.061737,28.253417],[112.060106,28.254142],[112.056676,28.254792],[112.053058,28.251652],[112.05171,28.251286],[112.047855,28.252734],[112.046247,28.253059],[112.043077,28.251644],[112.041375,28.251449],[112.038513,28.252156],[112.033121,28.252466],[112.03033,28.252059],[112.026593,28.250399],[112.023117,28.247421],[112.017606,28.247071],[112.015785,28.246526],[112.014177,28.245534],[112.009659,28.244037],[112.00869,28.243223],[112.005544,28.239448],[112.004291,28.237088],[112.003983,28.235013],[112.005734,28.23131],[112.007791,28.229105],[112.007957,28.226924],[112.007058,28.22594],[112.003487,28.224516],[112.000247,28.224133],[111.996226,28.223954],[111.991141,28.224288],[111.9866,28.224174],[111.98511,28.223694],[111.981776,28.221529],[111.976005,28.219673],[111.974988,28.218794],[111.97461,28.216149],[111.9739,28.214937],[111.972316,28.213936],[111.972387,28.213024],[111.969241,28.211608],[111.96619,28.210981],[111.964038,28.210078],[111.962146,28.208865],[111.961862,28.206049],[111.960916,28.203762],[111.961129,28.198145],[111.958882,28.19594],[111.957179,28.193563],[111.95524,28.192162],[111.951858,28.193042],[111.949871,28.191926],[111.947506,28.188914],[111.944763,28.186741],[111.939111,28.186798],[111.938496,28.186505],[111.939252,28.184535],[111.941665,28.182418],[111.944124,28.180749],[111.944905,28.178982],[111.942942,28.173829],[111.941783,28.172274],[111.938638,28.170507],[111.935397,28.170474],[111.933222,28.168154],[111.933127,28.166143],[111.9336,28.163627],[111.934073,28.158757],[111.933009,28.155533],[111.932678,28.153114],[111.931117,28.150402],[111.930928,28.148472],[111.931259,28.147104],[111.93334,28.143488],[111.933222,28.137535],[111.932938,28.135637],[111.931874,28.133332],[111.92816,28.129732],[111.926363,28.128217],[111.92194,28.125073],[111.916052,28.12122],[111.913166,28.119754],[111.908838,28.116064],[111.907064,28.112715],[111.904841,28.107705],[111.902902,28.103713],[111.899496,28.100422],[111.899165,28.099811],[111.90075,28.095916],[111.901814,28.094083],[111.905622,28.091402],[111.909997,28.087899],[111.915271,28.082798],[111.915531,28.081714],[111.913876,28.080084],[111.914089,28.079343],[111.917021,28.077713],[111.917068,28.074445],[111.921231,28.068936],[111.922863,28.068268],[111.926174,28.067502],[111.926883,28.066996],[111.926268,28.065497],[111.924731,28.064616],[111.920663,28.063027],[111.919268,28.061919],[111.918062,28.060126],[111.917447,28.058284],[111.916501,28.057183],[111.912338,28.053866],[111.911061,28.052309],[111.909831,28.048144],[111.90801,28.044133],[111.907537,28.041835],[111.908105,28.037441],[111.909217,28.035362],[111.912055,28.033079],[111.913379,28.030055],[111.913095,28.027967],[111.910848,28.026312],[111.907821,28.025089],[111.90496,28.023638],[111.900939,28.021062],[111.899709,28.020018],[111.899165,28.017719],[111.899189,28.016284],[111.896611,28.011326],[111.896398,28.008684],[111.899354,28.005349],[111.907537,28.001443],[111.908294,28.000179],[111.907561,27.999037],[111.907112,27.996477],[111.905243,27.994226],[111.904297,27.992162],[111.900608,27.986094],[111.899638,27.98364],[111.900064,27.981364],[111.902145,27.978607],[111.904889,27.976405],[111.908318,27.974512],[111.910967,27.973664],[111.912622,27.973795],[111.91494,27.9747],[111.918156,27.975589],[111.921444,27.977204],[111.926836,27.980866],[111.929674,27.983794],[111.935468,27.990548],[111.93632,27.991208],[111.938756,27.991657],[111.94034,27.991567],[111.947767,27.988696],[111.95122,27.987098],[111.95524,27.982441],[111.956943,27.980149],[111.958835,27.97678],[111.960751,27.97262],[111.961957,27.969039],[111.96321,27.966135],[111.964156,27.965156],[111.969194,27.962962],[111.970258,27.962709],[111.971819,27.961322],[111.975319,27.957014],[111.977188,27.955848],[111.982249,27.95433],[111.983431,27.953466],[111.986009,27.950023],[111.987357,27.946327],[111.990266,27.940966],[111.990739,27.937563],[111.992726,27.928946],[111.994665,27.923601],[111.997503,27.918582],[111.99826,27.916248],[111.998449,27.914322],[111.998284,27.911],[111.999703,27.907842],[112.002304,27.908438],[112.006301,27.908299],[112.007578,27.907703],[112.009234,27.907687],[112.012734,27.909148],[112.013514,27.908699],[112.014082,27.906577],[112.016187,27.905801],[112.017559,27.906307],[112.018883,27.909246],[112.021863,27.911351],[112.023684,27.911857],[112.026286,27.911972],[112.028485,27.913947],[112.030519,27.914387],[112.031512,27.913041],[112.03111,27.90887],[112.032411,27.908413],[112.034019,27.909882],[112.035344,27.913147],[112.036952,27.913588],[112.039979,27.913261],[112.043006,27.912021],[112.044094,27.912143],[112.045915,27.914053],[112.048612,27.914494],[112.049629,27.915514],[112.051213,27.919186],[112.052183,27.920019],[112.05398,27.91988],[112.05592,27.918199],[112.057362,27.918256],[112.0602,27.920035],[112.06214,27.919766],[112.064221,27.917513],[112.067224,27.916648],[112.068194,27.915987],[112.071292,27.915171],[112.084797,27.909719],[112.087753,27.908389],[112.088983,27.907066],[112.089527,27.904332],[112.090425,27.901492],[112.093098,27.895917],[112.095108,27.894423],[112.097142,27.893917],[112.101139,27.893598],[112.105207,27.894121],[112.11119,27.896341],[112.118285,27.897623],[112.119752,27.899843],[112.12136,27.903149],[112.127675,27.911245],[112.129046,27.912649],[112.130749,27.913139],[112.134178,27.913008],[112.135739,27.911882],[112.135952,27.910764],[112.13581,27.907434],[112.136496,27.906218],[112.137608,27.905695],[112.139547,27.906389],[112.141274,27.907581],[112.143331,27.908266],[112.14695,27.90763],[112.149575,27.908005],[112.152436,27.909899],[112.153382,27.913539],[112.157237,27.915375],[112.159886,27.916191],[112.16069,27.916893],[112.160359,27.918917],[112.157214,27.922083],[112.156788,27.924009],[112.157498,27.926229],[112.158869,27.928334],[112.161045,27.930138],[112.166319,27.933818],[112.168826,27.934805],[112.169843,27.934593],[112.171546,27.933263],[112.172799,27.934716],[112.171806,27.937164],[112.172516,27.939726],[112.173438,27.940729],[112.177955,27.938755],[112.180911,27.938118],[112.182047,27.938412],[112.182614,27.939514],[112.182638,27.941635],[112.183064,27.944556],[112.18304,27.947094],[112.18874,27.952952],[112.192902,27.959984],[112.192737,27.96164],[112.193068,27.965148],[112.195149,27.96691],[112.196828,27.96961],[112.1982,27.970426],[112.199406,27.968672],[112.198838,27.963883],[112.199406,27.961836],[112.20047,27.961412],[112.200754,27.959902],[112.202788,27.959013],[112.205129,27.959209],[112.207163,27.957773],[112.207896,27.956517],[112.210214,27.954004],[112.211113,27.953735],[112.213407,27.954159],[112.214519,27.95513],[112.217167,27.958801],[112.219745,27.962701],[112.221401,27.963524],[112.221708,27.965164],[112.220407,27.967905],[112.220786,27.970385],[112.222418,27.971356],[112.223813,27.971372],[112.226604,27.969218],[112.227928,27.967424],[112.228709,27.963516],[112.230364,27.961836],[112.231429,27.961746],[112.234267,27.962407],[112.245288,27.963696],[112.246305,27.9635],[112.248741,27.961917],[112.250987,27.961297],[112.253802,27.961787],[112.255315,27.961403],[112.256853,27.959503],[112.25768,27.959144],[112.260518,27.959299],[112.263475,27.959959],[112.266218,27.961232],[112.274969,27.964202],[112.289088,27.968191],[112.294669,27.970393],[112.298477,27.971258],[112.305052,27.971804],[112.30666,27.971641],[112.307393,27.971037],[112.309214,27.967514],[112.310846,27.961664],[112.313022,27.959184],[112.315576,27.958401],[112.318107,27.959242],[112.323736,27.962717],[112.325935,27.963557],[112.328206,27.963973],[112.332344,27.96372],[112.333551,27.963214],[112.337382,27.958736],[112.339085,27.957855],[112.342632,27.957186],[112.344406,27.957316],[112.347741,27.958148],[112.352613,27.961159],[112.353015,27.961803],[112.353133,27.964822],[112.354032,27.96567],[112.356728,27.966298],[112.365029,27.968957],[112.369334,27.969928],[112.371107,27.970059],[112.374962,27.967652],[112.377493,27.967628],[112.380236,27.968256],[112.382743,27.967946],[112.38473,27.964267],[112.386007,27.964112],[112.387733,27.964667],[112.389011,27.964365],[112.389791,27.962129],[112.390524,27.961836],[112.392322,27.962815],[112.393859,27.962529],[112.397004,27.963002],[112.39892,27.96381],[112.400812,27.965727],[112.402349,27.966355],[112.404123,27.965694],[112.40611,27.963092],[112.407411,27.963508],[112.40611,27.968403],[112.406441,27.969765],[112.408877,27.969308],[112.409752,27.968223],[112.409823,27.962839],[112.410225,27.962048],[112.411289,27.963255],[112.411597,27.968133],[112.412685,27.971111],[112.412543,27.972465],[112.411549,27.974586],[112.411833,27.978958],[112.414789,27.986413],[112.415877,27.991086],[112.415381,27.992138],[112.411739,27.99142],[112.410722,27.992733],[112.409208,27.995669],[112.4076,27.996273],[112.401805,27.995743],[112.399086,27.995979],[112.39814,27.99686],[112.39795,28.000831],[112.398565,28.002381],[112.399984,28.002683],[112.402184,28.002413],[112.407127,28.001133],[112.408522,28.00172],[112.409563,28.002984],[112.410059,28.004819],[112.409965,28.006719],[112.410651,28.008554],[112.412826,28.012125],[112.41486,28.014205],[112.41505,28.015232],[112.41188,28.021518],[112.412495,28.025016],[112.412259,28.0284],[112.410107,28.031595],[112.410343,28.03303],[112.411289,28.034644],[112.413299,28.040677],[112.416681,28.044655],[112.41829,28.045756],[112.419449,28.045878],[112.421932,28.043946],[112.422689,28.044639],[112.422902,28.049342],[112.423658,28.050377],[112.425669,28.051478],[112.430753,28.053295],[112.432527,28.054102],[112.436808,28.054135],[112.438747,28.054371],[112.440285,28.055072],[112.443998,28.05733],[112.445298,28.057395],[112.449295,28.056727],[112.452086,28.055765],[112.455586,28.052578],[112.457336,28.051722],[112.459157,28.05191],[112.465685,28.056124],[112.468689,28.058887],[112.470817,28.059702],[112.473135,28.060166],[112.475453,28.060183],[112.477179,28.059734],[112.478953,28.058422],[112.480254,28.056246],[112.483163,28.048983],[112.484038,28.045715],[112.485409,28.041883],[112.486284,28.040221],[112.488484,28.038745],[112.491795,28.036927],[112.496596,28.033332],[112.498985,28.030935],[112.501468,28.029337],[112.503336,28.027283],[112.506056,28.025522],[112.507097,28.025171],[112.51107,28.022847],[112.516415,28.018828],[112.51554,28.017776],[112.511235,28.016969],[112.509036,28.013324],[112.508303,28.010935],[112.50809,28.008896],[112.508397,28.006116],[112.509438,28.001264],[112.511401,27.997953],[112.511803,27.994682],[112.512489,27.993957],[112.514641,27.993435],[112.517337,27.994617],[112.519679,27.994943],[112.522044,27.994536],[112.527199,27.994128],[112.531125,27.994144],[112.533396,27.993117],[112.534153,27.99076],[112.534389,27.986535],[112.535122,27.983215],[112.536328,27.978892],[112.537913,27.976715],[112.539474,27.975393],[112.541248,27.975034],[112.545316,27.975116],[112.550471,27.972726],[112.553901,27.972628],[112.556597,27.974904],[112.55908,27.975214],[112.56135,27.980459],[112.563313,27.980948],[112.564756,27.978827],[112.566625,27.974023],[112.566743,27.97253],[112.567736,27.970646],[112.570054,27.969341],[112.574287,27.967848],[112.575493,27.966013],[112.575541,27.963924],[112.575139,27.962391],[112.575564,27.960645],[112.577338,27.958989],[112.581288,27.958173],[112.585805,27.958719],[112.58817,27.958034],[112.596944,27.953474],[112.597796,27.952593],[112.599073,27.949965],[112.598907,27.947085],[112.598434,27.945551],[112.594626,27.938583],[112.594177,27.936707],[112.594343,27.932814],[112.594745,27.931525],[112.598363,27.927429],[112.598765,27.926702],[112.5986,27.92325],[112.598978,27.921178],[112.599924,27.919896],[112.602053,27.918019],[112.60333,27.917995],[112.60534,27.919276],[112.606546,27.918852],[112.606948,27.918011],[112.607279,27.913669],[112.607729,27.911033],[112.608249,27.910307],[112.611395,27.909131],[112.61253,27.907352],[112.609952,27.904471],[112.60955,27.903059],[112.611655,27.900275],[112.61331,27.900088],[112.61752,27.900235],[112.619696,27.899778],[112.621801,27.898806],[112.625774,27.896472],[112.62918,27.89248],[112.630504,27.890537],[112.631687,27.887574],[112.632018,27.884586],[112.633129,27.880994],[112.633862,27.880112],[112.637812,27.879696],[112.640981,27.879818],[112.643796,27.879663],[112.648313,27.880047],[112.649945,27.880757],[112.651931,27.883402],[112.652381,27.885329],[112.652735,27.893019],[112.653279,27.894439],[112.656307,27.897443],[112.657063,27.900341],[112.654958,27.902945],[112.653468,27.905956],[112.652641,27.908421],[112.651955,27.912135],[112.6516,27.915906],[112.651837,27.916722],[112.651222,27.918525],[112.65011,27.91895],[112.648076,27.916909],[112.645853,27.916811],[112.642755,27.920125],[112.641927,27.923308],[112.644505,27.928449],[112.645782,27.930342],[112.648218,27.932594],[112.650678,27.935932],[112.651718,27.939342],[112.652593,27.940427],[112.654604,27.941496],[112.659428,27.941888],[112.661675,27.941088],[112.664087,27.937531],[112.666807,27.935564],[112.671419,27.934765],[112.67298,27.934234],[112.679271,27.929811],[112.683008,27.928261],[112.687123,27.927053],[112.687738,27.925544],[112.686248,27.924213],[112.682724,27.922043],[112.682251,27.921186],[112.683433,27.920313],[112.685325,27.920239],[112.693579,27.921447],[112.699185,27.922075],[112.702117,27.922173],[112.70453,27.92321],[112.706043,27.923095],[112.712429,27.916477],[112.715787,27.915693],[112.721487,27.915497],[112.723592,27.915701],[112.730994,27.916966],[112.732437,27.918248],[112.732413,27.920435],[112.729079,27.92201],[112.728582,27.923683],[112.728866,27.924752],[112.730403,27.926286],[112.730994,27.928604],[112.731846,27.929159],[112.734092,27.928057],[112.738444,27.928237],[112.740856,27.929093],[112.741755,27.929779],[112.74308,27.931958],[112.743411,27.935972],[112.744262,27.93944],[112.744215,27.941472],[112.743694,27.944613],[112.744097,27.946433],[112.745445,27.948326],[112.750553,27.954526],[112.753722,27.959331],[112.755401,27.961175],[112.758405,27.965417],[112.759587,27.969333],[112.759682,27.970466],[112.75831,27.972351],[112.758523,27.973542],[112.760202,27.977082],[112.760415,27.980695],[112.761338,27.982457],[112.764483,27.986812],[112.765878,27.991698],[112.765618,27.996664],[112.763679,28.00234],[112.764436,28.003082],[112.767014,28.00402],[112.768693,28.006409],[112.768977,28.012117],[112.770088,28.017393],[112.773234,28.019121],[112.77541,28.019366],[112.779454,28.021502],[112.7804,28.022945],[112.780234,28.02469],[112.779099,28.025073],[112.772406,28.031033],[112.771625,28.033707],[112.771791,28.035346],[112.768835,28.037286],[112.76673,28.039625],[112.766446,28.041484],[112.767274,28.042796],[112.76874,28.043204],[112.771389,28.043008],[112.772595,28.043253],[112.773021,28.045006],[112.773068,28.049244],[112.7747,28.050557],[112.77541,28.050451],[112.777491,28.04856],[112.780565,28.046391],[112.781464,28.046514],[112.783593,28.048405],[112.78468,28.051127],[112.782552,28.05279],[112.777136,28.061136],[112.777041,28.063223],[112.777443,28.065374],[112.778815,28.067591],[112.779052,28.068952],[112.778555,28.071821],[112.779454,28.072905],[112.777656,28.076662],[112.776095,28.078683],[112.774416,28.080125],[112.771058,28.081608],[112.765027,28.084867],[112.760202,28.088819],[112.758452,28.089585],[112.756111,28.089276],[112.750719,28.086717],[112.747904,28.084484],[112.743671,28.082056],[112.739295,28.080703],[112.735228,28.080361],[112.707982,28.080516],[112.702921,28.081543],[112.698499,28.082667],[112.694123,28.08446],[112.691877,28.085723],[112.689866,28.090213],[112.688164,28.092502],[112.686744,28.093496],[112.683812,28.094295],[112.678869,28.094955],[112.668936,28.09757],[112.666807,28.098556],[112.664986,28.099941],[112.664064,28.101791],[112.661675,28.104406],[112.658695,28.106337],[112.657016,28.106874],[112.653445,28.107102],[112.651884,28.108601],[112.651387,28.111534],[112.651411,28.114011],[112.650559,28.114622],[112.648053,28.115428],[112.644221,28.115208],[112.638971,28.113937],[112.629913,28.112626],[112.623858,28.112707],[112.621564,28.112561],[112.617094,28.113229],[112.616243,28.113669],[112.616054,28.117896],[112.615297,28.120373],[112.613925,28.121823],[112.612861,28.124625],[112.613026,28.126832],[112.614706,28.128209],[112.617449,28.12904],[112.619909,28.130204],[112.623645,28.130937],[112.62795,28.133764],[112.630362,28.137461],[112.630835,28.143114],[112.631355,28.146681],[112.631545,28.150011],[112.632774,28.152968],[112.634123,28.15914],[112.633697,28.161672],[112.63365,28.164099],[112.630953,28.169139],[112.628352,28.172038],[112.630409,28.173983],[112.632065,28.174684],[112.636204,28.175644],[112.636961,28.176279],[112.638592,28.179976],[112.639751,28.183883],[112.640579,28.188076],[112.642802,28.191153],[112.647485,28.194051],[112.651789,28.195638],[112.654036,28.196119],[112.657087,28.197185],[112.66203,28.202053],[112.665152,28.20368],[112.669787,28.205105],[112.671183,28.205463],[112.674967,28.205634],[112.68017,28.203282],[112.681849,28.203086],[112.685325,28.204323],[112.686957,28.205528],[112.689606,28.208393],[112.691569,28.213106],[112.692066,28.213789],[112.699539,28.217688],[112.704766,28.222164],[112.706209,28.224499],[112.70654,28.225964],[112.704151,28.228926],[112.699681,28.23315],[112.699019,28.232254],[112.698995,28.233735],[112.696441,28.233198],[112.696417,28.234036],[112.697576,28.234639],[112.696086,28.235176],[112.69559,28.236136],[112.696228,28.238032],[112.695897,28.238691],[112.695235,28.243272],[112.696772,28.243166],[112.696961,28.243719],[112.694975,28.244216],[112.695188,28.246339],[112.696749,28.249887],[112.694738,28.249431],[112.694431,28.250847],[112.691143,28.253059],[112.695944,28.254231],[112.70032,28.25371],[112.698924,28.256582],[112.701029,28.262993],[112.700012,28.264888],[112.699776,28.269557],[112.700391,28.272169],[112.702401,28.274113],[112.709898,28.275918],[112.715243,28.278082],[112.717324,28.280197],[112.716284,28.280913],[112.715125,28.280782],[112.712098,28.279107],[112.710962,28.278806],[112.709969,28.279359],[112.709945,28.280994],[112.714084,28.281962],[112.718791,28.283662],[112.719666,28.285589],[112.719193,28.290494],[112.71872,28.291282],[112.715622,28.293665],[112.713375,28.294812],[112.71153,28.296317],[112.709094,28.30057],[112.706966,28.305506],[112.707439,28.308108],[112.710631,28.308661],[112.711885,28.309921],[112.711979,28.311507],[112.711081,28.312962],[112.708999,28.314735],[112.708385,28.316369],[112.709118,28.318353],[112.714817,28.321028],[112.71652,28.322126],[112.71723,28.323435],[112.71626,28.327427],[112.716307,28.328614],[112.719737,28.329223],[112.721203,28.329134],[112.7217,28.330215],[112.719618,28.333231],[112.718247,28.334678],[112.715361,28.338361],[112.711483,28.34384],[112.708952,28.346181],[112.70758,28.347855],[112.704719,28.350579],[112.703631,28.351237],[112.702567,28.353423],[112.701124,28.359056],[112.701621,28.361616],[112.702661,28.363485],[112.70453,28.364363],[112.707391,28.3649],[112.710371,28.36585],[112.71373,28.367525],[112.716804,28.369849],[112.721771,28.371856],[112.72371,28.374367],[112.723828,28.375497],[112.722362,28.382266],[112.721345,28.382851],[112.718223,28.382965],[112.713209,28.381803],[112.70926,28.381632],[112.705641,28.383103],[112.704293,28.383144],[112.698026,28.382713],[112.696465,28.383875],[112.69663,28.385914],[112.700154,28.38901],[112.701408,28.390725],[112.702827,28.393902],[112.702212,28.395868],[112.700225,28.397306],[112.690268,28.398183],[112.686532,28.398971],[112.683694,28.400393],[112.681683,28.402059],[112.679507,28.405585],[112.678136,28.410646],[112.678183,28.41262],[112.678893,28.415569],[112.680832,28.41803],[112.682014,28.420581],[112.679957,28.424163],[112.677994,28.425885],[112.675936,28.426648],[112.672507,28.428346],[112.664868,28.430604],[112.660847,28.432634],[112.660114,28.43369],[112.659216,28.437353],[112.659665,28.441308],[112.66054,28.444248],[112.659003,28.444881],[112.658482,28.445661],[112.659216,28.447042],[112.657253,28.447131],[112.656023,28.447894],[112.653114,28.446831],[112.652664,28.44817],[112.653729,28.447634],[112.653185,28.448698],[112.654178,28.449129],[112.654769,28.448122],[112.656496,28.449892],[112.65659,28.450858],[112.65756,28.451427],[112.662527,28.45729],[112.667091,28.458678],[112.670142,28.461999],[112.673524,28.464175],[112.682393,28.467748],[112.684379,28.468868],[112.684403,28.470484],[112.682795,28.472059],[112.679318,28.474803],[112.676953,28.477101],[112.670639,28.481485],[112.659121,28.484042],[112.651837,28.487833]]]]}}]}
