# Supplementary material for: The influence of extreme rainfall on crime: Spatiotemporal dynamics in Hunan Province, China
Source: PLoS One. 2026 Apr 22;21(4):e0345811. doi: 10.1371/journal.pone.0345811 (PMC13102242; doi:10.1371/journal.pone.0345811)
Supplement: S1 Data — S1 Raw Data. This is the original data1 required to replicate the manuscript’s results. S2 Raw Data. This is the original data1 required to replicate the manuscript’s results. (ZIP) [file pone.0345811.s001.zip › S1 Raw Data/S1_Hunan administrative boundary GeoJSON/430102.json]

{"type":"FeatureCollection","features":[{"type":"Feature","properties":{"adcode":430102,"name":"芙蓉区","center":[112.988094,28.193106],"centroid":[113.049296,28.197807],"childrenNum":0,"level":"district","acroutes":[100000,430000,430100],"parent":{"adcode":430100}},"geometry":{"type":"MultiPolygon","coordinates":[[[[112.986765,28.185795],[112.986981,28.185894],[112.987608,28.185821],[112.987992,28.185789],[112.988645,28.185802],[112.990022,28.185844],[112.992435,28.185905],[112.994168,28.185928],[112.995265,28.185856],[112.996318,28.185692],[112.997384,28.185621],[112.998401,28.185566],[113.000748,28.185398],[113.002408,28.185294],[113.002586,28.185337],[113.004599,28.185223],[113.008876,28.185115],[113.011297,28.18504],[113.015662,28.184784],[113.017302,28.1847],[113.018791,28.184627],[113.020115,28.184627],[113.024678,28.184438],[113.026919,28.184337],[113.029513,28.184211],[113.030351,28.184183],[113.030282,28.182081],[113.030533,28.182064],[113.031655,28.182143],[113.032694,28.182188],[113.033322,28.18226],[113.034314,28.182269],[113.034407,28.180436],[113.036114,28.180372],[113.03624,28.180213],[113.036244,28.179518],[113.036954,28.179433],[113.037877,28.177265],[113.038606,28.177261],[113.038634,28.176258],[113.039987,28.175785],[113.040853,28.175541],[113.041578,28.175601],[113.042361,28.175476],[113.043064,28.175651],[113.043879,28.176108],[113.044498,28.176672],[113.044897,28.177228],[113.045117,28.177892],[113.045153,28.178534],[113.044936,28.17931],[113.044367,28.180494],[113.043859,28.18139],[113.043659,28.182173],[113.043626,28.182817],[113.043674,28.183182],[113.043997,28.183892],[113.044116,28.184242],[113.044128,28.184337],[113.044276,28.184724],[113.044634,28.185153],[113.045059,28.185548],[113.045452,28.185937],[113.045861,28.186224],[113.046426,28.186674],[113.046992,28.187145],[113.047097,28.187268],[113.047174,28.187539],[113.047183,28.187917],[113.047254,28.188134],[113.047445,28.188403],[113.047733,28.188623],[113.047933,28.188693],[113.048281,28.188694],[113.048603,28.188634],[113.048838,28.188526],[113.049169,28.188199],[113.049361,28.18812],[113.049578,28.18817],[113.049848,28.188487],[113.050126,28.188985],[113.050475,28.189593],[113.05057,28.189652],[113.050752,28.189653],[113.055159,28.186793],[113.056741,28.185739],[113.065042,28.180121],[113.068495,28.177109],[113.073367,28.174551],[113.077096,28.173701],[113.080278,28.173157],[113.083155,28.172989],[113.086962,28.173773],[113.091221,28.175223],[113.091724,28.175428],[113.095364,28.177296],[113.101001,28.180842],[113.104777,28.182277],[113.10642,28.182475],[113.107174,28.182376],[113.107748,28.183171],[113.107836,28.183737],[113.1085,28.184026],[113.108155,28.184386],[113.108497,28.18465],[113.108861,28.184281],[113.10899,28.184467],[113.108778,28.185707],[113.108837,28.186569],[113.109134,28.187854],[113.108752,28.189441],[113.107607,28.189479],[113.10752,28.189954],[113.107246,28.190736],[113.107166,28.191568],[113.107092,28.191841],[113.106895,28.192364],[113.106802,28.192866],[113.107212,28.193923],[113.107288,28.194057],[113.107055,28.194628],[113.106711,28.196655],[113.1078,28.196666],[113.10808,28.197302],[113.109786,28.197344],[113.110409,28.199587],[113.110635,28.199617],[113.110956,28.200022],[113.11074,28.200392],[113.110978,28.201081],[113.110658,28.201244],[113.110324,28.202048],[113.109702,28.202756],[113.108779,28.202831],[113.107933,28.202804],[113.10788,28.201461],[113.108149,28.19985],[113.10624,28.19976],[113.106341,28.200038],[113.106366,28.201065],[113.106194,28.202729],[113.10586,28.203644],[113.105872,28.204616],[113.106802,28.204696],[113.106698,28.20544],[113.105425,28.205323],[113.105452,28.206217],[113.105449,28.206473],[113.105406,28.206583],[113.10546,28.207928],[113.10454,28.208004],[113.103519,28.20736],[113.103649,28.206833],[113.103229,28.206644],[113.103723,28.205505],[113.103411,28.205242],[113.102317,28.206049],[113.101353,28.20751],[113.101098,28.207576],[113.100404,28.207381],[113.098671,28.207345],[113.097618,28.207175],[113.097448,28.207398],[113.097966,28.207629],[113.097636,28.208605],[113.09693,28.210075],[113.094862,28.210332],[113.094978,28.210766],[113.094797,28.211192],[113.092651,28.21151],[113.092707,28.212975],[113.091472,28.213013],[113.091156,28.214531],[113.089841,28.214905],[113.088799,28.214196],[113.088587,28.214536],[113.088381,28.214469],[113.088115,28.215216],[113.086761,28.215216],[113.087728,28.212674],[113.087908,28.212243],[113.087957,28.212035],[113.08736,28.211543],[113.087672,28.211231],[113.087198,28.211089],[113.087126,28.210865],[113.085753,28.210059],[113.084714,28.210036],[113.084861,28.211764],[113.084753,28.212977],[113.084113,28.213141],[113.083801,28.21264],[113.082557,28.212736],[113.081439,28.213109],[113.081231,28.215287],[113.074506,28.21538],[113.072789,28.215361],[113.072671,28.215488],[113.072615,28.21567],[113.072619,28.21758],[113.069227,28.217852],[113.065009,28.217208],[113.065159,28.218464],[113.064032,28.218144],[113.063871,28.217936],[113.063592,28.217964],[113.063099,28.217718],[113.062852,28.217338],[113.061681,28.217119],[113.061488,28.217047],[113.060698,28.217083],[113.059749,28.217432],[113.059504,28.217667],[113.058398,28.219291],[113.057093,28.223094],[113.045472,28.217399],[113.040778,28.216562],[113.032863,28.217197],[113.027923,28.21861],[113.024047,28.219263],[113.019447,28.218677],[113.013592,28.216908],[113.011928,28.216551],[113.01056,28.216771],[113.009471,28.217564],[113.0088,28.21855],[113.008216,28.218881],[113.005836,28.218232],[113.005437,28.217813],[113.004503,28.216777],[113.003746,28.215683],[113.003223,28.215064],[113.002447,28.214467],[113.001874,28.213967],[113.001411,28.213517],[113.001228,28.21326],[113.001201,28.213012],[113.001219,28.212812],[113.001307,28.212604],[113.001524,28.212377],[113.002081,28.211982],[113.003528,28.211251],[113.004225,28.210955],[113.004453,28.210756],[113.0046,28.210529],[113.00479,28.210093],[113.005009,28.209463],[113.005148,28.209324],[113.00534,28.209213],[113.005507,28.209194],[113.00568,28.209244],[113.005711,28.209274],[113.005898,28.209307],[113.007239,28.209619],[113.007491,28.209609],[113.007633,28.20956],[113.007745,28.20944],[113.007858,28.209124],[113.007876,28.208825],[113.007807,28.208686],[113.007588,28.208496],[113.006865,28.208038],[113.006743,28.207869],[113.006734,28.207749],[113.006811,28.207611],[113.0071,28.207244],[113.007231,28.206971],[113.007222,28.206644],[113.007127,28.206413],[113.006847,28.206007],[113.006063,28.205647],[113.004643,28.205234],[113.003509,28.205002],[113.002386,28.204854],[113.001489,28.204851],[113.000644,28.204929],[112.999215,28.205253],[112.99817,28.205618],[112.997638,28.205775],[112.995913,28.205835],[112.995311,28.205753],[112.994771,28.205513],[112.993821,28.204793],[112.993011,28.204205],[112.992732,28.203977],[112.99261,28.203733],[112.99261,28.203575],[112.992654,28.20317],[112.992654,28.202972],[112.992619,28.202802],[112.992531,28.202544],[112.992218,28.201959],[112.992061,28.201587],[112.99193,28.201197],[112.991844,28.20083],[112.991729,28.200176],[112.991694,28.199748],[112.99167,28.199278],[112.99166,28.198738],[112.99167,28.198419],[112.991703,28.197858],[112.989491,28.197969],[112.988965,28.197991],[112.988345,28.198058],[112.98812,28.198024],[112.987322,28.198058],[112.985763,28.198231],[112.984342,28.198445],[112.983096,28.19889],[112.982407,28.199173],[112.981873,28.199381],[112.981783,28.199429],[112.981394,28.199479],[112.981165,28.199526],[112.981083,28.19952],[112.980553,28.199588],[112.979958,28.199795],[112.979951,28.199829],[112.979731,28.199874],[112.979221,28.200051],[112.979163,28.200115],[112.978251,28.20016],[112.977279,28.200269],[112.976008,28.200581],[112.976207,28.197929],[112.976337,28.1956],[112.976345,28.195304],[112.976345,28.191559],[112.976398,28.19094],[112.976345,28.190031],[112.976423,28.189237],[112.97634,28.188341],[112.978912,28.188248],[112.98122,28.187703],[112.983113,28.186998],[112.984202,28.186601],[112.985064,28.186312],[112.985821,28.186099],[112.98639,28.185986],[112.986622,28.18595],[112.986704,28.185802],[112.986765,28.185795]]]]}}]}
