# Supplementary material for: The influence of extreme rainfall on crime: Spatiotemporal dynamics in Hunan Province, China
Source: PLoS One. 2026 Apr 22;21(4):e0345811. doi: 10.1371/journal.pone.0345811 (PMC13102242; doi:10.1371/journal.pone.0345811)
Supplement: S1 Data — S1 Raw Data. This is the original data1 required to replicate the manuscript’s results. S2 Raw Data. This is the original data1 required to replicate the manuscript’s results. (ZIP) [file pone.0345811.s001.zip › S1 Raw Data/S1_Hunan administrative boundary GeoJSON/430103.json]

{"type":"FeatureCollection","features":[{"type":"Feature","properties":{"adcode":430103,"name":"天心区","center":[112.97307,28.192375],"centroid":[112.981925,28.064489],"childrenNum":0,"level":"district","acroutes":[100000,430000,430100],"parent":{"adcode":430100}},"geometry":{"type":"MultiPolygon","coordinates":[[[[112.976346,28.195304],[112.967377,28.195624],[112.967282,28.194726],[112.960539,28.155678],[112.957065,28.147598],[112.955723,28.137664],[112.95701,28.13047],[112.956767,28.125738],[112.95372,28.11421],[112.948856,28.106745],[112.938911,28.096489],[112.932502,28.09044],[112.92925,28.084353],[112.927954,28.0735],[112.929161,28.061851],[112.930892,28.05305],[112.933943,28.047715],[112.945012,28.033294],[112.96063,28.009418],[112.962703,27.99656],[112.964913,27.994088],[112.972897,27.987465],[112.992077,27.975853],[112.99693,27.972019],[113.003185,27.965158],[113.005268,27.966348],[113.006139,27.966646],[113.008413,27.968415],[113.011254,27.971843],[113.012351,27.972602],[113.013981,27.972727],[113.015393,27.97266],[113.019365,27.972662],[113.020768,27.973705],[113.023904,27.976986],[113.024417,27.97828],[113.024437,27.979383],[113.02363,27.983399],[113.022859,27.985267],[113.02428,27.985685],[113.026136,27.985662],[113.028339,27.984577],[113.029949,27.983597],[113.03043,27.983064],[113.030255,27.982199],[113.028373,27.980827],[113.027816,27.979968],[113.027789,27.978478],[113.028357,27.976935],[113.029313,27.975671],[113.030716,27.974933],[113.034087,27.975133],[113.035358,27.97613],[113.035925,27.977422],[113.035907,27.979537],[113.03534,27.981129],[113.033382,27.983892],[113.032373,27.986603],[113.030056,27.991938],[113.030186,27.993329],[113.030874,27.994734],[113.033348,27.996756],[113.03563,27.999496],[113.037538,28.001173],[113.039802,28.004893],[113.041285,28.005903],[113.037848,28.004169],[113.0339,28.00341],[113.033215,28.004474],[113.03373,28.005987],[113.033043,28.008867],[113.030468,28.006745],[113.027893,28.007047],[113.025146,28.010382],[113.022572,28.014021],[113.022572,28.016595],[113.020512,28.019171],[113.019311,28.019627],[113.017423,28.020082],[113.016736,28.021142],[113.017078,28.02402],[113.015877,28.024931],[113.01622,28.028263],[113.015018,28.028417],[113.01416,28.028719],[113.01416,28.029476],[113.017937,28.029022],[113.02137,28.028417],[113.0224,28.030234],[113.023603,28.030387],[113.024461,28.031295],[113.025146,28.033112],[113.026691,28.033718],[113.02755,28.035233],[113.026349,28.0369],[113.027721,28.0369],[113.02858,28.037963],[113.032014,28.038569],[113.031498,28.039628],[113.032355,28.041597],[113.03493,28.042961],[113.035273,28.045839],[113.032871,28.046901],[113.033559,28.04781],[113.035273,28.049172],[113.033216,28.050385],[113.035052,28.051595],[113.033252,28.05296],[113.032607,28.054209],[113.033121,28.055611],[113.033335,28.057162],[113.032907,28.058223],[113.032091,28.059435],[113.032564,28.060078],[113.032348,28.060837],[113.031662,28.061556],[113.028272,28.060685],[113.025249,28.064264],[113.023172,28.066364],[113.021299,28.067521],[113.019165,28.069693],[113.018068,28.070582],[113.015862,28.072076],[113.013937,28.072952],[113.012404,28.073044],[113.011123,28.072857],[113.009101,28.071474],[113.007542,28.070181],[113.00562,28.075561],[113.005523,28.076752],[113.005263,28.077644],[113.005802,28.078059],[113.005671,28.079735],[113.005167,28.080292],[113.004822,28.081258],[113.005634,28.081196],[113.006046,28.081996],[113.005607,28.082763],[113.004298,28.081853],[113.003194,28.081825],[113.002143,28.081588],[113.001058,28.082544],[113.000565,28.082026],[112.998794,28.08298],[112.998698,28.084372],[112.998119,28.084681],[112.99802,28.08522],[112.999235,28.087381],[113.000176,28.087877],[113.001537,28.087296],[113.003045,28.08855],[113.001485,28.091924],[113.001459,28.092461],[113.000863,28.093237],[112.999961,28.095313],[112.999597,28.095214],[112.999177,28.098067],[113.000544,28.103176],[113.000549,28.104791],[112.999086,28.105316],[112.998074,28.106401],[112.996931,28.107143],[112.996503,28.109749],[112.99526,28.109763],[112.994931,28.112281],[112.99635,28.11224],[112.996804,28.115049],[112.999177,28.115173],[112.999199,28.114737],[113.001608,28.114823],[113.001355,28.118368],[113.000052,28.12052],[112.999927,28.12146],[113.000323,28.122276],[113.000323,28.122909],[113.001123,28.123232],[113.003834,28.122684],[113.005472,28.122762],[113.006771,28.123299],[113.005446,28.125501],[113.005141,28.126204],[113.004798,28.128777],[113.004419,28.129841],[113.002582,28.132147],[113.002041,28.133121],[113.001648,28.134444],[113.000681,28.136802],[113.000324,28.137457],[112.99935,28.138657],[112.996613,28.141181],[112.995126,28.142817],[112.994742,28.143492],[112.99416,28.145145],[112.993911,28.147214],[112.992256,28.146958],[112.991064,28.146603],[112.989311,28.145864],[112.987935,28.145074],[112.986237,28.144325],[112.985254,28.14852],[112.985279,28.150915],[112.984766,28.153336],[112.983973,28.156286],[112.984078,28.157251],[112.985498,28.160061],[112.986257,28.163361],[112.985986,28.164973],[112.985368,28.166375],[112.985081,28.167586],[112.985132,28.169399],[112.985394,28.17397],[112.98563,28.175365],[112.986318,28.178225],[112.986589,28.180322],[112.986567,28.182485],[112.986764,28.185796],[112.984202,28.186601],[112.98122,28.187704],[112.978913,28.188248],[112.97634,28.18834],[112.976346,28.195304]]]]}}]}
