# Supplementary material for: The influence of extreme rainfall on crime: Spatiotemporal dynamics in Hunan Province, China
Source: PLoS One. 2026 Apr 22;21(4):e0345811. doi: 10.1371/journal.pone.0345811 (PMC13102242; doi:10.1371/journal.pone.0345811)
Supplement: S1 Data — S1 Raw Data. This is the original data1 required to replicate the manuscript’s results. S2 Raw Data. This is the original data1 required to replicate the manuscript’s results. (ZIP) [file pone.0345811.s001.zip › S1 Raw Data/S1_Hunan administrative boundary GeoJSON/430104.json]

{"type":"FeatureCollection","features":[{"type":"Feature","properties":{"adcode":430104,"name":"岳麓区","center":[112.911591,28.213044],"centroid":[112.836863,28.131815],"childrenNum":0,"level":"district","acroutes":[100000,430000,430100],"parent":{"adcode":430100}},"geometry":{"type":"MultiPolygon","coordinates":[[[[112.669781,28.205104],[112.665143,28.203682],[112.663617,28.202982],[112.662038,28.202052],[112.657077,28.197181],[112.655555,28.19682],[112.654033,28.19612],[112.651797,28.195634],[112.647489,28.19405],[112.644395,28.191967],[112.642812,28.191155],[112.641308,28.189383],[112.640568,28.188072],[112.640098,28.186035],[112.639739,28.183885],[112.638601,28.179972],[112.637679,28.178266],[112.63695,28.17628],[112.636193,28.175648],[112.635435,28.175353],[112.634409,28.175228],[112.633142,28.174814],[112.632054,28.174684],[112.63041,28.173981],[112.628586,28.1726],[112.628342,28.172035],[112.630948,28.169137],[112.632269,28.166448],[112.633655,28.164097],[112.633694,28.16167],[112.634122,28.159137],[112.633834,28.157385],[112.633235,28.155116],[112.632768,28.152966],[112.631541,28.150015],[112.631566,28.148938],[112.631347,28.146678],[112.630837,28.143113],[112.630636,28.140123],[112.630363,28.137461],[112.628755,28.134675],[112.62794,28.133762],[112.623654,28.130933],[112.61991,28.130203],[112.617441,28.129038],[112.614712,28.12821],[112.614081,28.127918],[112.613022,28.126832],[112.612864,28.124629],[112.613212,28.123166],[112.613934,28.121821],[112.615305,28.120373],[112.616051,28.117899],[112.616112,28.114342],[112.616249,28.11367],[112.617085,28.113232],[112.621558,28.112562],[112.623862,28.112705],[112.629918,28.112623],[112.635963,28.11356],[112.638964,28.113941],[112.642004,28.114552],[112.644233,28.115203],[112.646204,28.115404],[112.648056,28.115432],[112.649338,28.115112],[112.650562,28.114622],[112.651405,28.114014],[112.651678,28.113004],[112.65138,28.111531],[112.651886,28.108607],[112.652988,28.107265],[112.653441,28.107104],[112.657027,28.106875],[112.658689,28.106337],[112.660114,28.105512],[112.661665,28.104404],[112.66309,28.103014],[112.664073,28.101791],[112.664992,28.09994],[112.665706,28.099274],[112.666812,28.098556],[112.668937,28.097573],[112.672721,28.096614],[112.678873,28.094959],[112.683805,28.094298],[112.686756,28.093495],[112.688174,28.0925],[112.688834,28.091775],[112.689879,28.090211],[112.69022,28.089146],[112.691333,28.087189],[112.691871,28.085725],[112.694122,28.084462],[112.695924,28.083643],[112.698501,28.082666],[112.702927,28.081543],[112.707988,28.08052],[112.735219,28.080362],[112.739297,28.0807],[112.74139,28.081294],[112.743676,28.082054],[112.747905,28.084483],[112.750726,28.08672],[112.753638,28.088224],[112.756104,28.089271],[112.758455,28.089584],[112.760192,28.088814],[112.76226,28.087146],[112.76362,28.085923],[112.765035,28.084864],[112.768567,28.082879],[112.771065,28.08161],[112.772802,28.080953],[112.774407,28.080125],[112.776091,28.078679],[112.777652,28.076664],[112.779447,28.072905],[112.779741,28.073188],[112.780886,28.073428],[112.782728,28.073562],[112.785797,28.073033],[112.788148,28.072552],[112.790973,28.071231],[112.794354,28.070476],[112.80213,28.069374],[112.804922,28.069803],[112.805866,28.070038],[112.807331,28.070111],[112.808867,28.069788],[112.810461,28.069298],[112.81325,28.069946],[112.815634,28.071721],[112.816786,28.071505],[112.818391,28.070397],[112.818595,28.069213],[112.817938,28.067173],[112.816571,28.06479],[112.816093,28.062924],[112.815928,28.061508],[112.816075,28.060324],[112.816664,28.059091],[112.818024,28.057468],[112.822113,28.052092],[112.825563,28.044002],[112.827867,28.042614],[112.830563,28.041119],[112.831966,28.04051],[112.832943,28.039113],[112.833542,28.037706],[112.833621,28.036467],[112.833334,28.034375],[112.832512,28.030307],[112.831974,28.028437],[112.831791,28.027362],[112.831938,28.02629],[112.832598,28.025169],[112.833679,28.02456],[112.835743,28.023001],[112.838758,28.021451],[112.841335,28.021198],[112.842882,28.021378],[112.844778,28.021795],[112.84738,28.022499],[112.848392,28.022678],[112.849466,28.022575],[112.850507,28.021287],[112.851756,28.018987],[112.852804,28.01663],[112.855654,28.009491],[112.857596,28.00714],[112.859736,28.00417],[112.860881,28.000686],[112.860852,27.99803],[112.861261,27.996528],[112.859883,27.993056],[112.858709,27.988858],[112.858634,27.987332],[112.859344,27.986726],[112.861128,27.986473],[112.862916,27.986394],[112.865314,27.986832],[112.869894,27.987987],[112.871782,27.989038],[112.873024,27.990302],[112.874062,27.992072],[112.874844,27.993778],[112.875336,27.996309],[112.875167,27.997277],[112.874385,27.998325],[112.872296,27.999318],[112.870483,27.999385],[112.869392,27.999961],[112.869029,28.000643],[112.869288,28.001387],[112.86993,28.001941],[112.871793,28.002248],[112.872816,28.002568],[112.873329,28.003162],[112.873979,28.00439],[112.875002,28.004673],[112.877569,28.004216],[112.879475,28.002459],[112.881202,28.00135],[112.882501,27.99923],[112.882673,27.996117],[112.880853,27.994],[112.882268,27.992897],[112.884238,27.992937],[112.886065,27.993308],[112.887325,27.993948],[112.888305,27.995212],[112.88926,27.9958],[112.890355,27.996013],[112.891654,27.995879],[112.892767,27.995346],[112.893564,27.993729],[112.893467,27.992148],[112.892573,27.98993],[112.89056,27.986503],[112.88926,27.98501],[112.886658,27.982653],[112.883757,27.979155],[112.883646,27.978476],[112.88454,27.975837],[112.88566,27.974278],[112.886561,27.973787],[112.887835,27.973699],[112.889285,27.974406],[112.890585,27.975667],[112.891497,27.977154],[112.892372,27.977903],[112.894447,27.978902],[112.896608,27.978887],[112.89845,27.978753],[112.900255,27.97811],[112.901695,27.976727],[112.902423,27.975274],[112.904351,27.972815],[112.904627,27.971249],[112.906548,27.971063],[112.908048,27.97205],[112.909918,27.973839],[112.914538,27.977711],[112.916509,27.977918],[112.920777,27.976934],[112.922295,27.974966],[112.922845,27.974741],[112.92413,27.974899],[112.92553,27.975408],[112.929216,27.97694],[112.930067,27.977675],[112.930512,27.979862],[112.930121,27.980264],[112.926904,27.980611],[112.926513,27.980968],[112.926434,27.981845],[112.926739,27.982327],[112.928347,27.983579],[112.932572,27.984663],[112.934658,27.984724],[112.93571,27.985458],[112.93758,27.984907],[112.93758,27.982186],[112.937867,27.981611],[112.938459,27.981605],[112.939604,27.982028],[112.940362,27.982589],[112.941234,27.984026],[112.941388,27.984816],[112.940136,27.986278],[112.94006,27.989568],[112.938283,27.991734],[112.937623,27.992395],[112.936668,27.99266],[112.934945,27.992794],[112.933172,27.992191],[112.929485,27.991779],[112.928649,27.992099],[112.928053,27.993104],[112.928286,27.993899],[112.929338,27.994993],[112.931546,27.996501],[112.933323,27.998115],[112.934504,27.99994],[112.935311,28.001865],[112.935843,28.00396],[112.935886,28.005934],[112.93558,28.008642],[112.934382,28.012068],[112.933732,28.013582],[112.933445,28.015272],[112.934382,28.016356],[112.937156,28.018366],[112.93861,28.019231],[112.939759,28.019188],[112.943043,28.017029],[112.9457,28.014751],[112.947649,28.012235],[112.94902,28.010886],[112.952843,28.00361],[112.955165,28.000403],[112.956792,27.998947],[112.958515,27.99775],[112.960719,27.996556],[112.961716,27.995648],[112.962553,27.99531],[112.963859,27.995264],[112.962704,27.996562],[112.960629,28.009418],[112.94501,28.033294],[112.933944,28.047717],[112.930892,28.053048],[112.929162,28.061849],[112.927956,28.073502],[112.929248,28.084352],[112.932501,28.090439],[112.938912,28.096489],[112.948855,28.106745],[112.953719,28.114209],[112.956766,28.125737],[112.95701,28.130471],[112.955722,28.137662],[112.957064,28.1476],[112.960539,28.155676],[112.96728,28.194728],[112.971803,28.236027],[112.971423,28.251204],[112.964021,28.271754],[112.962194,28.275305],[112.961458,28.273133],[112.955004,28.271079],[112.954318,28.270538],[112.954412,28.271635],[112.953737,28.271286],[112.953274,28.270474],[112.953597,28.269943],[112.953191,28.269463],[112.952577,28.269812],[112.953008,28.270207],[112.952254,28.270073],[112.951612,28.270547],[112.950969,28.269131],[112.951163,28.268809],[112.951881,28.268752],[112.95149,28.268208],[112.950912,28.26818],[112.950513,28.267254],[112.950122,28.266968],[112.9501,28.266388],[112.950664,28.26609],[112.950327,28.265519],[112.951073,28.265713],[112.951543,28.265513],[112.950955,28.26437],[112.950488,28.264577],[112.948876,28.264322],[112.947013,28.265039],[112.945351,28.264981],[112.943955,28.264152],[112.941873,28.264197],[112.940674,28.265063],[112.939256,28.265346],[112.938922,28.26667],[112.93772,28.266616],[112.93726,28.266048],[112.936176,28.266102],[112.936478,28.265461],[112.936209,28.265169],[112.933786,28.264507],[112.933818,28.266151],[112.934094,28.266765],[112.934008,28.267901],[112.932831,28.267822],[112.932346,28.268797],[112.93179,28.268664],[112.930749,28.269174],[112.929762,28.268569],[112.930329,28.269751],[112.930074,28.270253],[112.930128,28.271179],[112.929399,28.271404],[112.927382,28.272395],[112.927324,28.273701],[112.926973,28.273701],[112.926779,28.272358],[112.926639,28.273048],[112.92605,28.273455],[112.925641,28.273087],[112.92469,28.272954],[112.923422,28.272322],[112.9204,28.272692],[112.919614,28.272182],[112.919014,28.27152],[112.918835,28.270933],[112.918379,28.270897],[112.918157,28.270247],[112.917449,28.269961],[112.917083,28.268515],[112.915572,28.266874],[112.914402,28.266105],[112.912054,28.26602],[112.911343,28.266212],[112.910636,28.265908],[112.904861,28.261751],[112.904261,28.260399],[112.904466,28.25901],[112.904046,28.258634],[112.901695,28.258959],[112.898966,28.258877],[112.897545,28.259579],[112.897071,28.26025],[112.896565,28.260062],[112.895747,28.258591],[112.894928,28.25809],[112.894024,28.258576],[112.892846,28.258676],[112.891252,28.258056],[112.890983,28.25747],[112.890028,28.257047],[112.889271,28.257133],[112.888621,28.256862],[112.888223,28.256279],[112.887412,28.255941],[112.886543,28.256072],[112.885721,28.256668],[112.885236,28.256722],[112.884648,28.256157],[112.88249,28.256516],[112.882332,28.257178],[112.8816,28.257291],[112.879884,28.256807],[112.879166,28.256373],[112.878362,28.256744],[112.877605,28.255723],[112.876542,28.255638],[112.875271,28.254319],[112.874191,28.255641],[112.873347,28.255504],[112.873082,28.255814],[112.872321,28.255328],[112.871452,28.255136],[112.870081,28.255981],[112.869385,28.256075],[112.868728,28.255792],[112.868092,28.256655],[112.863361,28.254],[112.861179,28.25338],[112.861886,28.252258],[112.861039,28.251049],[112.860292,28.25104],[112.859542,28.251578],[112.859208,28.251098],[112.858447,28.251125],[112.858199,28.252337],[112.857223,28.251335],[112.85658,28.251353],[112.856591,28.253471],[112.855561,28.253699],[112.854348,28.253045],[112.852912,28.253112],[112.852205,28.253565],[112.851379,28.253717],[112.851336,28.254389],[112.850435,28.254428],[112.850392,28.2508],[112.849423,28.249797],[112.849595,28.249004],[112.846422,28.2477],[112.845524,28.249286],[112.844473,28.249457],[112.84383,28.24887],[112.841572,28.249217],[112.84121,28.249645],[112.840739,28.248019],[112.839304,28.247016],[112.8378,28.246448],[112.834519,28.247387],[112.832885,28.247311],[112.829838,28.245421],[112.827562,28.245533],[112.827006,28.245874],[112.826062,28.245913],[112.826015,28.246567],[112.826334,28.247199],[112.825369,28.248335],[112.823685,28.248618],[112.822461,28.248484],[112.822547,28.249706],[112.822346,28.250253],[112.820778,28.250611],[112.819941,28.251696],[112.81993,28.252067],[112.819363,28.252189],[112.81899,28.25269],[112.81815,28.253237],[112.817723,28.253246],[112.817475,28.252663],[112.816808,28.252189],[112.815117,28.252395],[112.814675,28.252292],[112.81418,28.251408],[112.812367,28.250283],[112.811315,28.250964],[112.810317,28.250794],[112.809248,28.25101],[112.808774,28.250888],[112.807636,28.25118],[112.806401,28.250709],[112.806574,28.24977],[112.806373,28.248995],[112.80596,28.248521],[112.806093,28.247876],[112.80583,28.247205],[112.805321,28.247424],[112.804571,28.247102],[112.805192,28.246044],[112.804377,28.246555],[112.803497,28.246591],[112.803303,28.247007],[112.80251,28.24763],[112.800493,28.24578],[112.799588,28.245704],[112.798623,28.244363],[112.79877,28.243795],[112.799707,28.243099],[112.7999,28.241963],[112.800719,28.241093],[112.801598,28.240954],[112.801792,28.240574],[112.803228,28.240215],[112.80386,28.239516],[112.803881,28.239072],[112.802862,28.238923],[112.803056,28.238367],[112.803637,28.238103],[112.804043,28.238452],[112.804642,28.23827],[112.805375,28.238565],[112.805953,28.236975],[112.805662,28.236334],[112.805942,28.234602],[112.806724,28.234234],[112.807421,28.233365],[112.807442,28.232778],[112.808533,28.23231],[112.808717,28.231027],[112.809075,28.230401],[112.809546,28.230562],[112.810612,28.231562],[112.811524,28.231109],[112.812335,28.230167],[112.812511,28.23145],[112.81232,28.23183],[112.812769,28.232094],[112.813886,28.230508],[112.814033,28.229128],[112.814571,28.22752],[112.814528,28.227216],[112.815892,28.225432],[112.816858,28.224806],[112.817414,28.225714],[112.818039,28.224958],[112.819539,28.225772],[112.819561,28.226149],[112.820376,28.227529],[112.821686,28.228757],[112.821557,28.229304],[112.82188,28.229833],[112.822608,28.229854],[112.821772,28.230155],[112.822289,28.230477],[112.823211,28.22993],[112.823639,28.230061],[112.824263,28.22938],[112.82497,28.228985],[112.825441,28.229514],[112.826044,28.229228],[112.827181,28.228304],[112.827616,28.226632],[112.82754,28.225553],[112.828215,28.225374],[112.828463,28.225973],[112.828869,28.224903],[112.829429,28.225176],[112.829353,28.225979],[112.830032,28.226107],[112.830627,28.226906],[112.831518,28.227134],[112.832193,28.226122],[112.831744,28.224088],[112.833,28.223344],[112.833147,28.222161],[112.834544,28.222058],[112.834705,28.221471],[112.835958,28.220985],[112.836464,28.220456],[112.837089,28.219079],[112.838076,28.218994],[112.838345,28.219258],[112.839304,28.218568],[112.839795,28.217814],[112.840513,28.21606],[112.841533,28.212574],[112.841716,28.20971],[112.84247,28.206339],[112.845632,28.20729],[112.846993,28.207816],[112.848421,28.208597],[112.850812,28.209333],[112.852826,28.206661],[112.85405,28.205995],[112.854843,28.203198],[112.854778,28.20214],[112.853705,28.202158],[112.853292,28.201699],[112.855496,28.201031],[112.857072,28.200824],[112.8576,28.20062],[112.857765,28.199361],[112.859032,28.198914],[112.859922,28.198179],[112.860008,28.19713],[112.85961,28.196601],[112.858332,28.196421],[112.85756,28.195445],[112.856702,28.195181],[112.856767,28.194938],[112.855981,28.194108],[112.856189,28.193384],[112.857345,28.193272],[112.858031,28.192818],[112.859061,28.193025],[112.85919,28.192119],[112.860349,28.192174],[112.861057,28.191684],[112.861548,28.190964],[112.861807,28.189206],[112.861337,28.188185],[112.862169,28.187504],[112.863225,28.186105],[112.862772,28.185783],[112.862001,28.186196],[112.859876,28.185442],[112.855338,28.181346],[112.851849,28.178032],[112.844756,28.175851],[112.844218,28.175313],[112.84425,28.174565],[112.845187,28.173829],[112.846774,28.17344],[112.845837,28.172479],[112.846673,28.171229],[112.84616,28.170928],[112.845783,28.170274],[112.846652,28.169733],[112.847276,28.170028],[112.848615,28.169556],[112.849958,28.169991],[112.85102,28.169346],[112.850848,28.168592],[112.851397,28.16813],[112.854014,28.168753],[112.855708,28.168753],[112.856846,28.167601],[112.857187,28.166257],[112.856975,28.165463],[112.857919,28.165347],[112.858049,28.165007],[112.8556,28.164271],[112.855902,28.163477],[112.856631,28.163231],[112.856695,28.162625],[112.855277,28.161245],[112.852966,28.159286],[112.84621,28.155749],[112.845068,28.151344],[112.84378,28.151022],[112.842793,28.150225],[112.842154,28.151475],[112.84168,28.15157],[112.840671,28.150055],[112.839171,28.151323],[112.839296,28.152233],[112.838848,28.153045],[112.837559,28.153537],[112.83636,28.153726],[112.835671,28.153328],[112.834275,28.153349],[112.834942,28.154313],[112.833119,28.157361],[112.832455,28.157604],[112.832002,28.155901],[112.830351,28.154824],[112.828869,28.155676],[112.827968,28.157282],[112.827709,28.158307],[112.82786,28.159249],[112.826894,28.159176],[112.826144,28.158589],[112.825907,28.157567],[112.824554,28.156564],[112.824277,28.155712],[112.823718,28.155618],[112.822777,28.153501],[112.821768,28.153747],[112.820053,28.153823],[112.819475,28.154088],[112.818872,28.15494],[112.817608,28.154824],[112.816362,28.155356],[112.81484,28.15473],[112.814302,28.153823],[112.814797,28.152534],[112.814776,28.151153],[112.814004,28.149696],[112.813056,28.149395],[112.810569,28.146459],[112.809948,28.146459],[112.809409,28.146894],[112.808659,28.146916],[112.807898,28.145398],[112.807855,28.144619],[112.808584,28.142405],[112.80736,28.142481],[112.806075,28.142256],[112.803583,28.140856],[112.800816,28.140175],[112.797686,28.138146],[112.797104,28.139113],[112.794143,28.140078],[112.793956,28.140945],[112.793249,28.14225],[112.791788,28.14384],[112.790374,28.144312],[112.790244,28.144689],[112.788787,28.145979],[112.789257,28.148969],[112.78883,28.150103],[112.788676,28.152677],[112.787046,28.155438],[112.784085,28.157616],[112.781468,28.158316],[112.781105,28.160302],[112.779429,28.161853],[112.77898,28.161777],[112.777049,28.162005],[112.777135,28.163745],[112.77589,28.16397],[112.775333,28.16431],[112.77417,28.164161],[112.772928,28.164198],[112.772199,28.163821],[112.77267,28.163063],[112.773571,28.162419],[112.773614,28.161813],[112.772458,28.161664],[112.770397,28.162495],[112.768592,28.161436],[112.767863,28.161436],[112.766621,28.161059],[112.764776,28.162534],[112.764195,28.161664],[112.764087,28.162175],[112.763552,28.162686],[112.763423,28.16348],[112.762737,28.164027],[112.761858,28.164255],[112.761901,28.165296],[112.762479,28.166448],[112.761556,28.16747],[112.760397,28.167698],[112.75909,28.167415],[112.757995,28.166278],[112.75731,28.164426],[112.75512,28.163364],[112.752029,28.163176],[112.746623,28.165201],[112.746236,28.165883],[112.744391,28.166299],[112.743834,28.167169],[112.741645,28.168419],[112.742291,28.170158],[112.740787,28.171673],[112.741731,28.17205],[112.742589,28.171822],[112.743834,28.170876],[112.744735,28.17118],[112.744908,28.171746],[112.742976,28.172956],[112.742029,28.172844],[112.739757,28.175529],[112.738511,28.175757],[112.737355,28.174851],[112.735937,28.175003],[112.735636,28.176058],[112.73439,28.177156],[112.733493,28.177156],[112.732204,28.177688],[112.730617,28.177764],[112.728772,28.176362],[112.727699,28.176058],[112.727225,28.175228],[112.726152,28.174887],[112.72482,28.174735],[112.72276,28.172543],[112.721435,28.17236],[112.720448,28.171679],[112.719159,28.171487],[112.718388,28.170654],[112.717271,28.170201],[112.7159,28.168197],[112.714654,28.167403],[112.713581,28.167592],[112.712594,28.16744],[112.711693,28.169219],[112.71062,28.17039],[112.709805,28.171941],[112.708304,28.17198],[112.707486,28.172281],[112.707572,28.172965],[112.707206,28.173443],[112.706854,28.174501],[112.705921,28.175635],[112.706072,28.17853],[112.704998,28.180118],[112.701951,28.182009],[112.700493,28.182389],[112.699804,28.18307],[112.696329,28.18394],[112.695041,28.184092],[112.692984,28.183675],[112.691394,28.183487],[112.690364,28.183636],[112.689333,28.183222],[112.688177,28.183222],[112.687747,28.184232],[112.686372,28.185235],[112.68457,28.183873],[112.683927,28.183666],[112.682962,28.183022],[112.682531,28.182192],[112.682212,28.182246],[112.682168,28.183311],[112.681608,28.183548],[112.68088,28.184673],[112.679634,28.18505],[112.678733,28.185503],[112.677854,28.187035],[112.676418,28.187111],[112.676741,28.187622],[112.676633,28.188419],[112.674874,28.189042],[112.673909,28.189173],[112.673503,28.189571],[112.672555,28.189723],[112.671784,28.190082],[112.671827,28.19214],[112.672258,28.193132],[112.67155,28.194059],[112.671464,28.195819],[112.670822,28.196649],[112.67099,28.197595],[112.670714,28.198164],[112.669813,28.198334],[112.669081,28.1982],[112.667473,28.198559],[112.66744,28.200234],[112.666647,28.200422],[112.667656,28.201748],[112.668381,28.202465],[112.669781,28.205104]]],[[[112.784684,28.051127],[112.783593,28.048402],[112.782455,28.047263],[112.781457,28.046514],[112.780563,28.046393],[112.779479,28.047001],[112.777487,28.048557],[112.775401,28.050451],[112.774709,28.050557],[112.773772,28.049982],[112.773068,28.049242],[112.772914,28.047601],[112.773014,28.045004],[112.772914,28.043878],[112.772598,28.043253],[112.771395,28.043013],[112.770117,28.043223],[112.768732,28.043205],[112.767264,28.042797],[112.766768,28.042279],[112.766456,28.041484],[112.766743,28.039624],[112.767781,28.038339],[112.768825,28.037283],[112.770491,28.036062],[112.771783,28.035343],[112.772591,28.036199],[112.776999,28.036957],[112.778463,28.036165],[112.779824,28.035112],[112.782983,28.033939],[112.784361,28.033921],[112.787441,28.034536],[112.788697,28.033671],[112.790467,28.031765],[112.790431,28.0296],[112.790291,28.027627],[112.790467,28.025273],[112.791612,28.023939],[112.792452,28.023738],[112.795216,28.02417],[112.797775,28.025166],[112.800949,28.025121],[112.802751,28.025191],[112.80424,28.025635],[112.806322,28.029557],[112.80797,28.033017],[112.808666,28.036862],[112.80732,28.038577],[112.804391,28.040215],[112.802309,28.042687],[112.800507,28.044359],[112.7962,28.047187],[112.794405,28.048244],[112.79261,28.048956],[112.791792,28.049766],[112.789282,28.050104],[112.786037,28.050293],[112.784684,28.051127]]]]}}]}
