# Supplementary material for: The influence of extreme rainfall on crime: Spatiotemporal dynamics in Hunan Province, China
Source: PLoS One. 2026 Apr 22;21(4):e0345811. doi: 10.1371/journal.pone.0345811 (PMC13102242; doi:10.1371/journal.pone.0345811)
Supplement: S1 Data — S1 Raw Data. This is the original data1 required to replicate the manuscript’s results. S2 Raw Data. This is the original data1 required to replicate the manuscript’s results. (ZIP) [file pone.0345811.s001.zip › S1 Raw Data/S1_Hunan administrative boundary GeoJSON/430105.json]

{"type":"FeatureCollection","features":[{"type":"Feature","properties":{"adcode":430105,"name":"开福区","center":[112.985525,28.201336],"centroid":[113.001265,28.302385],"childrenNum":0,"level":"district","acroutes":[100000,430000,430100],"parent":{"adcode":430100}},"geometry":{"type":"MultiPolygon","coordinates":[[[[112.978506,28.390882],[112.978017,28.390413],[112.977903,28.389452],[112.978113,28.3881],[112.978139,28.386408],[112.977634,28.38595],[112.97616,28.385478],[112.974516,28.38444],[112.972356,28.383394],[112.97063,28.382978],[112.968263,28.382492],[112.965788,28.380485],[112.964082,28.379277],[112.962368,28.378521],[112.961149,28.378732],[112.959478,28.378824],[112.958008,28.378521],[112.95725,28.378114],[112.956936,28.377661],[112.956632,28.376641],[112.956457,28.375509],[112.956841,28.371112],[112.956674,28.369695],[112.956309,28.368055],[112.95428,28.362669],[112.951929,28.357217],[112.951868,28.354518],[112.950997,28.353408],[112.943803,28.350208],[112.920094,28.343661],[112.907567,28.336823],[112.90841,28.336017],[112.915063,28.329444],[112.92561,28.319965],[112.93818,28.308514],[112.949165,28.296671],[112.960052,28.279465],[112.964021,28.271754],[112.971421,28.251204],[112.971804,28.236026],[112.967376,28.195625],[112.968317,28.195568],[112.970529,28.195525],[112.976346,28.195304],[112.976208,28.197929],[112.976007,28.200581],[112.97728,28.20027],[112.978251,28.20016],[112.979164,28.200115],[112.979221,28.200051],[112.980554,28.199589],[112.981783,28.199428],[112.983096,28.19889],[112.984343,28.198446],[112.985762,28.198232],[112.987322,28.198058],[112.988345,28.198058],[112.988965,28.197992],[112.991705,28.197858],[112.991659,28.198739],[112.991729,28.200176],[112.99193,28.201196],[112.992218,28.201959],[112.99253,28.202545],[112.992653,28.202971],[112.992611,28.203733],[112.992733,28.203978],[112.994771,28.205514],[112.995312,28.205753],[112.995914,28.205835],[112.997638,28.205776],[112.999215,28.205254],[113.000643,28.204929],[113.001488,28.204851],[113.002386,28.204855],[113.00351,28.205003],[113.004643,28.205234],[113.006063,28.205647],[113.006847,28.206007],[113.007222,28.206644],[113.007231,28.206972],[113.006812,28.207611],[113.006865,28.208037],[113.007587,28.208495],[113.007876,28.208824],[113.007858,28.209124],[113.007633,28.20956],[113.00724,28.209619],[113.00534,28.209214],[113.005008,28.209462],[113.00479,28.210092],[113.004453,28.210756],[113.004224,28.210956],[113.003528,28.211251],[113.002082,28.211983],[113.001523,28.212377],[113.001219,28.212811],[113.001228,28.213259],[113.001411,28.213518],[113.002447,28.214467],[113.003222,28.215064],[113.003746,28.215682],[113.004504,28.216777],[113.005836,28.218231],[113.008216,28.218882],[113.008801,28.21855],[113.009471,28.217563],[113.010559,28.216771],[113.011928,28.216551],[113.013592,28.216908],[113.019447,28.218677],[113.024046,28.219264],[113.027923,28.21861],[113.032863,28.217197],[113.040778,28.216561],[113.045472,28.217399],[113.057094,28.223094],[113.056257,28.225979],[113.055788,28.227331],[113.055709,28.228398],[113.055954,28.228911],[113.056703,28.230049],[113.057061,28.230701],[113.058302,28.230623],[113.058489,28.230725],[113.058725,28.232353],[113.059235,28.237259],[113.059399,28.239403],[113.059418,28.240955],[113.05905,28.245029],[113.05898,28.245608],[113.057812,28.245659],[113.056738,28.246469],[113.054614,28.247516],[113.053387,28.247841],[113.052987,28.248909],[113.052978,28.249416],[113.053162,28.250376],[113.05371,28.252415],[113.053865,28.2549],[113.053727,28.255914],[113.053074,28.256526],[113.052109,28.256851],[113.051019,28.256725],[113.049942,28.256207],[113.04867,28.255794],[113.045683,28.254515],[113.044221,28.253763],[113.043081,28.253411],[113.041286,28.253161],[113.04071,28.253264],[113.039744,28.25365],[113.03896,28.25482],[113.038108,28.256334],[113.036933,28.257674],[113.035705,28.25879],[113.034345,28.25956],[113.029938,28.26299],[113.030025,28.265819],[113.031071,28.26906],[113.032473,28.271257],[113.034165,28.274238],[113.035784,28.27675],[113.037125,28.27979],[113.038258,28.282092],[113.039956,28.284656],[113.041185,28.286221],[113.042978,28.287717],[113.044946,28.288914],[113.0462,28.289435],[113.048037,28.28974],[113.050527,28.289926],[113.052956,28.290769],[113.054288,28.291606],[113.054618,28.292509],[113.055089,28.293104],[113.05562,28.293618],[113.056114,28.293904],[113.056811,28.294066],[113.057621,28.294068],[113.058788,28.293851],[113.059771,28.293845],[113.060406,28.294101],[113.060693,28.29434],[113.061199,28.295097],[113.062182,28.296014],[113.062711,28.29635],[113.063165,28.296931],[113.063277,28.297252],[113.063329,28.297944],[113.063207,28.298191],[113.06253,28.299026],[113.061999,28.299515],[113.061258,28.299867],[113.060094,28.30071],[113.059622,28.301136],[113.058004,28.302419],[113.057344,28.303289],[113.05723,28.303727],[113.057265,28.304513],[113.05825,28.305992],[113.058622,28.306232],[113.058971,28.305886],[113.059111,28.304161],[113.059318,28.303813],[113.059832,28.303487],[113.060129,28.303422],[113.060675,28.303596],[113.061136,28.304111],[113.061304,28.304484],[113.061407,28.305133],[113.061391,28.306111],[113.060806,28.30792],[113.060432,28.308923],[113.060345,28.309379],[113.06031,28.310194],[113.060495,28.31081],[113.060886,28.31119],[113.06166,28.31135],[113.062643,28.311659],[113.063375,28.311764],[113.064017,28.31204],[113.06407,28.312541],[113.062861,28.31408],[113.062374,28.314463],[113.061148,28.3152],[113.060165,28.315912],[113.059772,28.316321],[113.059668,28.316804],[113.059737,28.318104],[113.059591,28.318835],[113.059304,28.319449],[113.059268,28.32011],[113.059504,28.320882],[113.059755,28.321311],[113.060148,28.32161],[113.06093,28.321815],[113.062234,28.321889],[113.062645,28.321979],[113.064751,28.323018],[113.066706,28.323939],[113.067595,28.32441],[113.068283,28.324854],[113.069682,28.325939],[113.070352,28.326811],[113.070778,28.327853],[113.070883,28.328946],[113.071169,28.33],[113.071145,28.330899],[113.071683,28.331998],[113.072144,28.333153],[113.072762,28.333706],[113.073336,28.333904],[113.075128,28.333943],[113.075552,28.334121],[113.075744,28.334459],[113.07591,28.335171],[113.075832,28.335929],[113.075989,28.33643],[113.077024,28.337804],[113.077223,28.338731],[113.077562,28.33998],[113.07758,28.340445],[113.077433,28.340817],[113.076729,28.341503],[113.076319,28.342089],[113.076354,28.343176],[113.076555,28.343732],[113.076858,28.344036],[113.077215,28.34416],[113.077571,28.344109],[113.078049,28.343859],[113.0791,28.343681],[113.079876,28.3437],[113.080483,28.343913],[113.081143,28.344341],[113.081709,28.34502],[113.082048,28.345768],[113.082179,28.346502],[113.082058,28.347972],[113.081702,28.34872],[113.081058,28.349291],[113.080345,28.3497],[113.080007,28.350001],[113.079736,28.350483],[113.079649,28.351125],[113.079719,28.351357],[113.080138,28.351838],[113.080494,28.352108],[113.081257,28.35298],[113.081762,28.353734],[113.078573,28.356422],[113.07459,28.35685],[113.068676,28.354708],[113.063439,28.355149],[113.055748,28.358582],[113.043898,28.36503],[113.039617,28.371565],[113.036306,28.374385],[113.031726,28.376478],[113.016811,28.376654],[113.007994,28.376942],[113.00044,28.377587],[112.991659,28.380281],[112.988348,28.382912],[112.978506,28.390882]]]]}}]}
