# Supplementary material for: The influence of extreme rainfall on crime: Spatiotemporal dynamics in Hunan Province, China
Source: PLoS One. 2026 Apr 22;21(4):e0345811. doi: 10.1371/journal.pone.0345811 (PMC13102242; doi:10.1371/journal.pone.0345811)
Supplement: S1 Data — S1 Raw Data. This is the original data1 required to replicate the manuscript’s results. S2 Raw Data. This is the original data1 required to replicate the manuscript’s results. (ZIP) [file pone.0345811.s001.zip › S1 Raw Data/S1_Hunan administrative boundary GeoJSON/430111.json]

{"type":"FeatureCollection","features":[{"type":"Feature","properties":{"adcode":430111,"name":"雨花区","center":[113.016337,28.109937],"centroid":[113.083726,28.06293],"childrenNum":0,"level":"district","acroutes":[100000,430000,430100],"parent":{"adcode":430100}},"geometry":{"type":"MultiPolygon","coordinates":[[[[113.041284,28.005904],[113.041692,28.006178],[113.047708,28.007552],[113.068229,28.01073],[113.071733,28.010891],[113.074359,28.009891],[113.07583,28.008602],[113.076742,28.00627],[113.080236,28.002305],[113.084947,27.998351],[113.086973,27.996855],[113.087764,27.995303],[113.08806,27.993729],[113.08892,27.992163],[113.090952,27.989885],[113.091031,27.988985],[113.090309,27.987389],[113.086833,27.983262],[113.084347,27.980732],[113.082279,27.979169],[113.079835,27.977601],[113.077018,27.975625],[113.075262,27.974012],[113.073723,27.972011],[113.073487,27.97144],[113.073565,27.970425],[113.074818,27.968926],[113.077053,27.968687],[113.078703,27.968887],[113.080245,27.968463],[113.080695,27.967967],[113.080808,27.965996],[113.081338,27.965045],[113.082319,27.964272],[113.083528,27.963901],[113.085379,27.963823],[113.087466,27.964483],[113.090064,27.965151],[113.090958,27.965112],[113.091281,27.96461],[113.090897,27.962404],[113.090175,27.960186],[113.089342,27.957972],[113.088508,27.955413],[113.087985,27.953429],[113.087265,27.95133],[113.086683,27.950108],[113.087012,27.948616],[113.087752,27.947105],[113.089255,27.945442],[113.091216,27.943105],[113.09312,27.94066],[113.095395,27.938556],[113.098958,27.936024],[113.100189,27.934752],[113.101814,27.933707],[113.103341,27.933454],[113.106518,27.933565],[113.107735,27.933532],[113.108629,27.933038],[113.111416,27.928012],[113.11406,27.926204],[113.11754,27.921571],[113.118201,27.920453],[113.118287,27.919496],[113.118633,27.918204],[113.119234,27.917029],[113.120213,27.915806],[113.122095,27.914314],[113.125546,27.913357],[113.127526,27.912883],[113.130458,27.912705],[113.132798,27.912861],[113.134818,27.913285],[113.135763,27.913698],[113.136631,27.915007],[113.13684,27.916649],[113.136806,27.920936],[113.137525,27.922982],[113.138314,27.924629],[113.139389,27.927526],[113.138998,27.927859],[113.137073,27.928899],[113.134127,27.929753],[113.132965,27.930579],[113.132748,27.931763],[113.132957,27.933854],[113.132912,27.935603],[113.131864,27.936939],[113.130641,27.93799],[113.130042,27.938941],[113.129894,27.940011],[113.130434,27.941372],[113.13104,27.942229],[113.132427,27.942703],[113.136495,27.943052],[113.137562,27.94341],[113.138558,27.944441],[113.138844,27.945689],[113.13816,27.947651],[113.136503,27.950842],[113.134966,27.952511],[113.135485,27.953442],[113.140588,27.952996],[113.143502,27.953329],[113.146534,27.953883],[113.148034,27.954867],[113.149715,27.95653],[113.151301,27.959153],[113.152082,27.961423],[113.15281,27.963014],[113.153737,27.963931],[113.155185,27.964801],[113.158719,27.966379],[113.159076,27.967457],[113.158912,27.968754],[113.158062,27.97004],[113.156485,27.971764],[113.155073,27.972529],[113.15366,27.97313],[113.153072,27.973795],[113.152707,27.97571],[113.152291,27.977174],[113.151687,27.97874],[113.149543,27.980851],[113.149346,27.981298],[113.149371,27.982597],[113.149778,27.984354],[113.150498,27.986228],[113.151175,27.987364],[113.151009,27.988663],[113.149302,27.991119],[113.148645,27.992294],[113.148878,27.993033],[113.14944,27.993435],[113.151332,27.993973],[113.157125,27.996461],[113.158853,27.99745],[113.159597,27.997561],[113.160275,27.998209],[113.160691,28.000069],[113.162017,28.00031],[113.16328,27.999099],[113.163221,27.998437],[113.162041,27.997669],[113.162084,27.997284],[113.163601,27.996109],[113.164432,27.995702],[113.165509,27.995491],[113.166894,27.995458],[113.16808,27.996259],[113.168531,27.9986],[113.168938,27.999077],[113.170143,27.99934],[113.170654,27.999897],[113.170404,28.000853],[113.169078,28.001449],[113.165221,28.004374],[113.164392,28.005627],[113.164095,28.006727],[113.164838,28.007569],[113.166381,28.011229],[113.16718,28.012309],[113.169936,28.014085],[113.172544,28.014554],[113.175837,28.015033],[113.17723,28.014928],[113.17938,28.017108],[113.181035,28.019014],[113.182888,28.022219],[113.184614,28.025086],[113.185202,28.027621],[113.185395,28.029086],[113.185332,28.03151],[113.18503,28.034277],[113.184537,28.037554],[113.184235,28.040994],[113.184624,28.043645],[113.185265,28.047306],[113.186747,28.051134],[113.186374,28.053391],[113.18492,28.05464],[113.183541,28.05672],[113.174328,28.056282],[113.173639,28.057645],[113.175357,28.062341],[113.173641,28.068854],[113.16849,28.074913],[113.165744,28.078548],[113.161283,28.082333],[113.155444,28.089604],[113.152185,28.089451],[113.137077,28.091874],[113.126262,28.088845],[113.117337,28.08915],[113.103604,28.098388],[113.089526,28.113682],[113.086582,28.123017],[113.084994,28.126078],[113.079736,28.131516],[113.077231,28.134381],[113.075361,28.137613],[113.074798,28.140671],[113.074798,28.144799],[113.075398,28.150129],[113.076284,28.15385],[113.077495,28.157419],[113.080086,28.161376],[113.083398,28.164648],[113.0873,28.167611],[113.089802,28.169363],[113.092844,28.170881],[113.09545,28.171274],[113.098776,28.171224],[113.102252,28.169949],[113.106263,28.168029],[113.10883,28.167163],[113.11041,28.167163],[113.112268,28.167492],[113.113466,28.168054],[113.114916,28.169443],[113.115141,28.170295],[113.115176,28.171786],[113.114855,28.172724],[113.113918,28.174492],[113.111158,28.179305],[113.109676,28.181045],[113.108721,28.181767],[113.107678,28.182231],[113.106419,28.182475],[113.104778,28.182276],[113.101,28.180843],[113.095365,28.177297],[113.091723,28.175429],[113.086963,28.173772],[113.083155,28.172989],[113.080279,28.173158],[113.077095,28.1737],[113.073366,28.174552],[113.068495,28.177108],[113.065043,28.180121],[113.056741,28.185739],[113.050752,28.189653],[113.050475,28.189595],[113.049578,28.18817],[113.048603,28.188635],[113.047931,28.188693],[113.047445,28.188402],[113.046993,28.187144],[113.045451,28.185938],[113.044277,28.184724],[113.043675,28.183183],[113.043659,28.182173],[113.043859,28.18139],[113.044936,28.17931],[113.045153,28.178533],[113.044898,28.177227],[113.04388,28.176107],[113.042361,28.175476],[113.040852,28.17554],[113.038635,28.176259],[113.038607,28.177261],[113.037877,28.177266],[113.036954,28.179435],[113.036245,28.179518],[113.036115,28.180373],[113.034407,28.180436],[113.034314,28.18227],[113.030282,28.182082],[113.030351,28.184184],[113.020114,28.184627],[113.018792,28.184627],[113.011297,28.185039],[113.002408,28.185293],[112.996319,28.185692],[112.994167,28.185927],[112.986765,28.185794],[112.986568,28.182486],[112.986589,28.180323],[112.986319,28.178226],[112.985629,28.175366],[112.985394,28.173969],[112.985193,28.170655],[112.985082,28.167587],[112.985368,28.166375],[112.985986,28.164972],[112.986256,28.163359],[112.9855,28.160059],[112.984078,28.15725],[112.983973,28.156285],[112.984765,28.153335],[112.985279,28.150914],[112.985252,28.148518],[112.986238,28.144326],[112.987935,28.145073],[112.989312,28.145865],[112.991064,28.146603],[112.992257,28.146958],[112.993911,28.147215],[112.994161,28.145145],[112.994741,28.143493],[112.995126,28.142815],[112.996613,28.14118],[112.99935,28.138656],[113.000324,28.137458],[113.001648,28.134444],[113.002041,28.133121],[113.002581,28.132147],[113.004418,28.129842],[113.004797,28.128777],[113.00514,28.126203],[113.005446,28.1255],[113.006771,28.1233],[113.005473,28.122763],[113.003834,28.122682],[113.001125,28.12323],[113.000324,28.122909],[113.000324,28.122276],[112.999926,28.121459],[113.000052,28.120518],[113.001354,28.118367],[113.001607,28.114825],[112.9992,28.114739],[112.999178,28.115173],[112.996803,28.115049],[112.996349,28.112239],[112.994932,28.112281],[112.99526,28.109762],[112.996503,28.109748],[112.996931,28.107144],[112.998075,28.106402],[112.999085,28.105317],[113.000549,28.104791],[113.000545,28.103177],[112.999178,28.098067],[112.999596,28.095215],[112.999961,28.095312],[113.000863,28.093239],[113.001459,28.092461],[113.001484,28.091924],[113.003045,28.088552],[113.001536,28.087295],[113.000176,28.087876],[112.999235,28.087381],[112.99802,28.085221],[112.998119,28.084681],[112.998697,28.084371],[112.998795,28.082981],[113.000565,28.082026],[113.001058,28.082544],[113.002143,28.081589],[113.003195,28.081824],[113.004299,28.081854],[113.005607,28.082763],[113.006047,28.081996],[113.005635,28.081195],[113.004822,28.081259],[113.005166,28.080293],[113.005671,28.079736],[113.005801,28.078061],[113.005264,28.077643],[113.005523,28.076752],[113.005621,28.075561],[113.007543,28.070181],[113.009101,28.071474],[113.011123,28.072858],[113.012404,28.073044],[113.013937,28.072953],[113.015862,28.072075],[113.018068,28.070582],[113.019165,28.069694],[113.021299,28.067523],[113.023172,28.066365],[113.025249,28.064263],[113.028273,28.060685],[113.031661,28.061555],[113.032349,28.060835],[113.032564,28.060079],[113.032091,28.059434],[113.032907,28.058224],[113.033336,28.057163],[113.033122,28.055609],[113.032606,28.054208],[113.033251,28.052959],[113.035052,28.051596],[113.033217,28.050383],[113.035273,28.049173],[113.033558,28.04781],[113.03287,28.046902],[113.035273,28.045838],[113.03493,28.042961],[113.032355,28.041598],[113.031499,28.039629],[113.032014,28.038568],[113.028581,28.037961],[113.027721,28.0369],[113.026348,28.0369],[113.027551,28.035233],[113.026691,28.033718],[113.025146,28.033114],[113.02446,28.031297],[113.023602,28.030386],[113.0224,28.030233],[113.02137,28.028416],[113.017936,28.029023],[113.01416,28.029477],[113.01416,28.028721],[113.015018,28.028416],[113.016221,28.028264],[113.015878,28.024931],[113.017079,28.02402],[113.016736,28.021141],[113.017421,28.02008],[113.019311,28.019629],[113.020512,28.019172],[113.022572,28.016595],[113.022572,28.014022],[113.025146,28.010381],[113.027893,28.007048],[113.030469,28.006743],[113.033044,28.008866],[113.03373,28.005987],[113.033215,28.004471],[113.0339,28.00341],[113.037849,28.004169],[113.041284,28.005904]]]]}}]}
