# Supplementary material for: The influence of extreme rainfall on crime: Spatiotemporal dynamics in Hunan Province, China
Source: PLoS One. 2026 Apr 22;21(4):e0345811. doi: 10.1371/journal.pone.0345811 (PMC13102242; doi:10.1371/journal.pone.0345811)
Supplement: S1 Data — S1 Raw Data. This is the original data1 required to replicate the manuscript’s results. S2 Raw Data. This is the original data1 required to replicate the manuscript’s results. (ZIP) [file pone.0345811.s001.zip › S1 Raw Data/S1_Hunan administrative boundary GeoJSON/430112.json]

{"type":"FeatureCollection","features":[{"type":"Feature","properties":{"adcode":430112,"name":"望城区","center":[112.819549,28.347458],"centroid":[112.821335,28.368695],"childrenNum":0,"level":"district","acroutes":[100000,430000,430100],"parent":{"adcode":430100}},"geometry":{"type":"MultiPolygon","coordinates":[[[[112.962194,28.275304],[112.960053,28.279465],[112.949166,28.29667],[112.938182,28.308514],[112.925612,28.319964],[112.915063,28.329443],[112.907568,28.336821],[112.920094,28.343663],[112.943803,28.350208],[112.950995,28.353409],[112.951869,28.354519],[112.951928,28.357218],[112.95428,28.36267],[112.95631,28.368055],[112.956672,28.369696],[112.95684,28.371113],[112.956457,28.37551],[112.956936,28.377661],[112.957251,28.378116],[112.958008,28.378521],[112.959479,28.378825],[112.96115,28.378732],[112.962369,28.378521],[112.964084,28.379276],[112.96579,28.380486],[112.968262,28.382493],[112.972356,28.383395],[112.974517,28.384441],[112.976159,28.385478],[112.977635,28.38595],[112.978137,28.38641],[112.978113,28.3881],[112.977906,28.389453],[112.978017,28.390415],[112.978966,28.391161],[112.980178,28.39157],[112.981135,28.391696],[112.983575,28.391224],[112.984663,28.391464],[112.986126,28.392274],[112.99032,28.395377],[112.991006,28.39646],[112.991241,28.397426],[112.990711,28.398825],[112.9903,28.400912],[112.990213,28.402037],[112.988985,28.40315],[112.98802,28.40353],[112.986146,28.404014],[112.984918,28.405068],[112.984771,28.405857],[112.985273,28.406653],[112.987506,28.40793],[112.989204,28.409701],[112.99085,28.411244],[112.991608,28.411766],[112.992577,28.411888],[112.993422,28.410607],[112.994518,28.410282],[112.995722,28.411142],[112.996751,28.41161],[112.99809,28.411796],[113.000199,28.411711],[113.003285,28.411248],[113.005462,28.411619],[113.009026,28.413806],[113.012327,28.416112],[113.017573,28.421094],[113.021233,28.424234],[113.023613,28.428157],[113.025024,28.432641],[113.025084,28.435979],[113.024542,28.437319],[113.023613,28.438166],[113.022696,28.439675],[113.02274,28.441845],[113.02404,28.450673],[113.024155,28.456344],[113.025156,28.460405],[113.027684,28.463224],[113.027995,28.463847],[113.027987,28.464753],[113.028214,28.466451],[113.028517,28.467466],[113.029641,28.469741],[113.031228,28.471287],[113.0325,28.471978],[113.035637,28.472471],[113.037622,28.472555],[113.040756,28.472821],[113.042044,28.472783],[113.043507,28.473027],[113.044858,28.473044],[113.046521,28.473457],[113.047418,28.473806],[113.04841,28.475572],[113.04967,28.477],[113.049726,28.478242],[113.049124,28.479139],[113.048096,28.479801],[113.044918,28.482244],[113.042462,28.48368],[113.04143,28.484915],[113.039819,28.485285],[113.036917,28.486267],[113.033895,28.486111],[113.032057,28.485466],[113.03008,28.484476],[113.027779,28.483209],[113.02581,28.481772],[113.024295,28.480509],[113.022266,28.478503],[113.02101,28.476852],[113.019032,28.473023],[113.01857,28.472568],[113.01621,28.4709],[113.009963,28.467976],[113.008384,28.467369],[113.003209,28.465663],[112.998166,28.463784],[112.995499,28.462394],[112.991855,28.460936],[112.988084,28.460321],[112.98609,28.460856],[112.984922,28.4618],[112.984069,28.462752],[112.98257,28.464757],[112.9809,28.465019],[112.97968,28.465002],[112.977116,28.464631],[112.974035,28.465267],[112.970542,28.466969],[112.969255,28.468022],[112.964754,28.472989],[112.96235,28.475104],[112.961042,28.476553],[112.960783,28.477059],[112.960687,28.478638],[112.96113,28.479434],[112.961887,28.480066],[112.963482,28.480648],[112.966093,28.482265],[112.967297,28.483411],[112.96835,28.485567],[112.968577,28.487265],[112.969055,28.48964],[112.969745,28.490782],[112.97069,28.49181],[112.971842,28.492559],[112.973305,28.4932],[112.9747,28.493953],[112.976718,28.49584],[112.977547,28.49715],[112.97773,28.497832],[112.977503,28.499635],[112.977104,28.500418],[112.975334,28.503274],[112.974804,28.504794],[112.974892,28.506997],[112.976399,28.50978],[112.97834,28.512745],[112.978898,28.513936],[112.979134,28.515238],[112.978926,28.516648],[112.978603,28.52144],[112.978631,28.52344],[112.976598,28.52192],[112.974441,28.520649],[112.972839,28.520459],[112.969952,28.520703],[112.965643,28.521154],[112.963223,28.520164],[112.961241,28.519461],[112.957366,28.517436],[112.955337,28.515941],[112.954121,28.515642],[112.952455,28.515621],[112.950533,28.515255],[112.948942,28.514673],[112.947539,28.514029],[112.945259,28.511915],[112.943353,28.510589],[112.941328,28.509553],[112.939805,28.508517],[112.938389,28.508723],[112.93705,28.509216],[112.932413,28.514353],[112.928981,28.517074],[112.92672,28.518463],[112.925748,28.518787],[112.923368,28.519832],[112.921255,28.520312],[112.919648,28.520181],[112.917926,28.519655],[112.915841,28.518446],[112.91234,28.517162],[112.9101,28.517305],[112.908633,28.517065],[112.904032,28.516674],[112.902043,28.516707],[112.900125,28.517082],[112.89871,28.51752],[112.897617,28.518185],[112.895995,28.519465],[112.89456,28.521087],[112.89332,28.523221],[112.891829,28.524501],[112.891315,28.524779],[112.889158,28.523794],[112.887707,28.522257],[112.885111,28.520649],[112.882049,28.520219],[112.879745,28.520362],[112.876942,28.519882],[112.87394,28.520021],[112.872609,28.519785],[112.871465,28.51915],[112.870647,28.518013],[112.870472,28.516994],[112.870883,28.515364],[112.871114,28.512993],[112.872314,28.510125],[112.872912,28.508437],[112.873717,28.505733],[112.87394,28.50399],[112.873526,28.501669],[112.872832,28.500814],[112.87239,28.500642],[112.870081,28.501071],[112.86867,28.501678],[112.867195,28.502116],[112.865525,28.503168],[112.865002,28.50367],[112.864767,28.506605],[112.86444,28.507279],[112.863659,28.507721],[112.862056,28.507822],[112.860912,28.508091],[112.859612,28.508862],[112.85545,28.511793],[112.854453,28.512319],[112.852608,28.512526],[112.850885,28.512168],[112.845356,28.510648],[112.841445,28.5105],[112.838586,28.510707],[112.836294,28.510782],[112.833467,28.511599],[112.832315,28.512042],[112.829576,28.51173],[112.826267,28.510968],[112.824163,28.51117],[112.822931,28.511945],[112.822544,28.512791],[112.822309,28.515608],[112.822464,28.517587],[112.824362,28.522859],[112.824266,28.524211],[112.823919,28.526186],[112.823975,28.526973],[112.823126,28.527983],[112.82242,28.528371],[112.82126,28.528586],[112.818904,28.52856],[112.817569,28.528152],[112.815591,28.527794],[112.814415,28.525748],[112.812438,28.521436],[112.811313,28.520354],[112.810038,28.519777],[112.808582,28.51931],[112.806928,28.519234],[112.80501,28.518762],[112.802913,28.518627],[112.800988,28.518665],[112.798951,28.518867],[112.795996,28.519853],[112.794896,28.520463],[112.792042,28.523028],[112.791264,28.524207],[112.789406,28.527971],[112.788992,28.530055],[112.789139,28.532329],[112.788808,28.53501],[112.789701,28.537452],[112.790993,28.539305],[112.791906,28.53994],[112.792711,28.540934],[112.796933,28.54482],[112.799752,28.548011],[112.803021,28.551319],[112.805592,28.554746],[112.808028,28.557583],[112.808463,28.558719],[112.808778,28.55906],[112.807988,28.559898],[112.806071,28.559881],[112.796431,28.55853],[112.787951,28.554072],[112.776824,28.549071],[112.772686,28.546411],[112.766714,28.538547],[112.757728,28.529743],[112.754794,28.524202],[112.753873,28.517987],[112.748096,28.517036],[112.746179,28.516674],[112.745553,28.516],[112.745525,28.514294],[112.746896,28.510462],[112.741658,28.509018],[112.731655,28.507439],[112.727648,28.507788],[112.724523,28.508428],[112.722095,28.509923],[112.719767,28.510555],[112.714556,28.510648],[112.711,28.512126],[112.707623,28.514231],[112.700451,28.519697],[112.695926,28.52179],[112.688232,28.524236],[112.685389,28.525423],[112.684811,28.525217],[112.682344,28.525217],[112.68155,28.525082],[112.680789,28.524682],[112.679832,28.523659],[112.67801,28.521179],[112.67626,28.520219],[112.674673,28.519491],[112.673732,28.51891],[112.672572,28.517528],[112.670292,28.513381],[112.663766,28.502124],[112.663211,28.50108],[112.660943,28.503438],[112.657235,28.498595],[112.651762,28.495659],[112.652168,28.493579],[112.651307,28.490546],[112.651128,28.488512],[112.651837,28.487829],[112.659117,28.484038],[112.670639,28.481482],[112.676962,28.477101],[112.679314,28.474801],[112.682802,28.472062],[112.684409,28.470487],[112.684532,28.469649],[112.684385,28.468865],[112.682391,28.467749],[112.676372,28.465292],[112.673533,28.464172],[112.670132,28.461998],[112.667086,28.458674],[112.665149,28.457949],[112.66253,28.457288],[112.657566,28.451431],[112.656601,28.450854],[112.656486,28.449889],[112.655314,28.448372],[112.654764,28.448119],[112.654166,28.44913],[112.653177,28.448696],[112.653731,28.447639],[112.653476,28.447386],[112.652671,28.448166],[112.652647,28.447453],[112.653109,28.446834],[112.653683,28.446834],[112.653982,28.447293],[112.654485,28.447243],[112.654971,28.44766],[112.655477,28.447319],[112.656027,28.447892],[112.657243,28.447133],[112.658009,28.447496],[112.659221,28.44704],[112.658483,28.445663],[112.659013,28.444883],[112.660034,28.444976],[112.660548,28.444251],[112.659671,28.44131],[112.659324,28.438933],[112.659225,28.437349],[112.659312,28.43611],[112.660122,28.433695],[112.660847,28.432633],[112.662342,28.431693],[112.664858,28.430602],[112.672512,28.428347],[112.675941,28.426649],[112.678002,28.425886],[112.67911,28.42506],[112.67996,28.424166],[112.682005,28.420584],[112.681387,28.41905],[112.680829,28.418025],[112.679828,28.416883],[112.678887,28.415568],[112.678524,28.41438],[112.678174,28.412622],[112.678142,28.410645],[112.678975,28.407049],[112.679513,28.405587],[112.681682,28.402058],[112.683699,28.400398],[112.686534,28.398973],[112.690269,28.39818],[112.692837,28.398049],[112.695464,28.397691],[112.698474,28.39751],[112.700212,28.397308],[112.701368,28.39665],[112.702213,28.39587],[112.702684,28.394862],[112.702823,28.393905],[112.702213,28.392202],[112.701412,28.390722],[112.70016,28.389011],[112.698896,28.388142],[112.696628,28.385912],[112.696253,28.385111],[112.696468,28.383876],[112.698027,28.382716],[112.698853,28.382666],[112.70429,28.383142],[112.705638,28.383104],[112.706543,28.382666],[112.708014,28.382236],[112.70925,28.381633],[112.710231,28.381527],[112.713205,28.381801],[112.718216,28.382969],[112.721353,28.382855],[112.722362,28.382269],[112.722442,28.381451],[112.722876,28.380208],[112.723502,28.376628],[112.723825,28.375494],[112.723718,28.374364],[112.721772,28.371855],[112.716805,28.369852],[112.713719,28.36752],[112.71037,28.365846],[112.707396,28.364901],[112.704526,28.364361],[112.702664,28.36348],[112.701611,28.361616],[112.701121,28.359052],[112.701472,28.35742],[112.702568,28.353426],[112.703035,28.352191],[112.703629,28.351242],[112.704725,28.350579],[112.707587,28.347855],[112.708959,28.346181],[112.71149,28.34384],[112.715369,28.338365],[112.71824,28.334683],[112.719611,28.333231],[112.720464,28.331607],[112.721696,28.330211],[112.721716,28.32965],[112.72121,28.329131],[112.719743,28.329228],[112.717064,28.328908],[112.716298,28.328612],[112.716254,28.327427],[112.716653,28.32625],[112.717219,28.323436],[112.716534,28.322129],[112.714827,28.321028],[112.712037,28.319635],[112.709122,28.318349],[112.708748,28.317665],[112.708385,28.316366],[112.708532,28.315463],[112.708991,28.314737],[112.711068,28.312961],[112.711985,28.311506],[112.711885,28.309923],[112.711391,28.309071],[112.710625,28.308662],[112.708452,28.308464],[112.707436,28.308109],[112.707009,28.307312],[112.706973,28.30551],[112.709102,28.300569],[112.710155,28.29889],[112.711538,28.296316],[112.71226,28.29559],[112.713364,28.294818],[112.715617,28.293662],[112.71873,28.291282],[112.719181,28.290497],[112.719555,28.287678],[112.719659,28.285593],[112.719488,28.284293],[112.71879,28.28366],[112.714094,28.28196],[112.709955,28.280997],[112.709573,28.280706],[112.709979,28.27936],[112.710956,28.278807],[112.712104,28.279107],[112.71513,28.280786],[112.716286,28.280913],[112.717319,28.280196],[112.71525,28.278081],[112.712961,28.27703],[112.709912,28.275916],[112.706607,28.27519],[112.702397,28.274114],[112.701448,28.273477],[112.700383,28.272164],[112.699785,28.26956],[112.700001,28.264887],[112.701037,28.262997],[112.698928,28.25658],[112.700332,28.25371],[112.695942,28.254229],[112.691138,28.25306],[112.694431,28.250852],[112.69475,28.249429],[112.696744,28.24989],[112.695193,28.246339],[112.694774,28.244638],[112.694973,28.24422],[112.695811,28.243903],[112.696959,28.243718],[112.696775,28.243165],[112.695743,28.243532],[112.695225,28.24327],[112.695516,28.241809],[112.695902,28.238689],[112.696233,28.238027],[112.696078,28.237017],[112.695587,28.236131],[112.69609,28.235177],[112.697433,28.235109],[112.697581,28.23464],[112.696405,28.234037],[112.696449,28.233201],[112.69731,28.233082],[112.697796,28.233779],[112.698737,28.234028],[112.699,28.233737],[112.698589,28.232778],[112.699032,28.232259],[112.699694,28.23315],[112.700363,28.232711],[112.702321,28.230536],[112.704139,28.228924],[112.706096,28.226698],[112.706551,28.225968],[112.7062,28.224498],[112.705522,28.22313],[112.704773,28.222163],[112.701807,28.219748],[112.700483,28.218431],[112.699538,28.217683],[112.694918,28.215187],[112.692071,28.21379],[112.691569,28.213106],[112.689611,28.208393],[112.686964,28.205529],[112.68533,28.204321],[112.684381,28.204026],[112.6833,28.203388],[112.681837,28.203084],[112.680171,28.203283],[112.678879,28.204],[112.674956,28.205635],[112.67386,28.205732],[112.671181,28.205466],[112.669781,28.205103],[112.668382,28.202463],[112.667653,28.201745],[112.666644,28.200423],[112.667441,28.200233],[112.667473,28.198561],[112.669084,28.198202],[112.669813,28.198333],[112.670714,28.198164],[112.670993,28.197594],[112.670822,28.196652],[112.671464,28.19582],[112.671548,28.194058],[112.672257,28.193133],[112.671827,28.192141],[112.671783,28.19008],[112.672556,28.189721],[112.673501,28.189568],[112.673908,28.189171],[112.674877,28.18904],[112.676631,28.188415],[112.676738,28.187621],[112.676415,28.187114],[112.677855,28.187034],[112.678736,28.185505],[112.679637,28.185049],[112.68088,28.184673],[112.68161,28.183549],[112.682168,28.183313],[112.682212,28.182244],[112.682531,28.182189],[112.682962,28.183021],[112.683926,28.183668],[112.684572,28.183875],[112.686374,28.185235],[112.687746,28.184234],[112.688176,28.18322],[112.689336,28.18322],[112.690365,28.183638],[112.691393,28.183486],[112.692984,28.183676],[112.695041,28.18409],[112.696329,28.183938],[112.699805,28.183068],[112.700491,28.182388],[112.70195,28.182012],[112.705,28.180119],[112.706072,28.178531],[112.705921,28.175637],[112.706854,28.174501],[112.707209,28.17344],[112.707575,28.172963],[112.707488,28.172283],[112.708305,28.171979],[112.709804,28.171941],[112.710621,28.17039],[112.711694,28.16922],[112.712595,28.167442],[112.713583,28.167594],[112.714656,28.167403],[112.7159,28.168198],[112.717271,28.1702],[112.718387,28.170656],[112.719161,28.171489],[112.720448,28.171679],[112.721433,28.172359],[112.722761,28.172541],[112.724822,28.174737],[112.726153,28.174889],[112.727226,28.175227],[112.727696,28.17606],[112.728773,28.176364],[112.730615,28.177762],[112.732205,28.177686],[112.733493,28.177158],[112.73439,28.177158],[112.735638,28.17606],[112.735937,28.175004],[112.737352,28.174851],[112.738512,28.175755],[112.739756,28.175532],[112.742028,28.172845],[112.742977,28.172959],[112.744907,28.171746],[112.744735,28.17118],[112.743834,28.170876],[112.742587,28.171822],[112.741729,28.172051],[112.740789,28.17167],[112.742288,28.170158],[112.741646,28.168417],[112.743834,28.167171],[112.744393,28.166301],[112.746238,28.165883],[112.746621,28.165202],[112.752031,28.163174],[112.755121,28.163365],[112.75731,28.164425],[112.757995,28.16628],[112.759088,28.167412],[112.760399,28.167699],[112.761555,28.167471],[112.76248,28.166449],[112.761902,28.165295],[112.761858,28.164256],[112.762735,28.164028],[112.763421,28.163479],[112.763553,28.162684],[112.764087,28.162173],[112.764195,28.161662],[112.764777,28.162536],[112.766618,28.161058],[112.767862,28.161438],[112.768592,28.161438],[112.770398,28.162494],[112.772455,28.161662],[112.773615,28.161814],[112.773571,28.162418],[112.77267,28.163065],[112.7722,28.163821],[112.772929,28.164197],[112.774173,28.164163],[112.775333,28.164311],[112.775888,28.163973],[112.777135,28.163745],[112.777048,28.162004],[112.778981,28.161776],[112.779428,28.161852],[112.781102,28.160301],[112.781469,28.158316],[112.784084,28.157614],[112.787046,28.155438],[112.788677,28.152675],[112.788828,28.150102],[112.789259,28.148969],[112.788785,28.145978],[112.790244,28.144689],[112.790375,28.144313],[112.79179,28.143839],[112.79325,28.142251],[112.793955,28.140945],[112.794143,28.140078],[112.797105,28.139111],[112.797687,28.138147],[112.800816,28.140176],[112.803583,28.140856],[112.806075,28.142255],[112.807363,28.142483],[112.808586,28.142407],[112.807853,28.144621],[112.807897,28.145394],[112.808658,28.146916],[112.809412,28.146895],[112.809946,28.146459],[112.810568,28.146459],[112.81306,28.149392],[112.814004,28.149696],[112.814774,28.151154],[112.814798,28.152536],[112.814303,28.153824],[112.814838,28.154733],[112.816365,28.155354],[112.817608,28.154826],[112.818872,28.15494],[112.819474,28.154086],[112.820052,28.153824],[112.82177,28.153748],[112.822775,28.153499],[112.82372,28.15562],[112.824278,28.155713],[112.824557,28.156566],[112.825909,28.157568],[112.826144,28.15859],[112.826893,28.159173],[112.827862,28.159249],[112.827711,28.158307],[112.82797,28.15728],[112.828867,28.155675],[112.83035,28.154826],[112.832004,28.155903],[112.832455,28.157606],[112.833117,28.157361],[112.834943,28.154314],[112.834277,28.153347],[112.835672,28.15333],[112.836358,28.153727],[112.837558,28.153537],[112.838846,28.153043],[112.8393,28.152231],[112.839168,28.151323],[112.840671,28.150055],[112.84168,28.151568],[112.842151,28.151475],[112.842796,28.150224],[112.843781,28.151023],[112.845069,28.151344],[112.846209,28.155747],[112.852966,28.159287],[112.855279,28.161244],[112.856694,28.162625],[112.85663,28.163229],[112.855901,28.163474],[112.855602,28.164269],[112.858045,28.165008],[112.857918,28.16535],[112.856973,28.16546],[112.857188,28.166254],[112.856845,28.167598],[112.855709,28.168755],[112.854015,28.168755],[112.851396,28.16813],[112.850849,28.168591],[112.851021,28.169347],[112.849956,28.169989],[112.848617,28.169554],[112.847273,28.170027],[112.846651,28.169736],[112.845782,28.170272],[112.846161,28.170927],[112.846675,28.171231],[112.845838,28.172477],[112.846771,28.17344],[112.845184,28.173829],[112.844251,28.174568],[112.84422,28.175312],[112.844754,28.175853],[112.85185,28.178032],[112.855339,28.181344],[112.859875,28.185442],[112.862,28.186198],[112.862774,28.185784],[112.863224,28.186105],[112.862172,28.187503],[112.861335,28.188183],[112.861809,28.189205],[112.86155,28.190962],[112.861055,28.191685],[112.86035,28.192175],[112.85919,28.19212],[112.859062,28.193028],[112.858034,28.192817],[112.857344,28.193273],[112.856188,28.193387],[112.85598,28.194105],[112.856766,28.194937],[112.856702,28.195182],[112.857559,28.195444],[112.858333,28.196419],[112.859612,28.196601],[112.860007,28.197129],[112.859923,28.198181],[112.859034,28.198916],[112.857766,28.199359],[112.857603,28.200622],[112.855494,28.201031],[112.853293,28.201699],[112.853704,28.202159],[112.85478,28.202138],[112.854844,28.203198],[112.854051,28.205998],[112.852827,28.206661],[112.85081,28.20933],[112.848422,28.208595],[112.846994,28.207818],[112.845635,28.20729],[112.842469,28.20634],[112.841716,28.20971],[112.841533,28.212573],[112.840512,28.216062],[112.839794,28.217814],[112.839304,28.21857],[112.838343,28.219258],[112.838076,28.218996],[112.837087,28.219081],[112.836465,28.220457],[112.835959,28.220985],[112.834707,28.221471],[112.834544,28.222058],[112.833149,28.222159],[112.832997,28.223342],[112.831745,28.224089],[112.832196,28.22612],[112.831518,28.227133],[112.830629,28.226909],[112.830031,28.226107],[112.829353,28.225981],[112.829429,28.225178],[112.828871,28.224904],[112.828464,28.225972],[112.828217,28.225377],[112.827539,28.225554],[112.827615,28.226635],[112.82718,28.228303],[112.826044,28.229228],[112.825442,28.229515],[112.824972,28.228983],[112.824262,28.22938],[112.82364,28.230059],[112.82321,28.229928],[112.822289,28.230477],[112.821774,28.230156],[112.822608,28.229852],[112.821878,28.229836],[112.821559,28.229304],[112.821687,28.228759],[112.820375,28.22753],[112.819562,28.226149],[112.819538,28.225769],[112.818039,28.224959],[112.817417,28.225715],[112.816859,28.224807],[112.815894,28.225432],[112.814531,28.227218],[112.814571,28.227518],[112.814036,28.229126],[112.813885,28.230507],[112.812769,28.232094],[112.812318,28.231828],[112.812513,28.231453],[112.812338,28.230169],[112.811525,28.231111],[112.810612,28.231562],[112.809547,28.230562],[112.809077,28.230401],[112.808714,28.231026],[112.808535,28.23231],[112.807442,28.232778],[112.807422,28.233365],[112.806725,28.234235],[112.805939,28.234602],[112.805664,28.236333],[112.805951,28.236975],[112.805373,28.238563],[112.804644,28.238271],[112.804042,28.238453],[112.803635,28.238103],[112.803057,28.238364],[112.802862,28.238926],[112.803882,28.239074],[112.803862,28.239517],[112.803228,28.240213],[112.801793,28.240572],[112.801598,28.240952],[112.800717,28.241096],[112.799899,28.241966],[112.799708,28.243097],[112.798767,28.243794],[112.798624,28.244363],[112.799588,28.245706],[112.800493,28.245778],[112.802511,28.247631],[112.803499,28.246593],[112.804377,28.246555],[112.805194,28.246044],[112.804572,28.247103],[112.805321,28.247424],[112.805832,28.247205],[112.806095,28.247876],[112.805959,28.248522],[112.806374,28.248995],[112.806573,28.249771],[112.806402,28.250709],[112.807638,28.251181],[112.808774,28.25089],[112.809248,28.251012],[112.810317,28.250793],[112.811002,28.250974],[112.812366,28.250282],[112.81418,28.251409],[112.814674,28.252292],[112.815117,28.252397],[112.816811,28.25219],[112.817473,28.252663],[112.81772,28.253246],[112.818151,28.253237],[112.818988,28.252688],[112.819363,28.25219],[112.819933,28.252068],[112.819941,28.251696],[112.820778,28.250611],[112.822345,28.250253],[112.822548,28.249704],[112.82246,28.248484],[112.823684,28.248619],[112.82537,28.248336],[112.826335,28.2472],[112.826012,28.246567],[112.826064,28.245913],[112.827005,28.245875],[112.827563,28.245533],[112.82984,28.245419],[112.832885,28.24731],[112.83452,28.247386],[112.837801,28.246449],[112.839304,28.247015],[112.840739,28.248019],[112.84121,28.249645],[112.841572,28.249218],[112.843829,28.248872],[112.844471,28.249455],[112.845523,28.249286],[112.84642,28.247699],[112.849598,28.249003],[112.849422,28.249797],[112.850391,28.250801],[112.850435,28.254428],[112.851336,28.254385],[112.851376,28.253714],[112.852205,28.253566],[112.852911,28.253111],[112.85435,28.253047],[112.855562,28.253697],[112.85659,28.253469],[112.856578,28.251354],[112.85722,28.251333],[112.858201,28.252338],[112.858448,28.251126],[112.85921,28.251097],[112.85954,28.251578],[112.86029,28.251042],[112.861039,28.251046],[112.861885,28.252258],[112.861179,28.253381],[112.86336,28.254001],[112.868092,28.256656],[112.86873,28.255791],[112.869384,28.256078],[112.870081,28.255981],[112.871453,28.255137],[112.872322,28.255327],[112.873083,28.255812],[112.873346,28.255504],[112.874188,28.255643],[112.875272,28.254318],[112.876544,28.255639],[112.877604,28.255724],[112.878362,28.256741],[112.879167,28.256374],[112.879885,28.256808],[112.881599,28.25729],[112.882332,28.257176],[112.882492,28.256517],[112.884649,28.256154],[112.885239,28.256724],[112.885717,28.256669],[112.886542,28.25607],[112.887412,28.255943],[112.888221,28.256276],[112.888623,28.256863],[112.889269,28.257133],[112.890027,28.257049],[112.890984,28.257471],[112.891251,28.258058],[112.892845,28.258678],[112.894021,28.258577],[112.89493,28.258092],[112.895748,28.25859],[112.896565,28.260063],[112.897071,28.260253],[112.897546,28.259577],[112.898965,28.258877],[112.901696,28.258957],[112.904048,28.258632],[112.904467,28.259008],[112.904263,28.260401],[112.904861,28.261751],[112.910634,28.265909],[112.911344,28.266209],[112.912053,28.266023],[112.914401,28.266107],[112.915574,28.266871],[112.917085,28.268517],[112.917451,28.269961],[112.918157,28.270244],[112.91838,28.270898],[112.918835,28.270936],[112.919014,28.271518],[112.919616,28.272181],[112.920397,28.272692],[112.923423,28.27232],[112.924687,28.272953],[112.925644,28.273084],[112.926051,28.273456],[112.926641,28.273046],[112.92678,28.272358],[112.926972,28.2737],[112.927326,28.2737],[112.927382,28.272396],[112.929399,28.271404],[112.930129,28.271176],[112.930073,28.270252],[112.930328,28.26975],[112.929762,28.268568],[112.930751,28.269172],[112.931787,28.268661],[112.932346,28.268796],[112.932828,28.267821],[112.934008,28.267901],[112.934096,28.266766],[112.933817,28.26615],[112.933924,28.265158],[112.933785,28.264508],[112.936209,28.26517],[112.93648,28.265462],[112.936177,28.266103],[112.937261,28.266048],[112.93772,28.266614],[112.938924,28.266673],[112.939255,28.265348],[112.940674,28.265065],[112.941874,28.264199],[112.943955,28.264153],[112.94535,28.26498],[112.947013,28.265039],[112.948878,28.264322],[112.950489,28.264575],[112.950956,28.264373],[112.951546,28.265512],[112.951071,28.265711],[112.950326,28.265521],[112.950665,28.26609],[112.950102,28.266386],[112.950122,28.266968],[112.950513,28.267255],[112.950912,28.26818],[112.95149,28.268209],[112.95188,28.268754],[112.951163,28.268809],[112.950968,28.269129],[112.951613,28.270548],[112.952255,28.270075],[112.953005,28.270206],[112.952578,28.269813],[112.953188,28.269463],[112.953595,28.269944],[112.953276,28.270476],[112.953738,28.271286],[112.954412,28.271636],[112.954316,28.270539],[112.955002,28.271079],[112.961457,28.273135],[112.962194,28.275304]]]]}}]}
