# Supplementary material for: The influence of extreme rainfall on crime: Spatiotemporal dynamics in Hunan Province, China
Source: PLoS One. 2026 Apr 22;21(4):e0345811. doi: 10.1371/journal.pone.0345811 (PMC13102242; doi:10.1371/journal.pone.0345811)
Supplement: S1 Data — S1 Raw Data. This is the original data1 required to replicate the manuscript’s results. S2 Raw Data. This is the original data1 required to replicate the manuscript’s results. (ZIP) [file pone.0345811.s001.zip › S1 Raw Data/S1_Hunan administrative boundary GeoJSON/430121.json]

{"type":"FeatureCollection","features":[{"type":"Feature","properties":{"adcode":430121,"name":"长沙县","center":[113.080098,28.237888],"centroid":[113.23516,28.357041],"childrenNum":0,"level":"district","acroutes":[100000,430000,430100],"parent":{"adcode":430100}},"geometry":{"type":"MultiPolygon","coordinates":[[[[113.057094,28.223091],[113.058401,28.21929],[113.059749,28.217433],[113.061489,28.217048],[113.06516,28.218462],[113.065006,28.217206],[113.069227,28.21785],[113.072622,28.217578],[113.072786,28.215362],[113.081232,28.215286],[113.081438,28.213107],[113.083802,28.21264],[113.084754,28.212975],[113.084712,28.210038],[113.085754,28.210057],[113.087674,28.211231],[113.087959,28.212034],[113.086764,28.215216],[113.088112,28.215216],[113.0888,28.214193],[113.089842,28.214907],[113.091159,28.214534],[113.091471,28.213012],[113.092708,28.212975],[113.09265,28.211509],[113.094797,28.211194],[113.094861,28.210335],[113.096929,28.210076],[113.097965,28.207632],[113.097616,28.207177],[113.10135,28.207512],[113.103413,28.205244],[113.103518,28.20736],[113.105459,28.207928],[113.105428,28.20532],[113.106697,28.20544],[113.105872,28.204619],[113.106364,28.201063],[113.106242,28.199762],[113.108151,28.19985],[113.107934,28.202806],[113.109701,28.202756],[113.110975,28.201082],[113.109785,28.197343],[113.108077,28.197305],[113.106713,28.196654],[113.107289,28.194058],[113.106803,28.192864],[113.107607,28.189479],[113.108749,28.189441],[113.109135,28.187855],[113.108781,28.185707],[113.108992,28.184469],[113.107834,28.183737],[113.107173,28.182378],[113.109674,28.181045],[113.11116,28.179308],[113.113916,28.174494],[113.115175,28.17179],[113.114915,28.16944],[113.113466,28.168056],[113.112266,28.167494],[113.108828,28.167165],[113.106263,28.168031],[113.102249,28.169952],[113.098774,28.171228],[113.095448,28.171272],[113.092846,28.17088],[113.089805,28.169364],[113.0834,28.164651],[113.080084,28.161378],[113.077493,28.157416],[113.076287,28.153852],[113.075399,28.15013],[113.074796,28.144803],[113.074796,28.14067],[113.075361,28.137611],[113.077234,28.134382],[113.079735,28.131519],[113.084992,28.126077],[113.086584,28.123018],[113.089525,28.113682],[113.103603,28.09839],[113.117338,28.089146],[113.12626,28.088849],[113.13708,28.091878],[113.152185,28.08945],[113.155443,28.089601],[113.161281,28.082336],[113.165745,28.078549],[113.16849,28.074913],[113.173641,28.068855],[113.17536,28.062341],[113.173641,28.057642],[113.174328,28.056282],[113.183541,28.056718],[113.187883,28.057851],[113.190914,28.05816],[113.194521,28.05804],[113.195816,28.05773],[113.197831,28.056099],[113.200645,28.050058],[113.201422,28.049211],[113.203675,28.04942],[113.204495,28.050191],[113.208023,28.055523],[113.211159,28.058167],[113.2176,28.060785],[113.22034,28.060981],[113.223703,28.060842],[113.225671,28.059274],[113.226459,28.057964],[113.227543,28.053094],[113.228352,28.052114],[113.231324,28.050925],[113.233059,28.0509],[113.235809,28.051905],[113.237941,28.053727],[113.238855,28.055453],[113.238956,28.058135],[113.238327,28.059134],[113.234275,28.061506],[113.233302,28.062815],[113.232906,28.06549],[113.233556,28.068134],[113.234968,28.070322],[113.237232,28.072472],[113.23903,28.075349],[113.240104,28.075716],[113.242473,28.074546],[113.244853,28.071928],[113.248962,28.066717],[113.253093,28.06212],[113.256266,28.060064],[113.269218,28.054062],[113.273703,28.051222],[113.278113,28.049072],[113.281731,28.047623],[113.284962,28.046795],[113.297089,28.04503],[113.300209,28.044979],[113.301489,28.044315],[113.302351,28.042146],[113.30159,28.039014],[113.299522,28.036288],[113.30059,28.033599],[113.303705,28.031506],[113.308037,28.030873],[113.316012,28.032265],[113.31863,28.034061],[113.320872,28.036364],[113.319613,28.037945],[113.315525,28.038464],[113.312976,28.039267],[113.31121,28.041127],[113.305265,28.049489],[113.304948,28.051412],[113.305847,28.05293],[113.308925,28.056421],[113.3125,28.057313],[113.320661,28.055827],[113.324156,28.056156],[113.325574,28.05756],[113.327192,28.063308],[113.328541,28.064036],[113.332301,28.062221],[113.334967,28.062777],[113.338431,28.064403],[113.341884,28.066648],[113.346036,28.068836],[113.350203,28.071479],[113.355074,28.075975],[113.356803,28.078505],[113.358157,28.081211],[113.361352,28.083626],[113.363145,28.084126],[113.365202,28.085865],[113.365535,28.08914],[113.366455,28.093648],[113.367989,28.095507],[113.372141,28.097517],[113.374066,28.097966],[113.376297,28.099193],[113.378096,28.101272],[113.380026,28.104086],[113.383797,28.106949],[113.38597,28.108068],[113.389942,28.11121],[113.399324,28.113758],[113.40098,28.114997],[113.402651,28.116956],[113.403085,28.118309],[113.404375,28.11951],[113.40849,28.12157],[113.413524,28.123125],[113.422245,28.131993],[113.424271,28.132884],[113.430845,28.13868],[113.43213,28.140361],[113.43258,28.142446],[113.428655,28.143659],[113.425535,28.143678],[113.41866,28.142762],[113.415598,28.143337],[113.413064,28.145612],[113.407749,28.148797],[113.406226,28.15044],[113.405814,28.155407],[113.404803,28.156822],[113.402836,28.158244],[113.397796,28.157587],[113.390963,28.155426],[113.382533,28.153201],[113.377493,28.151527],[113.370131,28.148115],[113.367513,28.147053],[113.362774,28.143571],[113.361558,28.142282],[113.359009,28.142743],[113.359469,28.145897],[113.360305,28.147078],[113.36287,28.149044],[113.365186,28.151571],[113.365001,28.153208],[113.363732,28.154851],[113.36087,28.157511],[113.356751,28.162319],[113.354461,28.162098],[113.352097,28.162275],[113.353657,28.167462],[113.354688,28.169655],[113.356317,28.175176],[113.356576,28.176983],[113.358898,28.18109],[113.366186,28.183155],[113.369327,28.185347],[113.370041,28.187148],[113.370258,28.191146],[113.36975,28.192447],[113.3681,28.193641],[113.364276,28.194892],[113.362563,28.196705],[113.360849,28.197046],[113.359501,28.196263],[113.358136,28.19277],[113.356285,28.19114],[113.354228,28.190698],[113.348611,28.190426],[113.346496,28.189251],[113.345591,28.186946],[113.343227,28.18481],[113.341556,28.184867],[113.340165,28.185884],[113.339266,28.187186],[113.340705,28.191355],[113.340202,28.192713],[113.337844,28.193679],[113.336114,28.193344],[113.332851,28.191096],[113.324331,28.18644],[113.321015,28.185013],[113.317863,28.184002],[113.315843,28.183774],[113.312109,28.181791],[113.307963,28.181469],[113.305403,28.179946],[113.301822,28.178215],[113.299326,28.177653],[113.297771,28.175821],[113.295465,28.173907],[113.292186,28.173982],[113.288939,28.180679],[113.286792,28.184191],[113.286549,28.185929],[113.285523,28.187002],[113.282847,28.187179],[113.28209,28.188032],[113.278864,28.193686],[113.27824,28.195719],[113.278753,28.19752],[113.280171,28.198587],[113.280811,28.200842],[113.280197,28.205131],[113.27658,28.20988],[113.272904,28.213953],[113.268123,28.219877],[113.267034,28.222952],[113.267081,28.224796],[113.268398,28.227328],[113.270032,28.228181],[113.27348,28.229185],[113.278531,28.231193],[113.28263,28.233498],[113.28392,28.235632],[113.284195,28.240424],[113.284904,28.242116],[113.289071,28.245488],[113.289145,28.247293],[113.287749,28.25062],[113.288976,28.252142],[113.293514,28.253486],[113.29582,28.254661],[113.298342,28.260184],[113.299056,28.263391],[113.299749,28.270858],[113.299432,28.273655],[113.300135,28.27582],[113.301151,28.276949],[113.302473,28.281664],[113.303642,28.284592],[113.305107,28.285937],[113.3071,28.287123],[113.308893,28.288916],[113.310126,28.291907],[113.310528,28.294665],[113.311363,28.295851],[113.312897,28.296122],[113.315573,28.293636],[113.317678,28.293522],[113.321581,28.296217],[113.324987,28.298912],[113.327309,28.301278],[113.3277,28.303139],[113.327457,28.304603],[113.326245,28.30579],[113.32504,28.307657],[113.325299,28.309575],[113.329657,28.312554],[113.330693,28.314181],[113.3309,28.315879],[113.330989,28.321689],[113.332058,28.328452],[113.332565,28.329859],[113.336373,28.336111],[113.336453,28.338539],[113.336151,28.34023],[113.335326,28.341472],[113.334565,28.343787],[113.33301,28.350391],[113.332454,28.354964],[113.332523,28.356774],[113.333438,28.358742],[113.337986,28.361321],[113.339081,28.363743],[113.339546,28.365887],[113.339377,28.369274],[113.337119,28.378247],[113.3353,28.384798],[113.330952,28.396323],[113.32944,28.40056],[113.328297,28.402874],[113.328186,28.40445],[113.328779,28.407494],[113.329874,28.409808],[113.333993,28.413798],[113.337912,28.416836],[113.341953,28.418633],[113.344846,28.421551],[113.34722,28.42273],[113.352022,28.422263],[113.354381,28.422371],[113.356,28.42428],[113.356327,28.427331],[113.357306,28.429751],[113.360828,28.430526],[113.362875,28.43069],[113.365445,28.431528],[113.366667,28.43282],[113.367502,28.434396],[113.368163,28.437219],[113.368121,28.44049],[113.36902,28.442406],[113.371019,28.444656],[113.375509,28.448361],[113.377757,28.448859],[113.379545,28.448739],[113.384151,28.449791],[113.388773,28.451915],[113.394982,28.453919],[113.399266,28.454347],[113.405914,28.455387],[113.408796,28.456275],[113.411166,28.457951],[113.412202,28.459526],[113.412922,28.462683],[113.412932,28.464264],[113.412134,28.467875],[113.41188,28.470981],[113.407649,28.476424],[113.407723,28.478169],[113.408426,28.479466],[113.40997,28.480411],[113.416169,28.481621],[113.418855,28.482396],[113.425048,28.483599],[113.42902,28.485489],[113.430316,28.487057],[113.431083,28.488915],[113.434087,28.498603],[113.435679,28.499718],[113.436937,28.495932],[113.438201,28.494679],[113.440629,28.493929],[113.447446,28.494616],[113.452428,28.495309],[113.459832,28.496833],[113.46136,28.497551],[113.462402,28.499063],[113.465464,28.500902],[113.468141,28.500769],[113.470245,28.500247],[113.472467,28.500448],[113.474519,28.50128],[113.475539,28.502961],[113.475497,28.505443],[113.474508,28.509687],[113.4761,28.510122],[113.480569,28.510764],[113.483948,28.51169],[113.487962,28.51329],[113.490586,28.514001],[113.495356,28.513164],[113.49791,28.514165],[113.500021,28.516571],[113.50055,28.517918],[113.502089,28.51948],[113.504389,28.520872],[113.505738,28.522836],[113.506864,28.529026],[113.506827,28.532924],[113.507367,28.536947],[113.506362,28.537954],[113.504617,28.540951],[113.503791,28.5433],[113.502522,28.548116],[113.501787,28.551761],[113.501554,28.555015],[113.500936,28.559176],[113.49965,28.561952],[113.497223,28.565836],[113.495155,28.567875],[113.491353,28.57045],[113.486011,28.573156],[113.478792,28.576221],[113.475857,28.577877],[113.474587,28.579179],[113.474344,28.580715],[113.474757,28.582742],[113.473694,28.58536],[113.472387,28.587222],[113.469791,28.590105],[113.467051,28.592276],[113.46273,28.596517],[113.460504,28.597454],[113.459049,28.596806],[113.456902,28.593861],[113.454358,28.591042],[113.452909,28.590633],[113.449456,28.590979],[113.446499,28.593949],[113.445188,28.593817],[113.442914,28.59103],[113.441999,28.590369],[113.438027,28.590325],[113.433658,28.590488],[113.430401,28.590293],[113.426783,28.585775],[113.426365,28.581709],[113.425493,28.578657],[113.424324,28.57872],[113.422171,28.583623],[113.420992,28.587115],[113.419855,28.588613],[113.418639,28.588953],[113.415672,28.58765],[113.414921,28.588305],[113.414582,28.590904],[113.41519,28.595957],[113.416925,28.604659],[113.418374,28.606874],[113.420717,28.608661],[113.420786,28.609535],[113.418173,28.613814],[113.417708,28.617035],[113.418348,28.61957],[113.41931,28.620036],[113.423007,28.619929],[113.424387,28.62281],[113.425323,28.62822],[113.426439,28.632026],[113.426503,28.634737],[113.425313,28.635958],[113.424509,28.636052],[113.421219,28.634599],[113.417084,28.633278],[113.4139,28.632498],[113.411827,28.632253],[113.409701,28.63246],[113.406982,28.633127],[113.403328,28.634505],[113.400705,28.636209],[113.397405,28.639304],[113.384759,28.644562],[113.381147,28.644889],[113.375816,28.643342],[113.371633,28.640958],[113.369628,28.640027],[113.365445,28.637222],[113.363964,28.635134],[113.361346,28.633265],[113.360088,28.631466],[113.359802,28.625471],[113.358596,28.622401],[113.352964,28.617752],[113.34923,28.616595],[113.347284,28.616865],[113.343296,28.618344],[113.340483,28.618859],[113.334216,28.619224],[113.332216,28.618985],[113.325188,28.615859],[113.32349,28.615412],[113.320322,28.615783],[113.318037,28.61689],[113.316192,28.619476],[113.315636,28.621017],[113.315086,28.624742],[113.316541,28.628623],[113.315256,28.630435],[113.309993,28.633159],[113.304504,28.634115],[113.297237,28.634712],[113.292964,28.635926],[113.289119,28.637581],[113.287136,28.638172],[113.283614,28.638706],[113.278589,28.637581],[113.27722,28.63541],[113.27649,28.633523],[113.275617,28.632511],[113.27375,28.631592],[113.268689,28.631171],[113.264648,28.631334],[113.263395,28.630466],[113.262364,28.628925],[113.260957,28.628132],[113.258873,28.627617],[113.25634,28.627931],[113.251818,28.629699],[113.251009,28.634083],[113.247518,28.638128],[113.245958,28.6406],[113.246096,28.641971],[113.247772,28.644084],[113.2481,28.6455],[113.246217,28.648041],[113.245091,28.650097],[113.243589,28.656179],[113.238258,28.66087],[113.233609,28.661612],[113.233466,28.657191],[113.234863,28.651179],[113.234709,28.646443],[113.233715,28.64521],[113.231975,28.644304],[113.225972,28.64226],[113.221472,28.640197],[113.217854,28.638788],[113.214628,28.636832],[113.213655,28.635958],[113.212851,28.634272],[113.212978,28.632662],[113.214284,28.627233],[113.215231,28.624534],[113.215453,28.620822],[113.213591,28.618356],[113.211127,28.616613],[113.208361,28.615097],[113.204019,28.610347],[113.201517,28.609139],[113.19909,28.609051],[113.19735,28.60761],[113.195816,28.604508],[113.195034,28.603671],[113.186519,28.601998],[113.185191,28.601305],[113.183435,28.599103],[113.183277,28.596869],[113.185599,28.591426],[113.187079,28.587424],[113.188941,28.584749],[113.189697,28.58215],[113.18965,28.58018],[113.1881,28.578154],[113.185128,28.573559],[113.185112,28.572376],[113.185916,28.569971],[113.186117,28.567957],[113.189036,28.567189],[113.191564,28.567504],[113.193775,28.567063],[113.194669,28.566466],[113.199053,28.558213],[113.200756,28.555588],[113.199915,28.553996],[113.198529,28.552995],[113.195626,28.551572],[113.193928,28.55008],[113.193341,28.548619],[113.193859,28.544187],[113.194759,28.541537],[113.192368,28.538093],[113.188597,28.533868],[113.185921,28.529228],[113.185339,28.524996],[113.184615,28.522156],[113.18397,28.515236],[113.18306,28.51016],[113.185059,28.506954],[113.185884,28.505065],[113.18544,28.503371],[113.182378,28.501418],[113.179532,28.500436],[113.178596,28.499252],[113.177644,28.499359],[113.177063,28.498389],[113.176555,28.495624],[113.175502,28.493589],[113.171388,28.492411],[113.170616,28.488941],[113.171182,28.48433],[113.170991,28.482459],[113.169891,28.480468],[113.167532,28.478767],[113.161017,28.476109],[113.159986,28.474761],[113.156511,28.47197],[113.15429,28.47088],[113.151608,28.471529],[113.14944,28.471069],[113.147975,28.47117],[113.143612,28.472486],[113.140232,28.472511],[113.136599,28.471976],[113.133547,28.471107],[113.131183,28.471308],[113.128994,28.472587],[113.128666,28.473998],[113.129412,28.480323],[113.130697,28.484235],[113.132077,28.490774],[113.131707,28.494969],[113.131173,28.49694],[113.129925,28.498956],[113.126085,28.499831],[113.121225,28.500354],[113.117703,28.500259],[113.114598,28.49888],[113.111917,28.499302],[113.105354,28.501897],[113.103349,28.503169],[113.102889,28.504466],[113.101657,28.505978],[113.096564,28.508692],[113.096574,28.508126],[113.09383,28.507364],[113.091804,28.506274],[113.08953,28.506016],[113.087562,28.507294],[113.084992,28.508233],[113.085193,28.512074],[113.084315,28.515166],[113.081396,28.518693],[113.079037,28.521886],[113.076647,28.523554],[113.07478,28.524039],[113.072162,28.523611],[113.070385,28.522352],[113.067936,28.519272],[113.067254,28.517402],[113.066244,28.51169],[113.064747,28.508396],[113.063705,28.505279],[113.06232,28.503402],[113.060929,28.502256],[113.057036,28.500461],[113.055254,28.499365],[113.052858,28.496852],[113.051346,28.494855],[113.049944,28.492298],[113.047813,28.489564],[113.044661,28.487095],[113.041429,28.484915],[113.042466,28.483681],[113.04492,28.482244],[113.049124,28.479139],[113.049674,28.476997],[113.047416,28.473809],[113.044856,28.473041],[113.035638,28.472474],[113.032502,28.471982],[113.031228,28.471289],[113.029641,28.469739],[113.028213,28.466451],[113.027684,28.463225],[113.025156,28.460408],[113.024157,28.456344],[113.02404,28.450673],[113.022739,28.441845],[113.022697,28.439677],[113.024543,28.43732],[113.025082,28.435978],[113.025024,28.432644],[113.023612,28.428156],[113.021232,28.42423],[113.017572,28.421091],[113.012326,28.416111],[113.009026,28.413804],[113.005461,28.411617],[113.003282,28.411245],[113.000199,28.411712],[112.996751,28.411611],[112.994519,28.410281],[112.993419,28.410609],[112.992578,28.411888],[112.990849,28.411245],[112.987506,28.407929],[112.985274,28.406656],[112.984915,28.405067],[112.986147,28.404015],[112.988987,28.403151],[112.990214,28.402035],[112.990711,28.398826],[112.99124,28.397427],[112.99032,28.395378],[112.986126,28.392276],[112.983577,28.391223],[112.981133,28.391696],[112.978505,28.390882],[112.991658,28.380283],[113.000442,28.377585],[113.007994,28.376941],[113.016811,28.376651],[113.031725,28.376481],[113.036305,28.374388],[113.039615,28.371563],[113.043899,28.365029],[113.055746,28.358584],[113.063441,28.355147],[113.068677,28.354705],[113.074589,28.35685],[113.078572,28.356421],[113.081761,28.353734],[113.079651,28.351123],[113.080005,28.35],[113.081703,28.34872],[113.082179,28.3465],[113.081708,28.345017],[113.079873,28.343699],[113.076858,28.344033],[113.076319,28.342091],[113.077435,28.340816],[113.077022,28.337801],[113.075991,28.336426],[113.075552,28.334124],[113.073336,28.333903],[113.072146,28.333152],[113.071146,28.3309],[113.070776,28.327853],[113.069681,28.325941],[113.066704,28.323935],[113.062642,28.32198],[113.059755,28.321311],[113.059268,28.320112],[113.060167,28.31591],[113.062859,28.31408],[113.064017,28.312042],[113.060886,28.311191],[113.06031,28.310194],[113.060432,28.308926],[113.061389,28.306111],[113.061135,28.304111],[113.059834,28.303486],[113.059109,28.304162],[113.058972,28.305884],[113.058247,28.305991],[113.057264,28.304515],[113.058004,28.30242],[113.060971,28.300047],[113.061997,28.299517],[113.06333,28.297946],[113.063166,28.29693],[113.05977,28.293844],[113.056116,28.293907],[113.054619,28.292513],[113.054286,28.291604],[113.052959,28.290771],[113.050526,28.289925],[113.0462,28.289433],[113.042979,28.287716],[113.041186,28.286221],[113.038256,28.282093],[113.035786,28.276747],[113.031074,28.26906],[113.030027,28.265815],[113.029937,28.262993],[113.034348,28.259559],[113.035707,28.258789],[113.038108,28.256334],[113.039748,28.253651],[113.041287,28.253158],[113.043079,28.253411],[113.051018,28.256725],[113.052107,28.256851],[113.053726,28.255911],[113.05371,28.252413],[113.052985,28.248909],[113.053387,28.247843],[113.05674,28.246472],[113.057814,28.245658],[113.058982,28.245608],[113.059416,28.240954],[113.059236,28.237261],[113.058491,28.230726],[113.057057,28.2307],[113.055709,28.228396],[113.055788,28.227328],[113.057094,28.223091]]]]}}]}
