# Supplementary material for: The influence of extreme rainfall on crime: Spatiotemporal dynamics in Hunan Province, China
Source: PLoS One. 2026 Apr 22;21(4):e0345811. doi: 10.1371/journal.pone.0345811 (PMC13102242; doi:10.1371/journal.pone.0345811)
Supplement: S1 Data — S1 Raw Data. This is the original data1 required to replicate the manuscript’s results. S2 Raw Data. This is the original data1 required to replicate the manuscript’s results. (ZIP) [file pone.0345811.s001.zip › S1 Raw Data/S1_Hunan administrative boundary GeoJSON/430181.json]

{"type":"FeatureCollection","features":[{"type":"Feature","properties":{"adcode":430181,"name":"浏阳市","center":[113.633301,28.141112],"centroid":[113.715506,28.228483],"childrenNum":0,"level":"district","acroutes":[100000,430000,430100],"parent":{"adcode":430100}},"geometry":{"type":"MultiPolygon","coordinates":[[[[113.915812,27.993503],[113.916311,27.996505],[113.918945,28.001411],[113.921026,28.002668],[113.925297,28.004169],[113.927357,28.00656],[113.929796,28.010919],[113.930653,28.01535],[113.934338,28.018366],[113.935531,28.018919],[113.937493,28.018287],[113.944062,28.014187],[113.951163,28.01377],[113.957331,28.014244],[113.961927,28.015178],[113.96557,28.016866],[113.966285,28.017799],[113.966329,28.019271],[113.96493,28.021253],[113.961624,28.024434],[113.959467,28.025964],[113.956973,28.028412],[113.956236,28.030609],[113.957136,28.033431],[113.957938,28.034817],[113.96029,28.037509],[113.961808,28.038852],[113.963347,28.039641],[113.968833,28.041142],[113.976107,28.040991],[113.981202,28.040316],[113.989256,28.038722],[113.997386,28.040245],[114.000574,28.040438],[114.002167,28.039936],[114.004855,28.038206],[114.010189,28.038069],[114.015002,28.036353],[114.017864,28.034838],[114.019598,28.033467],[114.022254,28.03249],[114.024542,28.032282],[114.025452,28.031406],[114.026829,28.031808],[114.027826,28.036217],[114.027328,28.037847],[114.027967,28.040252],[114.027555,28.041795],[114.029984,28.042485],[114.032986,28.04616],[114.034255,28.049592],[114.034862,28.050238],[114.037258,28.051308],[114.040586,28.051717],[114.04283,28.052442],[114.045713,28.052887],[114.045106,28.054344],[114.045529,28.056742],[114.047003,28.057316],[114.046862,28.058292],[114.044618,28.062858],[114.042949,28.067739],[114.040759,28.068995],[114.037442,28.072619],[114.038136,28.074048],[114.037355,28.075332],[114.037865,28.07615],[114.036304,28.078146],[114.033528,28.0791],[114.030536,28.079466],[114.029246,28.080069],[114.028238,28.081569],[114.025333,28.080521],[114.024173,28.080916],[114.021225,28.083019],[114.019078,28.085444],[114.019609,28.085825],[114.02233,28.084705],[114.023219,28.086026],[114.026829,28.084138],[114.028347,28.084217],[114.028249,28.087762],[114.027122,28.090432],[114.027024,28.092384],[114.024357,28.093697],[114.023046,28.095835],[114.022482,28.099079],[114.02155,28.099847],[114.018341,28.100492],[114.017355,28.102767],[114.016639,28.10746],[114.016531,28.110767],[114.015674,28.117511],[114.017073,28.120173],[114.016433,28.121457],[114.014807,28.12333],[114.01343,28.123982],[114.009203,28.123746],[114.007891,28.124226],[114.007208,28.125424],[114.007262,28.131952],[114.00814,28.138042],[114.006731,28.140474],[114.005983,28.144849],[113.999891,28.147238],[113.997636,28.149927],[113.995825,28.152624],[113.994676,28.154869],[113.994037,28.157515],[113.992996,28.158856],[113.992638,28.161424],[113.994102,28.163962],[113.99563,28.164787],[114.000216,28.164428],[114.005983,28.165927],[114.00736,28.166565],[114.010037,28.171248],[114.011251,28.17441],[114.012346,28.175099],[114.016195,28.173959],[114.025019,28.172173],[114.027295,28.172094],[114.031805,28.17398],[114.03381,28.174052],[114.036477,28.173636],[114.041008,28.173399],[114.043393,28.174002],[114.045908,28.176031],[114.048022,28.176691],[114.049854,28.175048],[114.052163,28.171872],[114.053464,28.171083],[114.060326,28.170997],[114.068673,28.171657],[114.072467,28.172725],[114.075427,28.173851],[114.077627,28.174159],[114.080403,28.175278],[114.08192,28.177687],[114.083774,28.1792],[114.092034,28.180139],[114.093314,28.180957],[114.095514,28.181487],[114.10062,28.180964],[114.10281,28.180986],[114.105325,28.181516],[114.107254,28.182972],[114.107818,28.184398],[114.107796,28.185897],[114.106658,28.18903],[114.106701,28.190636],[114.10758,28.193045],[114.107948,28.195052],[114.106615,28.198192],[114.106279,28.199669],[114.106636,28.201626],[114.109444,28.204909],[114.111623,28.205963],[114.117195,28.210701],[114.120014,28.212157],[114.121217,28.213139],[114.122919,28.217325],[114.126247,28.22022],[114.128653,28.223388],[114.12964,28.228147],[114.135472,28.231222],[114.137326,28.23239],[114.143776,28.238159],[114.144676,28.239313],[114.144903,28.242007],[114.14396,28.245203],[114.144068,28.246686],[114.145033,28.24779],[114.148752,28.249237],[114.152101,28.249545],[114.153662,28.249044],[114.155993,28.248915],[114.165858,28.253021],[114.167928,28.253558],[114.170703,28.253522],[114.173663,28.252734],[114.177229,28.250986],[114.180536,28.249803],[114.182151,28.250047],[114.182454,28.251423],[114.182129,28.252784],[114.18369,28.256811],[114.183322,28.261389],[114.183907,28.265573],[114.184666,28.267637],[114.186476,28.267587],[114.188666,28.266863],[114.193046,28.267916],[114.196265,28.268289],[114.198379,28.269786],[114.199127,28.27248],[114.197848,28.276828],[114.198802,28.278547],[114.198401,28.280145],[114.196449,28.281972],[114.196146,28.284421],[114.198151,28.290739],[114.19994,28.291892],[114.202021,28.291112],[114.204656,28.291928],[114.208114,28.294127],[114.210434,28.294714],[114.21567,28.294005],[114.219008,28.29586],[114.221946,28.298346],[114.224776,28.300308],[114.22715,28.301017],[114.228559,28.302564],[114.229047,28.305379],[114.230911,28.306704],[114.23296,28.307183],[114.235128,28.310922],[114.238023,28.311337],[114.239963,28.311924],[114.241698,28.313034],[114.242576,28.314753],[114.243996,28.315627],[114.245546,28.315927],[114.25063,28.318197],[114.254088,28.320911],[114.255671,28.323611],[114.255519,28.326597],[114.254587,28.328129],[114.253026,28.329439],[114.250413,28.333077],[114.247118,28.338088],[114.247866,28.341131],[114.248494,28.342398],[114.252202,28.346722],[114.25372,28.349765],[114.255649,28.350638],[114.25785,28.349973],[114.259736,28.350101],[114.261265,28.352235],[114.260928,28.354003],[114.260126,28.355707],[114.258684,28.357539],[114.256202,28.359687],[114.251584,28.362457],[114.250598,28.363881],[114.24986,28.365993],[114.250619,28.368118],[114.258077,28.372928],[114.259281,28.375226],[114.259118,28.378267],[114.256354,28.381853],[114.256094,28.38322],[114.255996,28.392101],[114.25501,28.393918],[114.252462,28.395736],[114.249362,28.396222],[114.24728,28.396036],[114.242684,28.396458],[114.240548,28.397067],[114.236147,28.396923],[114.23334,28.398791],[114.229231,28.396644],[114.228158,28.395435],[114.226456,28.396788],[114.22586,28.398169],[114.223952,28.400558],[114.222521,28.401632],[114.220775,28.402312],[114.217339,28.402104],[114.214618,28.403063],[114.213491,28.40649],[114.210791,28.410368],[114.210184,28.412028],[114.208027,28.415498],[114.206694,28.418524],[114.204526,28.421779],[114.202238,28.424447],[114.193382,28.430864],[114.189111,28.431801],[114.18639,28.4312],[114.182769,28.431765],[114.181284,28.432552],[114.178682,28.433282],[114.172362,28.432781],[114.171831,28.434612],[114.173229,28.436165],[114.175484,28.437037],[114.18085,28.436787],[114.182975,28.436865],[114.187539,28.438954],[114.190032,28.441314],[114.191398,28.446307],[114.192168,28.44763],[114.193761,28.449075],[114.19697,28.450641],[114.199658,28.453459],[114.201165,28.457078],[114.202314,28.459266],[114.206434,28.459867],[114.208049,28.460396],[114.211192,28.462527],[114.214922,28.464737],[114.216895,28.46641],[114.218564,28.468648],[114.219312,28.47055],[114.219713,28.476106],[114.21942,28.479088],[114.218792,28.482627],[114.218195,28.484571],[114.216884,28.485701],[114.213057,28.487174],[114.210856,28.487774],[114.205902,28.491235],[114.20445,28.492715],[114.200688,28.494416],[114.197295,28.497476],[114.195593,28.498555],[114.192428,28.499449],[114.185208,28.497404],[114.180037,28.496904],[114.17466,28.497383],[114.171885,28.498048],[114.168893,28.499349],[114.1646,28.501951],[114.159961,28.50679],[114.154649,28.507548],[114.151624,28.511258],[114.148936,28.515468],[114.147288,28.517691],[114.143841,28.519213],[114.14267,28.520235],[114.140621,28.523423],[114.139678,28.526389],[114.13906,28.52989],[114.138106,28.533707],[114.136925,28.535365],[114.133672,28.536544],[114.131147,28.536522],[114.128046,28.536094],[114.126377,28.535515],[114.125412,28.534414],[114.123201,28.534736],[114.121304,28.53758],[114.118496,28.538995],[114.11468,28.539131],[114.109433,28.538573],[114.104631,28.53893],[114.100663,28.540324],[114.098972,28.541281],[114.097335,28.542811],[114.094636,28.546219],[114.091893,28.547905],[114.090311,28.549727],[114.086766,28.555886],[114.081562,28.554786],[114.075893,28.555408],[114.073887,28.555208],[114.07134,28.553],[114.068446,28.550956],[114.065952,28.54772],[114.062277,28.546126],[114.057291,28.545312],[114.053291,28.544168],[114.05173,28.544376],[114.043068,28.550042],[114.040054,28.551028],[114.037279,28.550185],[114.032249,28.547655],[114.03032,28.546426],[114.027295,28.54369],[114.025441,28.542804],[114.019577,28.542896],[114.017626,28.543604],[114.015056,28.545683],[114.014569,28.552035],[114.01355,28.554593],[114.010926,28.55673],[114.006015,28.558937],[114.002015,28.562181],[113.99576,28.564896],[113.993354,28.564796],[113.990286,28.563181],[113.987413,28.562838],[113.983511,28.562881],[113.979044,28.56421],[113.976844,28.564667],[113.974296,28.563974],[113.970632,28.558773],[113.966003,28.55012],[113.963575,28.54379],[113.962459,28.542332],[113.959488,28.541439],[113.953212,28.538102],[113.951,28.536415],[113.948008,28.532099],[113.944843,28.528897],[113.941255,28.526367],[113.939845,28.526546],[113.938404,28.528325],[113.935444,28.531391],[113.932528,28.530798],[113.927758,28.52889],[113.917861,28.525445],[113.913763,28.525531],[113.911118,28.526088],[113.906966,28.527575],[113.903205,28.528611],[113.901665,28.52829],[113.90005,28.527225],[113.8976,28.524873],[113.889524,28.515625],[113.88857,28.515096],[113.885643,28.515168],[113.880245,28.516969],[113.876494,28.518906],[113.873437,28.52105],[113.8687,28.524023],[113.862119,28.52939],[113.86058,28.531055],[113.858455,28.532227],[113.855789,28.531841],[113.851788,28.529569],[113.846162,28.525431],[113.844417,28.523901],[113.843279,28.521957],[113.840612,28.514832],[113.838466,28.509943],[113.83672,28.506883],[113.835116,28.503087],[113.832449,28.49887],[113.832276,28.495131],[113.833165,28.492307],[113.832991,28.489047],[113.827842,28.485572],[113.824893,28.484107],[113.823235,28.480596],[113.817543,28.466875],[113.815148,28.464851],[113.806389,28.458644],[113.803516,28.457149],[113.801304,28.45677],[113.797836,28.456784],[113.789662,28.457971],[113.787418,28.458022],[113.784957,28.457557],[113.779732,28.453287],[113.776751,28.451936],[113.773889,28.451042],[113.770355,28.450419],[113.768404,28.450462],[113.763731,28.451514],[113.761683,28.451378],[113.756252,28.449497],[113.750344,28.448324],[113.746398,28.446929],[113.740359,28.444447],[113.73198,28.442359],[113.729725,28.4413],[113.727221,28.438883],[113.721671,28.431737],[113.719633,28.425106],[113.717746,28.424018],[113.713811,28.423575],[113.704673,28.42218],[113.703404,28.422552],[113.699654,28.425563],[113.696076,28.427788],[113.692662,28.431422],[113.691241,28.432674],[113.684618,28.437588],[113.682428,28.438689],[113.676954,28.44203],[113.673138,28.443975],[113.669972,28.445055],[113.665788,28.44577],[113.663674,28.446407],[113.659772,28.446729],[113.658005,28.447315],[113.656444,28.44866],[113.656671,28.44994],[113.661419,28.45446],[113.661094,28.456999],[113.659078,28.459337],[113.656314,28.460832],[113.654221,28.462341],[113.65292,28.464136],[113.649744,28.470021],[113.646102,28.473796],[113.64376,28.475691],[113.641939,28.476456],[113.640617,28.477608],[113.638362,28.480568],[113.635814,28.482605],[113.631933,28.482305],[113.629646,28.48277],[113.629017,28.484543],[113.625819,28.48964],[113.624302,28.491006],[113.619424,28.492958],[113.615315,28.495753],[113.613732,28.497319],[113.604778,28.505403],[113.598133,28.511987],[113.594707,28.51629],[113.58829,28.523466],[113.585525,28.526188],[113.582002,28.532034],[113.578436,28.535336],[113.575932,28.536379],[113.573276,28.535215],[113.569655,28.534235],[113.566956,28.533049],[113.564029,28.532949],[113.562587,28.532563],[113.558012,28.533164],[113.55682,28.532735],[113.55411,28.530634],[113.552018,28.526503],[113.550511,28.52556],[113.548494,28.524959],[113.543562,28.525874],[113.541166,28.526867],[113.537773,28.527611],[113.535161,28.527782],[113.530445,28.528497],[113.528212,28.528282],[113.524786,28.530341],[113.521621,28.533721],[113.517751,28.536322],[113.515399,28.537015],[113.511117,28.536344],[113.507366,28.536951],[113.506824,28.532921],[113.506867,28.529026],[113.50574,28.522837],[113.504385,28.520871],[113.502087,28.519485],[113.500547,28.517919],[113.500016,28.516568],[113.497913,28.51416],[113.495355,28.513166],[113.490585,28.514002],[113.487961,28.513288],[113.48395,28.511694],[113.480568,28.510765],[113.476102,28.510121],[113.474508,28.509685],[113.475495,28.505446],[113.475538,28.502966],[113.474519,28.501279],[113.47247,28.50045],[113.470248,28.500242],[113.468145,28.500771],[113.465468,28.500907],[113.4624,28.499063],[113.461359,28.497554],[113.45983,28.496832],[113.452426,28.49531],[113.447451,28.494616],[113.440632,28.49393],[113.438204,28.494681],[113.436935,28.495932],[113.435678,28.49972],[113.434084,28.498598],[113.431082,28.488918],[113.430312,28.48706],[113.429022,28.485487],[113.425054,28.483599],[113.418854,28.482398],[113.416165,28.481619],[113.409975,28.48041],[113.408425,28.479467],[113.40772,28.478172],[113.407645,28.476421],[113.411883,28.470979],[113.412133,28.467876],[113.412935,28.464265],[113.412924,28.462684],[113.412198,28.45953],[113.411168,28.457957],[113.408794,28.456277],[113.405921,28.455383],[113.399265,28.454346],[113.394983,28.453917],[113.388771,28.451914],[113.384153,28.44979],[113.379546,28.448739],[113.377757,28.44886],[113.375514,28.44836],[113.371015,28.444655],[113.36902,28.442402],[113.36812,28.440492],[113.368164,28.437216],[113.367502,28.434398],[113.366668,28.432824],[113.365443,28.431529],[113.362874,28.430692],[113.360825,28.430528],[113.357302,28.429755],[113.356326,28.42733],[113.356001,28.424283],[113.354385,28.422373],[113.352022,28.422265],[113.34722,28.42273],[113.344846,28.42155],[113.341951,28.418631],[113.337919,28.416836],[113.333995,28.413802],[113.329875,28.40981],[113.32878,28.407499],[113.328184,28.404451],[113.328303,28.40287],[113.329442,28.400558],[113.330948,28.396322],[113.335306,28.384801],[113.337117,28.378253],[113.339382,28.369271],[113.339545,28.365885],[113.339079,28.363745],[113.337984,28.361319],[113.333442,28.358742],[113.33252,28.356773],[113.332455,28.354962],[113.333008,28.350395],[113.334569,28.343787],[113.335328,28.341475],[113.336152,28.340229],[113.336455,28.338539],[113.33638,28.336112],[113.332564,28.329862],[113.332065,28.328451],[113.331198,28.323768],[113.330992,28.321685],[113.330905,28.315877],[113.330688,28.31418],[113.329658,28.312554],[113.325301,28.309575],[113.32504,28.307656],[113.326244,28.305794],[113.327458,28.304605],[113.327696,28.303137],[113.327306,28.301275],[113.324986,28.298911],[113.321582,28.296218],[113.31768,28.293518],[113.315577,28.29364],[113.312899,28.296125],[113.31136,28.295846],[113.310525,28.294664],[113.310124,28.291907],[113.308888,28.28892],[113.307099,28.287122],[113.305105,28.28594],[113.303641,28.284593],[113.302471,28.281664],[113.301148,28.27695],[113.300129,28.275818],[113.299424,28.273655],[113.29975,28.270861],[113.299056,28.263395],[113.29834,28.260179],[113.295815,28.254661],[113.293516,28.253486],[113.288974,28.252146],[113.287749,28.25062],[113.289148,28.247295],[113.289072,28.245483],[113.284898,28.242122],[113.284194,28.240423],[113.283923,28.235629],[113.282633,28.233494],[113.278524,28.231193],[113.273483,28.229179],[113.270036,28.228176],[113.268399,28.22733],[113.267077,28.2248],[113.267033,28.222951],[113.268117,28.219876],[113.272909,28.213956],[113.276584,28.209877],[113.280193,28.205132],[113.280811,28.200845],[113.280172,28.198587],[113.278752,28.197518],[113.278242,28.195719],[113.27886,28.193683],[113.282091,28.188033],[113.282849,28.187173],[113.285516,28.187001],[113.286546,28.185933],[113.286784,28.18419],[113.288942,28.180677],[113.292183,28.17398],[113.295468,28.173908],[113.297766,28.175823],[113.299327,28.177659],[113.30182,28.178211],[113.305408,28.179946],[113.307967,28.181466],[113.312108,28.181789],[113.315837,28.183775],[113.317864,28.184004],[113.321019,28.185008],[113.322352,28.18584],[113.324336,28.186442],[113.332846,28.191095],[113.336108,28.193339],[113.337843,28.193676],[113.340195,28.192715],[113.340705,28.19136],[113.339274,28.187187],[113.340163,28.18589],[113.341561,28.184872],[113.343231,28.184807],[113.345594,28.186944],[113.346494,28.189252],[113.348608,28.190428],[113.354234,28.190693],[113.356283,28.191138],[113.358136,28.192772],[113.359502,28.196264],[113.360846,28.197045],[113.362559,28.196701],[113.364272,28.194895],[113.368099,28.19364],[113.369757,28.19245],[113.370256,28.191152],[113.370039,28.187144],[113.369324,28.185345],[113.366191,28.183158],[113.358895,28.181093],[113.356575,28.176985],[113.356315,28.175178],[113.354689,28.169656],[113.353659,28.167462],[113.352098,28.162277],[113.354461,28.162098],[113.356749,28.16232],[113.360868,28.157508],[113.36373,28.154847],[113.364998,28.153212],[113.365183,28.15157],[113.362874,28.149045],[113.360304,28.14708],[113.35947,28.145896],[113.359014,28.142741],[113.361551,28.142282],[113.362776,28.143573],[113.367513,28.147051],[113.370137,28.14812],[113.377497,28.151527],[113.382538,28.153198],[113.390961,28.155421],[113.397801,28.157587],[113.402831,28.158247],[113.404804,28.15682],[113.405813,28.155407],[113.406224,28.150444],[113.407742,28.148801],[113.413065,28.14561],[113.415601,28.143343],[113.418658,28.142762],[113.425531,28.14368],[113.428653,28.143659],[113.432578,28.142446],[113.432133,28.140366],[113.430843,28.138681],[113.424274,28.132885],[113.422247,28.131988],[113.41352,28.123122],[113.40849,28.121572],[113.404382,28.119506],[113.403081,28.118315],[113.402647,28.116959],[113.400978,28.114993],[113.399319,28.113759],[113.389942,28.111212],[113.385975,28.108069],[113.383796,28.10695],[113.380023,28.104087],[113.378094,28.101275],[113.376294,28.099194],[113.374061,28.097967],[113.372142,28.097522],[113.36799,28.095505],[113.366462,28.093647],[113.36554,28.08914],[113.365204,28.085868],[113.363145,28.084124],[113.361356,28.083629],[113.358158,28.08121],[113.356803,28.078505],[113.355068,28.075971],[113.350201,28.071478],[113.346038,28.068837],[113.341886,28.066648],[113.338428,28.064408],[113.33497,28.062779],[113.332304,28.062219],[113.328542,28.064035],[113.327187,28.06331],[113.325572,28.05756],[113.324151,28.056153],[113.320661,28.055823],[113.312498,28.057316],[113.308921,28.056419],[113.305842,28.05293],[113.304953,28.051415],[113.305267,28.049491],[113.306015,28.048249],[113.309311,28.043899],[113.311208,28.041128],[113.312975,28.039261],[113.315522,28.038464],[113.319609,28.037947],[113.320878,28.036368],[113.318634,28.034063],[113.31601,28.032261],[113.308032,28.030875],[113.303706,28.031507],[113.300595,28.033603],[113.299522,28.036289],[113.301593,28.039017],[113.302351,28.042147],[113.301495,28.044315],[113.300205,28.044983],[113.297094,28.045033],[113.284963,28.046799],[113.281733,28.047625],[113.278112,28.049068],[113.2737,28.051221],[113.269223,28.054064],[113.256269,28.060058],[113.253092,28.062118],[113.248962,28.066719],[113.244854,28.07193],[113.24248,28.074543],[113.240106,28.07572],[113.239032,28.075354],[113.237233,28.072476],[113.234967,28.070322],[113.233558,28.068133],[113.232907,28.065492],[113.233298,28.062815],[113.234273,28.061508],[113.238328,28.059132],[113.238956,28.058134],[113.238848,28.05545],[113.237937,28.053727],[113.235813,28.051903],[113.233059,28.050898],[113.231325,28.050927],[113.228354,28.052112],[113.227541,28.053095],[113.226457,28.057962],[113.225677,28.059269],[113.223704,28.060841],[113.220343,28.060977],[113.217601,28.060783],[113.211162,28.058163],[113.208018,28.055521],[113.204495,28.050195],[113.203682,28.04942],[113.201427,28.049211],[113.200646,28.050058],[113.197828,28.056103],[113.195822,28.057725],[113.194521,28.058041],[113.190912,28.058163],[113.187887,28.057847],[113.18354,28.05672],[113.184917,28.054639],[113.186369,28.053389],[113.186749,28.051135],[113.185264,28.047302],[113.184234,28.040998],[113.184537,28.037552],[113.185329,28.031514],[113.185394,28.029087],[113.184613,28.025088],[113.181036,28.019013],[113.177231,28.014927],[113.178001,28.014596],[113.178543,28.012736],[113.183887,28.012341],[113.186727,28.012349],[113.190814,28.010668],[113.19411,28.010553],[113.196321,28.011437],[113.198782,28.011903],[113.202066,28.011731],[113.205796,28.011149],[113.208441,28.011393],[113.209167,28.012298],[113.212278,28.019235],[113.212495,28.023192],[113.213937,28.024542],[113.214576,28.024068],[113.217893,28.01897],[113.219498,28.018539],[113.223444,28.019156],[113.225666,28.020442],[113.226566,28.02042],[113.227563,28.015243],[113.228192,28.014431],[113.232105,28.013332],[113.2381,28.012945],[113.239444,28.012176],[113.240246,28.010273],[113.241406,28.009677],[113.243856,28.009921],[113.244659,28.010998],[113.2461,28.015221],[113.247802,28.016506],[113.250263,28.01968],[113.251369,28.019774],[113.255412,28.018783],[113.256681,28.015042],[113.256236,28.012981],[113.257201,28.012406],[113.258914,28.01372],[113.259846,28.013232],[113.260345,28.01069],[113.259293,28.006625],[113.258166,28.004477],[113.25783,28.002237],[113.258372,28.001023],[113.258242,27.996498],[113.257569,27.99448],[113.256843,27.993797],[113.2599,27.994142],[113.260312,27.995155],[113.259369,27.996814],[113.259705,27.998308],[113.259857,28.00266],[113.260648,28.004578],[113.261906,28.009577],[113.26403,28.011738],[113.265266,28.010194],[113.268822,28.004047],[113.268713,28.001763],[113.266979,28.001346],[113.267012,28.000448],[113.268171,27.99861],[113.269982,27.996685],[113.269418,27.995586],[113.267846,27.99471],[113.267358,27.993797],[113.26828,27.992569],[113.269494,27.992253],[113.271434,27.990651],[113.271792,27.988849],[113.271066,27.984661],[113.269093,27.978648],[113.26957,27.977018],[113.277668,27.970617],[113.277971,27.968699],[113.275933,27.965904],[113.273364,27.96377],[113.271825,27.961765],[113.271022,27.958137],[113.271521,27.949687],[113.271185,27.947762],[113.270112,27.946892],[113.269223,27.947108],[113.265342,27.94935],[113.263196,27.949486],[113.261873,27.948559],[113.259423,27.944118],[113.259087,27.941797],[113.262459,27.938808],[113.266697,27.934201],[113.268475,27.931686],[113.270665,27.927439],[113.271163,27.925131],[113.271424,27.921696],[113.271966,27.920122],[113.274036,27.918807],[113.279359,27.919913],[113.284226,27.918648],[113.287565,27.916844],[113.288486,27.915565],[113.290568,27.910914],[113.290199,27.909894],[113.287988,27.909628],[113.283706,27.910001],[113.281603,27.910771],[113.274871,27.909563],[113.272909,27.908851],[113.271662,27.907874],[113.27176,27.906522],[113.274145,27.905264],[113.276757,27.904524],[113.277798,27.903697],[113.279391,27.900786],[113.281624,27.894452],[113.281668,27.892813],[113.28118,27.888406],[113.281603,27.883955],[113.281028,27.8809],[113.280161,27.879641],[113.278405,27.878311],[113.276931,27.87614],[113.274524,27.870006],[113.273754,27.866943],[113.273581,27.863894],[113.27499,27.862678],[113.278036,27.863074],[113.280941,27.864081],[113.285137,27.864721],[113.288378,27.864555],[113.289831,27.864915],[113.290199,27.865821],[113.289679,27.869431],[113.289505,27.872544],[113.287923,27.876622],[113.288497,27.877197],[113.294037,27.877067],[113.297311,27.878534],[113.298969,27.878117],[113.300075,27.877233],[113.300584,27.874306],[113.300216,27.870912],[113.300758,27.868834],[113.305777,27.866842],[113.311013,27.865749],[113.312162,27.865828],[113.31575,27.865102],[113.317994,27.864074],[113.324975,27.859234],[113.32723,27.857918],[113.331328,27.856925],[113.339133,27.858026],[113.341789,27.858694],[113.343068,27.858551],[113.346949,27.856026],[113.350104,27.854214],[113.355914,27.850481],[113.357985,27.848654],[113.359394,27.848072],[113.366895,27.851582],[113.371524,27.852617],[113.375015,27.852847],[113.384392,27.854365],[113.387134,27.854523],[113.391297,27.8543],[113.397249,27.853372],[113.400013,27.853387],[113.405607,27.855084],[113.409065,27.855947],[113.413238,27.857795],[113.41468,27.859485],[113.415081,27.861017],[113.414788,27.866252],[113.415742,27.869661],[113.416187,27.872767],[113.416143,27.87491],[113.415645,27.880094],[113.414853,27.884761],[113.415005,27.887133],[113.415536,27.888967],[113.418908,27.891325],[113.421618,27.892734],[113.424198,27.897659],[113.426084,27.898191],[113.428751,27.898342],[113.431667,27.898047],[113.435277,27.896609],[113.43906,27.896573],[113.441803,27.896055],[113.446182,27.89566],[113.452578,27.896314],[113.454714,27.896961],[113.457977,27.898643],[113.459538,27.900189],[113.458053,27.904797],[113.458172,27.908068],[113.460698,27.914983],[113.462183,27.916981],[113.465554,27.919446],[113.469077,27.92102],[113.471386,27.92235],[113.477685,27.924398],[113.479441,27.925211],[113.481566,27.927158],[113.482823,27.930385],[113.483929,27.935933],[113.48498,27.937011],[113.488493,27.938923],[113.490184,27.939447],[113.495398,27.939009],[113.499203,27.938377],[113.501881,27.937672],[113.504222,27.937644],[113.509653,27.938729],[113.515951,27.940777],[113.519616,27.941273],[113.521556,27.942307],[113.52316,27.944478],[113.52444,27.946921],[113.524472,27.951879],[113.523767,27.955766],[113.524591,27.95905],[113.525903,27.959912],[113.531258,27.958396],[113.533285,27.958532],[113.538239,27.960738],[113.542337,27.961916],[113.547096,27.962031],[113.554207,27.961219],[113.558641,27.96201],[113.565633,27.964359],[113.567715,27.964776],[113.569254,27.964625],[113.571043,27.963806],[113.573352,27.962197],[113.575682,27.959747],[113.576896,27.956434],[113.577471,27.952554],[113.577254,27.947474],[113.5781,27.942401],[113.578219,27.939756],[113.576777,27.938779],[113.575325,27.938757],[113.573243,27.937938],[113.571997,27.936623],[113.571845,27.934367],[113.569894,27.93073],[113.569438,27.927791],[113.570381,27.9247],[113.572159,27.921394],[113.573124,27.920445],[113.573861,27.918713],[113.57359,27.916169],[113.571368,27.912582],[113.571866,27.910447],[113.573731,27.905624],[113.575964,27.901138],[113.577395,27.899068],[113.584051,27.895998],[113.586176,27.894395],[113.58804,27.893403],[113.589341,27.892238],[113.591379,27.891253],[113.592832,27.891943],[113.594404,27.895523],[113.597276,27.902921],[113.596886,27.907047],[113.594924,27.909311],[113.594805,27.910332],[113.596062,27.912151],[113.597309,27.912949],[113.600745,27.913588],[113.602176,27.913559],[113.606187,27.911913],[113.608572,27.909549],[113.610838,27.907773],[113.61499,27.906026],[113.61847,27.903316],[113.623239,27.900232],[113.628356,27.898615],[113.632454,27.896925],[113.633939,27.895768],[113.635706,27.893086],[113.636779,27.890282],[113.637939,27.889283],[113.641213,27.887306],[113.643684,27.884466],[113.644183,27.881259],[113.64492,27.879742],[113.64788,27.878045],[113.651706,27.877484],[113.654059,27.877463],[113.654948,27.877815],[113.655024,27.880921],[113.6555,27.882223],[113.658265,27.884523],[113.660671,27.884905],[113.662601,27.883804],[113.667501,27.880267],[113.669691,27.87839],[113.672206,27.876844],[113.678341,27.875025],[113.68077,27.874838],[113.686201,27.873623],[113.689995,27.871768],[113.696954,27.869898],[113.699437,27.870222],[113.701453,27.871099],[113.703318,27.873328],[113.705518,27.875104],[113.707166,27.875982],[113.709627,27.876636],[113.711578,27.877571],[113.714971,27.880612],[113.718115,27.882402],[113.719784,27.884574],[113.721042,27.885386],[113.722885,27.885746],[113.730397,27.884703],[113.730245,27.886875],[113.730592,27.888571],[113.731514,27.890275],[113.73443,27.897932],[113.734571,27.900699],[113.735297,27.902849],[113.736706,27.905746],[113.739817,27.910246],[113.743384,27.913114],[113.744988,27.91596],[113.745194,27.918497],[113.745845,27.921444],[113.74862,27.926217],[113.750213,27.929738],[113.752436,27.933432],[113.753433,27.93469],[113.756067,27.936918],[113.759721,27.939002],[113.762886,27.942142],[113.766116,27.946813],[113.769477,27.951139],[113.771038,27.952684],[113.77223,27.953266],[113.776469,27.954329],[113.780469,27.954322],[113.784025,27.954085],[113.788025,27.954358],[113.792697,27.955091],[113.794963,27.956018],[113.79519,27.957598],[113.793705,27.95984],[113.793077,27.962204],[113.793879,27.964524],[113.79609,27.968325],[113.797272,27.96992],[113.80009,27.972212],[113.802974,27.974051],[113.807895,27.975516],[113.810421,27.9765],[113.81376,27.978174],[113.818833,27.9815],[113.821934,27.982269],[113.823267,27.982053],[113.825132,27.980782],[113.825576,27.976443],[113.826769,27.973239],[113.828828,27.97163],[113.832189,27.971098],[113.833847,27.971227],[113.838964,27.972413],[113.845241,27.971687],[113.849718,27.973318],[113.850845,27.974115],[113.852027,27.976105],[113.85233,27.981019],[113.852872,27.982427],[113.852417,27.98316],[113.852092,27.987498],[113.852211,27.988633],[113.853501,27.991126],[113.856114,27.994257],[113.858358,27.996556],[113.858499,27.998904],[113.859821,28.001734],[113.862477,28.003953],[113.864862,28.005088],[113.867214,28.004887],[113.869513,28.004233],[113.871453,28.002725],[113.874683,27.99861],[113.87735,27.993876],[113.878684,27.991966],[113.880028,27.991298],[113.881925,27.991722],[113.885166,27.991528],[113.887226,27.990027],[113.888939,27.989768],[113.894435,27.9878],[113.898511,27.987398],[113.900169,27.987592],[113.904603,27.988712],[113.914284,27.991355],[113.915498,27.992404],[113.915812,27.993503]]]]}}]}
