# Supplementary material for: The influence of extreme rainfall on crime: Spatiotemporal dynamics in Hunan Province, China
Source: PLoS One. 2026 Apr 22;21(4):e0345811. doi: 10.1371/journal.pone.0345811 (PMC13102242; doi:10.1371/journal.pone.0345811)
Supplement: S1 Data — S1 Raw Data. This is the original data1 required to replicate the manuscript’s results. S2 Raw Data. This is the original data1 required to replicate the manuscript’s results. (ZIP) [file pone.0345811.s001.zip › S1 Raw Data/S1_Hunan administrative boundary GeoJSON/430182.json]

{"type":"FeatureCollection","features":[{"type":"Feature","properties":{"adcode":430182,"name":"宁乡市","center":[112.553182,28.253928],"centroid":[112.353146,28.125286],"childrenNum":0,"level":"district","acroutes":[100000,430000,430100],"parent":{"adcode":430100}},"geometry":{"type":"MultiPolygon","coordinates":[[[[112.651836,28.487831],[112.654422,28.484507],[112.650966,28.481402],[112.643903,28.473293],[112.639834,28.469327],[112.637746,28.468314],[112.635764,28.467859],[112.631082,28.467907],[112.627307,28.468265],[112.627369,28.467598],[112.62569,28.454999],[112.624277,28.446069],[112.623513,28.44454],[112.618111,28.435336],[112.612852,28.426714],[112.612132,28.424542],[112.610391,28.423546],[112.603736,28.420348],[112.599152,28.41871],[112.597375,28.417636],[112.595394,28.415803],[112.594772,28.414614],[112.594363,28.407592],[112.592986,28.405486],[112.59057,28.403932],[112.586359,28.403052],[112.584262,28.402415],[112.582405,28.398858],[112.582432,28.393019],[112.581987,28.391211],[112.580282,28.386731],[112.579606,28.384412],[112.578451,28.382354],[112.579837,28.379616],[112.580486,28.37499],[112.580335,28.372902],[112.579846,28.372161],[112.576186,28.36997],[112.57544,28.369059],[112.575342,28.363631],[112.575573,28.361209],[112.575182,28.354596],[112.573396,28.35119],[112.570838,28.348955],[112.564059,28.345937],[112.562486,28.344735],[112.562531,28.342755],[112.564228,28.337247],[112.564139,28.334872],[112.564432,28.333129],[112.5654,28.332182],[112.569256,28.330645],[112.571388,28.327402],[112.572526,28.326455],[112.571406,28.324973],[112.570607,28.324997],[112.568874,28.326193],[112.566075,28.327098],[112.562886,28.326843],[112.560496,28.325404],[112.556436,28.320326],[112.553931,28.318947],[112.552651,28.318929],[112.549897,28.319628],[112.547196,28.320672],[112.543989,28.322665],[112.541803,28.323205],[112.537468,28.323715],[112.535993,28.324377],[112.53578,28.325446],[112.539982,28.329394],[112.539689,28.331083],[112.538712,28.331915],[112.536988,28.332522],[112.53458,28.331988],[112.532306,28.330773],[112.530423,28.3294],[112.528797,28.327742],[112.525963,28.325963],[112.522427,28.32496],[112.519184,28.324815],[112.516145,28.324274],[112.510264,28.322057],[112.508069,28.321019],[112.505289,28.320727],[112.504045,28.323478],[112.50233,28.326455],[112.500775,28.32742],[112.499603,28.327189],[112.499301,28.325349],[112.501335,28.322318],[112.503174,28.31803],[112.503343,28.315449],[112.503094,28.313499],[112.501877,28.312174],[112.50098,28.311883],[112.497284,28.313019],[112.493028,28.312539],[112.490647,28.311555],[112.486916,28.309246],[112.485237,28.30941],[112.481603,28.311518],[112.480608,28.312363],[112.477463,28.313061],[112.475881,28.314319],[112.473794,28.317265],[112.47159,28.317605],[112.470133,28.315716],[112.468445,28.3141],[112.467432,28.314064],[112.46602,28.312885],[112.463683,28.31362],[112.461347,28.314926],[112.459667,28.314689],[112.459072,28.314057],[112.456558,28.314701],[112.453129,28.317222],[112.451254,28.31786],[112.449246,28.317872],[112.445941,28.317198],[112.443755,28.317155],[112.442974,28.316299],[112.441863,28.313152],[112.440948,28.312241],[112.438345,28.310631],[112.436097,28.310887],[112.435369,28.311974],[112.435289,28.313918],[112.435653,28.315874],[112.435306,28.317702],[112.4344,28.318789],[112.432979,28.317921],[112.432153,28.316135],[112.429301,28.31113],[112.428128,28.309988],[112.425685,28.309732],[112.424512,28.310583],[112.422859,28.312806],[112.421171,28.313541],[112.420079,28.312557],[112.420443,28.309641],[112.422682,28.305583],[112.4223,28.304605],[112.419475,28.302522],[112.416703,28.301185],[112.412838,28.298348],[112.411576,28.296173],[112.409835,28.294764],[112.408476,28.294356],[112.406903,28.295723],[112.406308,28.297953],[112.404806,28.298688],[112.403012,28.297072],[112.40151,28.294454],[112.397246,28.294296],[112.396162,28.293755],[112.395069,28.291483],[112.393763,28.29028],[112.389632,28.289374],[112.38766,28.28938],[112.383111,28.290486],[112.381903,28.294429],[112.380916,28.295395],[112.379948,28.295389],[112.378846,28.294059],[112.37874,28.292218],[112.377985,28.290037],[112.375364,28.28709],[112.373107,28.285522],[112.370326,28.284404],[112.368505,28.284678],[112.366017,28.286774],[112.362899,28.287491],[112.360669,28.288445],[112.352788,28.291234],[112.348755,28.291653],[112.347076,28.291294],[112.345272,28.289496],[112.34561,28.288815],[112.348497,28.286033],[112.349021,28.285006],[112.34824,28.283827],[112.349146,28.281846],[112.352851,28.28201],[112.358643,28.283493],[112.359301,28.282697],[112.358688,28.280455],[112.356804,28.277295],[112.353624,28.275442],[112.350239,28.274463],[112.346783,28.274804],[112.343726,28.27687],[112.341105,28.278334],[112.339995,28.279756],[112.337507,28.281281],[112.335277,28.283098],[112.332932,28.284386],[112.329876,28.284763],[112.326828,28.2841],[112.324047,28.283955],[112.322084,28.284738],[112.320201,28.285006],[112.317917,28.284872],[112.316771,28.283997],[112.316647,28.282964],[112.317651,28.28091],[112.319143,28.274676],[112.32172,28.270805],[112.322848,28.267888],[112.322884,28.265081],[112.322457,28.263245],[112.320263,28.261848],[112.316425,28.262322],[112.308642,28.261787],[112.30643,28.261355],[112.305497,28.259331],[112.304004,28.258],[112.301668,28.256676],[112.301623,28.253661],[112.299793,28.252537],[112.295724,28.248015],[112.294116,28.247091],[112.29225,28.24858],[112.290305,28.252245],[112.288297,28.254074],[112.28628,28.254858],[112.284254,28.25501],[112.280692,28.252634],[112.279697,28.251266],[112.279555,28.249777],[112.280647,28.248446],[112.27856,28.247431],[112.276161,28.24734],[112.273798,28.244374],[112.272092,28.242903],[112.269293,28.241602],[112.268565,28.239833],[112.267454,28.239037],[112.266006,28.236763],[112.264433,28.235687],[112.261448,28.235481],[112.260675,28.234745],[112.257424,28.234083],[112.255736,28.233469],[112.254092,28.231821],[112.252475,28.228216],[112.252448,28.226575],[112.251693,28.224392],[112.249721,28.222538],[112.245865,28.219869],[112.242542,28.216288],[112.242436,28.214561],[112.241681,28.21295],[112.239815,28.211278],[112.237958,28.210457],[112.237105,28.211023],[112.235986,28.213941],[112.234075,28.215668],[112.231384,28.216385],[112.229447,28.217747],[112.228523,28.218848],[112.227261,28.221261],[112.226693,28.227189],[112.226204,28.227778],[112.224614,28.232034],[112.223272,28.233943],[112.218021,28.236326],[112.217266,28.23632],[112.213366,28.238356],[112.210105,28.239243],[112.205601,28.239243],[112.204304,28.238781],[112.201372,28.235207],[112.197454,28.234052],[112.195526,28.233238],[112.1939,28.23328],[112.190462,28.234459],[112.187246,28.234034],[112.183364,28.234411],[112.17798,28.235742],[112.175954,28.237219],[112.1732,28.240465],[112.172143,28.242866],[112.171014,28.244641],[112.169513,28.245601],[112.166012,28.246495],[112.162059,28.247261],[112.159527,28.248507],[112.155955,28.249856],[112.149834,28.253132],[112.1462,28.254536],[112.14501,28.255904],[112.144352,28.257502],[112.143526,28.261167],[112.142664,28.262996],[112.141029,28.264588],[112.139066,28.265944],[112.137316,28.266618],[112.134855,28.266715],[112.131301,28.266509],[112.125882,28.265834],[112.123154,28.266156],[112.120667,28.267797],[112.117912,28.27075],[112.116287,28.271711],[112.112919,28.27168],[112.108992,28.270155],[112.103697,28.268782],[112.100632,28.269954],[112.099069,28.270058],[112.096821,28.26883],[112.094786,28.265944],[112.093445,28.265014],[112.090335,28.264807],[112.08225,28.26787],[112.081167,28.266946],[112.081735,28.26248],[112.08066,28.260802],[112.078794,28.25952],[112.075063,28.257417],[112.071003,28.255764],[112.065361,28.255126],[112.062918,28.253606],[112.061745,28.253418],[112.060111,28.254141],[112.056672,28.254791],[112.053065,28.251649],[112.051706,28.251291],[112.047868,28.252737],[112.046242,28.253059],[112.04307,28.251643],[112.041382,28.251449],[112.038522,28.25216],[112.033129,28.25247],[112.03033,28.252056],[112.02659,28.250397],[112.023116,28.247425],[112.017608,28.247066],[112.015787,28.246525],[112.014187,28.245529],[112.009656,28.244033],[112.008688,28.243219],[112.005552,28.23945],[112.00429,28.237085],[112.003988,28.235013],[112.005738,28.23131],[112.007782,28.229104],[112.007951,28.226927],[112.007053,28.225942],[112.003499,28.224514],[112.000248,28.224131],[111.996223,28.223961],[111.99115,28.224289],[111.986601,28.224173],[111.985118,28.223693],[111.981768,28.221529],[111.976011,28.219674],[111.974989,28.218799],[111.974616,28.216148],[111.973906,28.214938],[111.972324,28.213941],[111.972386,28.213023],[111.96925,28.211606],[111.966194,28.210986],[111.964044,28.21008],[111.962143,28.208864],[111.96185,28.206049],[111.960926,28.203763],[111.96113,28.198144],[111.958891,28.195936],[111.956217,28.19258],[111.955248,28.192166],[111.951855,28.193042],[111.949873,28.191923],[111.94751,28.188912],[111.944756,28.186741],[111.939106,28.186802],[111.938493,28.186504],[111.939257,28.184534],[111.941664,28.182417],[111.944134,28.180751],[111.944916,28.178981],[111.942935,28.173835],[111.941797,28.172272],[111.938635,28.170508],[111.935392,28.170472],[111.933224,28.168148],[111.933126,28.166141],[111.933615,28.163629],[111.934086,28.158762],[111.933011,28.155532],[111.932682,28.153111],[111.93111,28.150403],[111.930914,28.148475],[111.931252,28.1471],[111.93334,28.143486],[111.933215,28.137536],[111.932931,28.135637],[111.931865,28.133331],[111.92816,28.129729],[111.926365,28.12822],[111.921941,28.125074],[111.916051,28.121216],[111.913163,28.119749],[111.908836,28.116062],[111.90706,28.112714],[111.904839,28.107706],[111.902893,28.103713],[111.899499,28.10042],[111.89917,28.099812],[111.900752,28.095916],[111.901827,28.094078],[111.905629,28.0914],[111.910009,28.087899],[111.91526,28.082798],[111.915535,28.081709],[111.913883,28.080089],[111.914087,28.079347],[111.917019,28.077715],[111.917294,28.076918],[111.917063,28.074446],[111.921221,28.068936],[111.922856,28.068266],[111.92617,28.067505],[111.92689,28.067],[111.926268,28.065496],[111.924722,28.064619],[111.92067,28.063024],[111.919258,28.061916],[111.918058,28.060126],[111.917445,28.058287],[111.916495,28.057185],[111.912328,28.053866],[111.911066,28.052308],[111.909823,28.048142],[111.908019,28.044129],[111.90753,28.041833],[111.908108,28.037443],[111.90921,28.035366],[111.912053,28.033082],[111.913385,28.030061],[111.913101,28.027972],[111.910844,28.026315],[111.904963,28.023635],[111.900938,28.021065],[111.899348,28.019037],[111.899188,28.016283],[111.89662,28.011325],[111.896407,28.008687],[111.899339,28.005349],[111.907539,28.001444],[111.908295,28.000183],[111.907566,27.999038],[111.907122,27.996479],[111.905238,27.994225],[111.90347,27.990599],[111.900601,27.986097],[111.899641,27.983635],[111.900068,27.981368],[111.902155,27.978608],[111.904892,27.976402],[111.908321,27.974513],[111.910969,27.973666],[111.91263,27.973794],[111.914949,27.974702],[111.918156,27.975586],[111.921452,27.977207],[111.926845,27.980869],[111.92967,27.983794],[111.935472,27.990551],[111.936316,27.991209],[111.93875,27.99166],[111.940332,27.991568],[111.947768,27.988698],[111.951224,27.987102],[111.955231,27.982441],[111.956945,27.98015],[111.958829,27.97678],[111.960739,27.972618],[111.961965,27.969035],[111.963218,27.966134],[111.964151,27.965153],[111.969188,27.962959],[111.970254,27.962709],[111.971809,27.961326],[111.975327,27.957017],[111.977193,27.955853],[111.982257,27.954335],[111.983439,27.953464],[111.986015,27.950026],[111.987365,27.946326],[111.990262,27.940962],[111.990741,27.937567],[111.992714,27.928954],[111.994659,27.923607],[111.997502,27.918577],[111.998267,27.916248],[111.998453,27.914328],[111.998293,27.910999],[111.999697,27.90784],[112.002291,27.908438],[112.006307,27.908297],[112.007577,27.907706],[112.009248,27.907688],[112.01273,27.909145],[112.013521,27.908694],[112.01409,27.906578],[112.016177,27.905798],[112.017555,27.906304],[112.018887,27.909249],[112.021872,27.911346],[112.023694,27.911858],[112.026297,27.911974],[112.028491,27.91395],[112.030517,27.914389],[112.031521,27.913035],[112.031121,27.908871],[112.032418,27.908419],[112.034017,27.909883],[112.03535,27.913145],[112.036949,27.91359],[112.03997,27.913267],[112.043008,27.912023],[112.044092,27.912145],[112.045922,27.914059],[112.048605,27.914492],[112.049636,27.91551],[112.051226,27.919187],[112.052168,27.920016],[112.053972,27.919876],[112.055917,27.918199],[112.057356,27.918254],[112.060199,27.920034],[112.062145,27.919766],[112.064215,27.91751],[112.067227,27.916651],[112.068195,27.915992],[112.071296,27.915169],[112.084809,27.909724],[112.08775,27.908389],[112.088994,27.907066],[112.089536,27.904334],[112.090415,27.901493],[112.093098,27.895913],[112.094893,27.894455],[112.097141,27.893919],[112.10113,27.893596],[112.105217,27.894114],[112.111187,27.89634],[112.118277,27.897627],[112.119076,27.89862],[112.121359,27.903151],[112.127667,27.911249],[112.129044,27.912651],[112.130759,27.913139],[112.134171,27.913011],[112.135743,27.911883],[112.135965,27.910767],[112.135814,27.907432],[112.13649,27.906212],[112.137609,27.905694],[112.139555,27.906383],[112.141269,27.907584],[112.143322,27.908267],[112.146955,27.907627],[112.149567,27.908005],[112.152428,27.909901],[112.15337,27.913541],[112.157226,27.915376],[112.159873,27.916193],[112.160682,27.916894],[112.160362,27.918919],[112.157217,27.922089],[112.156781,27.924009],[112.157483,27.926228],[112.158869,27.928338],[112.161046,27.930136],[112.166314,27.933824],[112.168829,27.934806],[112.16985,27.934592],[112.171538,27.933263],[112.1728,27.934714],[112.171814,27.937159],[112.172516,27.939719],[112.173431,27.940725],[112.174346,27.940511],[112.177953,27.938756],[112.180911,27.938116],[112.18204,27.938414],[112.182626,27.939518],[112.182644,27.941639],[112.183061,27.944553],[112.183044,27.947094],[112.188739,27.952952],[112.192905,27.959985],[112.192737,27.961637],[112.193065,27.965153],[112.195135,27.966908],[112.196823,27.969608],[112.198192,27.970424],[112.1994,27.968675],[112.19884,27.963885],[112.199409,27.961838],[112.200466,27.961417],[112.20075,27.9599],[112.202776,27.95901],[112.205121,27.959211],[112.207165,27.957773],[112.209164,27.954957],[112.211101,27.953732],[112.213402,27.954159],[112.214521,27.955128],[112.215578,27.956913],[112.217177,27.958803],[112.219754,27.962703],[112.221406,27.963526],[112.2217,27.965165],[112.220402,27.967908],[112.220793,27.970382],[112.222419,27.971351],[112.223814,27.971375],[112.226595,27.969212],[112.227936,27.967426],[112.2287,27.963514],[112.230353,27.961832],[112.231437,27.961746],[112.234253,27.962411],[112.245288,27.963697],[112.2463,27.963502],[112.248735,27.961917],[112.251,27.961295],[112.253808,27.961783],[112.255318,27.961405],[112.256855,27.959504],[112.257672,27.95915],[112.260524,27.959296],[112.263483,27.959961],[112.266228,27.961234],[112.27497,27.964202],[112.289079,27.968194],[112.294667,27.970388],[112.298469,27.971253],[112.305053,27.971802],[112.307398,27.97104],[112.309219,27.967511],[112.310845,27.961667],[112.313022,27.959187],[112.315581,27.958394],[112.318104,27.959242],[112.323737,27.962715],[112.32594,27.963556],[112.328214,27.963971],[112.332345,27.963727],[112.333554,27.963215],[112.337383,27.95873],[112.339071,27.957858],[112.342634,27.957182],[112.34441,27.957316],[112.347742,27.958151],[112.352611,27.961161],[112.353028,27.961801],[112.353144,27.964818],[112.354041,27.965671],[112.356724,27.966299],[112.365031,27.968956],[112.369331,27.969925],[112.371108,27.970059],[112.374973,27.967652],[112.377487,27.967633],[112.380241,27.968255],[112.382755,27.967944],[112.384719,27.964263],[112.386016,27.964111],[112.387731,27.964666],[112.389019,27.964367],[112.389801,27.962136],[112.390529,27.961838],[112.392324,27.962819],[112.393852,27.962526],[112.397015,27.963002],[112.398925,27.963806],[112.400808,27.965726],[112.402354,27.96636],[112.404131,27.965695],[112.406112,27.963093],[112.407418,27.963508],[112.406104,27.968401],[112.406441,27.969766],[112.408867,27.969309],[112.409746,27.968224],[112.409826,27.962837],[112.410226,27.962045],[112.411301,27.963252],[112.411603,27.968133],[112.412687,27.971107],[112.412536,27.972466],[112.411541,27.974586],[112.411825,27.978956],[112.414775,27.986414],[112.415876,27.991087],[112.415379,27.992135],[112.411736,27.991422],[112.410715,27.992732],[112.409204,27.995668],[112.407614,27.996272],[112.401812,27.995742],[112.399085,27.995979],[112.398143,27.996863],[112.397939,28.000829],[112.39857,28.002382],[112.399991,28.002681],[112.402194,28.002413],[112.407116,28.001133],[112.408529,28.001718],[112.409551,28.002985],[112.410048,28.004825],[112.409968,28.006714],[112.410661,28.008553],[112.41282,28.012123],[112.414864,28.0142],[112.41505,28.015236],[112.411869,28.021516],[112.412491,28.025018],[112.41226,28.028398],[112.410093,28.031596],[112.410341,28.033027],[112.411292,28.034641],[112.4133,28.040676],[112.416685,28.044653],[112.418284,28.045755],[112.419448,28.045877],[112.421927,28.043947],[112.422691,28.044641],[112.422895,28.049342],[112.423668,28.050377],[112.425667,28.051479],[112.430749,28.053294],[112.432535,28.054104],[112.436808,28.054134],[112.438736,28.054372],[112.440282,28.055072],[112.443995,28.057331],[112.445301,28.057392],[112.449299,28.056728],[112.452089,28.055766],[112.455598,28.052575],[112.457349,28.051723],[112.459152,28.051906],[112.465682,28.056125],[112.468685,28.05889],[112.470808,28.0597],[112.473127,28.060168],[112.475446,28.060187],[112.477187,28.05973],[112.478946,28.058421],[112.480252,28.056247],[112.483158,28.048983],[112.484037,28.045719],[112.485414,28.041882],[112.486276,28.040226],[112.488479,28.038746],[112.491784,28.036925],[112.496591,28.033332],[112.49899,28.030932],[112.501459,28.029336],[112.503343,28.027284],[112.506044,28.025524],[112.507092,28.025176],[112.511072,28.022844],[112.516412,28.01883],[112.515541,28.01777],[112.511241,28.016966],[112.509029,28.013323],[112.508309,28.010935],[112.508096,28.008894],[112.508407,28.006117],[112.509438,28.001267],[112.51141,27.997959],[112.511801,27.994681],[112.512485,27.993956],[112.514653,27.993433],[112.517345,27.994614],[112.519681,27.994943],[112.522045,27.994535],[112.527206,27.994127],[112.531133,27.994145],[112.533381,27.993116],[112.533852,27.992336],[112.534341,27.988674],[112.534394,27.986529],[112.535567,27.981472],[112.536331,27.978889],[112.537912,27.976719],[112.539467,27.975397],[112.541261,27.975037],[112.545313,27.975117],[112.550466,27.972728],[112.553895,27.97263],[112.556596,27.974909],[112.559083,27.975214],[112.561349,27.980461],[112.563312,27.980948],[112.564761,27.978828],[112.566626,27.97402],[112.566742,27.972527],[112.567728,27.97065],[112.570047,27.96934],[112.574285,27.967847],[112.575484,27.966006],[112.575546,27.963922],[112.575138,27.962392],[112.575564,27.960649],[112.577332,27.958992],[112.581294,27.958169],[112.585799,27.958717],[112.588162,27.958035],[112.596949,27.953476],[112.597784,27.952592],[112.599081,27.949965],[112.598903,27.947082],[112.598432,27.945546],[112.59463,27.938579],[112.594168,27.936708],[112.594337,27.932818],[112.594754,27.931526],[112.598361,27.927423],[112.59877,27.926698],[112.59861,27.923253],[112.598983,27.921174],[112.599916,27.919894],[112.602066,27.918022],[112.603328,27.917992],[112.605336,27.919278],[112.606553,27.918852],[112.606961,27.918016],[112.607272,27.913675],[112.607734,27.911029],[112.60825,27.91031],[112.611404,27.909133],[112.612532,27.907352],[112.609947,27.904474],[112.609547,27.903054],[112.611652,27.900279],[112.613314,27.90009],[112.617516,27.900236],[112.619684,27.899779],[112.621816,27.89881],[112.62577,27.896474],[112.627013,27.895199],[112.630514,27.890534],[112.631678,27.88757],[112.632015,27.884588],[112.633135,27.880996],[112.633854,27.880112],[112.637826,27.879691],[112.640989,27.879819],[112.643805,27.87966],[112.648309,27.880045],[112.649953,27.880758],[112.651916,27.883405],[112.652378,27.885332],[112.652743,27.893016],[112.653276,27.894443],[112.656314,27.897444],[112.65706,27.90034],[112.654946,27.90295],[112.653471,27.905962],[112.652636,27.908426],[112.651961,27.912133],[112.651596,27.915907],[112.651845,27.916724],[112.651223,27.918522],[112.650104,27.918949],[112.648078,27.916907],[112.645848,27.916815],[112.642748,27.920126],[112.64193,27.923308],[112.644507,27.928448],[112.645786,27.930343],[112.648211,27.932599],[112.650672,27.935927],[112.651721,27.939341],[112.652583,27.940432],[112.65459,27.941493],[112.659432,27.941889],[112.66168,27.94109],[112.664079,27.937537],[112.666806,27.935568],[112.671426,27.934769],[112.672972,27.934239],[112.679271,27.929807],[112.68302,27.928259],[112.687125,27.927058],[112.687747,27.925546],[112.686245,27.924217],[112.682727,27.922046],[112.682248,27.921187],[112.683429,27.920309],[112.68533,27.920242],[112.693593,27.921449],[112.699181,27.922077],[112.702122,27.922168],[112.704521,27.923205],[112.706049,27.923101],[112.712437,27.91648],[112.715786,27.915699],[112.72149,27.915492],[112.723595,27.915699],[112.731005,27.916962],[112.732435,27.918248],[112.732418,27.920437],[112.729086,27.92201],[112.728588,27.923686],[112.728873,27.924753],[112.730392,27.926289],[112.731005,27.928606],[112.731849,27.929155],[112.734088,27.928057],[112.738441,27.92824],[112.740867,27.929094],[112.741764,27.929783],[112.74307,27.931959],[112.743399,27.935976],[112.744269,27.939439],[112.744207,27.941468],[112.743692,27.944614],[112.744092,27.94643],[112.745433,27.94832],[112.750551,27.954524],[112.753731,27.959333],[112.75541,27.961173],[112.758413,27.965415],[112.759586,27.969327],[112.759684,27.970461],[112.758298,27.97235],[112.758529,27.973544],[112.760208,27.977079],[112.76043,27.980692],[112.761336,27.982459],[112.764472,27.986816],[112.765867,27.991696],[112.765627,27.996668],[112.763682,28.00234],[112.764428,28.003083],[112.767022,28.004021],[112.768701,28.006409],[112.768986,28.012117],[112.770096,28.017392],[112.773241,28.019116],[112.775409,28.019366],[112.779451,28.021497],[112.780402,28.022947],[112.780224,28.024689],[112.779105,28.025073],[112.772406,28.031036],[112.771615,28.033703],[112.771784,28.035341],[112.768826,28.037284],[112.766738,28.039623],[112.766454,28.041486],[112.767262,28.042796],[112.768728,28.043204],[112.771393,28.043015],[112.772602,28.043252],[112.773019,28.045006],[112.773072,28.049238],[112.774707,28.05056],[112.7754,28.05045],[112.777488,28.048556],[112.780562,28.046395],[112.781459,28.046516],[112.783592,28.048404],[112.784684,28.051126],[112.782561,28.052795],[112.779949,28.056655],[112.777141,28.061137],[112.777044,28.063225],[112.777452,28.065374],[112.778812,28.06759],[112.779052,28.068948],[112.778554,28.071822],[112.779451,28.072906],[112.777648,28.076662],[112.776093,28.078677],[112.774405,28.080126],[112.771065,28.081611],[112.765032,28.084862],[112.76019,28.088813],[112.758458,28.089586],[112.756103,28.089269],[112.750728,28.086719],[112.747903,28.084484],[112.743674,28.082056],[112.739294,28.080698],[112.735216,28.080363],[112.707986,28.080521],[112.70293,28.081544],[112.698497,28.082664],[112.694126,28.08446],[112.691869,28.085726],[112.689879,28.090213],[112.688173,28.092501],[112.686752,28.093494],[112.683802,28.094297],[112.678871,28.09496],[112.668939,28.097572],[112.666815,28.098558],[112.664994,28.099939],[112.66407,28.10179],[112.661662,28.104407],[112.658686,28.106336],[112.657025,28.106872],[112.653444,28.107103],[112.65189,28.108606],[112.651383,28.111534],[112.65141,28.114011],[112.650566,28.114619],[112.64806,28.115435],[112.644231,28.115203],[112.638963,28.113944],[112.629919,28.112623],[112.623859,28.112702],[112.621558,28.112562],[112.617081,28.113232],[112.616246,28.11367],[112.61605,28.117899],[112.615304,28.120376],[112.613936,28.121818],[112.612861,28.12463],[112.613021,28.126833],[112.614078,28.127916],[112.617445,28.129035],[112.619906,28.130204],[112.623655,28.130934],[112.627937,28.133763],[112.630363,28.137463],[112.630834,28.143115],[112.631349,28.14668],[112.631536,28.150014],[112.63277,28.152965],[112.634121,28.159139],[112.633694,28.16167],[112.63365,28.164097],[112.630949,28.169134],[112.628346,28.172035],[112.630407,28.173981],[112.632051,28.174687],[112.636191,28.175648],[112.636946,28.17628],[112.638599,28.179972],[112.639745,28.183883],[112.640571,28.188073],[112.64281,28.191157],[112.647492,28.194051],[112.651792,28.195632],[112.654031,28.196119],[112.657078,28.197183],[112.662036,28.202054],[112.665145,28.203683],[112.671178,28.205465],[112.674953,28.205635],[112.680169,28.203282],[112.681839,28.203088],[112.68533,28.204322],[112.686965,28.205532],[112.689613,28.208396],[112.691567,28.213108],[112.692074,28.213789],[112.699537,28.217686],[112.704778,28.222161],[112.7062,28.224496],[112.706546,28.225967],[112.704139,28.228927],[112.699688,28.233146],[112.69903,28.232259],[112.699003,28.233736],[112.696454,28.233201],[112.696409,28.23404],[112.697582,28.234642],[112.696089,28.235177],[112.695592,28.236131],[112.696232,28.238028],[112.695903,28.23869],[112.695228,28.243267],[112.696773,28.243164],[112.69696,28.243717],[112.69497,28.244216],[112.695192,28.246337],[112.696747,28.249887],[112.694748,28.249431],[112.694428,28.250853],[112.691141,28.253059],[112.695938,28.254226],[112.700327,28.25371],[112.698932,28.256578],[112.701038,28.262996],[112.699998,28.264886],[112.699785,28.269559],[112.700389,28.272166],[112.702397,28.274111],[112.709913,28.275916],[112.715253,28.278079],[112.717323,28.2802],[112.716284,28.280917],[112.715129,28.280783],[112.712099,28.279106],[112.710953,28.278808],[112.709976,28.279361],[112.709958,28.280996],[112.714098,28.281956],[112.718789,28.283663],[112.71966,28.285589],[112.71918,28.290498],[112.718727,28.291282],[112.715617,28.293664],[112.713361,28.294818],[112.711539,28.296313],[112.709105,28.300572],[112.706973,28.30551],[112.707435,28.308111],[112.710624,28.308663],[112.711886,28.309927],[112.711984,28.311506],[112.711068,28.312958],[112.708989,28.314738],[112.708385,28.316366],[112.709123,28.318352],[112.714827,28.321031],[112.716532,28.32213],[112.717216,28.323436],[112.716257,28.327426],[112.716301,28.328617],[112.71974,28.329224],[112.721214,28.329133],[112.721694,28.330214],[112.719615,28.333233],[112.718238,28.334678],[112.715368,28.338364],[112.711486,28.343842],[112.708963,28.34618],[112.707586,28.347856],[112.704725,28.350576],[112.703632,28.351238],[112.702566,28.353424],[112.701127,28.359053],[112.701607,28.361615],[112.702664,28.363479],[112.70453,28.36436],[112.707399,28.3649],[112.710367,28.365847],[112.713716,28.367523],[112.716808,28.369854],[112.721774,28.371858],[112.72372,28.374365],[112.723826,28.375494],[112.72236,28.382269],[112.721357,28.382852],[112.71822,28.382967],[112.71321,28.381802],[112.709247,28.381632],[112.70564,28.383101],[112.70429,28.383143],[112.698026,28.382712],[112.696471,28.383878],[112.696631,28.385911],[112.698897,28.388145],[112.700158,28.389013],[112.701411,28.390725],[112.702824,28.393906],[112.702211,28.395872],[112.700212,28.397305],[112.69027,28.398179],[112.686539,28.398974],[112.683705,28.4004],[112.681679,28.402063],[112.679511,28.405589],[112.678143,28.410645],[112.678178,28.412623],[112.678889,28.415567],[112.680835,28.418024],[112.682008,28.420585],[112.679964,28.424165],[112.678001,28.425889],[112.67594,28.426647],[112.67251,28.428346],[112.664861,28.430603],[112.660845,28.43263],[112.660125,28.433692],[112.659317,28.436113],[112.659326,28.438934],[112.659672,28.441306],[112.660552,28.444249],[112.659015,28.44488],[112.658482,28.445662],[112.659219,28.44704],[112.657247,28.447131],[112.65603,28.447889],[112.653107,28.446833],[112.652671,28.448168],[112.654164,28.449133],[112.654759,28.448119],[112.656483,28.449891],[112.656598,28.450856],[112.657567,28.451432],[112.662524,28.457286],[112.667082,28.458675],[112.670129,28.461999],[112.673532,28.464171],[112.68239,28.46775],[112.684389,28.468866],[112.684406,28.470485],[112.682798,28.472062],[112.679316,28.474804],[112.676961,28.477102],[112.670636,28.481481],[112.659122,28.48404],[112.651836,28.487831]]]]}}]}
