# Supplementary material for: The influence of extreme rainfall on crime: Spatiotemporal dynamics in Hunan Province, China
Source: PLoS One. 2026 Apr 22;21(4):e0345811. doi: 10.1371/journal.pone.0345811 (PMC13102242; doi:10.1371/journal.pone.0345811)
Supplement: S1 Data — S1 Raw Data. This is the original data1 required to replicate the manuscript’s results. S2 Raw Data. This is the original data1 required to replicate the manuscript’s results. (ZIP) [file pone.0345811.s001.zip › S1 Raw Data/S1_Hunan administrative boundary GeoJSON/430200.json]

{"type":"FeatureCollection","features":[{"type":"Feature","properties":{"adcode":430202,"name":"荷塘区","center":[113.162548,27.833036],"centroid":[113.219503,27.900997],"childrenNum":0,"level":"district","parent":{"adcode":430200},"subFeatureIndex":0,"acroutes":[100000,430000,430200]},"geometry":{"type":"MultiPolygon","coordinates":[[[[113.256665,27.993989],[113.254418,27.989188],[113.257715,27.986748],[113.253004,27.984603],[113.241962,27.970061],[113.239566,27.968644],[113.230281,27.969116],[113.227874,27.976122],[113.224623,27.977145],[113.217642,27.974528],[113.209463,27.9664],[113.196675,27.956284],[113.194451,27.950753],[113.197485,27.942938],[113.195751,27.933548],[113.18796,27.923586],[113.182222,27.923882],[113.18115,27.920279],[113.171488,27.914273],[113.16721,27.914293],[113.16267,27.909114],[113.165226,27.904507],[113.161701,27.89984],[113.156396,27.898008],[113.15675,27.892435],[113.148457,27.892671],[113.146518,27.882036],[113.149415,27.881819],[113.161313,27.874177],[113.159522,27.867696],[113.153602,27.867657],[113.147544,27.862279],[113.136936,27.857472],[113.150225,27.847779],[113.153841,27.842755],[113.156271,27.835327],[113.161404,27.827858],[113.171716,27.828055],[113.190139,27.834085],[113.20344,27.834361],[113.211653,27.830854],[113.220539,27.838735],[113.229014,27.840194],[113.23903,27.84841],[113.253688,27.856192],[113.260316,27.861058],[113.269864,27.85958],[113.273582,27.863894],[113.276936,27.876147],[113.281031,27.880893],[113.281624,27.894444],[113.277803,27.903699],[113.271757,27.906515],[113.274871,27.909567],[113.281602,27.910768],[113.290203,27.909882],[113.286404,27.917621],[113.279354,27.919924],[113.271974,27.920121],[113.270662,27.927445],[113.266692,27.934198],[113.259095,27.941797],[113.261867,27.948568],[113.269213,27.947111],[113.271518,27.94969],[113.271826,27.961775],[113.277963,27.968703],[113.277677,27.970612],[113.269567,27.977027],[113.271438,27.990644],[113.267365,27.993792],[113.269978,27.996684],[113.266978,28.001347],[113.268826,28.004043],[113.264023,28.011735],[113.259859,28.002665],[113.260179,27.994186],[113.256665,27.993989]]],[[[113.257567,27.994481],[113.259848,28.01323],[113.256335,28.012895],[113.256392,28.00056],[113.257567,27.994481]]]]}},{"type":"Feature","properties":{"adcode":430203,"name":"芦淞区","center":[113.155169,27.827246],"centroid":[113.254675,27.805177],"childrenNum":0,"level":"district","parent":{"adcode":430200},"subFeatureIndex":1,"acroutes":[100000,430000,430200]},"geometry":{"type":"MultiPolygon","coordinates":[[[[113.273582,27.863894],[113.269864,27.85958],[113.260316,27.861058],[113.253688,27.856192],[113.23903,27.84841],[113.229014,27.840194],[113.220539,27.838735],[113.211653,27.830854],[113.20344,27.834361],[113.190139,27.834085],[113.171716,27.828055],[113.161404,27.827858],[113.156271,27.835327],[113.153841,27.842755],[113.150225,27.847779],[113.136936,27.857472],[113.130297,27.853768],[113.127445,27.847799],[113.132715,27.845041],[113.146153,27.833494],[113.148605,27.826538],[113.148993,27.816921],[113.146438,27.804031],[113.143164,27.798079],[113.135909,27.795004],[113.120612,27.792362],[113.116825,27.790115],[113.113813,27.780081],[113.119951,27.756204],[113.133445,27.758708],[113.134837,27.768922],[113.151081,27.766576],[113.160355,27.758196],[113.172937,27.751925],[113.180842,27.757821],[113.177899,27.765156],[113.187367,27.769139],[113.197725,27.761173],[113.213581,27.767917],[113.221395,27.768291],[113.220767,27.773654],[113.216364,27.78018],[113.226779,27.775783],[113.235015,27.773969],[113.24454,27.762711],[113.251726,27.756046],[113.258924,27.756401],[113.26813,27.762494],[113.275225,27.759517],[113.277084,27.753108],[113.284841,27.7495],[113.297343,27.755514],[113.298712,27.762711],[113.30356,27.762297],[113.312287,27.755908],[113.31888,27.753877],[113.32374,27.74382],[113.332352,27.74526],[113.337577,27.751235],[113.346565,27.752812],[113.352155,27.762948],[113.352372,27.767246],[113.348881,27.77598],[113.348276,27.783827],[113.350467,27.788656],[113.360117,27.789504],[113.36249,27.797665],[113.360391,27.800957],[113.361748,27.815758],[113.359398,27.848075],[113.343075,27.858556],[113.331325,27.856921],[113.32723,27.857925],[113.315743,27.865096],[113.300766,27.868839],[113.300081,27.87723],[113.288491,27.877191],[113.290203,27.865825],[113.274985,27.862673],[113.273582,27.863894]]]]}},{"type":"Feature","properties":{"adcode":430204,"name":"石峰区","center":[113.11295,27.871945],"centroid":[113.141998,27.928496],"childrenNum":0,"level":"district","parent":{"adcode":430200},"subFeatureIndex":2,"acroutes":[100000,430000,430200]},"geometry":{"type":"MultiPolygon","coordinates":[[[[113.256335,28.012895],[113.255422,28.018777],[113.250266,28.019682],[113.243855,28.009925],[113.238106,28.012935],[113.228193,28.01443],[113.226573,28.02043],[113.217892,28.018974],[113.214584,28.024069],[113.209166,28.012286],[113.190812,28.010672],[113.178538,28.012738],[113.175834,28.01504],[113.167176,28.012305],[113.164096,28.006738],[113.170655,27.999891],[113.166891,27.995464],[113.160275,27.998199],[113.149438,27.993438],[113.151012,27.988657],[113.149541,27.980845],[113.153066,27.9738],[113.158906,27.968762],[113.158723,27.96638],[113.152815,27.963015],[113.146529,27.953883],[113.135487,27.95345],[113.138841,27.945694],[113.129898,27.940005],[113.132909,27.935596],[113.132966,27.930576],[113.139388,27.927524],[113.13681,27.920928],[113.136628,27.915002],[113.132795,27.912856],[113.122095,27.914313],[113.108635,27.933036],[113.101813,27.933706],[113.093121,27.940655],[113.086687,27.950103],[113.069211,27.938588],[113.065207,27.930359],[113.06134,27.910887],[113.053424,27.900371],[113.048382,27.890997],[113.046363,27.876422],[113.038606,27.866672],[113.042541,27.86222],[113.04204,27.856349],[113.046386,27.8464],[113.057895,27.852547],[113.065858,27.853847],[113.075371,27.853217],[113.104243,27.84703],[113.115798,27.848646],[113.127445,27.847799],[113.130297,27.853768],[113.136936,27.857472],[113.147544,27.862279],[113.153602,27.867657],[113.159522,27.867696],[113.161313,27.874177],[113.149415,27.881819],[113.146518,27.882036],[113.148457,27.892671],[113.15675,27.892435],[113.156396,27.898008],[113.161701,27.89984],[113.165226,27.904507],[113.16267,27.909114],[113.16721,27.914293],[113.171488,27.914273],[113.18115,27.920279],[113.182222,27.923882],[113.18796,27.923586],[113.195751,27.933548],[113.197485,27.942938],[113.194451,27.950753],[113.196675,27.956284],[113.209463,27.9664],[113.217642,27.974528],[113.224623,27.977145],[113.227874,27.976122],[113.230281,27.969116],[113.239566,27.968644],[113.241962,27.970061],[113.253004,27.984603],[113.257715,27.986748],[113.254418,27.989188],[113.256665,27.993989],[113.257567,27.994481],[113.256392,28.00056],[113.256335,28.012895]]]]}},{"type":"Feature","properties":{"adcode":430211,"name":"天元区","center":[113.136252,27.826909],"centroid":[113.073878,27.706389],"childrenNum":0,"level":"district","parent":{"adcode":430200},"subFeatureIndex":3,"acroutes":[100000,430000,430200]},"geometry":{"type":"MultiPolygon","coordinates":[[[[113.119951,27.756204],[113.113813,27.780081],[113.116825,27.790115],[113.120612,27.792362],[113.135909,27.795004],[113.143164,27.798079],[113.146438,27.804031],[113.148993,27.816921],[113.148605,27.826538],[113.146153,27.833494],[113.132715,27.845041],[113.127445,27.847799],[113.115798,27.848646],[113.104243,27.84703],[113.075371,27.853217],[113.065858,27.853847],[113.057895,27.852547],[113.046386,27.8464],[113.038138,27.843287],[113.033632,27.83911],[113.019271,27.828923],[113.012449,27.822892],[113.002343,27.810398],[113.00143,27.80344],[113.003768,27.798749],[113.010556,27.794886],[113.018027,27.796068],[113.023024,27.791811],[113.033667,27.770637],[113.034876,27.762829],[113.029549,27.752063],[113.02867,27.745437],[113.032024,27.74242],[113.044697,27.738436],[113.053698,27.733328],[113.058934,27.727115],[113.055911,27.718357],[113.050412,27.711019],[113.044081,27.712301],[113.034499,27.710802],[113.026195,27.711019],[113.008445,27.684779],[113.001373,27.681977],[112.995076,27.67659],[112.994574,27.665795],[113.000415,27.658592],[113.001122,27.653401],[113.004008,27.652394],[113.0161,27.660388],[113.027279,27.659006],[113.031465,27.651921],[113.026092,27.650065],[113.024552,27.642565],[113.032902,27.637116],[113.039039,27.63074],[113.040465,27.624107],[113.038811,27.621599],[113.026971,27.618914],[113.02064,27.612577],[113.026446,27.603809],[113.0431,27.583271],[113.052317,27.57383],[113.048199,27.564804],[113.050971,27.562137],[113.028807,27.556388],[113.025225,27.553306],[113.024176,27.548447],[113.026503,27.54414],[113.034294,27.54005],[113.038503,27.532443],[113.037089,27.519421],[113.045678,27.516852],[113.053162,27.520132],[113.079421,27.542124],[113.093942,27.555697],[113.09895,27.566443],[113.104471,27.568616],[113.109832,27.564902],[113.112924,27.566621],[113.122677,27.578176],[113.122015,27.582225],[113.115137,27.596938],[113.110836,27.629872],[113.106935,27.636801],[113.106273,27.647243],[113.112547,27.661355],[113.114897,27.671262],[113.121114,27.684444],[113.124479,27.689416],[113.137232,27.716681],[113.137403,27.724373],[113.134267,27.732795],[113.119951,27.756204]]]]}},{"type":"Feature","properties":{"adcode":430212,"name":"渌口区","center":[113.146175,27.705844],"centroid":[113.140154,27.475297],"childrenNum":0,"level":"district","parent":{"adcode":430200},"subFeatureIndex":4,"acroutes":[100000,430000,430200]},"geometry":{"type":"MultiPolygon","coordinates":[[[[113.02064,27.612577],[113.012244,27.616545],[113.00775,27.621639],[113.002525,27.621718],[112.997517,27.618322],[112.999023,27.60612],[113.00597,27.603336],[113.009004,27.598754],[113.002502,27.594054],[113.000095,27.588406],[112.993753,27.584832],[112.988825,27.578354],[112.981205,27.577129],[112.972159,27.568794],[112.970779,27.561682],[112.975559,27.549039],[112.976517,27.542144],[112.975285,27.526297],[112.969421,27.511654],[112.972193,27.504974],[112.975775,27.501278],[112.981992,27.501713],[112.987559,27.498689],[112.983988,27.487343],[112.973859,27.4808],[112.971383,27.475225],[112.974201,27.469749],[112.979015,27.467534],[112.986076,27.469788],[112.987354,27.466922],[112.986407,27.456344],[112.98911,27.44709],[112.993103,27.445369],[112.995418,27.438309],[112.99924,27.43562],[112.999707,27.429845],[112.997244,27.420786],[112.997574,27.415644],[112.994266,27.407078],[112.995977,27.399759],[113.001989,27.392756],[113.010396,27.389392],[113.017366,27.388977],[113.024142,27.385811],[113.021541,27.378372],[113.025237,27.367271],[113.033381,27.361294],[113.042199,27.350924],[113.033336,27.345026],[113.032149,27.34172],[113.033541,27.333803],[113.032515,27.32925],[113.042496,27.327132],[113.048838,27.320935],[113.048599,27.314343],[113.04383,27.309631],[113.047355,27.3028],[113.047367,27.296879],[113.051017,27.287473],[113.058226,27.283037],[113.068413,27.280938],[113.080505,27.267906],[113.085854,27.26644],[113.08274,27.25931],[113.085238,27.25513],[113.082432,27.253882],[113.092596,27.238272],[113.087862,27.235478],[113.093874,27.23209],[113.097604,27.232328],[113.107825,27.225235],[113.107802,27.220539],[113.113802,27.212811],[113.11549,27.205617],[113.125597,27.205518],[113.127502,27.207341],[113.133228,27.229633],[113.144134,27.249306],[113.148309,27.251683],[113.154868,27.246196],[113.164313,27.236033],[113.170005,27.232902],[113.173713,27.233457],[113.182998,27.240907],[113.221029,27.238747],[113.226528,27.239936],[113.231205,27.245404],[113.23149,27.251961],[113.237285,27.272065],[113.235254,27.278621],[113.231627,27.281215],[113.220402,27.280522],[113.211231,27.284325],[113.207033,27.291374],[113.206474,27.299156],[113.20952,27.304562],[113.20993,27.314105],[113.205242,27.320361],[113.197508,27.324301],[113.203713,27.33212],[113.220105,27.338771],[113.228786,27.340731],[113.24,27.339781],[113.249502,27.344412],[113.259666,27.346767],[113.268552,27.360483],[113.275784,27.369526],[113.283027,27.372158],[113.292051,27.384505],[113.296978,27.388126],[113.309572,27.389076],[113.31766,27.396099],[113.317797,27.400748],[113.311648,27.420213],[113.305751,27.433247],[113.30121,27.4409],[113.294446,27.446852],[113.289142,27.448335],[113.274347,27.4479],[113.259768,27.449759],[113.25265,27.454604],[113.243946,27.464826],[113.238825,27.481037],[113.23441,27.487066],[113.229243,27.49017],[113.224839,27.489992],[113.200234,27.479891],[113.189466,27.483824],[113.183123,27.491613],[113.186454,27.503808],[113.194964,27.513136],[113.1972,27.521258],[113.201569,27.527404],[113.208847,27.53106],[113.209714,27.53837],[113.199527,27.546412],[113.196287,27.554195],[113.189991,27.562433],[113.18739,27.568359],[113.184869,27.584851],[113.172674,27.593719],[113.170952,27.604165],[113.17742,27.616841],[113.194188,27.629062],[113.206702,27.642723],[113.20985,27.652631],[113.20936,27.662322],[113.216923,27.67884],[113.225592,27.686535],[113.244677,27.68912],[113.247049,27.684937],[113.254213,27.685075],[113.256734,27.692001],[113.260715,27.69279],[113.27105,27.690146],[113.274267,27.691172],[113.280849,27.698571],[113.27875,27.704686],[113.287887,27.713702],[113.290362,27.720014],[113.295541,27.724334],[113.301872,27.722539],[113.30396,27.726188],[113.299773,27.731296],[113.300458,27.737627],[113.295803,27.746975],[113.29821,27.750505],[113.297343,27.755514],[113.284841,27.7495],[113.277084,27.753108],[113.275225,27.759517],[113.26813,27.762494],[113.258924,27.756401],[113.251726,27.756046],[113.24454,27.762711],[113.235015,27.773969],[113.226779,27.775783],[113.216364,27.78018],[113.220767,27.773654],[113.221395,27.768291],[113.213581,27.767917],[113.197725,27.761173],[113.187367,27.769139],[113.177899,27.765156],[113.180842,27.757821],[113.172937,27.751925],[113.160355,27.758196],[113.151081,27.766576],[113.134837,27.768922],[113.133445,27.758708],[113.119951,27.756204],[113.134267,27.732795],[113.137403,27.724373],[113.137232,27.716681],[113.124479,27.689416],[113.121114,27.684444],[113.114897,27.671262],[113.112547,27.661355],[113.106273,27.647243],[113.106935,27.636801],[113.110836,27.629872],[113.115137,27.596938],[113.122015,27.582225],[113.122677,27.578176],[113.112924,27.566621],[113.109832,27.564902],[113.104471,27.568616],[113.09895,27.566443],[113.093942,27.555697],[113.079421,27.542124],[113.053162,27.520132],[113.045678,27.516852],[113.037089,27.519421],[113.038503,27.532443],[113.034294,27.54005],[113.026503,27.54414],[113.024176,27.548447],[113.025225,27.553306],[113.028807,27.556388],[113.050971,27.562137],[113.048199,27.564804],[113.052317,27.57383],[113.0431,27.583271],[113.026446,27.603809],[113.02064,27.612577]]]]}},{"type":"Feature","properties":{"adcode":430223,"name":"攸县","center":[113.345774,27.000071],"centroid":[113.4818,27.168027],"childrenNum":0,"level":"district","parent":{"adcode":430200},"subFeatureIndex":5,"acroutes":[100000,430000,430200]},"geometry":{"type":"MultiPolygon","coordinates":[[[[113.624513,27.409452],[113.616208,27.409294],[113.610219,27.411134],[113.602508,27.411134],[113.597124,27.409294],[113.590314,27.411134],[113.580196,27.419639],[113.563359,27.427926],[113.55729,27.432495],[113.543396,27.426779],[113.539666,27.419224],[113.538685,27.407791],[113.533175,27.394596],[113.528612,27.389412],[113.522966,27.386583],[113.512688,27.383852],[113.4973,27.384703],[113.490102,27.390955],[113.484147,27.393666],[113.47493,27.391311],[113.471394,27.392024],[113.457671,27.40055],[113.446424,27.401797],[113.441165,27.403755],[113.432906,27.409828],[113.425206,27.413349],[113.404879,27.417463],[113.397065,27.423021],[113.391578,27.42223],[113.381049,27.413962],[113.377422,27.407751],[113.376201,27.399541],[113.37052,27.384268],[113.361942,27.380667],[113.351368,27.381122],[113.344752,27.37948],[113.333459,27.374454],[113.324173,27.37481],[113.319451,27.383377],[113.320226,27.389551],[113.31766,27.396099],[113.309572,27.389076],[113.296978,27.388126],[113.292051,27.384505],[113.283027,27.372158],[113.275784,27.369526],[113.268552,27.360483],[113.259666,27.346767],[113.249502,27.344412],[113.24,27.339781],[113.228786,27.340731],[113.220105,27.338771],[113.203713,27.33212],[113.197508,27.324301],[113.205242,27.320361],[113.20993,27.314105],[113.20952,27.304562],[113.206474,27.299156],[113.207033,27.291374],[113.211231,27.284325],[113.220402,27.280522],[113.231627,27.281215],[113.235254,27.278621],[113.237285,27.272065],[113.23149,27.251961],[113.231205,27.245404],[113.226528,27.239936],[113.231855,27.23734],[113.242646,27.240411],[113.248418,27.23944],[113.255593,27.229336],[113.255399,27.22363],[113.263316,27.217051],[113.271917,27.205696],[113.276377,27.195272],[113.279936,27.191387],[113.283244,27.181952],[113.283655,27.174618],[113.280917,27.167184],[113.269521,27.168036],[113.260053,27.173191],[113.256757,27.170871],[113.257818,27.160166],[113.251646,27.159551],[113.249502,27.153742],[113.245715,27.150907],[113.244813,27.140001],[113.236053,27.145216],[113.235015,27.140636],[113.226494,27.138514],[113.219455,27.131732],[113.209451,27.133993],[113.204934,27.138276],[113.196025,27.141786],[113.193458,27.135718],[113.184276,27.132407],[113.178857,27.13203],[113.167963,27.12616],[113.168066,27.118703],[113.165807,27.113467],[113.164564,27.101308],[113.170792,27.099046],[113.175116,27.08883],[113.181846,27.086628],[113.193869,27.076034],[113.193641,27.069764],[113.196892,27.064803],[113.199151,27.056866],[113.196367,27.054286],[113.199938,27.050159],[113.19801,27.040712],[113.200976,27.039104],[113.211151,27.039124],[113.215851,27.040791],[113.219341,27.030212],[113.21674,27.025865],[113.226653,27.024734],[113.231079,27.021042],[113.234604,27.021379],[113.235699,27.014789],[113.224908,27.012466],[113.21917,27.004406],[113.224417,27.000813],[113.226824,26.994658],[113.22152,26.974523],[113.225843,26.967771],[113.225615,26.956272],[113.235345,26.951743],[113.237342,26.947274],[113.24503,26.938315],[113.248144,26.93758],[113.260453,26.940004],[113.275636,26.940679],[113.280986,26.939964],[113.282674,26.936905],[113.278328,26.928442],[113.266441,26.918389],[113.257076,26.917693],[113.254783,26.913759],[113.25638,26.906209],[113.254738,26.900267],[113.248258,26.896611],[113.239703,26.894445],[113.242886,26.889298],[113.239098,26.877731],[113.230429,26.879241],[113.227144,26.876399],[113.23141,26.868389],[113.23287,26.860994],[113.243513,26.850975],[113.252376,26.839205],[113.254578,26.830596],[113.256859,26.828389],[113.267628,26.826162],[113.278054,26.826897],[113.280621,26.825207],[113.274974,26.819858],[113.273799,26.813037],[113.275727,26.809338],[113.285332,26.799672],[113.285446,26.790025],[113.278944,26.783421],[113.2781,26.777692],[113.283392,26.771446],[113.29926,26.768084],[113.306264,26.773535],[113.311112,26.788176],[113.315082,26.796191],[113.326295,26.807568],[113.338147,26.810273],[113.363676,26.80007],[113.372323,26.797902],[113.384437,26.797087],[113.394304,26.804784],[113.396255,26.808324],[113.39346,26.814946],[113.386605,26.822463],[113.375562,26.822562],[113.368239,26.827414],[113.363072,26.839484],[113.355132,26.86161],[113.358475,26.864632],[113.365992,26.865288],[113.368787,26.870853],[113.366391,26.882282],[113.368216,26.891841],[113.377718,26.896531],[113.370851,26.905454],[113.368068,26.914534],[113.36857,26.923356],[113.37838,26.93617],[113.389536,26.935991],[113.408643,26.936964],[113.416355,26.938792],[113.422868,26.948565],[113.41648,26.954742],[113.436431,26.960184],[113.4425,26.958019],[113.453873,26.949637],[113.462474,26.94491],[113.46974,26.942785],[113.482459,26.944433],[113.487604,26.95075],[113.489954,26.960244],[113.493387,26.961396],[113.499935,26.956788],[113.505775,26.956152],[113.508559,26.958714],[113.510087,26.973788],[113.511707,26.980818],[113.514627,26.984968],[113.53702,27.000654],[113.549944,27.013796],[113.555568,27.016397],[113.571823,27.020109],[113.581108,27.023384],[113.588694,27.02791],[113.607368,27.035393],[113.622779,27.046785],[113.638429,27.066907],[113.643175,27.070974],[113.652996,27.074228],[113.666571,27.075875],[113.675332,27.078732],[113.688427,27.086846],[113.696606,27.094821],[113.706302,27.099463],[113.715177,27.100494],[113.726732,27.099939],[113.73709,27.103391],[113.740136,27.114677],[113.742759,27.118187],[113.749193,27.120964],[113.769452,27.122788],[113.775042,27.124712],[113.779365,27.137186],[113.801061,27.158441],[113.814704,27.174301],[113.823009,27.192992],[113.833036,27.207301],[113.847181,27.222461],[113.853055,27.234765],[113.856865,27.25927],[113.859877,27.269114],[113.871729,27.28476],[113.8719,27.293493],[113.869128,27.296523],[113.858394,27.29876],[113.854652,27.305235],[113.8595,27.317114],[113.866983,27.331447],[113.872927,27.346748],[113.87409,27.367389],[113.876178,27.382052],[113.87263,27.384861],[113.858884,27.378886],[113.837416,27.371881],[113.829351,27.366281],[113.822895,27.364777],[113.810894,27.368399],[113.803936,27.368062],[113.788457,27.364619],[113.783255,27.362185],[113.774232,27.360938],[113.762904,27.360859],[113.749136,27.354843],[113.743626,27.348727],[113.735105,27.347915],[113.727941,27.350528],[113.722751,27.349004],[113.717994,27.342393],[113.712759,27.338553],[113.699754,27.332041],[113.679358,27.331586],[113.672172,27.333288],[113.657707,27.34744],[113.644601,27.35035],[113.639171,27.349954],[113.625904,27.343225],[113.616664,27.345402],[113.60439,27.365529],[113.602006,27.377501],[113.602668,27.385752],[113.611052,27.393468],[113.621193,27.399621],[113.629771,27.401045],[113.631916,27.40514],[113.624513,27.409452]]]]}},{"type":"Feature","properties":{"adcode":430224,"name":"茶陵县","center":[113.546509,26.789534],"centroid":[113.645654,26.801089],"childrenNum":0,"level":"district","parent":{"adcode":430200},"subFeatureIndex":6,"acroutes":[100000,430000,430200]},"geometry":{"type":"MultiPolygon","coordinates":[[[[113.603626,26.507681],[113.610254,26.506804],[113.619003,26.510792],[113.62741,26.503653],[113.633216,26.505568],[113.637232,26.510373],[113.638806,26.516694],[113.647624,26.523712],[113.652677,26.522676],[113.66259,26.515577],[113.67143,26.510852],[113.679176,26.511251],[113.701021,26.520163],[113.713591,26.525985],[113.726732,26.526484],[113.75411,26.540478],[113.769041,26.541057],[113.778601,26.544984],[113.78946,26.5578],[113.794514,26.568961],[113.798677,26.584306],[113.806263,26.592037],[113.822678,26.598234],[113.83672,26.597696],[113.849553,26.600924],[113.856147,26.608973],[113.858656,26.614312],[113.857561,26.6225],[113.852268,26.630248],[113.851504,26.634491],[113.856158,26.643354],[113.86606,26.650265],[113.86801,26.652993],[113.860493,26.664086],[113.861793,26.670079],[113.861257,26.684753],[113.86266,26.689492],[113.861394,26.705955],[113.856443,26.714733],[113.856945,26.722575],[113.855371,26.727292],[113.856763,26.73563],[113.852861,26.750018],[113.855451,26.757201],[113.852428,26.763309],[113.853546,26.769417],[113.848698,26.777354],[113.845937,26.788156],[113.840564,26.7911],[113.836766,26.796132],[113.834587,26.804088],[113.835773,26.806355],[113.857949,26.826818],[113.85901,26.833797],[113.873953,26.856263],[113.877444,26.859483],[113.886421,26.861193],[113.892091,26.860537],[113.891155,26.874411],[113.888623,26.880056],[113.891315,26.884548],[113.890186,26.889894],[113.891395,26.897843],[113.89695,26.90132],[113.90303,26.91064],[113.901045,26.917872],[113.902186,26.925839],[113.910627,26.934243],[113.917015,26.937719],[113.926369,26.947174],[113.92686,26.949161],[113.921259,26.954504],[113.921407,26.960065],[113.892524,26.964732],[113.888053,26.972835],[113.879794,26.9833],[113.871478,26.990111],[113.869778,27.008496],[113.866345,27.016357],[113.863299,27.018481],[113.848139,27.016655],[113.846405,27.019216],[113.845549,27.028426],[113.8385,27.034956],[113.82391,27.036127],[113.820864,27.037775],[113.816689,27.046805],[113.812526,27.071212],[113.811944,27.081549],[113.807632,27.097698],[113.803297,27.099384],[113.798883,27.09623],[113.793624,27.089425],[113.788183,27.086529],[113.779981,27.087104],[113.775167,27.090854],[113.77195,27.096408],[113.773947,27.107635],[113.775042,27.124712],[113.769452,27.122788],[113.749193,27.120964],[113.742759,27.118187],[113.740136,27.114677],[113.73709,27.103391],[113.726732,27.099939],[113.715177,27.100494],[113.706302,27.099463],[113.696606,27.094821],[113.688427,27.086846],[113.675332,27.078732],[113.666571,27.075875],[113.652996,27.074228],[113.643175,27.070974],[113.638429,27.066907],[113.622779,27.046785],[113.607368,27.035393],[113.588694,27.02791],[113.581108,27.023384],[113.571823,27.020109],[113.555568,27.016397],[113.549944,27.013796],[113.53702,27.000654],[113.514627,26.984968],[113.511707,26.980818],[113.510087,26.973788],[113.508559,26.958714],[113.505775,26.956152],[113.499935,26.956788],[113.493387,26.961396],[113.489954,26.960244],[113.487604,26.95075],[113.482459,26.944433],[113.46974,26.942785],[113.462474,26.94491],[113.453873,26.949637],[113.4425,26.958019],[113.436431,26.960184],[113.41648,26.954742],[113.422868,26.948565],[113.416355,26.938792],[113.408643,26.936964],[113.389536,26.935991],[113.37838,26.93617],[113.36857,26.923356],[113.368068,26.914534],[113.370851,26.905454],[113.377718,26.896531],[113.368216,26.891841],[113.366391,26.882282],[113.368787,26.870853],[113.365992,26.865288],[113.358475,26.864632],[113.355132,26.86161],[113.363072,26.839484],[113.368239,26.827414],[113.375562,26.822562],[113.386605,26.822463],[113.39346,26.814946],[113.396255,26.808324],[113.394304,26.804784],[113.404719,26.797624],[113.408997,26.791836],[113.412704,26.782606],[113.416742,26.77819],[113.428127,26.769775],[113.427636,26.764562],[113.413263,26.729819],[113.400772,26.70695],[113.393597,26.703347],[113.385498,26.701715],[113.38203,26.699147],[113.381426,26.693891],[113.392194,26.674918],[113.399883,26.666595],[113.400989,26.658231],[113.407685,26.655204],[113.415476,26.645684],[113.418385,26.63463],[113.418043,26.629352],[113.412282,26.620249],[113.411358,26.610148],[113.409008,26.607419],[113.400282,26.605227],[113.397898,26.600665],[113.399118,26.596979],[113.414586,26.587375],[113.42183,26.5749],[113.427226,26.560351],[113.433066,26.558219],[113.439716,26.558597],[113.458162,26.561786],[113.467299,26.559355],[113.47371,26.56087],[113.484547,26.568523],[113.491026,26.575319],[113.49576,26.584206],[113.509152,26.592715],[113.523479,26.595485],[113.541309,26.592695],[113.554963,26.585382],[113.562207,26.575179],[113.562321,26.566909],[113.558089,26.557322],[113.558716,26.549508],[113.567363,26.533162],[113.569598,26.523752],[113.572975,26.519127],[113.579123,26.518528],[113.591021,26.520702],[113.58915,26.51141],[113.597044,26.512208],[113.603626,26.507681]]]]}},{"type":"Feature","properties":{"adcode":430225,"name":"炎陵县","center":[113.776884,26.489459],"centroid":[113.844178,26.374699],"childrenNum":0,"level":"district","parent":{"adcode":430200},"subFeatureIndex":7,"acroutes":[100000,430000,430200]},"geometry":{"type":"MultiPolygon","coordinates":[[[[113.86801,26.652993],[113.86606,26.650265],[113.856158,26.643354],[113.851504,26.634491],[113.852268,26.630248],[113.857561,26.6225],[113.858656,26.614312],[113.856147,26.608973],[113.849553,26.600924],[113.83672,26.597696],[113.822678,26.598234],[113.806263,26.592037],[113.798677,26.584306],[113.794514,26.568961],[113.78946,26.5578],[113.778601,26.544984],[113.769041,26.541057],[113.75411,26.540478],[113.726732,26.526484],[113.713591,26.525985],[113.701021,26.520163],[113.679176,26.511251],[113.67143,26.510852],[113.66259,26.515577],[113.652677,26.522676],[113.647624,26.523712],[113.638806,26.516694],[113.637232,26.510373],[113.633216,26.505568],[113.62741,26.503653],[113.619003,26.510792],[113.610254,26.506804],[113.603626,26.507681],[113.596633,26.484489],[113.596827,26.475274],[113.591135,26.471444],[113.589025,26.467116],[113.593485,26.459017],[113.603261,26.448324],[113.609626,26.431026],[113.607721,26.419073],[113.595516,26.405562],[113.588945,26.401211],[113.583219,26.394645],[113.584485,26.383486],[113.582603,26.377837],[113.583538,26.370331],[113.58923,26.366019],[113.592515,26.360209],[113.594101,26.349467],[113.597158,26.345852],[113.598972,26.326661],[113.607071,26.315097],[113.617052,26.308266],[113.616756,26.288489],[113.614634,26.284594],[113.615227,26.27892],[113.644133,26.26797],[113.650304,26.26809],[113.655483,26.270608],[113.671579,26.25674],[113.67832,26.247267],[113.683111,26.24399],[113.691507,26.241371],[113.708492,26.234056],[113.72517,26.223742],[113.727656,26.220044],[113.73093,26.203251],[113.736337,26.191695],[113.738744,26.183177],[113.738824,26.173298],[113.736531,26.159339],[113.729276,26.139217],[113.722021,26.133116],[113.702469,26.124413],[113.700119,26.121452],[113.697576,26.107707],[113.693286,26.095821],[113.693982,26.091458],[113.707922,26.071324],[113.709097,26.0658],[113.719888,26.056032],[113.728649,26.046503],[113.73644,26.041117],[113.744071,26.039876],[113.750722,26.041618],[113.761536,26.047904],[113.780939,26.06616],[113.782354,26.073786],[113.780129,26.087216],[113.780768,26.093699],[113.791605,26.104325],[113.799054,26.104245],[113.805784,26.100003],[113.811077,26.086395],[113.814043,26.083953],[113.824766,26.084114],[113.84507,26.095701],[113.847146,26.097982],[113.849622,26.107567],[113.860253,26.119331],[113.888463,26.130355],[113.89646,26.135516],[113.902813,26.148038],[113.914483,26.158759],[113.916947,26.171319],[113.930225,26.172758],[113.944723,26.181337],[113.94948,26.192675],[113.961515,26.197114],[113.97007,26.202112],[113.973538,26.20827],[113.971542,26.219325],[113.9802,26.226461],[113.98093,26.231878],[113.978911,26.237754],[113.98912,26.246688],[114.002706,26.251344],[114.011261,26.258498],[114.016771,26.259258],[114.029308,26.266372],[114.025395,26.270248],[114.02122,26.283035],[114.021596,26.288549],[114.025737,26.2968],[114.033927,26.304231],[114.041787,26.309545],[114.038867,26.312121],[114.035627,26.323406],[114.038502,26.329897],[114.047593,26.337366],[114.039757,26.345673],[114.037521,26.354478],[114.039677,26.361427],[114.031863,26.369273],[114.030562,26.376619],[114.036277,26.377318],[114.042323,26.385882],[114.042985,26.390253],[114.049898,26.391112],[114.057643,26.398796],[114.062514,26.406101],[114.071674,26.409833],[114.076476,26.404145],[114.077537,26.406181],[114.085431,26.406261],[114.08867,26.411489],[114.089058,26.418055],[114.085762,26.423463],[114.088956,26.434817],[114.086412,26.439585],[114.090233,26.446229],[114.090553,26.455725],[114.096017,26.461271],[114.097272,26.466936],[114.10958,26.48022],[114.110127,26.482993],[114.09807,26.48415],[114.086765,26.478186],[114.077366,26.48032],[114.072723,26.479901],[114.072233,26.4874],[114.078085,26.491589],[114.084199,26.505009],[114.083982,26.513623],[114.087496,26.52118],[114.086286,26.525746],[114.097534,26.541216],[114.096279,26.548273],[114.105907,26.559674],[114.108633,26.569599],[114.108108,26.57504],[114.095161,26.577192],[114.084689,26.57777],[114.07886,26.575119],[114.069655,26.575837],[114.060883,26.580639],[114.042563,26.579922],[114.033095,26.585601],[114.019737,26.587435],[114.015414,26.593811],[114.017684,26.599609],[114.012858,26.602099],[113.996386,26.615587],[113.984409,26.614571],[113.976903,26.616205],[113.973458,26.612459],[113.970264,26.616623],[113.960009,26.618117],[113.953165,26.613714],[113.934776,26.613017],[113.924544,26.615268],[113.915475,26.613954],[113.906452,26.615687],[113.903635,26.618814],[113.901353,26.627898],[113.898102,26.630906],[113.884927,26.635786],[113.881471,26.654348],[113.87717,26.656459],[113.86801,26.652993]]]]}},{"type":"Feature","properties":{"adcode":430281,"name":"醴陵市","center":[113.507157,27.657873],"centroid":[113.464077,27.657636],"childrenNum":0,"level":"district","parent":{"adcode":430200},"subFeatureIndex":8,"acroutes":[100000,430000,430200]},"geometry":{"type":"MultiPolygon","coordinates":[[[[113.624513,27.409452],[113.626224,27.415268],[113.620657,27.418294],[113.606877,27.417523],[113.601824,27.420371],[113.597729,27.428757],[113.599645,27.450313],[113.591991,27.468167],[113.600238,27.470362],[113.604139,27.475205],[113.61436,27.477439],[113.613721,27.484101],[113.620452,27.493293],[113.627022,27.498017],[113.622345,27.50365],[113.62587,27.510725],[113.628619,27.512227],[113.627319,27.51861],[113.623509,27.519618],[113.621855,27.526772],[113.616995,27.518848],[113.610425,27.51452],[113.60147,27.516595],[113.598059,27.519243],[113.586937,27.522326],[113.583378,27.524677],[113.579625,27.531613],[113.578188,27.538054],[113.578815,27.545167],[113.584964,27.553642],[113.590417,27.557534],[113.593189,27.564468],[113.599383,27.567411],[113.601504,27.579065],[113.608816,27.58499],[113.604926,27.594588],[113.606409,27.598932],[113.605257,27.614136],[113.607254,27.62537],[113.611531,27.633109],[113.619414,27.641736],[113.628813,27.646907],[113.645034,27.657743],[113.652118,27.663625],[113.659247,27.672032],[113.669742,27.694861],[113.673586,27.699912],[113.67921,27.703483],[113.696309,27.71889],[113.700416,27.73102],[113.699036,27.741138],[113.731215,27.774482],[113.751703,27.791653],[113.763212,27.799301],[113.767251,27.80819],[113.767673,27.817138],[113.765642,27.832982],[113.759334,27.855345],[113.756322,27.860191],[113.750425,27.863481],[113.742702,27.865431],[113.738972,27.868208],[113.7315,27.869115],[113.727953,27.876068],[113.730394,27.884714],[113.722877,27.885758],[113.711584,27.877565],[113.69696,27.869902],[113.686203,27.873625],[113.672206,27.876836],[113.660673,27.884911],[113.655494,27.882233],[113.654947,27.877821],[113.64492,27.879751],[113.643688,27.884458],[113.636775,27.890288],[113.632452,27.896925],[113.623246,27.900233],[113.602177,27.913565],[113.594808,27.910335],[113.597272,27.902912],[113.591386,27.891253],[113.577401,27.899072],[113.571367,27.91258],[113.573853,27.918704],[113.570386,27.924709],[113.569884,27.930733],[113.573237,27.937938],[113.578211,27.939749],[113.577298,27.954808],[113.57569,27.959748],[113.569245,27.964629],[113.55421,27.961224],[113.542347,27.961913],[113.533278,27.958528],[113.525909,27.959905],[113.523764,27.955772],[113.524437,27.946915],[113.521551,27.942308],[113.509654,27.938726],[113.501885,27.937682],[113.490193,27.939454],[113.483931,27.93593],[113.481558,27.92715],[113.463614,27.918231],[113.458173,27.908071],[113.459542,27.900194],[113.454717,27.896964],[113.446184,27.895665],[113.424191,27.897654],[113.421613,27.89273],[113.415533,27.888969],[113.41486,27.884754],[113.416183,27.872759],[113.415077,27.861018],[113.413229,27.857807],[113.401377,27.85367],[113.384392,27.854359],[113.366893,27.851582],[113.359398,27.848075],[113.361748,27.815758],[113.360391,27.800957],[113.36249,27.797665],[113.360117,27.789504],[113.350467,27.788656],[113.348276,27.783827],[113.348881,27.77598],[113.352372,27.767246],[113.352155,27.762948],[113.346565,27.752812],[113.337577,27.751235],[113.332352,27.74526],[113.32374,27.74382],[113.31888,27.753877],[113.312287,27.755908],[113.30356,27.762297],[113.298712,27.762711],[113.297343,27.755514],[113.29821,27.750505],[113.295803,27.746975],[113.300458,27.737627],[113.299773,27.731296],[113.30396,27.726188],[113.301872,27.722539],[113.295541,27.724334],[113.290362,27.720014],[113.287887,27.713702],[113.27875,27.704686],[113.280849,27.698571],[113.274267,27.691172],[113.27105,27.690146],[113.260715,27.69279],[113.256734,27.692001],[113.254213,27.685075],[113.247049,27.684937],[113.244677,27.68912],[113.225592,27.686535],[113.216923,27.67884],[113.20936,27.662322],[113.20985,27.652631],[113.206702,27.642723],[113.194188,27.629062],[113.17742,27.616841],[113.170952,27.604165],[113.172674,27.593719],[113.184869,27.584851],[113.18739,27.568359],[113.189991,27.562433],[113.196287,27.554195],[113.199527,27.546412],[113.209714,27.53837],[113.208847,27.53106],[113.201569,27.527404],[113.1972,27.521258],[113.194964,27.513136],[113.186454,27.503808],[113.183123,27.491613],[113.189466,27.483824],[113.200234,27.479891],[113.224839,27.489992],[113.229243,27.49017],[113.23441,27.487066],[113.238825,27.481037],[113.243946,27.464826],[113.25265,27.454604],[113.259768,27.449759],[113.274347,27.4479],[113.289142,27.448335],[113.294446,27.446852],[113.30121,27.4409],[113.305751,27.433247],[113.311648,27.420213],[113.317797,27.400748],[113.31766,27.396099],[113.320226,27.389551],[113.319451,27.383377],[113.324173,27.37481],[113.333459,27.374454],[113.344752,27.37948],[113.351368,27.381122],[113.361942,27.380667],[113.37052,27.384268],[113.376201,27.399541],[113.377422,27.407751],[113.381049,27.413962],[113.391578,27.42223],[113.397065,27.423021],[113.404879,27.417463],[113.425206,27.413349],[113.432906,27.409828],[113.441165,27.403755],[113.446424,27.401797],[113.457671,27.40055],[113.471394,27.392024],[113.47493,27.391311],[113.484147,27.393666],[113.490102,27.390955],[113.4973,27.384703],[113.512688,27.383852],[113.522966,27.386583],[113.528612,27.389412],[113.533175,27.394596],[113.538685,27.407791],[113.539666,27.419224],[113.543396,27.426779],[113.55729,27.432495],[113.563359,27.427926],[113.580196,27.419639],[113.590314,27.411134],[113.597124,27.409294],[113.602508,27.411134],[113.610219,27.411134],[113.616208,27.409294],[113.624513,27.409452]]]]}}]}
