# Supplementary material for: The influence of extreme rainfall on crime: Spatiotemporal dynamics in Hunan Province, China
Source: PLoS One. 2026 Apr 22;21(4):e0345811. doi: 10.1371/journal.pone.0345811 (PMC13102242; doi:10.1371/journal.pone.0345811)
Supplement: S1 Data — S1 Raw Data. This is the original data1 required to replicate the manuscript’s results. S2 Raw Data. This is the original data1 required to replicate the manuscript’s results. (ZIP) [file pone.0345811.s001.zip › S1 Raw Data/S1_Hunan administrative boundary GeoJSON/430202.json]

{"type":"FeatureCollection","features":[{"type":"Feature","properties":{"adcode":430202,"name":"荷塘区","center":[113.162548,27.833036],"centroid":[113.219503,27.900997],"childrenNum":0,"level":"district","acroutes":[100000,430000,430200],"parent":{"adcode":430200}},"geometry":{"type":"MultiPolygon","coordinates":[[[[113.256667,27.993989],[113.255583,27.993055],[113.255104,27.991274],[113.254388,27.989979],[113.254422,27.989191],[113.255249,27.988744],[113.256582,27.988982],[113.257611,27.988922],[113.258237,27.9883],[113.258223,27.987689],[113.257713,27.986739],[113.256121,27.98585],[113.252999,27.984594],[113.249847,27.980775],[113.246639,27.975647],[113.241966,27.970059],[113.239568,27.968643],[113.232645,27.968761],[113.230284,27.969125],[113.228857,27.970605],[113.228027,27.974505],[113.227878,27.976125],[113.224994,27.977633],[113.22462,27.977154],[113.217643,27.974522],[113.2145,27.972149],[113.209466,27.96641],[113.196674,27.956284],[113.196513,27.955883],[113.195894,27.955595],[113.195513,27.955112],[113.195554,27.954894],[113.196435,27.954787],[113.19653,27.954487],[113.1961,27.953711],[113.196006,27.953229],[113.195276,27.9532],[113.195155,27.952797],[113.195567,27.952321],[113.195716,27.951812],[113.195616,27.951464],[113.195046,27.95105],[113.194717,27.950974],[113.194448,27.950753],[113.194968,27.950353],[113.194852,27.949364],[113.194891,27.949013],[113.195534,27.948837],[113.195425,27.948205],[113.195739,27.947402],[113.195702,27.946962],[113.19588,27.946549],[113.196338,27.946081],[113.196573,27.945678],[113.196882,27.944291],[113.197486,27.942948],[113.19747,27.942153],[113.197207,27.941419],[113.196564,27.941062],[113.196324,27.94082],[113.196255,27.940356],[113.196467,27.938583],[113.196508,27.937737],[113.196442,27.937403],[113.195336,27.936025],[113.194902,27.935275],[113.194839,27.93489],[113.194988,27.934444],[113.195811,27.934158],[113.195963,27.933955],[113.19575,27.933543],[113.194579,27.933028],[113.19415,27.932667],[113.194152,27.932357],[113.194647,27.931855],[113.194591,27.9316],[113.194135,27.93155],[113.193272,27.931738],[113.1927,27.931548],[113.192496,27.931071],[113.192821,27.930279],[113.193424,27.929642],[113.193416,27.929309],[113.192878,27.928844],[113.191623,27.928344],[113.190932,27.927688],[113.190491,27.92751],[113.189629,27.926651],[113.1893,27.926138],[113.188976,27.924984],[113.188217,27.92417],[113.187959,27.923592],[113.187569,27.923523],[113.186957,27.923856],[113.18581,27.923871],[113.184785,27.923631],[113.18437,27.923649],[113.183184,27.924081],[113.182579,27.924103],[113.182223,27.923874],[113.181823,27.922373],[113.18157,27.921869],[113.180983,27.92159],[113.180855,27.921309],[113.180983,27.921029],[113.181434,27.920577],[113.181146,27.920272],[113.179996,27.920092],[113.179711,27.920105],[113.179101,27.920428],[113.178732,27.920135],[113.178634,27.919862],[113.178456,27.918791],[113.178194,27.918337],[113.177692,27.918027],[113.177412,27.917627],[113.176999,27.917395],[113.176438,27.91736],[113.175606,27.917005],[113.174896,27.916334],[113.17428,27.915979],[113.172287,27.9153],[113.171871,27.914893],[113.17165,27.914434],[113.171206,27.914155],[113.170903,27.914101],[113.169911,27.914235],[113.169545,27.914205],[113.168875,27.913928],[113.168571,27.913906],[113.167642,27.914242],[113.167213,27.914298],[113.166849,27.914051],[113.166898,27.913434],[113.16684,27.913032],[113.166472,27.912609],[113.164148,27.911285],[113.16309,27.910428],[113.162742,27.909837],[113.162675,27.909112],[113.162953,27.908627],[113.163274,27.90846],[113.164899,27.908233],[113.165228,27.908123],[113.165423,27.907855],[113.165328,27.904883],[113.165223,27.904504],[113.164346,27.904013],[113.163979,27.903621],[113.163389,27.902336],[113.162647,27.901031],[113.161699,27.89983],[113.159702,27.898588],[113.158877,27.898233],[113.157946,27.898124],[113.156803,27.898311],[113.156503,27.898263],[113.156393,27.898008],[113.156911,27.896928],[113.157021,27.896129],[113.156628,27.894883],[113.156683,27.894361],[113.157276,27.893069],[113.157276,27.89268],[113.156752,27.892431],[113.154194,27.89252],[113.153305,27.892362],[113.152031,27.891581],[113.15168,27.891488],[113.151229,27.891639],[113.149595,27.89263],[113.148976,27.892784],[113.148456,27.892669],[113.147943,27.891979],[113.14783,27.891639],[113.14733,27.889043],[113.147441,27.885174],[113.147209,27.884611],[113.146456,27.883689],[113.14614,27.88299],[113.14619,27.882443],[113.146522,27.882036],[113.147098,27.881907],[113.148186,27.882118],[113.148705,27.882084],[113.149417,27.881811],[113.150833,27.88089],[113.152329,27.879726],[113.156198,27.87733],[113.159109,27.875407],[113.161317,27.874172],[113.16159,27.873819],[113.161559,27.87341],[113.161085,27.871922],[113.161126,27.871455],[113.161453,27.870981],[113.161831,27.870128],[113.161864,27.869806],[113.161687,27.869259],[113.160847,27.868164],[113.159518,27.867697],[113.157408,27.867759],[113.155689,27.867958],[113.154821,27.867965],[113.153597,27.867656],[113.152643,27.86678],[113.152105,27.865704],[113.151511,27.865081],[113.148946,27.863113],[113.147547,27.862269],[113.144628,27.861203],[113.141749,27.86],[113.14074,27.859597],[113.139652,27.859505],[113.139042,27.859286],[113.138149,27.8587],[113.136939,27.857469],[113.146846,27.850636],[113.150223,27.847775],[113.153844,27.842748],[113.155204,27.83916],[113.156271,27.835322],[113.159498,27.830607],[113.160916,27.828047],[113.1614,27.827853],[113.164143,27.828361],[113.165262,27.828445],[113.171714,27.828049],[113.179199,27.83059],[113.185526,27.832389],[113.190136,27.834089],[113.197873,27.834844],[113.20344,27.834364],[113.211658,27.830863],[113.220545,27.838741],[113.225766,27.840789],[113.228789,27.840261],[113.229018,27.840201],[113.233,27.844444],[113.23903,27.848417],[113.246077,27.852098],[113.253688,27.856201],[113.26032,27.861056],[113.261225,27.861488],[113.263403,27.861395],[113.266356,27.860688],[113.269865,27.859587],[113.270412,27.860002],[113.27142,27.860472],[113.272036,27.861441],[113.272836,27.862866],[113.273583,27.863892],[113.273609,27.865137],[113.273756,27.866944],[113.274521,27.870005],[113.275242,27.871935],[113.276015,27.874152],[113.276935,27.876141],[113.277726,27.87745],[113.278405,27.878311],[113.279222,27.878776],[113.280161,27.879641],[113.281029,27.880896],[113.281387,27.882032],[113.281604,27.883955],[113.281421,27.886037],[113.281178,27.888406],[113.281387,27.890722],[113.281665,27.892814],[113.281622,27.894452],[113.280814,27.896521],[113.280327,27.89849],[113.27939,27.900788],[113.278589,27.902411],[113.2778,27.903693],[113.276755,27.904524],[113.275478,27.904952],[113.27414,27.905266],[113.272473,27.906024],[113.271762,27.906521],[113.271656,27.907876],[113.272907,27.908854],[113.27487,27.909566],[113.281599,27.910772],[113.283708,27.910004],[113.285941,27.909759],[113.287984,27.909627],[113.289314,27.909763],[113.290202,27.909893],[113.290566,27.910913],[113.290357,27.911642],[113.289818,27.912765],[113.289357,27.913547],[113.288958,27.914555],[113.288489,27.915562],[113.287568,27.916843],[113.286401,27.917612],[113.284221,27.918648],[113.282361,27.919293],[113.280571,27.919482],[113.279353,27.919917],[113.276383,27.919412],[113.274037,27.918806],[113.273272,27.918906],[113.27197,27.920122],[113.271423,27.921694],[113.271266,27.923045],[113.271249,27.924177],[113.271161,27.925133],[113.270945,27.926369],[113.270667,27.927439],[113.270137,27.928612],[113.269599,27.929675],[113.268479,27.931686],[113.266697,27.934199],[113.264683,27.93625],[113.26246,27.938808],[113.260263,27.940631],[113.259091,27.941799],[113.259074,27.942589],[113.259421,27.944117],[113.260272,27.945938],[113.261375,27.947703],[113.26187,27.94856],[113.26319,27.949485],[113.265344,27.949351],[113.266517,27.948582],[113.268184,27.947765],[113.269218,27.947105],[113.270114,27.946895],[113.271181,27.947759],[113.271415,27.948441],[113.271519,27.949686],[113.271486,27.950927],[113.27139,27.952618],[113.271148,27.955039],[113.271105,27.95673],[113.271017,27.958139],[113.271234,27.959668],[113.271825,27.961765],[113.272564,27.962849],[113.273363,27.96377],[113.275935,27.965903],[113.27736,27.967505],[113.277969,27.968701],[113.278012,27.969662],[113.277672,27.970615],[113.276761,27.97122],[113.275597,27.972441],[113.274302,27.973206],[113.272685,27.974477],[113.270681,27.975965],[113.269567,27.97702],[113.269238,27.977802],[113.269091,27.978648],[113.269561,27.980461],[113.270401,27.982564],[113.271063,27.984661],[113.271522,27.986814],[113.271793,27.988852],[113.271436,27.990651],[113.270716,27.991372],[113.269492,27.992254],[113.268275,27.992572],[113.267562,27.993122],[113.267362,27.993798],[113.267537,27.994363],[113.267849,27.994706],[113.268667,27.995232],[113.269422,27.995583],[113.269977,27.996683],[113.268172,27.998609],[113.267017,28.000447],[113.266817,28.001133],[113.26698,28.001348],[113.268719,28.001766],[113.268963,28.002555],[113.268823,28.004043],[113.26527,28.010194],[113.264028,28.011741],[113.262821,28.010707],[113.26191,28.009574],[113.26065,28.004576],[113.259861,28.002658],[113.259739,28.000241],[113.259704,27.998306],[113.259369,27.996811],[113.259566,27.996192],[113.25992,27.995772],[113.260311,27.995152],[113.260301,27.994409],[113.260182,27.994184],[113.259756,27.994175],[113.259278,27.994329],[113.258679,27.994272],[113.257725,27.993909],[113.256843,27.993802],[113.256667,27.993989]]],[[[113.257568,27.994478],[113.25824,27.996497],[113.258201,27.998871],[113.258376,28.001025],[113.258201,28.00127],[113.25783,28.002234],[113.258166,28.00448],[113.259287,28.006627],[113.260348,28.010688],[113.259957,28.012818],[113.259844,28.013232],[113.259115,28.013554],[113.258916,28.013721],[113.258343,28.013468],[113.257198,28.012406],[113.256859,28.012451],[113.256329,28.012904],[113.255375,28.011201],[113.255418,28.010822],[113.256519,28.009074],[113.25651,28.008653],[113.256207,28.007772],[113.25619,28.007056],[113.256372,28.006545],[113.25659,28.003087],[113.256554,28.001655],[113.25639,28.000561],[113.255408,27.998973],[113.254774,27.998224],[113.254809,27.997762],[113.255364,27.996683],[113.256441,27.99492],[113.2571,27.994875],[113.257395,27.994758],[113.257568,27.994478]]]]}}]}
