# Supplementary material for: The influence of extreme rainfall on crime: Spatiotemporal dynamics in Hunan Province, China
Source: PLoS One. 2026 Apr 22;21(4):e0345811. doi: 10.1371/journal.pone.0345811 (PMC13102242; doi:10.1371/journal.pone.0345811)
Supplement: S1 Data — S1 Raw Data. This is the original data1 required to replicate the manuscript’s results. S2 Raw Data. This is the original data1 required to replicate the manuscript’s results. (ZIP) [file pone.0345811.s001.zip › S1 Raw Data/S1_Hunan administrative boundary GeoJSON/430203.json]

{"type":"FeatureCollection","features":[{"type":"Feature","properties":{"adcode":430203,"name":"芦淞区","center":[113.155169,27.827246],"centroid":[113.254675,27.805177],"childrenNum":0,"level":"district","acroutes":[100000,430000,430200],"parent":{"adcode":430200}},"geometry":{"type":"MultiPolygon","coordinates":[[[[113.273583,27.863892],[113.272836,27.862866],[113.272037,27.861442],[113.27142,27.860472],[113.270412,27.860002],[113.269866,27.859586],[113.266356,27.860688],[113.263403,27.861395],[113.261225,27.861486],[113.260321,27.861057],[113.253687,27.856201],[113.246076,27.852098],[113.239031,27.848417],[113.232999,27.844445],[113.229018,27.840202],[113.228789,27.840261],[113.225767,27.84079],[113.220543,27.83874],[113.211658,27.830864],[113.20344,27.834364],[113.197874,27.834844],[113.190136,27.83409],[113.185526,27.832389],[113.179197,27.830589],[113.171714,27.828049],[113.165261,27.828445],[113.164143,27.828361],[113.161399,27.827854],[113.160916,27.828047],[113.159497,27.830607],[113.156273,27.835321],[113.155203,27.839159],[113.153844,27.842747],[113.150224,27.847776],[113.146848,27.850636],[113.13694,27.857468],[113.135483,27.856366],[113.134261,27.855596],[113.133337,27.855207],[113.131585,27.855011],[113.130977,27.854746],[113.130507,27.85423],[113.130297,27.853773],[113.130223,27.851924],[113.130073,27.850668],[113.129927,27.850271],[113.127447,27.847796],[113.132715,27.845045],[113.141929,27.837915],[113.146158,27.83349],[113.148608,27.826535],[113.148996,27.816927],[113.14644,27.80404],[113.143161,27.798079],[113.135909,27.795],[113.125664,27.793503],[113.120608,27.79237],[113.116822,27.790124],[113.114088,27.784435],[113.113538,27.782561],[113.113812,27.780081],[113.114554,27.777454],[113.116968,27.769708],[113.119321,27.7593],[113.119951,27.756208],[113.123145,27.757563],[113.123688,27.757322],[113.129735,27.758711],[113.133444,27.758707],[113.134833,27.768929],[113.140408,27.768921],[113.151078,27.766582],[113.160359,27.758202],[113.166035,27.754911],[113.167628,27.754276],[113.170255,27.752962],[113.171654,27.752364],[113.172933,27.751934],[113.174076,27.75178],[113.176399,27.753003],[113.178007,27.754496],[113.179376,27.755591],[113.180176,27.756675],[113.180848,27.757814],[113.180556,27.759502],[113.179971,27.760284],[113.178814,27.760999],[113.1779,27.762114],[113.177497,27.763067],[113.177893,27.765161],[113.178647,27.765681],[113.179964,27.766323],[113.182294,27.766867],[113.184495,27.767576],[113.187373,27.769147],[113.19395,27.763134],[113.197719,27.761174],[113.2024,27.76364],[113.213583,27.76792],[113.221392,27.768294],[113.220765,27.773654],[113.218487,27.77688],[113.2173,27.777823],[113.216408,27.779559],[113.216361,27.780175],[113.226782,27.77579],[113.22723,27.775426],[113.231943,27.775026],[113.23501,27.773965],[113.237169,27.772047],[113.238988,27.770079],[113.240131,27.767957],[113.241291,27.766742],[113.242954,27.765433],[113.243659,27.763967],[113.244538,27.762704],[113.246193,27.760987],[113.247801,27.759928],[113.249128,27.758463],[113.250015,27.757756],[113.250674,27.756949],[113.251727,27.75604],[113.252962,27.75589],[113.254927,27.755843],[113.257117,27.755847],[113.258925,27.756407],[113.260125,27.757621],[113.261594,27.758232],[113.263874,27.760056],[113.265014,27.761018],[113.266827,27.761831],[113.268129,27.762491],[113.269764,27.762697],[113.271611,27.762448],[113.272284,27.762147],[113.272724,27.761591],[113.272993,27.760833],[113.273548,27.76038],[113.274445,27.760129],[113.275221,27.759525],[113.275587,27.757857],[113.275886,27.755684],[113.277081,27.753109],[113.277639,27.752909],[113.279035,27.752305],[113.280651,27.751348],[113.282028,27.749784],[113.282872,27.749637],[113.284836,27.749491],[113.286198,27.750102],[113.288797,27.750814],[113.290836,27.751581],[113.292934,27.752646],[113.294179,27.753056],[113.295718,27.754172],[113.296313,27.754949],[113.297346,27.755509],[113.296987,27.757491],[113.296574,27.758894],[113.296606,27.760531],[113.297094,27.761441],[113.298088,27.76242],[113.298715,27.762712],[113.299992,27.762734],[113.30356,27.762293],[113.306074,27.760871],[113.31002,27.757558],[113.312281,27.755906],[113.314016,27.755147],[113.315293,27.754833],[113.316762,27.754859],[113.318168,27.754377],[113.318878,27.753881],[113.319744,27.752205],[113.320514,27.748722],[113.321524,27.746369],[113.322052,27.745308],[113.323212,27.744424],[113.32374,27.743816],[113.324756,27.743778],[113.329521,27.743922],[113.330912,27.744456],[113.332356,27.745269],[113.333101,27.746299],[113.335155,27.748369],[113.337572,27.751234],[113.338137,27.751639],[113.338642,27.751762],[113.339287,27.751716],[113.339989,27.751503],[113.341005,27.751468],[113.342412,27.751267],[113.343622,27.751233],[113.344821,27.751536],[113.34576,27.752061],[113.346569,27.752808],[113.348317,27.754929],[113.34923,27.756524],[113.351548,27.761421],[113.352153,27.762954],[113.35243,27.764709],[113.352283,27.765835],[113.352375,27.767246],[113.35184,27.76865],[113.350976,27.770383],[113.350181,27.771723],[113.349517,27.77323],[113.349044,27.774747],[113.348882,27.775987],[113.349606,27.777974],[113.349893,27.779446],[113.349738,27.780686],[113.348815,27.782533],[113.348279,27.78382],[113.348302,27.785569],[113.348775,27.787101],[113.349151,27.787673],[113.349768,27.788303],[113.350465,27.788654],[113.352367,27.788971],[113.353378,27.789328],[113.354578,27.789519],[113.356107,27.789434],[113.357506,27.789685],[113.36012,27.789504],[113.360677,27.789911],[113.36174,27.791112],[113.361833,27.792583],[113.362291,27.795186],[113.36249,27.797674],[113.361955,27.798847],[113.361175,27.799794],[113.360389,27.800965],[113.360045,27.802089],[113.360212,27.803275],[113.361113,27.805492],[113.360839,27.806729],[113.360396,27.807943],[113.361252,27.809814],[113.361748,27.815755],[113.361559,27.822665],[113.360316,27.832629],[113.35936,27.842805],[113.359224,27.843239],[113.359228,27.843939],[113.359124,27.845971],[113.359395,27.848072],[113.35882,27.848109],[113.357986,27.848657],[113.357013,27.849542],[113.355915,27.850484],[113.353072,27.852296],[113.350107,27.854217],[113.34695,27.856023],[113.344809,27.857448],[113.343071,27.858547],[113.341792,27.858693],[113.340592,27.858499],[113.33913,27.858023],[113.337032,27.857704],[113.335329,27.857392],[113.333292,27.857239],[113.331326,27.856923],[113.329342,27.85728],[113.32723,27.857921],[113.324977,27.859232],[113.322445,27.861107],[113.320314,27.862476],[113.317992,27.86407],[113.315749,27.865102],[113.313817,27.865574],[113.312164,27.865826],[113.311016,27.86575],[113.308711,27.866159],[113.305773,27.866841],[113.303398,27.867642],[113.301608,27.868344],[113.300762,27.868835],[113.300294,27.87007],[113.300216,27.870914],[113.300363,27.872497],[113.30058,27.874305],[113.300485,27.876166],[113.300077,27.877231],[113.298972,27.878115],[113.297311,27.878536],[113.296173,27.878065],[113.295295,27.877485],[113.294035,27.877067],[113.292061,27.876974],[113.289887,27.877275],[113.288498,27.877195],[113.287923,27.876619],[113.289501,27.872546],[113.289678,27.869428],[113.289974,27.867571],[113.290201,27.865824],[113.289835,27.864914],[113.289208,27.864679],[113.288381,27.864552],[113.287166,27.864754],[113.285132,27.864718],[113.280942,27.864081],[113.278039,27.86307],[113.276521,27.862929],[113.27499,27.862679],[113.274104,27.863058],[113.273583,27.863892]]]]}}]}
