# Supplementary material for: The influence of extreme rainfall on crime: Spatiotemporal dynamics in Hunan Province, China
Source: PLoS One. 2026 Apr 22;21(4):e0345811. doi: 10.1371/journal.pone.0345811 (PMC13102242; doi:10.1371/journal.pone.0345811)
Supplement: S1 Data — S1 Raw Data. This is the original data1 required to replicate the manuscript’s results. S2 Raw Data. This is the original data1 required to replicate the manuscript’s results. (ZIP) [file pone.0345811.s001.zip › S1 Raw Data/S1_Hunan administrative boundary GeoJSON/430204.json]

{"type":"FeatureCollection","features":[{"type":"Feature","properties":{"adcode":430204,"name":"石峰区","center":[113.11295,27.871945],"centroid":[113.141998,27.928496],"childrenNum":0,"level":"district","acroutes":[100000,430000,430200],"parent":{"adcode":430200}},"geometry":{"type":"MultiPolygon","coordinates":[[[[113.086681,27.950108],[113.085099,27.949029],[113.084222,27.948054],[113.082743,27.94622],[113.082171,27.945985],[113.081153,27.945908],[113.079881,27.946351],[113.076547,27.944034],[113.069205,27.938585],[113.065212,27.930354],[113.063315,27.923714],[113.061651,27.915695],[113.061339,27.910881],[113.059495,27.908369],[113.05711,27.904944],[113.053428,27.900381],[113.04838,27.891008],[113.047766,27.883669],[113.04636,27.876415],[113.04592,27.875618],[113.042546,27.872669],[113.040249,27.870139],[113.039324,27.868708],[113.038964,27.867854],[113.038603,27.866662],[113.038443,27.865528],[113.038603,27.86412],[113.039071,27.863229],[113.03979,27.862453],[113.04177,27.862213],[113.042538,27.862229],[113.042744,27.861838],[113.042757,27.860879],[113.042353,27.859234],[113.042039,27.85635],[113.042322,27.855282],[113.04507,27.849809],[113.046382,27.846409],[113.057895,27.852549],[113.065862,27.853854],[113.075377,27.853214],[113.09018,27.850317],[113.104243,27.847035],[113.10885,27.846837],[113.1158,27.848649],[113.122279,27.848802],[113.125878,27.848615],[113.127447,27.847796],[113.129928,27.850271],[113.130073,27.850668],[113.130223,27.851923],[113.130295,27.853774],[113.130506,27.85423],[113.130977,27.854747],[113.131586,27.855011],[113.133337,27.855207],[113.134261,27.855596],[113.135485,27.856366],[113.13694,27.857469],[113.138151,27.858699],[113.139041,27.859286],[113.139652,27.859505],[113.14074,27.859598],[113.141749,27.860001],[113.144628,27.861202],[113.147547,27.86227],[113.148947,27.863113],[113.151512,27.865081],[113.152106,27.865705],[113.152644,27.866781],[113.153596,27.867656],[113.15482,27.867965],[113.155688,27.867958],[113.157407,27.867758],[113.159517,27.867697],[113.160847,27.868164],[113.161687,27.869259],[113.161862,27.869806],[113.161832,27.870127],[113.161454,27.870981],[113.161126,27.871455],[113.161084,27.871922],[113.161559,27.87341],[113.16159,27.873818],[113.161315,27.874171],[113.159108,27.875406],[113.156198,27.877329],[113.15233,27.879725],[113.150833,27.88089],[113.149415,27.88181],[113.148705,27.882084],[113.148185,27.882118],[113.147099,27.881908],[113.146523,27.882036],[113.146191,27.882444],[113.14614,27.88299],[113.146457,27.88369],[113.147209,27.88461],[113.147442,27.885173],[113.147332,27.889042],[113.147831,27.891638],[113.147943,27.891979],[113.148457,27.89267],[113.148976,27.892784],[113.149596,27.892629],[113.151229,27.891638],[113.151679,27.891489],[113.152031,27.89158],[113.153304,27.892362],[113.154194,27.892521],[113.156752,27.892431],[113.157278,27.892681],[113.157278,27.893068],[113.156682,27.894361],[113.156627,27.894884],[113.15702,27.896129],[113.15691,27.896927],[113.156394,27.898009],[113.156504,27.898264],[113.156803,27.898312],[113.157946,27.898125],[113.158878,27.898234],[113.159702,27.898588],[113.1617,27.89983],[113.162647,27.901031],[113.16339,27.902336],[113.163979,27.903622],[113.164346,27.904012],[113.165223,27.904502],[113.165329,27.904884],[113.165423,27.907856],[113.165228,27.908123],[113.1649,27.908233],[113.163274,27.90846],[113.162953,27.908627],[113.162674,27.909112],[113.162742,27.909837],[113.163089,27.910429],[113.164148,27.911286],[113.166472,27.912608],[113.166841,27.913032],[113.166898,27.913434],[113.166847,27.914051],[113.167212,27.914298],[113.167643,27.914243],[113.168571,27.913906],[113.168876,27.913928],[113.169544,27.914204],[113.169911,27.914234],[113.170903,27.914101],[113.171206,27.914154],[113.17165,27.914434],[113.17187,27.914894],[113.172287,27.9153],[113.174281,27.915979],[113.174896,27.916333],[113.175606,27.917005],[113.176439,27.917361],[113.177,27.917395],[113.177413,27.917627],[113.177692,27.918027],[113.178193,27.918337],[113.178455,27.91879],[113.178633,27.919861],[113.178732,27.920135],[113.179101,27.920429],[113.17971,27.920105],[113.179996,27.920092],[113.181145,27.920272],[113.181433,27.920577],[113.180983,27.921029],[113.180855,27.921309],[113.180983,27.921589],[113.181569,27.921869],[113.181822,27.922371],[113.182222,27.923875],[113.182578,27.924103],[113.183185,27.924081],[113.18437,27.923648],[113.184785,27.92363],[113.185809,27.923871],[113.186957,27.923857],[113.187568,27.923524],[113.187959,27.923591],[113.188218,27.924169],[113.188976,27.924983],[113.1893,27.926139],[113.189629,27.92665],[113.190491,27.927509],[113.190933,27.927689],[113.191623,27.928344],[113.192878,27.928845],[113.193416,27.92931],[113.193423,27.929641],[113.192821,27.930281],[113.192495,27.931072],[113.1927,27.931547],[113.193271,27.931738],[113.194135,27.931551],[113.194592,27.931601],[113.194647,27.931855],[113.194153,27.932358],[113.19415,27.932668],[113.194579,27.933028],[113.195751,27.933542],[113.195964,27.933956],[113.19581,27.934157],[113.194988,27.934444],[113.194838,27.934889],[113.194902,27.935276],[113.195335,27.936026],[113.196443,27.937403],[113.196509,27.937737],[113.196467,27.938582],[113.196254,27.940356],[113.196324,27.940821],[113.196564,27.941061],[113.197208,27.941419],[113.197469,27.942153],[113.197485,27.942948],[113.196883,27.944292],[113.196573,27.945678],[113.196337,27.946083],[113.19588,27.946549],[113.195702,27.946962],[113.19574,27.947402],[113.195425,27.948206],[113.195535,27.948836],[113.194891,27.949014],[113.194852,27.949365],[113.194968,27.950352],[113.194447,27.950753],[113.194718,27.950975],[113.195047,27.95105],[113.195617,27.951463],[113.195715,27.951812],[113.195566,27.952322],[113.195155,27.952797],[113.195276,27.9532],[113.196006,27.953228],[113.1961,27.953711],[113.196529,27.954487],[113.196434,27.954787],[113.195555,27.954895],[113.195513,27.955113],[113.195893,27.955595],[113.196513,27.955884],[113.196674,27.956285],[113.209466,27.966409],[113.214499,27.97215],[113.217644,27.974522],[113.224621,27.977154],[113.224994,27.977633],[113.227878,27.976125],[113.228028,27.974506],[113.228856,27.970606],[113.230283,27.969125],[113.232646,27.968761],[113.239569,27.968644],[113.241967,27.97006],[113.246638,27.975647],[113.249847,27.980774],[113.252999,27.984593],[113.256122,27.98585],[113.257713,27.986739],[113.258223,27.987689],[113.258236,27.9883],[113.257612,27.988922],[113.256581,27.988982],[113.255249,27.988743],[113.254423,27.989192],[113.254388,27.989979],[113.255104,27.991273],[113.255583,27.993056],[113.256667,27.993989],[113.25679,27.994261],[113.257403,27.994272],[113.257568,27.994478],[113.257395,27.994758],[113.2571,27.994875],[113.256441,27.99492],[113.255364,27.996682],[113.254808,27.997761],[113.254775,27.998226],[113.255408,27.998973],[113.25639,28.00056],[113.256555,28.001655],[113.25659,28.003086],[113.256372,28.006547],[113.25619,28.007056],[113.256208,28.007773],[113.256511,28.008652],[113.25652,28.009074],[113.255416,28.010821],[113.255375,28.011202],[113.256329,28.012903],[113.256234,28.012982],[113.256096,28.013909],[113.256685,28.015043],[113.256157,28.016018],[113.255416,28.018779],[113.25468,28.019123],[113.253953,28.019219],[113.251366,28.019776],[113.250262,28.019678],[113.247807,28.01651],[113.246095,28.015219],[113.244655,28.010999],[113.243855,28.009923],[113.242624,28.009656],[113.241402,28.009676],[113.240246,28.010269],[113.239752,28.011308],[113.239448,28.012175],[113.238103,28.012944],[113.232109,28.013332],[113.228192,28.014431],[113.227566,28.015244],[113.227036,28.017777],[113.226691,28.02002],[113.226568,28.020422],[113.225667,28.020438],[113.223447,28.019156],[113.220985,28.018628],[113.219495,28.018539],[113.217891,28.018968],[113.217014,28.020071],[113.215636,28.022391],[113.214578,28.024071],[113.213939,28.024541],[113.213027,28.024156],[113.21249,28.023188],[113.212281,28.019238],[113.209169,28.012295],[113.208442,28.01139],[113.207279,28.011125],[113.205797,28.01115],[113.202063,28.011734],[113.198779,28.011906],[113.196318,28.011433],[113.194109,28.010555],[113.190816,28.010671],[113.189794,28.010977],[113.18864,28.011568],[113.186726,28.012348],[113.183886,28.012341],[113.178538,28.012738],[113.178002,28.014596],[113.177231,28.014929],[113.175837,28.015032],[113.174382,28.014794],[113.172545,28.014555],[113.169936,28.014083],[113.168177,28.012996],[113.167182,28.012309],[113.166381,28.01123],[113.165696,28.00947],[113.164839,28.007568],[113.164096,28.006728],[113.16439,28.005626],[113.165221,28.004375],[113.169078,28.001448],[113.170404,28.000853],[113.170654,27.999896],[113.170142,27.99934],[113.16894,27.999077],[113.168531,27.9986],[113.168393,27.997985],[113.168226,27.996725],[113.168081,27.996259],[113.167553,27.995845],[113.166894,27.995459],[113.165509,27.995491],[113.164432,27.995701],[113.163601,27.996107],[113.16266,27.996771],[113.162509,27.997122],[113.162084,27.997284],[113.162041,27.997669],[113.162337,27.997953],[113.163221,27.998436],[113.163368,27.998722],[113.16328,27.999098],[113.162016,28.000309],[113.160689,28.00007],[113.160273,27.998208],[113.160032,27.997813],[113.159599,27.997562],[113.158853,27.997451],[113.157126,27.996461],[113.153341,27.994848],[113.151332,27.993971],[113.14944,27.993435],[113.148879,27.993033],[113.148644,27.992292],[113.149303,27.991117],[113.150352,27.989723],[113.151009,27.988663],[113.151174,27.987365],[113.150497,27.986226],[113.149778,27.984353],[113.149371,27.982597],[113.149345,27.981299],[113.149543,27.980852],[113.150585,27.979852],[113.151686,27.978739],[113.15229,27.977172],[113.152708,27.975712],[113.152994,27.97436],[113.153071,27.973796],[113.15366,27.97313],[113.155073,27.972529],[113.156486,27.971764],[113.158062,27.970038],[113.158911,27.968754],[113.159075,27.967456],[113.158719,27.966379],[113.157073,27.965677],[113.155185,27.964801],[113.153737,27.963932],[113.152809,27.963015],[113.152082,27.961421],[113.151301,27.959154],[113.149717,27.95653],[113.148033,27.954867],[113.146534,27.953884],[113.143501,27.95333],[113.140588,27.952995],[113.135487,27.953444],[113.134966,27.952511],[113.136505,27.950843],[113.137232,27.949499],[113.13816,27.947653],[113.138845,27.945689],[113.138558,27.94444],[113.137562,27.943411],[113.136496,27.943053],[113.134465,27.942851],[113.132427,27.942704],[113.131041,27.942228],[113.130434,27.941373],[113.129895,27.94001],[113.130043,27.93894],[113.13064,27.93799],[113.131865,27.936939],[113.132913,27.935602],[113.132955,27.933854],[113.132748,27.931763],[113.132966,27.930578],[113.134126,27.929753],[113.137074,27.9289],[113.138999,27.92786],[113.139388,27.927527],[113.139406,27.926962],[113.139094,27.926618],[113.138549,27.925367],[113.138314,27.92463],[113.137524,27.92298],[113.136806,27.920935],[113.136771,27.919695],[113.136874,27.918227],[113.136839,27.916648],[113.13663,27.915008],[113.135764,27.913698],[113.134819,27.913286],[113.132799,27.912859],[113.130458,27.912706],[113.127526,27.912882],[113.125548,27.913356],[113.122095,27.914313],[113.120213,27.915804],[113.119233,27.917028],[113.118633,27.918204],[113.118286,27.919495],[113.1182,27.920454],[113.117541,27.921569],[113.11669,27.922686],[113.114059,27.926205],[113.111415,27.928011],[113.110756,27.929239],[113.10863,27.93304],[113.107736,27.933532],[113.106518,27.933566],[113.104678,27.933477],[113.103342,27.933453],[113.101814,27.933706],[113.10019,27.93475],[113.098957,27.936024],[113.097212,27.937233],[113.095396,27.938555],[113.093119,27.940659],[113.091216,27.943104],[113.089255,27.945441],[113.087752,27.947105],[113.087013,27.948615],[113.086681,27.950108]]]]}}]}
