# Supplementary material for: The influence of extreme rainfall on crime: Spatiotemporal dynamics in Hunan Province, China
Source: PLoS One. 2026 Apr 22;21(4):e0345811. doi: 10.1371/journal.pone.0345811 (PMC13102242; doi:10.1371/journal.pone.0345811)
Supplement: S1 Data — S1 Raw Data. This is the original data1 required to replicate the manuscript’s results. S2 Raw Data. This is the original data1 required to replicate the manuscript’s results. (ZIP) [file pone.0345811.s001.zip › S1 Raw Data/S1_Hunan administrative boundary GeoJSON/430211.json]

{"type":"FeatureCollection","features":[{"type":"Feature","properties":{"adcode":430211,"name":"天元区","center":[113.136252,27.826909],"centroid":[113.073878,27.706389],"childrenNum":0,"level":"district","acroutes":[100000,430000,430200],"parent":{"adcode":430200}},"geometry":{"type":"MultiPolygon","coordinates":[[[[113.119949,27.756209],[113.119322,27.759301],[113.116968,27.769707],[113.114553,27.777455],[113.113813,27.780081],[113.113538,27.782559],[113.114089,27.784435],[113.116822,27.790125],[113.120607,27.792371],[113.125665,27.793502],[113.135909,27.795],[113.14316,27.79808],[113.146441,27.804039],[113.148995,27.816928],[113.148609,27.826534],[113.146157,27.833491],[113.141929,27.837917],[113.132716,27.845044],[113.125878,27.848614],[113.12228,27.8488],[113.1158,27.848648],[113.10885,27.846838],[113.104242,27.847036],[113.09018,27.850317],[113.075377,27.853214],[113.065862,27.853854],[113.057896,27.852548],[113.046382,27.84641],[113.040959,27.844748],[113.038144,27.843284],[113.033637,27.839118],[113.026933,27.834104],[113.019271,27.828917],[113.012454,27.822893],[113.00806,27.817154],[113.004205,27.812798],[113.003012,27.81166],[113.002338,27.810401],[113.001885,27.807964],[113.001426,27.80344],[113.001863,27.80108],[113.002659,27.799801],[113.003769,27.79875],[113.004933,27.798158],[113.006167,27.797165],[113.008617,27.796148],[113.010552,27.794889],[113.012031,27.79464],[113.012598,27.794764],[113.013349,27.795515],[113.014412,27.796273],[113.015485,27.796636],[113.017086,27.796387],[113.018033,27.796074],[113.023027,27.791808],[113.027338,27.78398],[113.030892,27.777303],[113.03367,27.770636],[113.034871,27.762823],[113.032449,27.756186],[113.029548,27.75207],[113.028215,27.748176],[113.028671,27.745442],[113.03203,27.742417],[113.037977,27.741005],[113.044692,27.738439],[113.053693,27.733332],[113.056241,27.72964],[113.056314,27.728892],[113.058855,27.728181],[113.058938,27.727114],[113.056895,27.721521],[113.055909,27.718361],[113.05356,27.715208],[113.051601,27.711835],[113.050417,27.711023],[113.048112,27.711481],[113.04695,27.712192],[113.044079,27.712303],[113.039716,27.711249],[113.037176,27.710969],[113.034503,27.710801],[113.03106,27.710956],[113.026199,27.711013],[113.022515,27.706215],[113.020651,27.702094],[113.017479,27.697293],[113.016667,27.696669],[113.014718,27.694007],[113.013992,27.692524],[113.012705,27.690523],[113.011403,27.688797],[113.010492,27.687028],[113.008448,27.684784],[113.007374,27.684197],[113.005797,27.683651],[113.003707,27.683324],[113.002321,27.682617],[113.001379,27.681976],[113.000575,27.681053],[112.999265,27.679843],[112.997833,27.67868],[112.996821,27.678208],[112.995635,27.677278],[112.995075,27.676587],[112.994479,27.675222],[112.993981,27.672051],[112.993804,27.66866],[112.993965,27.667362],[112.994578,27.665798],[112.995497,27.664575],[112.996805,27.663135],[112.997862,27.661804],[112.998721,27.660523],[113.000418,27.658585],[113.000895,27.657523],[113.001041,27.656569],[113.000825,27.654985],[113.000848,27.654081],[113.001117,27.653407],[113.001897,27.652746],[113.00274,27.652429],[113.004011,27.652399],[113.005074,27.6531],[113.006777,27.653983],[113.0084,27.655315],[113.010528,27.656832],[113.016102,27.660395],[113.017628,27.660823],[113.019603,27.660752],[113.023936,27.660284],[113.025996,27.65965],[113.027282,27.658999],[113.029762,27.656512],[113.030948,27.654904],[113.031491,27.653447],[113.031462,27.65192],[113.030138,27.651499],[113.027917,27.651226],[113.026093,27.650056],[113.025667,27.649372],[113.023866,27.64476],[113.023896,27.643631],[113.024556,27.642572],[113.026041,27.641702],[113.027456,27.641112],[113.029202,27.640077],[113.031207,27.638594],[113.032899,27.637107],[113.035312,27.634787],[113.03779,27.632299],[113.039038,27.630748],[113.039704,27.629295],[113.040117,27.628057],[113.040498,27.625474],[113.040467,27.624115],[113.038807,27.621597],[113.033121,27.620177],[113.031536,27.619917],[113.030197,27.61989],[113.027853,27.619331],[113.026972,27.618916],[113.025609,27.617591],[113.023458,27.614212],[113.022724,27.613237],[113.02172,27.61265],[113.02064,27.612569],[113.02645,27.603811],[113.043104,27.583277],[113.052321,27.573828],[113.051114,27.568515],[113.048201,27.5648],[113.050971,27.562138],[113.028803,27.556393],[113.025228,27.553315],[113.024174,27.54845],[113.026502,27.544148],[113.034289,27.540054],[113.036951,27.536855],[113.038501,27.532441],[113.037753,27.525175],[113.036865,27.521803],[113.037087,27.519427],[113.039912,27.517058],[113.045677,27.516852],[113.053156,27.520126],[113.079426,27.54213],[113.093944,27.555704],[113.098949,27.56645],[113.101713,27.568552],[113.104475,27.568606],[113.109834,27.564905],[113.112927,27.566615],[113.11834,27.572526],[113.122675,27.578183],[113.122014,27.582218],[113.115138,27.596944],[113.113925,27.603518],[113.112131,27.617466],[113.110835,27.629868],[113.10694,27.636803],[113.105889,27.642602],[113.106279,27.647245],[113.109676,27.653734],[113.11255,27.661356],[113.114896,27.671269],[113.12111,27.68444],[113.124478,27.689411],[113.133284,27.707381],[113.13723,27.716683],[113.137407,27.724368],[113.134263,27.732807],[113.126326,27.746122],[113.119949,27.756209]]]]}}]}
