# Supplementary material for: The influence of extreme rainfall on crime: Spatiotemporal dynamics in Hunan Province, China
Source: PLoS One. 2026 Apr 22;21(4):e0345811. doi: 10.1371/journal.pone.0345811 (PMC13102242; doi:10.1371/journal.pone.0345811)
Supplement: S1 Data — S1 Raw Data. This is the original data1 required to replicate the manuscript’s results. S2 Raw Data. This is the original data1 required to replicate the manuscript’s results. (ZIP) [file pone.0345811.s001.zip › S1 Raw Data/S1_Hunan administrative boundary GeoJSON/430212.json]

{"type":"FeatureCollection","features":[{"type":"Feature","properties":{"adcode":430212,"name":"渌口区","center":[113.146175,27.705844],"centroid":[113.140154,27.475297],"childrenNum":0,"level":"district","acroutes":[100000,430000,430200],"parent":{"adcode":430200}},"geometry":{"type":"MultiPolygon","coordinates":[[[[113.02064,27.612567],[113.018978,27.612705],[113.017163,27.614131],[113.012244,27.616547],[113.01006,27.618594],[113.00775,27.621642],[113.005437,27.622286],[113.002531,27.621717],[112.998825,27.619658],[112.997522,27.61833],[112.997124,27.616121],[112.998525,27.613556],[112.998814,27.612211],[112.998647,27.608478],[112.999023,27.606114],[113.000974,27.604579],[113.004298,27.604032],[113.0072,27.602456],[113.008182,27.601237],[113.009008,27.598746],[113.006848,27.596072],[113.005339,27.595192],[113.003503,27.594755],[113.0025,27.594059],[113.001524,27.592281],[113.000093,27.588416],[112.998866,27.586638],[112.997421,27.5857],[112.993752,27.584832],[112.991575,27.582698],[112.988819,27.578343],[112.986562,27.576997],[112.983583,27.576479],[112.981207,27.577129],[112.97216,27.568793],[112.970784,27.561681],[112.972766,27.554788],[112.975553,27.549034],[112.976511,27.54214],[112.976069,27.539584],[112.976173,27.535487],[112.975285,27.526307],[112.972355,27.518519],[112.969421,27.511652],[112.972191,27.50498],[112.975776,27.501285],[112.981987,27.501711],[112.987555,27.4987],[112.987683,27.497761],[112.986725,27.492827],[112.985109,27.488446],[112.983991,27.487346],[112.980921,27.485815],[112.976971,27.483523],[112.973863,27.480805],[112.972818,27.476608],[112.97139,27.47522],[112.972195,27.473654],[112.974703,27.472243],[112.974198,27.469749],[112.975758,27.468258],[112.979012,27.467538],[112.983367,27.468817],[112.985635,27.469772],[112.98653,27.469341],[112.987356,27.466933],[112.987011,27.462747],[112.986548,27.461094],[112.986405,27.456354],[112.98738,27.45056],[112.989108,27.447099],[112.99061,27.445774],[112.993097,27.445376],[112.994466,27.443827],[112.995564,27.440578],[112.995417,27.438303],[112.999239,27.435625],[112.999772,27.433309],[112.999709,27.429853],[112.997243,27.420791],[112.997574,27.415652],[112.994264,27.407078],[112.995982,27.399761],[113.001988,27.392753],[113.010401,27.3894],[113.017369,27.388979],[113.024145,27.385804],[113.02458,27.383965],[113.023873,27.381631],[113.021539,27.378363],[113.02133,27.376554],[113.021905,27.373799],[113.025242,27.367263],[113.027252,27.365389],[113.030353,27.363251],[113.032471,27.362231],[113.033384,27.361285],[113.034993,27.357936],[113.037136,27.355607],[113.041194,27.353042],[113.042205,27.350915],[113.040491,27.348396],[113.038296,27.347104],[113.033331,27.345023],[113.032339,27.344101],[113.032147,27.341725],[113.03354,27.333792],[113.03252,27.329243],[113.033669,27.328695],[113.038895,27.328194],[113.042501,27.327138],[113.046207,27.324428],[113.047653,27.322987],[113.048838,27.320928],[113.048967,27.317745],[113.048601,27.314354],[113.047382,27.312123],[113.04565,27.310508],[113.043832,27.30962],[113.04411,27.308553],[113.046329,27.305779],[113.047354,27.302809],[113.04726,27.298968],[113.047737,27.294965],[113.049705,27.289647],[113.051019,27.287473],[113.055189,27.28569],[113.058227,27.283049],[113.061679,27.281878],[113.065229,27.28178],[113.068413,27.280937],[113.069838,27.279726],[113.071744,27.276882],[113.07383,27.274327],[113.079213,27.269354],[113.080505,27.267912],[113.083871,27.267698],[113.085853,27.266435],[113.086045,27.263954],[113.085581,27.262137],[113.082742,27.259315],[113.082317,27.258294],[113.082975,27.257175],[113.085201,27.256482],[113.085236,27.255132],[113.082853,27.254463],[113.082428,27.253892],[113.083418,27.25182],[113.087877,27.245133],[113.091326,27.241128],[113.092594,27.238278],[113.091368,27.236898],[113.088657,27.236396],[113.08786,27.235473],[113.089229,27.233696],[113.09095,27.232882],[113.09388,27.232091],[113.097607,27.232328],[113.09883,27.23156],[113.101286,27.228952],[113.103972,27.227763],[113.107825,27.225235],[113.110166,27.222401],[113.110194,27.221045],[113.107808,27.220549],[113.108275,27.219204],[113.111323,27.216151],[113.113803,27.212809],[113.115486,27.205611],[113.117465,27.20452],[113.119806,27.204445],[113.122516,27.204722],[113.125596,27.205507],[113.127502,27.207349],[113.128275,27.20945],[113.128724,27.211943],[113.130226,27.217727],[113.131052,27.220335],[113.133229,27.229639],[113.13519,27.232322],[113.137608,27.237222],[113.143043,27.247476],[113.144137,27.249299],[113.14631,27.25103],[113.148314,27.251682],[113.150177,27.250182],[113.150177,27.249074],[113.151365,27.248006],[113.154867,27.2462],[113.157518,27.24365],[113.160444,27.239743],[113.163155,27.237481],[113.164308,27.236027],[113.168408,27.233436],[113.170004,27.232899],[113.17371,27.233465],[113.17949,27.237343],[113.181943,27.240263],[113.182998,27.240903],[113.187165,27.240626],[113.190596,27.239386],[113.19501,27.239934],[113.203222,27.239247],[113.207033,27.23953],[113.210677,27.238803],[113.216223,27.238953],[113.221027,27.238751],[113.222908,27.239403],[113.226532,27.23994],[113.229472,27.242328],[113.231207,27.245398],[113.231492,27.251965],[113.233767,27.260786],[113.236429,27.267969],[113.237282,27.272054],[113.236976,27.274603],[113.235251,27.27863],[113.233436,27.280164],[113.231628,27.281208],[113.228535,27.281439],[113.223504,27.280286],[113.2204,27.280516],[113.215725,27.28377],[113.211231,27.284318],[113.20914,27.287392],[113.207033,27.291366],[113.206012,27.294735],[113.20612,27.298184],[113.206475,27.299147],[113.208991,27.30263],[113.209517,27.304562],[113.209677,27.311223],[113.209928,27.314107],[113.207583,27.317457],[113.205246,27.320352],[113.203758,27.321684],[113.202107,27.322226],[113.198442,27.322451],[113.197512,27.324296],[113.198121,27.325489],[113.199975,27.327156],[113.201696,27.329162],[113.203713,27.332126],[113.20565,27.333066],[113.208924,27.33351],[113.211673,27.334801],[113.213913,27.336243],[113.220107,27.338774],[113.228789,27.340722],[113.233461,27.340688],[113.236192,27.340278],[113.237596,27.339685],[113.239996,27.339783],[113.245191,27.342014],[113.247305,27.343634],[113.2495,27.344406],[113.25343,27.344303],[113.256572,27.344862],[113.259666,27.346764],[113.263376,27.352685],[113.265114,27.354374],[113.268549,27.360472],[113.272301,27.364853],[113.275782,27.369534],[113.277712,27.370923],[113.280032,27.371528],[113.281857,27.371626],[113.283021,27.372156],[113.28454,27.373856],[113.287463,27.377994],[113.288985,27.379775],[113.290379,27.382553],[113.292044,27.384501],[113.295284,27.387158],[113.296977,27.388138],[113.304603,27.388466],[113.309567,27.389071],[113.312786,27.390477],[113.315465,27.394678],[113.317657,27.396096],[113.317796,27.40074],[113.314438,27.410155],[113.311647,27.42022],[113.308397,27.427784],[113.305753,27.433246],[113.301206,27.440895],[113.294451,27.446845],[113.289139,27.448331],[113.281899,27.448337],[113.27435,27.447905],[113.267675,27.448567],[113.259767,27.449765],[113.252656,27.454598],[113.248619,27.458773],[113.24394,27.464826],[113.240585,27.474241],[113.238822,27.48103],[113.234412,27.48707],[113.229242,27.490167],[113.224835,27.489995],[113.219745,27.487807],[113.21307,27.485256],[113.20689,27.482216],[113.200232,27.479896],[113.194899,27.480943],[113.189464,27.483834],[113.186656,27.487467],[113.183124,27.491613],[113.184284,27.499356],[113.186451,27.503812],[113.191478,27.508302],[113.194968,27.513132],[113.196669,27.518076],[113.197198,27.521265],[113.199588,27.525242],[113.201574,27.527406],[113.205827,27.528966],[113.208844,27.531067],[113.210043,27.536045],[113.209712,27.53837],[113.206852,27.541317],[113.202918,27.543647],[113.199529,27.546404],[113.197296,27.550691],[113.196289,27.554207],[113.193094,27.559247],[113.18999,27.562441],[113.187384,27.568367],[113.185757,27.579965],[113.184865,27.584855],[113.181929,27.586891],[113.177734,27.589238],[113.172672,27.593713],[113.171272,27.598631],[113.170951,27.604176],[113.172961,27.609784],[113.177417,27.616846],[113.186193,27.62293],[113.194192,27.629071],[113.201521,27.636403],[113.206705,27.642727],[113.209851,27.652633],[113.20936,27.662326],[113.212251,27.669258],[113.216927,27.678834],[113.225587,27.686541],[113.234025,27.688283],[113.244675,27.689122],[113.246344,27.688317],[113.247054,27.684944],[113.250632,27.683708],[113.254217,27.68507],[113.25483,27.68626],[113.25544,27.690168],[113.256736,27.691995],[113.260711,27.6928],[113.264979,27.692191],[113.269466,27.690409],[113.271054,27.690156],[113.27427,27.691174],[113.276872,27.694208],[113.278377,27.695248],[113.280844,27.698564],[113.280471,27.701156],[113.278746,27.704678],[113.279036,27.705701],[113.280833,27.707994],[113.282206,27.708919],[113.287881,27.713705],[113.290083,27.717859],[113.290358,27.720008],[113.292643,27.72299],[113.295538,27.72434],[113.298848,27.724001],[113.301865,27.722536],[113.302945,27.72295],[113.304237,27.724777],[113.303955,27.726184],[113.301185,27.727827],[113.300531,27.728775],[113.299775,27.731303],[113.30076,27.735772],[113.300461,27.737634],[113.296778,27.743269],[113.29581,27.746968],[113.296343,27.748846],[113.298217,27.750512],[113.297346,27.755509],[113.29418,27.753056],[113.288797,27.750816],[113.284836,27.74949],[113.282028,27.749783],[113.280652,27.751351],[113.277081,27.753108],[113.275886,27.755687],[113.275221,27.759524],[113.272991,27.760833],[113.272284,27.762148],[113.269762,27.7627],[113.268131,27.762493],[113.265013,27.761017],[113.261596,27.758231],[113.260126,27.757623],[113.258924,27.756405],[113.257119,27.755848],[113.251726,27.756043],[113.247803,27.759926],[113.246194,27.760988],[113.244536,27.762705],[113.242954,27.765433],[113.240132,27.767955],[113.23899,27.770079],[113.235011,27.773967],[113.231942,27.775024],[113.227232,27.775426],[113.226782,27.775788],[113.216359,27.780175],[113.217299,27.77782],[113.218487,27.776879],[113.220766,27.773651],[113.221393,27.768293],[113.213582,27.76792],[113.202399,27.763642],[113.197721,27.761172],[113.193951,27.763136],[113.187374,27.769149],[113.184493,27.767576],[113.179964,27.766324],[113.177894,27.765158],[113.177497,27.763067],[113.178814,27.761],[113.180556,27.759501],[113.180845,27.757812],[113.179375,27.755589],[113.1764,27.753005],[113.174076,27.751781],[113.170254,27.752965],[113.166036,27.754912],[113.160357,27.758203],[113.15108,27.766582],[113.140409,27.768919],[113.134835,27.768931],[113.133445,27.758708],[113.129735,27.758708],[113.123687,27.757324],[113.123147,27.757565],[113.119949,27.75621],[113.126327,27.746124],[113.134264,27.732808],[113.137406,27.724369],[113.137228,27.716681],[113.133285,27.707379],[113.124478,27.689409],[113.121109,27.684444],[113.114897,27.67127],[113.112549,27.661354],[113.109675,27.653731],[113.106278,27.647246],[113.105888,27.642601],[113.10694,27.636805],[113.110835,27.629871],[113.112131,27.617467],[113.113925,27.60352],[113.115138,27.596946],[113.122015,27.582214],[113.122676,27.578182],[113.118339,27.572526],[113.112929,27.566618],[113.109835,27.564903],[113.104474,27.568608],[113.101715,27.568551],[113.098948,27.566451],[113.093946,27.555703],[113.079425,27.542128],[113.053158,27.520125],[113.045678,27.51685],[113.039912,27.517057],[113.037087,27.519429],[113.036864,27.5218],[113.037752,27.525173],[113.038501,27.532442],[113.036951,27.536857],[113.034289,27.540051],[113.026503,27.544148],[113.024173,27.548452],[113.025228,27.553315],[113.028803,27.556393],[113.05097,27.562136],[113.0482,27.5648],[113.051113,27.568516],[113.052322,27.573827],[113.043103,27.583279],[113.026451,27.603808],[113.02064,27.612567]]]]}}]}
