# Supplementary material for: The influence of extreme rainfall on crime: Spatiotemporal dynamics in Hunan Province, China
Source: PLoS One. 2026 Apr 22;21(4):e0345811. doi: 10.1371/journal.pone.0345811 (PMC13102242; doi:10.1371/journal.pone.0345811)
Supplement: S1 Data — S1 Raw Data. This is the original data1 required to replicate the manuscript’s results. S2 Raw Data. This is the original data1 required to replicate the manuscript’s results. (ZIP) [file pone.0345811.s001.zip › S1 Raw Data/S1_Hunan administrative boundary GeoJSON/430223.json]

{"type":"FeatureCollection","features":[{"type":"Feature","properties":{"adcode":430223,"name":"攸县","center":[113.345774,27.000071],"centroid":[113.4818,27.168027],"childrenNum":0,"level":"district","acroutes":[100000,430000,430200],"parent":{"adcode":430200}},"geometry":{"type":"MultiPolygon","coordinates":[[[[113.624514,27.409447],[113.620569,27.409486],[113.616205,27.409301],[113.612887,27.410666],[113.610224,27.41113],[113.60492,27.410493],[113.602506,27.41113],[113.60163,27.410599],[113.597131,27.409294],[113.5933,27.409778],[113.59031,27.411136],[113.587896,27.413137],[113.584813,27.416337],[113.580199,27.419643],[113.573955,27.422141],[113.563354,27.427938],[113.557295,27.432495],[113.549854,27.430018],[113.543389,27.426785],[113.539658,27.419226],[113.539445,27.41372],[113.538683,27.407797],[113.536312,27.401058],[113.533179,27.394604],[113.528615,27.389402],[113.522969,27.386579],[113.512688,27.383848],[113.503389,27.383576],[113.497302,27.384696],[113.493414,27.3875],[113.490104,27.390952],[113.486935,27.393013],[113.484151,27.393663],[113.479367,27.391927],[113.474938,27.391317],[113.471385,27.392019],[113.462628,27.398149],[113.457672,27.400561],[113.452852,27.401581],[113.446416,27.401787],[113.441168,27.403755],[113.436298,27.407081],[113.432909,27.409837],[113.425205,27.413342],[113.41941,27.415112],[113.414525,27.415436],[113.409684,27.416218],[113.404885,27.417457],[113.400513,27.420962],[113.397067,27.423029],[113.391578,27.422234],[113.386138,27.41914],[113.381047,27.413952],[113.377416,27.407744],[113.376206,27.399547],[113.374049,27.392318],[113.370524,27.384266],[113.367541,27.382622],[113.361938,27.380674],[113.35726,27.380521],[113.351364,27.381124],[113.34475,27.379474],[113.339353,27.376829],[113.333465,27.374443],[113.327755,27.374344],[113.324173,27.374801],[113.321361,27.378433],[113.319446,27.383384],[113.320222,27.389547],[113.319702,27.392569],[113.317659,27.396095],[113.315466,27.394677],[113.312789,27.390475],[113.30957,27.38907],[113.304601,27.388467],[113.296975,27.388136],[113.295288,27.387155],[113.292048,27.384504],[113.290382,27.382556],[113.288987,27.379779],[113.287463,27.377996],[113.284537,27.37386],[113.28302,27.372157],[113.28186,27.371627],[113.280037,27.371527],[113.277716,27.370917],[113.275779,27.369532],[113.272297,27.364859],[113.268552,27.360471],[113.265113,27.354372],[113.263376,27.352682],[113.259667,27.346762],[113.256577,27.344866],[113.25343,27.344302],[113.249499,27.344402],[113.247306,27.343633],[113.245192,27.342015],[113.242436,27.340669],[113.239994,27.339781],[113.237595,27.339688],[113.236192,27.340278],[113.233465,27.340689],[113.228788,27.340722],[113.220108,27.338773],[113.213914,27.336247],[113.211671,27.334801],[113.208923,27.333515],[113.205648,27.333064],[113.203711,27.332129],[113.201696,27.329159],[113.199973,27.327156],[113.198122,27.325492],[113.19751,27.324299],[113.198442,27.322449],[113.202109,27.322223],[113.203761,27.321686],[113.205242,27.320353],[113.207584,27.317455],[113.209927,27.314106],[113.209678,27.311228],[113.209514,27.304563],[113.208994,27.302633],[113.206474,27.299145],[113.206118,27.298183],[113.206011,27.294734],[113.207029,27.291365],[113.209144,27.287391],[113.21123,27.28432],[113.215722,27.28377],[113.2204,27.280519],[113.223505,27.280287],[113.228531,27.281441],[113.231628,27.281209],[113.233437,27.280168],[113.235252,27.278629],[113.236975,27.274602],[113.237282,27.272055],[113.236427,27.267968],[113.233764,27.260783],[113.231493,27.251965],[113.231208,27.245396],[113.229471,27.24233],[113.226531,27.239935],[113.227634,27.239762],[113.230261,27.237771],[113.231856,27.237346],[113.23657,27.238329],[113.239069,27.239331],[113.242643,27.240406],[113.245982,27.240804],[113.248417,27.23943],[113.251607,27.235137],[113.255587,27.229336],[113.255815,27.227644],[113.255188,27.224531],[113.256441,27.222242],[113.260599,27.219885],[113.263312,27.217051],[113.26589,27.212299],[113.268816,27.208735],[113.271913,27.205688],[113.272931,27.202488],[113.276377,27.195266],[113.278065,27.193042],[113.279937,27.191382],[113.28119,27.189145],[113.281375,27.186549],[113.283241,27.181954],[113.283946,27.178635],[113.283661,27.174624],[113.281888,27.169113],[113.280913,27.167174],[113.279154,27.166523],[113.276477,27.16738],[113.272383,27.16736],[113.269521,27.168044],[113.262871,27.171537],[113.260058,27.173183],[113.258848,27.173163],[113.257232,27.172061],[113.256755,27.170866],[113.257773,27.164896],[113.257816,27.160162],[113.253586,27.160308],[113.251643,27.159544],[113.250959,27.156204],[113.249499,27.153747],[113.24725,27.152638],[113.245712,27.150911],[113.245897,27.148434],[113.245498,27.146395],[113.245114,27.140855],[113.244822,27.140005],[113.242679,27.139799],[113.241518,27.140457],[113.23909,27.144708],[113.2382,27.145365],[113.236057,27.145219],[113.23563,27.144303],[113.235744,27.142277],[113.235017,27.14063],[113.232298,27.140922],[113.228602,27.13956],[113.226488,27.138511],[113.223391,27.135974],[113.220877,27.132825],[113.21946,27.131729],[113.216,27.131331],[113.212889,27.132128],[113.209443,27.133994],[113.204929,27.138265],[113.20302,27.139255],[113.198955,27.140882],[113.196029,27.141792],[113.194277,27.141201],[113.193793,27.140457],[113.193458,27.135715],[113.192782,27.13525],[113.189236,27.135588],[113.187186,27.134705],[113.185448,27.132985],[113.184274,27.1324],[113.178855,27.132028],[113.176997,27.130985],[113.175089,27.128919],[113.174163,27.128395],[113.170831,27.127551],[113.167969,27.126149],[113.166823,27.123931],[113.166908,27.122801],[113.168069,27.118703],[113.166445,27.115401],[113.165805,27.113468],[113.16552,27.109116],[113.164195,27.103954],[113.164566,27.10131],[113.166182,27.099868],[113.168019,27.099104],[113.170796,27.099037],[113.171508,27.098147],[113.17202,27.095163],[113.175117,27.088831],[113.176342,27.087947],[113.181846,27.086625],[113.184501,27.083449],[113.189058,27.07974],[113.193145,27.077434],[113.193864,27.076032],[113.193252,27.07247],[113.193636,27.069765],[113.195388,27.067426],[113.196897,27.064794],[113.197631,27.062773],[113.197225,27.06147],[113.197559,27.060454],[113.19919,27.05834],[113.199154,27.056871],[113.196684,27.054963],[113.19637,27.054285],[113.197282,27.053454],[113.19951,27.052358],[113.199938,27.050164],[113.19951,27.04688],[113.198549,27.042181],[113.198008,27.040705],[113.198784,27.039814],[113.200977,27.039109],[113.20903,27.03895],[113.211144,27.039116],[113.21479,27.040745],[113.215843,27.040784],[113.216627,27.035639],[113.217175,27.034296],[113.219012,27.031338],[113.219339,27.030214],[113.218741,27.02907],[113.216876,27.026996],[113.216741,27.025859],[113.217737,27.025115],[113.220016,27.024436],[113.226644,27.024742],[113.22799,27.023978],[113.229998,27.02169],[113.23108,27.021032],[113.234597,27.021378],[113.236527,27.019543],[113.237218,27.01687],[113.236883,27.015487],[113.235694,27.014789],[113.230674,27.014137],[113.22621,27.013106],[113.224914,27.012461],[113.223319,27.010513],[113.222579,27.006949],[113.22166,27.005971],[113.219176,27.004409],[113.218898,27.002932],[113.221504,27.001562],[113.224416,27.000824],[113.225968,26.998756],[113.22683,26.994659],[113.225527,26.991946],[113.225327,26.987204],[113.224608,26.984018],[113.222714,26.977606],[113.221518,26.974526],[113.222629,26.972278],[113.224779,26.970422],[113.22584,26.967775],[113.225149,26.962739],[113.225107,26.959186],[113.225612,26.956273],[113.230632,26.954955],[113.235352,26.951735],[113.237346,26.947278],[113.239724,26.944377],[113.241368,26.942986],[113.242557,26.940737],[113.245035,26.938309],[113.248147,26.93759],[113.254512,26.938721],[113.256548,26.93958],[113.260457,26.940005],[113.264295,26.939626],[113.272974,26.940092],[113.27563,26.940684],[113.280984,26.939972],[113.282935,26.938375],[113.282678,26.936911],[113.280642,26.934436],[113.278599,26.931329],[113.278321,26.928454],[113.275872,26.927156],[113.274355,26.92524],[113.269798,26.921872],[113.267534,26.919144],[113.266445,26.918392],[113.261867,26.918458],[113.257082,26.9177],[113.255288,26.915743],[113.254775,26.91376],[113.255203,26.911351],[113.256078,26.908828],[113.256384,26.906206],[113.255722,26.902452],[113.25474,26.900269],[113.251208,26.898445],[113.248261,26.896608],[113.246039,26.896435],[113.241475,26.89557],[113.239702,26.894445],[113.24003,26.893293],[113.241518,26.891802],[113.242885,26.889306],[113.241255,26.882296],[113.240393,26.87932],[113.23909,26.877722],[113.235729,26.878907],[113.23343,26.879327],[113.230425,26.87924],[113.228182,26.878175],[113.227143,26.876404],[113.228197,26.873475],[113.231408,26.868402],[113.231728,26.868189],[113.231664,26.865186],[113.232874,26.860984],[113.235245,26.857595],[113.2404,26.852808],[113.243512,26.850976],[113.252376,26.839203],[113.253579,26.833469],[113.254583,26.830591],[113.256854,26.8284],[113.26339,26.826902],[113.267627,26.826169],[113.270824,26.826169],[113.27805,26.826908],[113.279674,26.826495],[113.280621,26.825203],[113.279795,26.823445],[113.274967,26.819855],[113.273907,26.817563],[113.273793,26.813047],[113.275729,26.809343],[113.279261,26.806059],[113.285327,26.799677],[113.286039,26.795074],[113.285448,26.79003],[113.282828,26.785919],[113.278948,26.783434],[113.27788,26.780915],[113.278093,26.777697],[113.283397,26.771447],[113.288495,26.769561],[113.294127,26.768361],[113.299261,26.768082],[113.303134,26.769887],[113.306267,26.773532],[113.309471,26.781309],[113.311115,26.788185],[113.315081,26.796186],[113.320571,26.802795],[113.326295,26.807571],[113.332746,26.810036],[113.338143,26.810263],[113.344437,26.807338],[113.351557,26.804534],[113.359851,26.802049],[113.363675,26.800064],[113.372318,26.797898],[113.384437,26.797092],[113.386608,26.798092],[113.394305,26.804794],[113.396249,26.808331],[113.395444,26.810915],[113.393465,26.814952],[113.38972,26.819761],[113.386608,26.822466],[113.383326,26.822979],[113.377787,26.822339],[113.375565,26.822566],[113.370852,26.82471],[113.368246,26.827408],[113.36307,26.839476],[113.360627,26.847227],[113.358249,26.852674],[113.356199,26.85902],[113.355131,26.861617],[113.356306,26.863381],[113.35847,26.864627],[113.365996,26.865292],[113.368324,26.868362],[113.368787,26.870858],[113.36789,26.875519],[113.366388,26.882289],[113.366316,26.887588],[113.368224,26.891835],[113.372254,26.893879],[113.374768,26.893712],[113.376811,26.894678],[113.377722,26.896528],[113.375928,26.898685],[113.375031,26.900415],[113.37375,26.901414],[113.370852,26.905454],[113.369691,26.908256],[113.368075,26.914532],[113.368167,26.919097],[113.368573,26.923363],[113.371542,26.928587],[113.374974,26.932946],[113.378377,26.936166],[113.384273,26.936499],[113.389534,26.935986],[113.391136,26.936612],[113.395266,26.936213],[113.408644,26.936965],[113.413351,26.937484],[113.416355,26.938788],[113.420271,26.943445],[113.422016,26.946053],[113.422863,26.948568],[113.422372,26.950691],[113.420848,26.951363],[113.418484,26.950711],[113.416875,26.951383],[113.415743,26.952866],[113.416483,26.954736],[113.420243,26.956133],[113.426451,26.957597],[113.429314,26.958561],[113.431578,26.960171],[113.434077,26.960603],[113.436433,26.960178],[113.440171,26.958382],[113.442507,26.958009],[113.453877,26.94964],[113.462471,26.944902],[113.469748,26.942787],[113.476419,26.942787],[113.482457,26.94443],[113.485276,26.947457],[113.487605,26.950744],[113.489947,26.960251],[113.493386,26.961388],[113.496839,26.959765],[113.499929,26.956792],[113.505775,26.956146],[113.508559,26.958707],[113.508615,26.962386],[113.50989,26.968287],[113.510082,26.973788],[113.511713,26.980812],[113.514625,26.984976],[113.521495,26.99025],[113.5291,26.995238],[113.537017,27.000665],[113.541018,27.005446],[113.546059,27.010387],[113.549947,27.013798],[113.555564,27.016398],[113.562684,27.018432],[113.571819,27.020101],[113.581104,27.023379],[113.588693,27.02792],[113.594589,27.030507],[113.601203,27.032587],[113.607369,27.035393],[113.613357,27.039136],[113.622777,27.046787],[113.629996,27.055741],[113.638433,27.066914],[113.643168,27.070968],[113.648003,27.073181],[113.653001,27.074231],[113.659501,27.074723],[113.666571,27.075866],[113.675336,27.078737],[113.681359,27.082711],[113.68843,27.086844],[113.691783,27.089848],[113.69661,27.094818],[113.706301,27.099469],[113.715172,27.100486],[113.720597,27.100579],[113.726728,27.099941],[113.733876,27.101987],[113.737087,27.103383],[113.740135,27.114684],[113.742762,27.118185],[113.749191,27.120968],[113.754396,27.121533],[113.761907,27.121931],[113.769455,27.122795],[113.775037,27.124708],[113.776354,27.126661],[113.776126,27.128733],[113.777229,27.132619],[113.779373,27.137182],[113.785389,27.143519],[113.792957,27.150526],[113.801067,27.158435],[113.808664,27.16659],[113.814702,27.174299],[113.818981,27.183647],[113.823011,27.193002],[113.827781,27.200729],[113.833036,27.207307],[113.839835,27.214084],[113.847176,27.222461],[113.850366,27.228381],[113.853057,27.234765],[113.855385,27.249424],[113.856859,27.259277],[113.859878,27.269102],[113.864107,27.275697],[113.86934,27.280433],[113.871732,27.284758],[113.872608,27.290025],[113.871896,27.293487],[113.869134,27.296512],[113.862996,27.297991],[113.85839,27.298753],[113.854858,27.302255],[113.854659,27.305246],[113.857101,27.311865],[113.859508,27.317104],[113.862982,27.32394],[113.866976,27.331453],[113.869404,27.337381],[113.872922,27.346742],[113.873541,27.352012],[113.873933,27.358893],[113.874096,27.367391],[113.875257,27.374258],[113.876182,27.382052],[113.874673,27.38414],[113.87263,27.384862],[113.868222,27.383099],[113.864591,27.381316],[113.858888,27.378884],[113.850871,27.376259],[113.84311,27.37386],[113.837414,27.371885],[113.833,27.368969],[113.829347,27.366271],[113.826243,27.364952],[113.82289,27.364773],[113.815983,27.36649],[113.810893,27.368405],[113.803936,27.368061],[113.795407,27.365436],[113.788451,27.36462],[113.783253,27.362175],[113.774232,27.360928],[113.768572,27.361472],[113.762904,27.360862],[113.755378,27.357753],[113.749141,27.35485],[113.745467,27.350998],[113.74363,27.348724],[113.740761,27.347385],[113.735101,27.347922],[113.731783,27.349805],[113.727938,27.350534],[113.722755,27.348996],[113.717992,27.342393],[113.712758,27.338554],[113.709376,27.336525],[113.704684,27.334059],[113.69975,27.33205],[113.687098,27.331506],[113.679359,27.331592],[113.672168,27.333276],[113.666835,27.338163],[113.662541,27.343261],[113.657707,27.347445],[113.644606,27.350355],[113.639174,27.349957],[113.63372,27.347498],[113.629818,27.345244],[113.625909,27.343222],[113.620769,27.343977],[113.616668,27.345403],[113.613649,27.349341],[113.611669,27.354419],[113.608131,27.359132],[113.607654,27.360212],[113.604386,27.365535],[113.60294,27.371289],[113.602008,27.377499],[113.602093,27.38186],[113.60267,27.385757],[113.605824,27.389163],[113.61105,27.393464],[113.619694,27.398918],[113.621196,27.39962],[113.625283,27.400694],[113.629776,27.401045],[113.630644,27.401966],[113.631911,27.405146],[113.631897,27.406047],[113.630879,27.40671],[113.626557,27.407598],[113.623994,27.408857],[113.624514,27.409447]]]]}}]}
