# Supplementary material for: The influence of extreme rainfall on crime: Spatiotemporal dynamics in Hunan Province, China
Source: PLoS One. 2026 Apr 22;21(4):e0345811. doi: 10.1371/journal.pone.0345811 (PMC13102242; doi:10.1371/journal.pone.0345811)
Supplement: S1 Data — S1 Raw Data. This is the original data1 required to replicate the manuscript’s results. S2 Raw Data. This is the original data1 required to replicate the manuscript’s results. (ZIP) [file pone.0345811.s001.zip › S1 Raw Data/S1_Hunan administrative boundary GeoJSON/430224.json]

{"type":"FeatureCollection","features":[{"type":"Feature","properties":{"adcode":430224,"name":"茶陵县","center":[113.546509,26.789534],"centroid":[113.645654,26.801089],"childrenNum":0,"level":"district","acroutes":[100000,430000,430200],"parent":{"adcode":430200}},"geometry":{"type":"MultiPolygon","coordinates":[[[[113.603624,26.507678],[113.607026,26.506738],[113.61025,26.5068],[113.614367,26.507915],[113.617008,26.510561],[113.619003,26.510792],[113.622114,26.508506],[113.627408,26.503661],[113.630284,26.50416],[113.633222,26.505573],[113.635183,26.50751],[113.637224,26.510368],[113.638208,26.512834],[113.638802,26.516701],[113.643588,26.521676],[113.647624,26.523706],[113.652673,26.522685],[113.657538,26.519596],[113.662592,26.51558],[113.667738,26.512703],[113.671431,26.510854],[113.679178,26.511259],[113.684215,26.512996],[113.688749,26.514989],[113.701018,26.520157],[113.708022,26.524055],[113.713585,26.525985],[113.718244,26.526365],[113.723115,26.526265],[113.726729,26.526477],[113.734459,26.529864],[113.739032,26.532311],[113.745024,26.536276],[113.749598,26.538723],[113.754109,26.540485],[113.758271,26.541114],[113.762599,26.540815],[113.769037,26.541058],[113.774074,26.543006],[113.778608,26.544992],[113.789459,26.557803],[113.794519,26.568957],[113.796589,26.578012],[113.798675,26.584304],[113.801065,26.588274],[113.806262,26.592045],[113.815278,26.595548],[113.822677,26.598243],[113.836718,26.597695],[113.844785,26.599195],[113.849548,26.600918],[113.852927,26.604359],[113.856146,26.608963],[113.858656,26.614308],[113.857558,26.622501],[113.85363,26.627702],[113.852269,26.630246],[113.851663,26.632373],[113.851509,26.634495],[113.853098,26.638712],[113.854671,26.641492],[113.856157,26.643358],[113.858867,26.645386],[113.866065,26.650262],[113.868015,26.652986],[113.866254,26.654442],[113.864316,26.656705],[113.862349,26.660742],[113.860485,26.664093],[113.861789,26.670088],[113.861606,26.674845],[113.861846,26.678222],[113.861263,26.684757],[113.862663,26.689494],[113.862898,26.691782],[113.862492,26.69448],[113.862629,26.699522],[113.8614,26.70595],[113.859273,26.708505],[113.857678,26.712422],[113.856449,26.714734],[113.856569,26.719085],[113.85694,26.722572],[113.855906,26.724878],[113.855368,26.72729],[113.85542,26.730503],[113.856763,26.735636],[113.855751,26.739434],[113.854253,26.74192],[113.85411,26.74461],[113.853007,26.747264],[113.852858,26.750017],[113.855099,26.755025],[113.855448,26.757194],[113.853213,26.760897],[113.852424,26.763314],[113.853173,26.76611],[113.853544,26.769428],[113.851623,26.773006],[113.848696,26.777343],[113.847776,26.779884],[113.847318,26.782698],[113.845935,26.788158],[113.842584,26.789525],[113.840566,26.791103],[113.839405,26.793867],[113.83677,26.796141],[113.835529,26.798967],[113.835375,26.800973],[113.834586,26.804079],[113.835775,26.806352],[113.855168,26.8244],[113.857947,26.826828],[113.85881,26.829504],[113.85901,26.833795],[113.860708,26.836695],[113.868021,26.847989],[113.871268,26.851323],[113.872566,26.853254],[113.873949,26.856271],[113.877443,26.859487],[113.882565,26.860095],[113.886419,26.861188],[113.89209,26.860536],[113.892982,26.860784],[113.892828,26.862547],[113.891073,26.866731],[113.891656,26.87058],[113.891153,26.874416],[113.889964,26.876496],[113.88862,26.880065],[113.891313,26.884552],[113.891221,26.886731],[113.890181,26.889896],[113.890398,26.895513],[113.891399,26.897846],[113.896944,26.901315],[113.898339,26.905026],[113.900049,26.908148],[113.902176,26.908867],[113.903033,26.91063],[113.901324,26.915811],[113.901038,26.917877],[113.90253,26.919348],[113.902948,26.921519],[113.902187,26.925832],[113.903697,26.928214],[113.907716,26.931887],[113.910626,26.934251],[113.914114,26.935926],[113.917012,26.937719],[113.920391,26.940827],[113.921512,26.942527],[113.924811,26.945293],[113.926371,26.947167],[113.926857,26.949164],[113.925668,26.950783],[113.92126,26.954505],[113.921483,26.956738],[113.921403,26.960062],[113.918167,26.959269],[113.915772,26.959796],[113.91042,26.961477],[113.899923,26.963244],[113.892519,26.964733],[113.889764,26.968219],[113.88806,26.972845],[113.884063,26.978185],[113.879798,26.983307],[113.875242,26.986135],[113.871474,26.990104],[113.870593,26.997464],[113.870713,27.003893],[113.869782,27.008506],[113.86634,27.016367],[113.863304,27.018481],[113.860222,27.018072],[113.854556,27.017018],[113.850194,27.016628],[113.848142,27.016665],[113.846403,27.019219],[113.846501,27.024265],[113.845546,27.028419],[113.843065,27.032367],[113.838502,27.034964],[113.833374,27.035045],[113.823912,27.036117],[113.82087,27.037778],[113.818886,27.041249],[113.816685,27.046796],[113.81577,27.05256],[113.814124,27.060852],[113.812523,27.071213],[113.811945,27.08156],[113.81031,27.090079],[113.807634,27.097706],[113.803301,27.099378],[113.798881,27.096231],[113.796531,27.093741],[113.793627,27.089423],[113.788178,27.086523],[113.783822,27.086127],[113.77998,27.087106],[113.775172,27.090848],[113.771947,27.096411],[113.77205,27.102377],[113.773942,27.107636],[113.774263,27.111074],[113.774097,27.116357],[113.774177,27.120259],[113.775034,27.124706],[113.769454,27.122792],[113.761907,27.121931],[113.754395,27.121529],[113.749192,27.120965],[113.74276,27.118184],[113.740136,27.114678],[113.737089,27.10338],[113.733875,27.101986],[113.726729,27.099942],[113.720594,27.10058],[113.715174,27.100487],[113.706301,27.099465],[113.69661,27.094819],[113.691785,27.089844],[113.688429,27.086845],[113.681356,27.082707],[113.675336,27.078735],[113.666571,27.075866],[113.659499,27.074726],[113.652998,27.074231],[113.648002,27.073183],[113.64317,27.070971],[113.638431,27.066913],[113.629998,27.055739],[113.622777,27.04679],[113.613355,27.039136],[113.607369,27.035392],[113.601205,27.03259],[113.594585,27.030507],[113.588696,27.027916],[113.581103,27.023379],[113.571824,27.020099],[113.562682,27.018432],[113.555564,27.016398],[113.549944,27.013795],[113.546062,27.010385],[113.541019,27.00545],[113.537017,27.000663],[113.529099,26.995238],[113.521495,26.990246],[113.514628,26.984975],[113.511712,26.980808],[113.510083,26.973788],[113.509889,26.968287],[113.508614,26.962388],[113.508562,26.95871],[113.505778,26.956142],[113.499929,26.956787],[113.496842,26.959765],[113.493383,26.96139],[113.489947,26.960249],[113.487602,26.950746],[113.485276,26.947458],[113.482457,26.944431],[113.476419,26.942787],[113.469747,26.942787],[113.462475,26.944902],[113.453876,26.949642],[113.442504,26.958009],[113.440172,26.958382],[113.436433,26.960174],[113.434077,26.960602],[113.431579,26.960174],[113.429315,26.958561],[113.42645,26.957594],[113.420241,26.956136],[113.416479,26.954741],[113.415742,26.952867],[113.416874,26.951385],[113.418486,26.950709],[113.420847,26.951366],[113.422374,26.950696],[113.422865,26.948569],[113.422019,26.946056],[113.42027,26.943445],[113.416353,26.938786],[113.413352,26.937483],[113.408646,26.936968],[113.395268,26.936211],[113.391134,26.936614],[113.389534,26.935982],[113.384268,26.936497],[113.378379,26.936162],[113.374977,26.932942],[113.371547,26.928586],[113.368574,26.923362],[113.368168,26.9191],[113.368071,26.914533],[113.369689,26.908259],[113.370849,26.905454],[113.373754,26.901415],[113.375029,26.900415],[113.375932,26.89869],[113.377722,26.896524],[113.376813,26.894675],[113.374766,26.893713],[113.372256,26.893874],[113.368219,26.891839],[113.366321,26.887587],[113.36639,26.882287],[113.367888,26.875521],[113.368785,26.870859],[113.368322,26.868364],[113.365995,26.865291],[113.358471,26.864627],[113.356305,26.863385],[113.355132,26.861616],[113.356202,26.859015],[113.358248,26.852676],[113.360627,26.847231],[113.363068,26.839476],[113.368242,26.827411],[113.370849,26.82471],[113.37556,26.822568],[113.37779,26.822338],[113.383325,26.822984],[113.386606,26.822462],[113.389716,26.819761],[113.393461,26.814954],[113.39544,26.810911],[113.396251,26.808327],[113.394302,26.804793],[113.401163,26.799265],[113.404724,26.797619],[113.408995,26.79183],[113.409961,26.78814],[113.412706,26.782599],[113.416742,26.778188],[113.421539,26.774224],[113.425364,26.772342],[113.428125,26.769782],[113.427639,26.764563],[113.425181,26.758573],[113.423186,26.75423],[113.418183,26.74123],[113.41732,26.738781],[113.41326,26.729825],[113.40967,26.723156],[113.408686,26.720477],[113.406017,26.716263],[113.404759,26.712546],[113.400774,26.706958],[113.393599,26.703346],[113.385503,26.701717],[113.382027,26.699143],[113.381232,26.696308],[113.381426,26.69389],[113.383067,26.690358],[113.392198,26.674914],[113.39353,26.674435],[113.394908,26.672134],[113.39596,26.669547],[113.399882,26.666587],[113.399316,26.661793],[113.400985,26.658229],[113.407692,26.6552],[113.411454,26.650337],[113.415479,26.645697],[113.417205,26.641312],[113.418383,26.634638],[113.418046,26.629356],[113.414124,26.623664],[113.412277,26.620243],[113.41266,26.616292],[113.412163,26.612435],[113.411356,26.610152],[113.409012,26.60742],[113.405673,26.606773],[113.400282,26.605224],[113.397898,26.600657],[113.399121,26.596973],[113.402666,26.593713],[113.406485,26.592524],[113.411053,26.589488],[113.414592,26.587378],[113.416016,26.585125],[113.421825,26.574894],[113.425084,26.564519],[113.426284,26.563349],[113.427228,26.560361],[113.429497,26.55873],[113.433071,26.55822],[113.43972,26.558593],[113.445866,26.560118],[113.454322,26.561612],[113.458158,26.561786],[113.463744,26.559876],[113.4673,26.559365],[113.473704,26.560878],[113.477054,26.56267],[113.484544,26.568527],[113.487385,26.571241],[113.491027,26.575317],[113.495761,26.584204],[113.500661,26.588031],[113.509157,26.592723],[113.523479,26.595492],[113.531889,26.594447],[113.541305,26.592698],[113.54485,26.591267],[113.551179,26.587957],[113.554964,26.58538],[113.562208,26.575168],[113.562665,26.57195],[113.562322,26.566903],[113.560218,26.562801],[113.558085,26.557317],[113.558714,26.549505],[113.562448,26.543479],[113.563374,26.541668],[113.564432,26.537154],[113.56737,26.533163],[113.568708,26.52845],[113.5696,26.523743],[113.570784,26.521608],[113.572979,26.519117],[113.575197,26.518519],[113.579119,26.518525],[113.582538,26.519926],[113.587009,26.52086],[113.591029,26.520711],[113.591697,26.519516],[113.591492,26.518027],[113.588256,26.514073],[113.587976,26.513139],[113.589153,26.511408],[113.592589,26.511906],[113.594876,26.51261],[113.597049,26.512199],[113.59957,26.510144],[113.603624,26.507678]]]]}}]}
