# Supplementary material for: The influence of extreme rainfall on crime: Spatiotemporal dynamics in Hunan Province, China
Source: PLoS One. 2026 Apr 22;21(4):e0345811. doi: 10.1371/journal.pone.0345811 (PMC13102242; doi:10.1371/journal.pone.0345811)
Supplement: S1 Data — S1 Raw Data. This is the original data1 required to replicate the manuscript’s results. S2 Raw Data. This is the original data1 required to replicate the manuscript’s results. (ZIP) [file pone.0345811.s001.zip › S1 Raw Data/S1_Hunan administrative boundary GeoJSON/430225.json]

{"type":"FeatureCollection","features":[{"type":"Feature","properties":{"adcode":430225,"name":"炎陵县","center":[113.776884,26.489459],"centroid":[113.844178,26.374699],"childrenNum":0,"level":"district","acroutes":[100000,430000,430200],"parent":{"adcode":430200}},"geometry":{"type":"MultiPolygon","coordinates":[[[[113.868014,26.652987],[113.866061,26.650263],[113.858869,26.645386],[113.856156,26.643362],[113.854668,26.641493],[113.853101,26.638713],[113.851507,26.634494],[113.85166,26.632372],[113.852267,26.630243],[113.853629,26.627703],[113.85756,26.622505],[113.858658,26.614305],[113.856146,26.608966],[113.852927,26.604364],[113.84955,26.600919],[113.84479,26.59919],[113.836721,26.597695],[113.822679,26.598242],[113.815276,26.595547],[113.806262,26.592046],[113.801065,26.588275],[113.798674,26.5843],[113.79659,26.578011],[113.794516,26.568952],[113.789455,26.557806],[113.778606,26.544992],[113.774073,26.543003],[113.769039,26.541058],[113.762601,26.540818],[113.758273,26.541114],[113.75411,26.54048],[113.749598,26.538725],[113.745023,26.536275],[113.739034,26.532311],[113.734458,26.529867],[113.726728,26.526475],[113.723113,26.526265],[113.718242,26.526364],[113.713588,26.525988],[113.708021,26.524055],[113.701018,26.520158],[113.688749,26.514992],[113.684211,26.512991],[113.679182,26.511255],[113.67143,26.510848],[113.667736,26.512708],[113.662591,26.515577],[113.657541,26.519598],[113.65267,26.522682],[113.64762,26.523704],[113.643589,26.521679],[113.638802,26.516704],[113.638211,26.512831],[113.637225,26.510368],[113.635182,26.507511],[113.633219,26.505572],[113.630285,26.504161],[113.627409,26.503663],[113.622111,26.508509],[113.619003,26.510793],[113.617008,26.510559],[113.614365,26.507918],[113.610254,26.506797],[113.607024,26.506735],[113.603621,26.507677],[113.598681,26.490891],[113.597747,26.488366],[113.597452,26.48634],[113.596634,26.484492],[113.5957,26.47991],[113.596824,26.475272],[113.59293,26.472341],[113.591135,26.471448],[113.589568,26.469169],[113.589019,26.467111],[113.589732,26.464118],[113.593484,26.459017],[113.598507,26.453904],[113.603262,26.448329],[113.606956,26.43979],[113.609621,26.431029],[113.609536,26.425982],[113.608687,26.42117],[113.607721,26.419069],[113.59551,26.405566],[113.593874,26.404044],[113.592043,26.403249],[113.588945,26.401222],[113.583215,26.394639],[113.582661,26.392124],[113.584365,26.386176],[113.584486,26.383477],[113.582608,26.377842],[113.582434,26.374853],[113.583542,26.370334],[113.585188,26.368571],[113.58923,26.366012],[113.592518,26.360199],[113.593167,26.353509],[113.594101,26.349458],[113.597156,26.345851],[113.597737,26.337866],[113.598966,26.326654],[113.600201,26.324194],[113.607072,26.315097],[113.613763,26.311544],[113.617051,26.308263],[113.61752,26.30492],[113.616581,26.301391],[113.61646,26.298578],[113.617103,26.295704],[113.617288,26.293236],[113.616755,26.288486],[113.614639,26.284599],[113.61523,26.278917],[113.618259,26.276881],[113.622623,26.275925],[113.636079,26.270835],[113.644137,26.267972],[113.646665,26.267565],[113.650306,26.268101],[113.653488,26.269922],[113.655488,26.2706],[113.657895,26.270372],[113.658834,26.269841],[113.660232,26.266287],[113.665013,26.261413],[113.668042,26.25908],[113.671578,26.256748],[113.673831,26.253736],[113.678317,26.247257],[113.683113,26.243992],[113.691504,26.241369],[113.700891,26.237586],[113.708496,26.234049],[113.714812,26.230303],[113.720364,26.226562],[113.725171,26.223748],[113.727662,26.220044],[113.729582,26.213136],[113.730221,26.206469],[113.730933,26.203247],[113.733403,26.198851],[113.736342,26.191701],[113.738738,26.183174],[113.738828,26.173307],[113.737403,26.165519],[113.736532,26.159331],[113.734633,26.153155],[113.731714,26.147003],[113.729282,26.139227],[113.727197,26.136954],[113.722026,26.133124],[113.713546,26.13001],[113.708654,26.127317],[113.702475,26.124407],[113.700116,26.121448],[113.699303,26.118476],[113.698712,26.11412],[113.697578,26.107707],[113.694659,26.101083],[113.693282,26.095819],[113.693979,26.091456],[113.696211,26.087983],[113.70792,26.071321],[113.709092,26.065796],[113.716358,26.058131],[113.719894,26.056023],[113.722374,26.052778],[113.728648,26.046503],[113.736443,26.041125],[113.740005,26.04016],[113.744068,26.039876],[113.750722,26.041619],[113.761535,26.0479],[113.76802,26.054465],[113.775772,26.061463],[113.778616,26.063484],[113.780938,26.066154],[113.781936,26.068385],[113.782347,26.070437],[113.782347,26.073787],[113.780126,26.087223],[113.780764,26.093705],[113.785392,26.0991],[113.790437,26.102671],[113.791608,26.104315],[113.795123,26.104661],[113.799054,26.104247],[113.803386,26.102542],[113.805782,26.100014],[113.809851,26.088941],[113.81108,26.086395],[113.814041,26.083954],[113.817893,26.083527],[113.824769,26.084108],[113.835312,26.090591],[113.845069,26.095707],[113.847149,26.097975],[113.847998,26.102319],[113.849618,26.107571],[113.851703,26.110061],[113.85584,26.114127],[113.860257,26.119335],[113.869227,26.122634],[113.876151,26.125278],[113.883322,26.128145],[113.888462,26.130362],[113.892842,26.132821],[113.896457,26.135514],[113.899327,26.139146],[113.900974,26.145089],[113.90281,26.148047],[113.908494,26.153649],[113.912019,26.156354],[113.914483,26.158757],[113.916884,26.165976],[113.916947,26.171318],[113.918647,26.171905],[113.930219,26.172763],[113.934921,26.176172],[113.942541,26.179587],[113.944731,26.181328],[113.946113,26.18452],[113.947781,26.189824],[113.949485,26.192671],[113.951739,26.194251],[113.954039,26.195363],[113.958577,26.196573],[113.961517,26.197116],[113.96511,26.198678],[113.967285,26.199968],[113.970066,26.202117],[113.972667,26.205982],[113.973538,26.208266],[113.972973,26.212964],[113.971548,26.219334],[113.973036,26.220865],[113.97767,26.223902],[113.980192,26.226457],[113.980926,26.228679],[113.980926,26.231883],[113.97891,26.237746],[113.984477,26.243122],[113.989126,26.246683],[113.991875,26.247627],[113.996862,26.248485],[114.002709,26.251348],[114.005828,26.255211],[114.011268,26.2585],[114.013337,26.259136],[114.016772,26.259253],[114.018508,26.260685],[114.021316,26.262209],[114.024329,26.263344],[114.029305,26.266374],[114.027168,26.269163],[114.0254,26.270249],[114.024371,26.272149],[114.023094,26.275833],[114.022382,26.279584],[114.021226,26.283039],[114.021173,26.286117],[114.021601,26.288548],[114.025073,26.292774],[114.025184,26.29484],[114.025743,26.296808],[114.02721,26.298511],[114.03092,26.301441],[114.033928,26.304229],[114.037416,26.306671],[114.040086,26.307825],[114.041785,26.309552],[114.041342,26.310668],[114.038862,26.312118],[114.037585,26.314739],[114.037426,26.318076],[114.036608,26.321141],[114.035627,26.323398],[114.036455,26.326802],[114.038508,26.329904],[114.040951,26.331415],[114.041621,26.332371],[114.04502,26.334308],[114.04759,26.337372],[114.047004,26.338612],[114.041595,26.343119],[114.039759,26.345678],[114.039811,26.349347],[114.037516,26.354477],[114.038107,26.357295],[114.039178,26.359397],[114.039674,26.361419],[114.038709,26.363503],[114.034925,26.365723],[114.033279,26.367208],[114.031864,26.36928],[114.030656,26.372448],[114.030566,26.376616],[114.034292,26.377374],[114.036276,26.377331],[114.038719,26.379926],[114.040841,26.382971],[114.042323,26.385881],[114.042302,26.388223],[114.042988,26.390251],[114.045052,26.39112],[114.049896,26.391114],[114.057642,26.398799],[114.060434,26.402319],[114.062518,26.406109],[114.064065,26.407422],[114.067685,26.409424],[114.071679,26.409837],[114.073347,26.40789],[114.074909,26.405246],[114.076476,26.404155],[114.077542,26.406189],[114.080608,26.406121],[114.082613,26.405258],[114.085436,26.406263],[114.086624,26.408537],[114.088666,26.411483],[114.088117,26.414059],[114.089056,26.418052],[114.08826,26.420067],[114.086687,26.421515],[114.085758,26.423456],[114.087252,26.426019],[114.087737,26.429334],[114.087183,26.430591],[114.087452,26.431971],[114.088956,26.434812],[114.08846,26.436247],[114.086413,26.439581],[114.089188,26.443672],[114.090238,26.446234],[114.090265,26.448582],[114.089795,26.451274],[114.089953,26.453904],[114.090555,26.455728],[114.092291,26.457828],[114.096022,26.461278],[114.097531,26.465331],[114.097273,26.466945],[114.098159,26.468325],[114.102349,26.473406],[114.109584,26.480218],[114.110127,26.483002],[114.107969,26.482959],[114.098069,26.484147],[114.092618,26.480329],[114.090608,26.480495],[114.086761,26.478186],[114.082756,26.478851],[114.079146,26.480077],[114.077368,26.480329],[114.073415,26.479331],[114.072719,26.479904],[114.072851,26.484997],[114.072233,26.487405],[114.073959,26.488015],[114.07589,26.489376],[114.07808,26.491587],[114.082476,26.499987],[114.084202,26.505017],[114.084392,26.50974],[114.083985,26.513619],[114.085125,26.517529],[114.087494,26.521192],[114.087109,26.524234],[114.086286,26.525736],[114.089236,26.528949],[114.091125,26.532477],[114.094101,26.536848],[114.097531,26.541224],[114.096497,26.544782],[114.096281,26.548272],[114.099188,26.551393],[114.100481,26.553264],[114.105901,26.559671],[114.106893,26.56241],[114.106492,26.566078],[114.108634,26.569598],[114.10893,26.572152],[114.107827,26.572958],[114.108106,26.575032],[114.106017,26.576257],[114.10189,26.576017],[114.098808,26.576786],[114.095162,26.577186],[114.091151,26.576952],[114.088455,26.577494],[114.084687,26.577777],[114.080719,26.576565],[114.078856,26.575125],[114.07645,26.576257],[114.07408,26.576805],[114.072708,26.575562],[114.069658,26.575838],[114.060883,26.580638],[114.055009,26.580786],[114.042561,26.579925],[114.039131,26.581334],[114.036619,26.58366],[114.033099,26.585604],[114.028973,26.586607],[114.02425,26.586675],[114.019743,26.587444],[114.0172,26.588724],[114.015627,26.59148],[114.015416,26.593818],[114.01769,26.59962],[114.015748,26.601724],[114.012857,26.602094],[114.010551,26.603786],[114.005854,26.608529],[113.998255,26.613284],[113.996382,26.615591],[113.991327,26.615474],[113.98902,26.614933],[113.984408,26.614576],[113.981416,26.614957],[113.979137,26.615954],[113.976899,26.616206],[113.975707,26.613875],[113.973453,26.612466],[113.972525,26.614312],[113.970266,26.616625],[113.967585,26.6166],[113.964583,26.617147],[113.962567,26.618489],[113.960008,26.618113],[113.957992,26.616077],[113.955733,26.614441],[113.953163,26.613721],[113.948308,26.613493],[113.938921,26.61286],[113.934778,26.613026],[113.93147,26.61358],[113.924541,26.615271],[113.921807,26.615253],[113.918726,26.614428],[113.91547,26.613955],[113.912736,26.614164],[113.906446,26.615677],[113.903639,26.618808],[113.902145,26.625415],[113.901359,26.627888],[113.899918,26.629684],[113.898098,26.630914],[113.891766,26.633405],[113.887201,26.634727],[113.884932,26.635785],[113.884541,26.639119],[113.883,26.646813],[113.882679,26.650773],[113.881465,26.65434],[113.879518,26.656025],[113.877169,26.656461],[113.87147,26.653793],[113.868014,26.652987]]]]}}]}
