# Supplementary material for: The influence of extreme rainfall on crime: Spatiotemporal dynamics in Hunan Province, China
Source: PLoS One. 2026 Apr 22;21(4):e0345811. doi: 10.1371/journal.pone.0345811 (PMC13102242; doi:10.1371/journal.pone.0345811)
Supplement: S1 Data — S1 Raw Data. This is the original data1 required to replicate the manuscript’s results. S2 Raw Data. This is the original data1 required to replicate the manuscript’s results. (ZIP) [file pone.0345811.s001.zip › S1 Raw Data/S1_Hunan administrative boundary GeoJSON/430281.json]

{"type":"FeatureCollection","features":[{"type":"Feature","properties":{"adcode":430281,"name":"醴陵市","center":[113.507157,27.657873],"centroid":[113.464077,27.657636],"childrenNum":0,"level":"district","acroutes":[100000,430000,430200],"parent":{"adcode":430200}},"geometry":{"type":"MultiPolygon","coordinates":[[[[113.730392,27.884708],[113.722879,27.885751],[113.721042,27.885386],[113.719788,27.884572],[113.718112,27.882404],[113.714967,27.880612],[113.711577,27.877572],[113.709632,27.876635],[113.707162,27.87598],[113.705521,27.875108],[113.703319,27.873328],[113.701451,27.871095],[113.699434,27.870223],[113.696958,27.869898],[113.689994,27.871767],[113.686205,27.873629],[113.680769,27.874837],[113.678346,27.875026],[113.672206,27.876847],[113.669693,27.878391],[113.667503,27.880271],[113.662598,27.8838],[113.660671,27.884902],[113.65826,27.884525],[113.655497,27.882227],[113.65502,27.880919],[113.654948,27.877813],[113.654059,27.87746],[113.651702,27.877483],[113.647883,27.878043],[113.644917,27.879746],[113.644189,27.881261],[113.643682,27.884466],[113.641218,27.887307],[113.637942,27.889287],[113.636778,27.890282],[113.63571,27.893087],[113.633944,27.895768],[113.632446,27.896929],[113.628358,27.898614],[113.623244,27.900228],[113.618476,27.903316],[113.614992,27.906032],[113.610838,27.907776],[113.608565,27.909543],[113.60619,27.911911],[113.60218,27.913555],[113.600748,27.913584],[113.597305,27.912948],[113.596063,27.912147],[113.59481,27.910333],[113.59493,27.909307],[113.596881,27.907051],[113.597269,27.902921],[113.594411,27.895521],[113.592829,27.891944],[113.591379,27.891249],[113.589338,27.892239],[113.588038,27.893399],[113.586182,27.894395],[113.584057,27.895998],[113.577398,27.899068],[113.57596,27.901136],[113.573728,27.905619],[113.57186,27.910444],[113.571371,27.912583],[113.573585,27.916165],[113.573853,27.91871],[113.573119,27.920447],[113.572159,27.921396],[113.57038,27.924701],[113.569438,27.927793],[113.569891,27.930732],[113.571848,27.934367],[113.571992,27.936628],[113.573239,27.937942],[113.575321,27.93876],[113.576777,27.938778],[113.578215,27.939756],[113.578102,27.9424],[113.577255,27.947471],[113.57747,27.952553],[113.577296,27.954803],[113.575685,27.95975],[113.573358,27.962199],[113.571043,27.963801],[113.569253,27.964625],[113.567719,27.964778],[113.565636,27.964355],[113.558643,27.962011],[113.554209,27.961222],[113.547102,27.962034],[113.54234,27.961917],[113.538241,27.960739],[113.533282,27.958531],[113.531259,27.958395],[113.525901,27.959915],[113.524588,27.959049],[113.523764,27.955769],[113.524474,27.951882],[113.524439,27.946918],[113.523162,27.944479],[113.52155,27.942312],[113.519611,27.941275],[113.515953,27.940775],[113.509652,27.938731],[113.504227,27.937647],[113.501882,27.937671],[113.499203,27.938378],[113.495396,27.939008],[113.490187,27.93945],[113.488492,27.938919],[113.484983,27.937017],[113.483927,27.935933],[113.482823,27.930391],[113.481564,27.927157],[113.479445,27.925213],[113.477685,27.9244],[113.47139,27.922344],[113.469074,27.921019],[113.465554,27.919452],[113.463614,27.918238],[113.461562,27.916294],[113.460696,27.914987],[113.458172,27.90807],[113.458047,27.904794],[113.459539,27.900187],[113.457981,27.898643],[113.454711,27.896964],[113.452575,27.896316],[113.446184,27.895662],[113.441798,27.896051],[113.439059,27.896575],[113.435282,27.896611],[113.431666,27.898048],[113.428748,27.898343],[113.426086,27.898196],[113.424195,27.897659],[113.421617,27.892734],[113.418914,27.891319],[113.415536,27.888968],[113.415005,27.887136],[113.414856,27.884761],[113.41565,27.880094],[113.416145,27.874914],[113.416187,27.872769],[113.415745,27.869657],[113.41479,27.866256],[113.415083,27.861017],[113.414677,27.859484],[113.413233,27.857798],[113.409062,27.855948],[113.405607,27.855081],[113.400015,27.853389],[113.397247,27.853372],[113.391291,27.854297],[113.387132,27.854521],[113.384393,27.854368],[113.375019,27.852853],[113.371522,27.852617],[113.366897,27.85158],[113.359396,27.848072],[113.359128,27.845968],[113.360315,27.832627],[113.361556,27.822663],[113.361747,27.815753],[113.361252,27.809815],[113.360399,27.807945],[113.361115,27.805492],[113.360214,27.803275],[113.360387,27.800963],[113.362487,27.797673],[113.361741,27.791114],[113.360118,27.789504],[113.357505,27.789687],[113.354581,27.789522],[113.350463,27.788655],[113.348775,27.787104],[113.348279,27.783818],[113.349741,27.780686],[113.349891,27.779448],[113.348882,27.775985],[113.349043,27.774747],[113.350183,27.771721],[113.352373,27.767249],[113.352152,27.762954],[113.349234,27.756524],[113.346567,27.752807],[113.344818,27.751539],[113.343619,27.751232],[113.338141,27.751639],[113.337574,27.751238],[113.332359,27.745267],[113.329524,27.743921],[113.323742,27.743815],[113.322053,27.745308],[113.320514,27.748724],[113.319744,27.752205],[113.318879,27.753881],[113.31676,27.75486],[113.315292,27.754831],[113.312279,27.755904],[113.310017,27.757556],[113.306073,27.760872],[113.303561,27.762294],[113.298715,27.762713],[113.297092,27.761444],[113.296603,27.76053],[113.296985,27.757491],[113.298214,27.750512],[113.29634,27.748842],[113.295809,27.746972],[113.296776,27.743266],[113.300464,27.737631],[113.300762,27.735773],[113.299772,27.7313],[113.300529,27.728774],[113.301186,27.727824],[113.303955,27.726183],[113.30399,27.724265],[113.302946,27.722949],[113.301866,27.722536],[113.298847,27.724],[113.295541,27.724336],[113.292641,27.722991],[113.290361,27.72001],[113.290081,27.717862],[113.287879,27.713701],[113.282204,27.708921],[113.280832,27.707988],[113.279035,27.705698],[113.278743,27.704677],[113.280473,27.701159],[113.280843,27.698567],[113.278379,27.69525],[113.276875,27.694205],[113.274268,27.691171],[113.271057,27.690156],[113.269464,27.690409],[113.264977,27.692192],[113.26071,27.6928],[113.256736,27.691997],[113.255441,27.690167],[113.254826,27.686259],[113.254218,27.685067],[113.250631,27.683709],[113.247057,27.684949],[113.246347,27.68832],[113.244676,27.689117],[113.234024,27.688284],[113.225587,27.686543],[113.216928,27.678832],[113.21225,27.669256],[113.209356,27.662324],[113.209851,27.652634],[113.206706,27.642724],[113.201521,27.636399],[113.194193,27.629069],[113.186191,27.622932],[113.177413,27.616847],[113.172962,27.609788],[113.170951,27.604176],[113.171273,27.598634],[113.172675,27.593712],[113.177735,27.589239],[113.18193,27.586888],[113.184866,27.584855],[113.185755,27.579968],[113.187384,27.568362],[113.189992,27.56244],[113.193095,27.559242],[113.196288,27.554207],[113.197296,27.55069],[113.199528,27.546404],[113.202917,27.543644],[113.20685,27.541315],[113.209714,27.538371],[113.210042,27.536048],[113.208843,27.531064],[113.205829,27.528965],[113.201574,27.52741],[113.199587,27.525241],[113.197195,27.521262],[113.196669,27.518075],[113.194969,27.513132],[113.191478,27.508307],[113.186453,27.503807],[113.184287,27.499354],[113.183124,27.491613],[113.186656,27.487467],[113.189467,27.48383],[113.194897,27.480944],[113.200232,27.479897],[113.206891,27.482215],[113.213073,27.485255],[113.219745,27.487804],[113.224835,27.489998],[113.229245,27.49017],[113.234412,27.487071],[113.238822,27.481026],[113.240582,27.474242],[113.243942,27.464825],[113.24862,27.458773],[113.252654,27.454597],[113.259767,27.449769],[113.267674,27.448562],[113.274351,27.447906],[113.2819,27.448338],[113.289138,27.448332],[113.294449,27.446847],[113.301204,27.440895],[113.305751,27.43325],[113.308394,27.427788],[113.311646,27.42022],[113.314439,27.410153],[113.317799,27.400736],[113.317655,27.396096],[113.319702,27.392568],[113.320221,27.389543],[113.319446,27.383387],[113.321361,27.378432],[113.324172,27.374803],[113.327752,27.374347],[113.333463,27.374442],[113.339352,27.376827],[113.344753,27.379474],[113.351364,27.381125],[113.35726,27.380516],[113.361938,27.380675],[113.367536,27.382617],[113.370519,27.384269],[113.374052,27.392319],[113.376206,27.399547],[113.377417,27.407744],[113.381051,27.413952],[113.386142,27.419143],[113.391578,27.422238],[113.397068,27.423031],[113.400517,27.420959],[113.404885,27.417456],[113.409682,27.416219],[113.414522,27.415438],[113.419409,27.415112],[113.425203,27.413343],[113.432913,27.409833],[113.436296,27.407081],[113.441166,27.403755],[113.446417,27.40179],[113.452855,27.401583],[113.457671,27.400559],[113.46263,27.39815],[113.47139,27.392023],[113.474934,27.391313],[113.479368,27.391929],[113.484154,27.393663],[113.48694,27.393012],[113.490103,27.390952],[113.493415,27.387495],[113.497299,27.384695],[113.503386,27.383576],[113.512683,27.383849],[113.522971,27.386578],[113.528616,27.389401],[113.533175,27.394604],[113.536307,27.401056],[113.538682,27.407797],[113.539446,27.413722],[113.539661,27.419225],[113.543391,27.426788],[113.549853,27.430019],[113.557294,27.432493],[113.563351,27.427936],[113.573955,27.422143],[113.580197,27.419646],[113.584815,27.416337],[113.587894,27.413136],[113.590311,27.411135],[113.593295,27.40978],[113.597132,27.409289],[113.601631,27.410597],[113.602502,27.411129],[113.604919,27.41049],[113.610224,27.411129],[113.612885,27.410668],[113.616203,27.409301],[113.620571,27.409484],[113.624515,27.409449],[113.625434,27.409952],[113.626854,27.41184],[113.626222,27.415272],[113.625434,27.416497],[113.623453,27.417651],[113.620654,27.41829],[113.613506,27.418065],[113.61048,27.417515],[113.606876,27.417515],[113.602723,27.419598],[113.601822,27.420373],[113.601398,27.422794],[113.600736,27.424309],[113.597728,27.428759],[113.59808,27.434031],[113.599274,27.443888],[113.599638,27.450314],[113.596433,27.45885],[113.592907,27.463719],[113.591689,27.467635],[113.591994,27.468161],[113.595329,27.469043],[113.5978,27.469303],[113.600241,27.47035],[113.602759,27.474449],[113.604137,27.475206],[113.60977,27.475514],[113.611781,27.475886],[113.614353,27.477448],[113.613464,27.481269],[113.613721,27.484096],[113.617331,27.48765],[113.620452,27.493287],[113.623262,27.495356],[113.624653,27.49583],[113.627022,27.498012],[113.62692,27.499874],[113.623704,27.502139],[113.622349,27.503641],[113.623501,27.506421],[113.625876,27.510719],[113.628621,27.512227],[113.628674,27.514178],[113.627326,27.518613],[113.623507,27.519624],[113.622839,27.52148],[113.623716,27.525613],[113.622486,27.526837],[113.620857,27.52585],[113.618393,27.521859],[113.616997,27.518849],[113.613637,27.515302],[113.610427,27.514521],[113.605539,27.51529],[113.601464,27.516591],[113.599542,27.517744],[113.598057,27.519246],[113.593098,27.520416],[113.58694,27.522338],[113.583377,27.524679],[113.579624,27.53162],[113.578186,27.538063],[113.578818,27.545175],[113.584964,27.553645],[113.590418,27.557528],[113.593193,27.564461],[113.599381,27.567422],[113.600957,27.571583],[113.601512,27.57907],[113.604006,27.582208],[113.60881,27.584979],[113.608625,27.588123],[113.604931,27.594592],[113.606411,27.598941],[113.605605,27.603815],[113.605259,27.614148],[113.607252,27.625365],[113.611525,27.633115],[113.614687,27.637208],[113.619419,27.641744],[113.628806,27.646911],[113.637184,27.652321],[113.645031,27.657736],[113.652114,27.663629],[113.659251,27.672037],[113.66221,27.678431],[113.665182,27.68574],[113.669741,27.694872],[113.673584,27.699919],[113.679205,27.703484],[113.685793,27.709375],[113.691832,27.714356],[113.696313,27.718895],[113.69876,27.725522],[113.700413,27.731016],[113.699476,27.736988],[113.699034,27.74113],[113.701433,27.744771],[113.704864,27.748406],[113.709328,27.751792],[113.713028,27.755881],[113.721459,27.76427],[113.73121,27.774475],[113.740399,27.781701],[113.751701,27.791651],[113.763212,27.799294],[113.767252,27.808187],[113.76767,27.817127],[113.767037,27.824479],[113.765641,27.832993],[113.763481,27.842201],[113.7628,27.844353],[113.761344,27.847041],[113.760849,27.850536],[113.759327,27.85534],[113.75632,27.860197],[113.750424,27.863486],[113.746558,27.863999],[113.742697,27.865425],[113.738973,27.868213],[113.735023,27.867759],[113.734468,27.868455],[113.733042,27.868125],[113.731508,27.869121],[113.728095,27.875108],[113.727952,27.876063],[113.730231,27.880436],[113.730392,27.884708]]]]}}]}
