# Supplementary material for: The influence of extreme rainfall on crime: Spatiotemporal dynamics in Hunan Province, China
Source: PLoS One. 2026 Apr 22;21(4):e0345811. doi: 10.1371/journal.pone.0345811 (PMC13102242; doi:10.1371/journal.pone.0345811)
Supplement: S1 Data — S1 Raw Data. This is the original data1 required to replicate the manuscript’s results. S2 Raw Data. This is the original data1 required to replicate the manuscript’s results. (ZIP) [file pone.0345811.s001.zip › S1 Raw Data/S1_Hunan administrative boundary GeoJSON/430300.json]

{"type":"FeatureCollection","features":[{"type":"Feature","properties":{"adcode":430302,"name":"雨湖区","center":[112.907427,27.86077],"centroid":[112.850937,27.926096],"childrenNum":0,"level":"district","parent":{"adcode":430300},"subFeatureIndex":0,"acroutes":[100000,430000,430300]},"geometry":{"type":"MultiPolygon","coordinates":[[[[112.895874,27.79849],[112.894291,27.800158],[112.892261,27.803142],[112.890383,27.807198],[112.888091,27.813128],[112.887283,27.818139],[112.887109,27.823591],[112.887949,27.829043],[112.889314,27.833576],[112.890831,27.837294],[112.891781,27.839027],[112.89392,27.841753],[112.896758,27.843589],[112.90107,27.84558],[112.906146,27.848195],[112.929571,27.858339],[112.93706,27.862247],[112.947736,27.86838],[112.952539,27.872625],[112.955715,27.876135],[112.957964,27.879491],[112.961097,27.885314],[112.962516,27.889559],[112.963989,27.895639],[112.967242,27.906035],[112.969262,27.909655],[112.971663,27.911908],[112.974141,27.915711],[112.975757,27.920402],[112.977252,27.923647],[112.979413,27.926627],[112.984915,27.929798],[112.988768,27.931552],[112.992633,27.932529],[112.998844,27.93465],[113.0038,27.938613],[113.00869,27.943435],[113.010273,27.948052],[113.010469,27.952066],[113.009749,27.956667],[113.008297,27.960153],[113.004869,27.963235],[113.003188,27.965158],[112.996933,27.972018],[112.992076,27.975848],[112.972897,27.98747],[112.964917,27.994087],[112.963858,27.995261],[112.961719,27.995649],[112.95852,27.997747],[112.955169,28.000403],[112.952844,28.003608],[112.949024,28.010885],[112.945694,28.01475],[112.943042,28.017031],[112.939756,28.019187],[112.93861,28.019231],[112.934385,28.016356],[112.933447,28.015271],[112.93373,28.013584],[112.935586,28.00864],[112.935848,28.00396],[112.934505,27.999941],[112.933327,27.998114],[112.931547,27.9965],[112.929342,27.994996],[112.928054,27.993104],[112.929484,27.991776],[112.933174,27.992194],[112.934942,27.992796],[112.937627,27.992392],[112.940062,27.989568],[112.940138,27.986274],[112.941393,27.984814],[112.940367,27.982591],[112.937868,27.981615],[112.937584,27.984909],[112.935706,27.985459],[112.934658,27.984726],[112.932573,27.984667],[112.928349,27.983574],[112.926733,27.982327],[112.926908,27.98061],[112.930117,27.980265],[112.93051,27.979862],[112.930063,27.977675],[112.929211,27.976941],[112.924135,27.974902],[112.922302,27.974968],[112.920773,27.976934],[112.916505,27.977917],[112.91454,27.977712],[112.90655,27.971064],[112.904629,27.971248],[112.904345,27.972811],[112.902424,27.975276],[112.901692,27.976729],[112.900251,27.978108],[112.89845,27.978754],[112.894444,27.9789],[112.89237,27.977903],[112.889281,27.974403],[112.88784,27.973698],[112.885657,27.974278],[112.884543,27.975841],[112.883648,27.978475],[112.883757,27.979157],[112.886661,27.98265],[112.890558,27.986501],[112.892578,27.989935],[112.893473,27.99215],[112.89356,27.993727],[112.892763,27.995349],[112.89165,27.995877],[112.889259,27.995803],[112.887327,27.993947],[112.886072,27.993309],[112.882273,27.992898],[112.880854,27.993999],[112.882677,27.996119],[112.882502,27.999229],[112.881203,28.001349],[112.879478,28.002457],[112.877568,28.004217],[112.875003,28.004672],[112.873977,28.004393],[112.87282,28.002567],[112.869927,28.001943],[112.869032,28.000645],[112.870484,27.999383],[112.872296,27.999317],[112.874381,27.998327],[112.87533,27.99631],[112.87485,27.993779],[112.873027,27.990301],[112.871783,27.98904],[112.869894,27.987983],[112.862919,27.986391],[112.859339,27.986721],[112.858629,27.98733],[112.858706,27.988856],[112.859884,27.993052],[112.86126,27.99653],[112.860856,27.998033],[112.860878,28.000682],[112.859732,28.004173],[112.855649,28.009491],[112.8528,28.016628],[112.850508,28.021285],[112.849471,28.022576],[112.84839,28.022678],[112.842877,28.02138],[112.841338,28.021197],[112.838762,28.021453],[112.835738,28.023001],[112.832595,28.025172],[112.831787,28.027364],[112.833337,28.034375],[112.833544,28.037704],[112.831962,28.040513],[112.830564,28.041121],[112.825565,28.044003],[112.822115,28.052091],[112.816668,28.059092],[112.815926,28.061512],[112.81657,28.064789],[112.817935,28.067171],[112.818601,28.069209],[112.818393,28.070397],[112.816788,28.071504],[112.815631,28.071724],[112.813252,28.06995],[112.810457,28.069297],[112.807335,28.070111],[112.802128,28.069378],[112.794356,28.070477],[112.790972,28.071232],[112.788145,28.072552],[112.782731,28.073564],[112.77974,28.07319],[112.77855,28.071819],[112.779052,28.068945],[112.778812,28.067589],[112.777448,28.065375],[112.777044,28.063227],[112.777142,28.061138],[112.779947,28.056658],[112.782556,28.052794],[112.786038,28.050294],[112.791791,28.049766],[112.79261,28.04896],[112.7944,28.048241],[112.800513,28.044362],[112.802314,28.042683],[112.804388,28.040212],[112.807324,28.038577],[112.808667,28.036861],[112.807968,28.033019],[112.804246,28.025634],[112.802751,28.025186],[112.797773,28.025164],[112.795219,28.024167],[112.792457,28.023734],[112.791616,28.02394],[112.79047,28.025274],[112.790296,28.027628],[112.79047,28.031765],[112.788702,28.033671],[112.787447,28.034537],[112.784357,28.033921],[112.782982,28.033943],[112.779827,28.035108],[112.777,28.036956],[112.77259,28.036201],[112.771782,28.035343],[112.771618,28.033708],[112.772404,28.031039],[112.779107,28.025076],[112.78022,28.024688],[112.780406,28.02295],[112.779456,28.021497],[112.775406,28.019363],[112.773245,28.019121],[112.770123,28.017427],[112.768988,28.012117],[112.768704,28.00641],[112.767023,28.004019],[112.764425,28.00308],[112.763683,28.002339],[112.765626,27.996669],[112.765866,27.991695],[112.764469,27.986817],[112.761336,27.982459],[112.76043,27.980691],[112.760211,27.977081],[112.758519,27.973544],[112.758301,27.972348],[112.759677,27.970463],[112.759589,27.969333],[112.75841,27.965414],[112.755408,27.961173],[112.753727,27.959331],[112.750551,27.954525],[112.745431,27.948323],[112.744089,27.94643],[112.743685,27.944617],[112.744209,27.941468],[112.744274,27.939435],[112.743401,27.935978],[112.743073,27.931963],[112.741764,27.929783],[112.740868,27.929093],[112.738445,27.928242],[112.73409,27.928058],[112.731852,27.929152],[112.731,27.928609],[112.730389,27.926289],[112.728872,27.924748],[112.728588,27.923683],[112.72909,27.92201],[112.73242,27.920439],[112.73243,27.918251],[112.731,27.916967],[112.723599,27.915704],[112.721493,27.915491],[112.724833,27.910477],[112.727835,27.904016],[112.729745,27.892312],[112.724757,27.890396],[112.721307,27.881768],[112.721111,27.875915],[112.723992,27.869753],[112.728217,27.864223],[112.733675,27.85914],[112.735072,27.851324],[112.751086,27.845183],[112.751555,27.843846],[112.749361,27.841349],[112.745322,27.839446],[112.743859,27.836603],[112.743892,27.833392],[112.745519,27.830417],[112.750987,27.824664],[112.752516,27.821123],[112.755681,27.824951],[112.761161,27.828014],[112.765844,27.831093],[112.77045,27.834737],[112.773234,27.840012],[112.777622,27.84367],[112.781858,27.844133],[112.788003,27.844419],[112.801659,27.837183],[112.814223,27.834781],[112.825729,27.83085],[112.842506,27.821071],[112.855453,27.8203],[112.862974,27.821578],[112.864163,27.820366],[112.869872,27.817331],[112.872187,27.814752],[112.874031,27.811901],[112.875243,27.808425],[112.876084,27.804744],[112.876859,27.802649],[112.878562,27.800841],[112.881236,27.799732],[112.884664,27.799313],[112.887174,27.799629],[112.895874,27.79849]]],[[[112.702248,27.847637],[112.703176,27.846623],[112.705206,27.846755],[112.705752,27.847226],[112.705796,27.84998],[112.707488,27.85128],[112.710053,27.851413],[112.711657,27.851133],[112.713033,27.849158],[112.71503,27.849187],[112.716428,27.850656],[112.716198,27.851714],[112.714485,27.852691],[112.709835,27.852683],[112.70871,27.853176],[112.708841,27.85402],[112.710599,27.855218],[112.712389,27.855886],[112.71574,27.856062],[112.71729,27.856518],[112.717912,27.858258],[112.717399,27.859691],[112.71538,27.860242],[112.712345,27.860381],[112.708274,27.859794],[112.707488,27.858905],[112.706669,27.856635],[112.705206,27.853895],[112.703514,27.852757],[112.702837,27.851332],[112.703099,27.848952],[112.702248,27.847637]]],[[[112.668965,27.851736],[112.667317,27.854233],[112.664806,27.854373],[112.661695,27.853234],[112.655593,27.852559],[112.653792,27.851839],[112.652908,27.850509],[112.65233,27.849628],[112.652646,27.846873],[112.654567,27.840188],[112.655572,27.835178],[112.657635,27.834046],[112.659305,27.834134],[112.661357,27.835119],[112.666848,27.835699],[112.66866,27.836632],[112.669937,27.838844],[112.670472,27.842539],[112.669992,27.849657],[112.668965,27.851736]]],[[[112.674358,27.824209],[112.673321,27.825715],[112.670046,27.826112],[112.6683,27.825289],[112.668179,27.822857],[112.668365,27.821475],[112.669828,27.819976],[112.672513,27.819528],[112.674063,27.81994],[112.674795,27.82099],[112.674936,27.822416],[112.674358,27.824209]]],[[[112.683265,27.83614],[112.682588,27.838234],[112.680875,27.839468],[112.678659,27.839013],[112.675777,27.837911],[112.67403,27.836838],[112.673113,27.835207],[112.673332,27.834311],[112.678571,27.829205],[112.67999,27.828793],[112.683756,27.829543],[112.685023,27.830329],[112.68559,27.832386],[112.683265,27.83614]]],[[[112.662056,27.819896],[112.659982,27.819866],[112.657307,27.820263],[112.655921,27.819381],[112.655419,27.817743],[112.656128,27.8152],[112.658301,27.815178],[112.661128,27.816472],[112.665865,27.81811],[112.666302,27.819168],[112.664403,27.819925],[112.662056,27.819896]]]]}},{"type":"Feature","properties":{"adcode":430304,"name":"岳塘区","center":[112.927707,27.828854],"centroid":[112.997621,27.886637],"childrenNum":0,"level":"district","parent":{"adcode":430300},"subFeatureIndex":1,"acroutes":[100000,430000,430300]},"geometry":{"type":"MultiPolygon","coordinates":[[[[113.003188,27.965158],[113.004869,27.963235],[113.008297,27.960153],[113.009749,27.956667],[113.010469,27.952066],[113.010273,27.948052],[113.00869,27.943435],[113.0038,27.938613],[112.998844,27.93465],[112.992633,27.932529],[112.988768,27.931552],[112.984915,27.929798],[112.979413,27.926627],[112.977252,27.923647],[112.975757,27.920402],[112.974141,27.915711],[112.971663,27.911908],[112.969262,27.909655],[112.967242,27.906035],[112.963989,27.895639],[112.962516,27.889559],[112.961097,27.885314],[112.957964,27.879491],[112.955715,27.876135],[112.952539,27.872625],[112.947736,27.86838],[112.93706,27.862247],[112.929571,27.858339],[112.906146,27.848195],[112.90107,27.84558],[112.896758,27.843589],[112.89392,27.841753],[112.891781,27.839027],[112.890831,27.837294],[112.889314,27.833576],[112.887949,27.829043],[112.887109,27.823591],[112.887283,27.818139],[112.888091,27.813128],[112.890383,27.807198],[112.892261,27.803142],[112.894291,27.800158],[112.895874,27.79849],[112.905087,27.793764],[112.908744,27.791787],[112.913219,27.790824],[112.91966,27.790361],[112.924987,27.790824],[112.927716,27.791353],[112.932006,27.79139],[112.941797,27.793154],[112.97139,27.801444],[112.999368,27.810777],[113.004203,27.812797],[113.008057,27.817155],[113.012456,27.822893],[113.019267,27.828918],[113.02693,27.834105],[113.033633,27.839115],[113.038141,27.843281],[113.040957,27.84475],[113.046382,27.84641],[113.045073,27.849811],[113.042322,27.855284],[113.042038,27.856349],[113.042758,27.860881],[113.04254,27.862225],[113.039789,27.862452],[113.038599,27.86412],[113.038599,27.866661],[113.03932,27.86871],[113.040248,27.870142],[113.042551,27.872669],[113.045924,27.875621],[113.046382,27.876561],[113.047769,27.88367],[113.04838,27.891005],[113.053423,27.900382],[113.057113,27.904941],[113.061337,27.910881],[113.061654,27.915697],[113.063313,27.923713],[113.065212,27.930356],[113.069208,27.938584],[113.076543,27.944037],[113.079883,27.946349],[113.08115,27.945909],[113.082743,27.946217],[113.085101,27.949028],[113.086684,27.950107],[113.087983,27.953431],[113.089337,27.957974],[113.090898,27.962406],[113.09128,27.964607],[113.090963,27.965114],[113.089173,27.964967],[113.085385,27.963822],[113.082318,27.96427],[113.080811,27.965994],[113.080691,27.967968],[113.078704,27.968885],[113.077056,27.968687],[113.074818,27.968929],[113.073563,27.970426],[113.073727,27.972011],[113.075266,27.974014],[113.077023,27.975628],[113.082274,27.979172],[113.084348,27.980735],[113.086837,27.983266],[113.090308,27.987389],[113.090952,27.989883],[113.088922,27.992165],[113.088059,27.993727],[113.086979,27.996852],[113.084948,27.998349],[113.080233,28.002303],[113.07674,28.006271],[113.075834,28.008603],[113.07436,28.009887],[113.071729,28.010892],[113.068225,28.010731],[113.047703,28.007555],[113.041689,28.006176],[113.0398,28.004892],[113.037541,28.001173],[113.03563,27.999493],[113.033349,27.996757],[113.030871,27.994732],[113.030052,27.991937],[113.032377,27.986604],[113.033382,27.983889],[113.035336,27.981131],[113.035903,27.979539],[113.035925,27.977418],[113.035357,27.976127],[113.034091,27.975137],[113.030718,27.974931],[113.02931,27.975672],[113.027793,27.978482],[113.028371,27.980823],[113.03026,27.982202],[113.030434,27.98306],[113.028339,27.984579],[113.026134,27.985658],[113.022859,27.985269],[113.023634,27.983398],[113.024442,27.979385],[113.023907,27.976986],[113.020763,27.973706],[113.019366,27.972664],[113.012347,27.972605],[113.011255,27.971842],[113.008417,27.968416],[113.006136,27.966647],[113.003188,27.965158]]]]}},{"type":"Feature","properties":{"adcode":430321,"name":"湘潭县","center":[112.952829,27.778601],"centroid":[112.773463,27.608879],"childrenNum":0,"level":"district","parent":{"adcode":430300},"subFeatureIndex":2,"acroutes":[100000,430000,430300]},"geometry":{"type":"MultiPolygon","coordinates":[[[[112.721493,27.915491],[112.715784,27.915697],[112.712433,27.916475],[112.706047,27.923096],[112.704518,27.923206],[112.702128,27.922171],[112.699181,27.922076],[112.693592,27.921445],[112.685328,27.920241],[112.683429,27.920307],[112.68225,27.921188],[112.68273,27.922046],[112.686245,27.924212],[112.687741,27.925541],[112.687129,27.927053],[112.683014,27.928264],[112.67927,27.929813],[112.672972,27.934239],[112.671432,27.934767],[112.666804,27.935567],[112.664075,27.937534],[112.661685,27.941094],[112.659436,27.941887],[112.654589,27.94149],[112.652581,27.940434],[112.651729,27.93934],[112.65067,27.935927],[112.648214,27.932595],[112.64578,27.930341],[112.644503,27.928447],[112.641927,27.923309],[112.642745,27.920131],[112.645846,27.916812],[112.648072,27.916908],[112.650103,27.918949],[112.651227,27.918523],[112.651849,27.916724],[112.651598,27.915909],[112.651969,27.912136],[112.652635,27.908421],[112.653476,27.905962],[112.654949,27.902944],[112.657067,27.900345],[112.656314,27.897445],[112.653279,27.894442],[112.652733,27.893017],[112.652384,27.885329],[112.651926,27.883405],[112.649459,27.880299],[112.643804,27.87966],[112.640988,27.879822],[112.64066,27.878008],[112.639471,27.874762],[112.639416,27.872279],[112.640311,27.870076],[112.639449,27.864303],[112.635213,27.862871],[112.628937,27.862335],[112.627551,27.861791],[112.626568,27.859669],[112.652908,27.850509],[112.653792,27.851839],[112.655593,27.852559],[112.661695,27.853234],[112.664806,27.854373],[112.667317,27.854233],[112.668965,27.851736],[112.706669,27.856635],[112.707488,27.858905],[112.708274,27.859794],[112.712345,27.860381],[112.71538,27.860242],[112.717399,27.859691],[112.717912,27.858258],[112.71729,27.856518],[112.71574,27.856062],[112.712389,27.855886],[112.710599,27.855218],[112.708841,27.85402],[112.70871,27.853176],[112.709835,27.852683],[112.714485,27.852691],[112.716198,27.851714],[112.716428,27.850656],[112.71503,27.849187],[112.713033,27.849158],[112.711657,27.851133],[112.710053,27.851413],[112.707488,27.85128],[112.705796,27.84998],[112.705752,27.847226],[112.705206,27.846755],[112.703176,27.846623],[112.702248,27.847637],[112.683265,27.83614],[112.68559,27.832386],[112.685023,27.830329],[112.683756,27.829543],[112.67999,27.828793],[112.678571,27.829205],[112.674358,27.824209],[112.674936,27.822416],[112.674795,27.82099],[112.674063,27.81994],[112.672513,27.819528],[112.669828,27.819976],[112.668365,27.821475],[112.668179,27.822857],[112.662056,27.819896],[112.664403,27.819925],[112.666302,27.819168],[112.665865,27.81811],[112.661128,27.816472],[112.658301,27.815178],[112.656128,27.8152],[112.647396,27.811879],[112.648334,27.810049],[112.64673,27.808205],[112.643717,27.806213],[112.642614,27.804891],[112.642516,27.803818],[112.64435,27.79979],[112.645147,27.79874],[112.647854,27.797328],[112.651042,27.794697],[112.651904,27.790986],[112.653399,27.787634],[112.654022,27.781556],[112.654425,27.78038],[112.655954,27.778101],[112.655321,27.776609],[112.64983,27.777793],[112.643564,27.777917],[112.639209,27.777498],[112.635246,27.776741],[112.631786,27.775727],[112.628435,27.774338],[112.625171,27.772713],[112.623544,27.771184],[112.619669,27.757775],[112.618741,27.75254],[112.619364,27.747217],[112.6217,27.740416],[112.624101,27.734761],[112.627245,27.731813],[112.634187,27.727724],[112.636545,27.724598],[112.637277,27.720642],[112.636109,27.715655],[112.633172,27.711235],[112.630607,27.708403],[112.627845,27.706263],[112.622889,27.705873],[112.613447,27.707815],[112.604376,27.711117],[112.598241,27.712177],[112.594006,27.711059],[112.590491,27.70897],[112.58893,27.705616],[112.589105,27.701239],[112.591877,27.696936],[112.597379,27.691088],[112.601854,27.685298],[112.607782,27.67828],[112.609703,27.672872],[112.611133,27.664741],[112.610423,27.662262],[112.606843,27.659488],[112.596484,27.656206],[112.589137,27.654815],[112.585906,27.649958],[112.58476,27.641752],[112.584979,27.634613],[112.586408,27.629468],[112.589574,27.623756],[112.595938,27.619008],[112.601887,27.612434],[112.60943,27.606007],[112.61491,27.599934],[112.615761,27.594139],[112.615663,27.590465],[112.616143,27.587667],[112.617126,27.584243],[112.618359,27.581224],[112.618392,27.579758],[112.61741,27.578831],[112.61396,27.577453],[112.60955,27.576113],[112.607902,27.576025],[112.601658,27.576953],[112.599497,27.577417],[112.594181,27.57939],[112.592521,27.579641],[112.591091,27.578595],[112.589574,27.573816],[112.589137,27.571606],[112.586845,27.569412],[112.584837,27.568918],[112.581988,27.56908],[112.58083,27.569456],[112.579717,27.570951],[112.577163,27.571525],[112.573888,27.568572],[112.571519,27.567335],[112.5695,27.567239],[112.567841,27.567887],[112.564271,27.570693],[112.563529,27.570281],[112.562437,27.568454],[112.562164,27.564382],[112.560429,27.556781],[112.55913,27.555565],[112.557678,27.555646],[112.555113,27.55684],[112.553355,27.558497],[112.55246,27.561244],[112.551849,27.565037],[112.55103,27.566945],[112.548945,27.569279],[112.549469,27.576135],[112.549273,27.580281],[112.548487,27.583551],[112.5471,27.585701],[112.544819,27.586305],[112.541402,27.58537],[112.536774,27.582446],[112.530093,27.58263],[112.52517,27.582483],[112.519832,27.583507],[112.516143,27.585811],[112.513436,27.590811],[112.510772,27.593042],[112.507956,27.593447],[112.504561,27.592976],[112.499976,27.590274],[112.494759,27.586238],[112.492084,27.581577],[112.486757,27.575936],[112.4831,27.575473],[112.476627,27.575193],[112.470394,27.574434],[112.465679,27.573573],[112.460646,27.57182],[112.457055,27.568823],[112.453966,27.56556],[112.449971,27.563969],[112.445626,27.56447],[112.440594,27.566156],[112.435835,27.568278],[112.430519,27.566304],[112.428455,27.562982],[112.428717,27.556295],[112.429634,27.55119],[112.430093,27.547021],[112.428412,27.542815],[112.428499,27.541202],[112.429132,27.539647],[112.429307,27.537032],[112.426862,27.532023],[112.425978,27.530969],[112.42434,27.530115],[112.422332,27.529827],[112.421284,27.527433],[112.427102,27.526092],[112.430213,27.524427],[112.432625,27.521701],[112.436009,27.514569],[112.437527,27.512351],[112.437243,27.51129],[112.436424,27.51171],[112.434634,27.513854],[112.433433,27.513618],[112.432789,27.512727],[112.4322,27.509963],[112.432352,27.50695],[112.433913,27.504805],[112.434175,27.503177],[112.433379,27.501998],[112.4303,27.50045],[112.429656,27.499765],[112.430093,27.49849],[112.431403,27.497908],[112.435125,27.497679],[112.435987,27.497223],[112.437014,27.495461],[112.437789,27.495078],[112.440801,27.495535],[112.441991,27.495358],[112.44365,27.492808],[112.445004,27.491651],[112.446368,27.491474],[112.449087,27.492359],[112.450386,27.493936],[112.455276,27.494606],[112.457011,27.49258],[112.460144,27.49045],[112.463692,27.483316],[112.468495,27.471345],[112.470231,27.461917],[112.473025,27.458224],[112.476867,27.455209],[112.480961,27.453108],[112.489683,27.450749],[112.495326,27.448633],[112.500959,27.445831],[112.504026,27.44328],[112.507989,27.440714],[112.509451,27.43851],[112.513534,27.435029],[112.518468,27.432021],[112.521994,27.429189],[112.526491,27.429742],[112.5285,27.430229],[112.531032,27.430273],[112.531785,27.427803],[112.531491,27.424912],[112.531764,27.4243],[112.534132,27.423106],[112.536097,27.420827],[112.536676,27.41784],[112.537396,27.417007],[112.538859,27.416697],[112.540736,27.417191],[112.542472,27.41846],[112.546249,27.423452],[112.54817,27.424846],[112.55079,27.425628],[112.554545,27.424912],[112.554021,27.427729],[112.552231,27.430627],[112.552274,27.431475],[112.553322,27.432404],[112.558835,27.43601],[112.56176,27.437765],[112.565592,27.44095],[112.566902,27.441768],[112.568605,27.441746],[112.571989,27.440522],[112.573812,27.438753],[112.575536,27.435737],[112.576584,27.434461],[112.578058,27.433702],[112.582053,27.433503],[112.585492,27.434764],[112.587271,27.437057],[112.587205,27.441577],[112.587838,27.443848],[112.588744,27.445507],[112.591594,27.447711],[112.5931,27.448308],[112.593766,27.449171],[112.593711,27.451147],[112.592598,27.455017],[112.594268,27.456071],[112.598612,27.454641],[112.600785,27.454236],[112.603688,27.454582],[112.608328,27.455998],[112.611777,27.458947],[112.613338,27.461298],[112.615161,27.465987],[112.617846,27.468161],[112.619025,27.468309],[112.62135,27.46662],[112.623282,27.466171],[112.626121,27.465987],[112.630476,27.466252],[112.631382,27.465714],[112.631491,27.46463],[112.632495,27.463547],[112.635126,27.463996],[112.637156,27.463274],[112.638073,27.461195],[112.63958,27.459839],[112.641108,27.460023],[112.643946,27.463723],[112.646282,27.464711],[112.648422,27.464173],[112.650135,27.463266],[112.650736,27.461881],[112.650092,27.461519],[112.651489,27.458357],[112.653345,27.457059],[112.656259,27.45442],[112.659752,27.452297],[112.66282,27.451692],[112.664446,27.452289],[112.667415,27.455187],[112.66878,27.456175],[112.670614,27.456728],[112.673092,27.456787],[112.674129,27.456189],[112.675384,27.453845],[112.67927,27.453712],[112.684193,27.454671],[112.687239,27.454685],[112.690677,27.454147],[112.691791,27.452982],[112.691605,27.450667],[112.689924,27.4469],[112.687271,27.437123],[112.685743,27.43483],[112.680504,27.431151],[112.678484,27.428902],[112.679314,27.42621],[112.678299,27.421505],[112.677414,27.419278],[112.678506,27.416314],[112.682185,27.41419],[112.6838,27.412766],[112.684542,27.411535],[112.684968,27.408732],[112.684728,27.40708],[112.685645,27.405686],[112.686988,27.405612],[112.69,27.406696],[112.694923,27.407714],[112.698438,27.406999],[112.704115,27.40764],[112.706931,27.40725],[112.710064,27.406364],[112.715314,27.404277],[112.718065,27.401887],[112.720216,27.401283],[112.723512,27.39893],[112.724767,27.396864],[112.726088,27.395544],[112.727486,27.394895],[112.729254,27.395212],[112.730946,27.396215],[112.732332,27.398502],[112.734745,27.400929],[112.735803,27.401511],[112.738205,27.401681],[112.741076,27.401231],[112.745748,27.399468],[112.748411,27.399018],[112.751064,27.39924],[112.754655,27.40028],[112.75805,27.403621],[112.759546,27.404329],[112.760321,27.404012],[112.761849,27.40008],[112.762678,27.398856],[112.764534,27.397676],[112.769195,27.395448],[112.771815,27.392778],[112.772546,27.391325],[112.774391,27.386287],[112.77509,27.381329],[112.774053,27.377294],[112.77414,27.376335],[112.77557,27.375405],[112.777731,27.374771],[112.781334,27.372248],[112.785471,27.366227],[112.790437,27.362022],[112.791562,27.362125],[112.796441,27.364338],[112.801419,27.362996],[112.803831,27.362044],[112.804541,27.359653],[112.804726,27.357336],[112.806233,27.350592],[112.806287,27.348725],[112.805752,27.347308],[112.80489,27.346614],[112.799825,27.344312],[112.801157,27.341913],[112.805338,27.33877],[112.80656,27.338231],[112.807881,27.338371],[112.809246,27.339301],[112.812509,27.342578],[112.814125,27.343397],[112.816395,27.343662],[112.817116,27.342947],[112.818764,27.339928],[112.819932,27.338762],[112.821515,27.338283],[112.826525,27.338039],[112.831121,27.338349],[112.832311,27.338829],[112.83266,27.339736],[112.831154,27.341854],[112.830051,27.34533],[112.830684,27.348112],[112.832726,27.351817],[112.834931,27.354399],[112.836874,27.354945],[112.843849,27.354281],[112.848052,27.355373],[112.850453,27.355425],[112.852986,27.355071],[112.858007,27.35347],[112.861915,27.351736],[112.863891,27.351212],[112.86508,27.351514],[112.867165,27.354038],[112.869949,27.356119],[112.878802,27.356119],[112.882655,27.356362],[112.885864,27.35693],[112.888932,27.358008],[112.897533,27.360317],[112.899553,27.360642],[112.9019,27.360516],[112.912706,27.358524],[112.920195,27.356613],[112.923426,27.362361],[112.924932,27.367083],[112.923961,27.376962],[112.924004,27.388101],[112.922389,27.402146],[112.921799,27.409838],[112.922607,27.415082],[112.925118,27.418887],[112.931373,27.423039],[112.939625,27.426262],[112.955944,27.430288],[112.978136,27.439188],[112.987939,27.440235],[112.994969,27.438613],[112.995416,27.438303],[112.995569,27.440574],[112.994466,27.443826],[112.993102,27.445374],[112.990613,27.445772],[112.989107,27.447099],[112.987382,27.450557],[112.986411,27.456352],[112.986542,27.461099],[112.987011,27.462743],[112.98736,27.46693],[112.986531,27.469341],[112.985636,27.469775],[112.983365,27.468817],[112.97901,27.467535],[112.975757,27.468257],[112.974196,27.469746],[112.974698,27.472245],[112.972198,27.473653],[112.97139,27.475223],[112.97282,27.476608],[112.973857,27.480802],[112.976968,27.483522],[112.98092,27.485814],[112.983987,27.487347],[112.985112,27.488445],[112.986727,27.49283],[112.987677,27.49776],[112.987557,27.498696],[112.98199,27.50171],[112.975778,27.501283],[112.972187,27.504982],[112.969425,27.511651],[112.972351,27.518518],[112.975287,27.526306],[112.976171,27.535485],[112.976073,27.539581],[112.97651,27.542137],[112.975549,27.549032],[112.972766,27.554792],[112.970779,27.561679],[112.972154,27.568793],[112.981204,27.577129],[112.983583,27.576481],[112.986563,27.576997],[112.988823,27.578345],[112.991574,27.582697],[112.993757,27.584832],[112.997425,27.585701],[112.998866,27.586636],[113.000088,27.588411],[113.001529,27.592284],[113.002501,27.594058],[113.003505,27.594758],[113.005339,27.595192],[113.006845,27.596068],[113.009006,27.598741],[113.008177,27.601237],[113.007205,27.602459],[113.004302,27.604027],[113.000972,27.604579],[112.999018,27.606118],[112.998647,27.608481],[112.998811,27.612206],[112.998527,27.613553],[112.99713,27.616123],[112.997523,27.618331],[112.998822,27.619656],[113.002533,27.621717],[113.005437,27.622284],[113.007751,27.621644],[113.010054,27.618596],[113.012248,27.616542],[113.017161,27.614135],[113.018973,27.612707],[113.021723,27.612648],[113.022728,27.613237],[113.02561,27.617587],[113.026974,27.61892],[113.030194,27.619892],[113.03312,27.620179],[113.038807,27.621599],[113.040466,27.624117],[113.040117,27.628062],[113.039036,27.630749],[113.037792,27.632302],[113.032901,27.637108],[113.029201,27.640074],[113.024551,27.642569],[113.023863,27.644755],[113.02609,27.650054],[113.027913,27.651224],[113.03146,27.651923],[113.031493,27.653446],[113.030947,27.654903],[113.029758,27.656515],[113.02728,27.659002],[113.023939,27.660282],[113.01763,27.660827],[113.016102,27.660393],[113.010524,27.656831],[113.00678,27.653983],[113.004007,27.652401],[113.002741,27.652431],[113.001114,27.653409],[113.001038,27.656566],[113.000416,27.658582],[112.994576,27.665794],[112.993801,27.668656],[112.993986,27.672048],[112.994477,27.675219],[112.995078,27.676587],[112.997829,27.678684],[113.001376,27.681973],[113.003701,27.683327],[113.005797,27.68365],[113.00845,27.684783],[113.010491,27.687027],[113.011408,27.6888],[113.013995,27.692522],[113.016069,27.695958],[113.017477,27.697296],[113.020654,27.702092],[113.022509,27.706211],[113.026199,27.711014],[113.034506,27.710801],[113.039713,27.71125],[113.044079,27.712302],[113.04695,27.712191],[113.048107,27.711478],[113.050421,27.711022],[113.0516,27.711838],[113.053554,27.715207],[113.055912,27.718362],[113.056894,27.721517],[113.058936,27.727113],[113.058859,27.72818],[113.056316,27.728893],[113.05624,27.729643],[113.053696,27.733335],[113.044691,27.738438],[113.037977,27.741004],[113.032028,27.742416],[113.028666,27.745438],[113.028218,27.748173],[113.02955,27.75207],[113.032454,27.756187],[113.034866,27.762826],[113.033665,27.770633],[113.030893,27.777307],[113.027334,27.783981],[113.023022,27.791809],[113.018034,27.796079],[113.01548,27.796638],[113.01441,27.79627],[113.012598,27.794764],[113.010557,27.794889],[113.008613,27.796145],[113.006168,27.797167],[113.003767,27.798754],[113.001867,27.801077],[113.001431,27.803443],[113.001889,27.807962],[113.002337,27.810402],[113.004203,27.812797],[112.999368,27.810777],[112.97139,27.801444],[112.941797,27.793154],[112.932006,27.79139],[112.927716,27.791353],[112.924987,27.790824],[112.91966,27.790361],[112.913219,27.790824],[112.908744,27.791787],[112.905087,27.793764],[112.895874,27.79849],[112.887174,27.799629],[112.884664,27.799313],[112.881236,27.799732],[112.878562,27.800841],[112.876859,27.802649],[112.876084,27.804744],[112.875243,27.808425],[112.874031,27.811901],[112.872187,27.814752],[112.869872,27.817331],[112.864163,27.820366],[112.862974,27.821578],[112.855453,27.8203],[112.842506,27.821071],[112.825729,27.83085],[112.814223,27.834781],[112.801659,27.837183],[112.788003,27.844419],[112.781858,27.844133],[112.777622,27.84367],[112.773234,27.840012],[112.77045,27.834737],[112.765844,27.831093],[112.761161,27.828014],[112.755681,27.824951],[112.752516,27.821123],[112.750987,27.824664],[112.745519,27.830417],[112.743892,27.833392],[112.743859,27.836603],[112.745322,27.839446],[112.749361,27.841349],[112.751555,27.843846],[112.751086,27.845183],[112.735072,27.851324],[112.733675,27.85914],[112.728217,27.864223],[112.723992,27.869753],[112.721111,27.875915],[112.721307,27.881768],[112.724757,27.890396],[112.729745,27.892312],[112.727835,27.904016],[112.724833,27.910477],[112.721493,27.915491]]],[[[112.647396,27.811879],[112.656128,27.8152],[112.655419,27.817743],[112.655921,27.819381],[112.657307,27.820263],[112.659982,27.819866],[112.662056,27.819896],[112.668179,27.822857],[112.6683,27.825289],[112.670046,27.826112],[112.673321,27.825715],[112.674358,27.824209],[112.678571,27.829205],[112.673332,27.834311],[112.673113,27.835207],[112.67403,27.836838],[112.675777,27.837911],[112.678659,27.839013],[112.680875,27.839468],[112.682588,27.838234],[112.683265,27.83614],[112.702248,27.847637],[112.703099,27.848952],[112.702837,27.851332],[112.703514,27.852757],[112.705206,27.853895],[112.706669,27.856635],[112.668965,27.851736],[112.669992,27.849657],[112.670472,27.842539],[112.669937,27.838844],[112.66866,27.836632],[112.666848,27.835699],[112.661357,27.835119],[112.659305,27.834134],[112.657635,27.834046],[112.655572,27.835178],[112.654567,27.840188],[112.652646,27.846873],[112.65233,27.849628],[112.652908,27.850509],[112.626568,27.859669],[112.625509,27.855144],[112.623031,27.852375],[112.619975,27.850502],[112.617202,27.846939],[112.614517,27.84558],[112.612377,27.846946],[112.611701,27.848173],[112.61002,27.849378],[112.607836,27.849951],[112.605424,27.852044],[112.602106,27.852764],[112.599278,27.853719],[112.594694,27.854072],[112.593362,27.853932],[112.592947,27.852904],[112.59358,27.850663],[112.592685,27.843927],[112.591823,27.843288],[112.590338,27.843876],[112.586911,27.846175],[112.5838,27.847409],[112.583363,27.845308],[112.583625,27.842994],[112.584509,27.839005],[112.585492,27.833216],[112.588057,27.827735],[112.591288,27.823342],[112.592718,27.822298],[112.594748,27.820087],[112.595851,27.819433],[112.600414,27.817669],[112.600959,27.816156],[112.600064,27.813995],[112.597979,27.81146],[112.596451,27.809175],[112.596233,27.808036],[112.596637,27.804494],[112.598034,27.798085],[112.598514,27.796851],[112.599802,27.796086],[112.601178,27.79691],[112.604092,27.799401],[112.609659,27.804883],[112.613982,27.809726],[112.61575,27.812246],[112.618621,27.816824],[112.622835,27.820535],[112.624745,27.820572],[112.62814,27.817324],[112.63041,27.816016],[112.634438,27.815259],[112.637659,27.814032],[112.639438,27.813797],[112.643313,27.813995],[112.644918,27.813804],[112.647396,27.811879]]]]}},{"type":"Feature","properties":{"adcode":430381,"name":"湘乡市","center":[112.525217,27.734918],"centroid":[112.345921,27.768158],"childrenNum":0,"level":"district","parent":{"adcode":430300},"subFeatureIndex":3,"acroutes":[100000,430000,430300]},"geometry":{"type":"MultiPolygon","coordinates":[[[[112.501668,28.02911],[112.498994,28.030936],[112.496582,28.033334],[112.49179,28.036927],[112.488482,28.038746],[112.486277,28.040227],[112.485415,28.041884],[112.484028,28.045719],[112.483155,28.048982],[112.480251,28.056248],[112.478942,28.058418],[112.477184,28.05973],[112.475448,28.060185],[112.473134,28.06017],[112.470809,28.059701],[112.468691,28.058887],[112.46569,28.056123],[112.459151,28.051907],[112.45735,28.051724],[112.455592,28.052574],[112.452088,28.055764],[112.449305,28.056732],[112.445299,28.057391],[112.444,28.057325],[112.440277,28.055067],[112.438738,28.054371],[112.436806,28.054129],[112.432538,28.054107],[112.430748,28.053293],[112.425661,28.051482],[112.423663,28.050375],[112.422899,28.049341],[112.422692,28.044641],[112.421928,28.043944],[112.41945,28.045873],[112.418293,28.045756],[112.416677,28.044656],[112.413304,28.040674],[112.411296,28.034639],[112.410335,28.033026],[112.410095,28.031596],[112.412256,28.028399],[112.412496,28.025018],[112.411874,28.021519],[112.415051,28.015234],[112.414865,28.0142],[112.412824,28.012124],[112.410663,28.008552],[112.409975,28.006718],[112.410051,28.004826],[112.409549,28.002985],[112.408534,28.001716],[112.407115,28.001136],[112.402192,28.002413],[112.399987,28.002684],[112.398579,28.002383],[112.397935,28.000828],[112.398142,27.99686],[112.399081,27.995979],[112.403414,27.995774],[112.407606,27.996273],[112.409211,27.995671],[112.410717,27.99273],[112.411743,27.991424],[112.415378,27.992135],[112.41588,27.991086],[112.414778,27.986413],[112.411831,27.978959],[112.411536,27.974586],[112.41254,27.972466],[112.412682,27.971108],[112.411601,27.968129],[112.411296,27.96325],[112.410226,27.962046],[112.409833,27.962839],[112.409746,27.968225],[112.408861,27.969311],[112.406449,27.969766],[112.406111,27.968401],[112.407421,27.963507],[112.406111,27.963088],[112.404124,27.965693],[112.402356,27.966361],[112.400806,27.96573],[112.398928,27.963807],[112.397018,27.963],[112.393852,27.962531],[112.392324,27.962817],[112.390523,27.961841],[112.389802,27.962134],[112.389016,27.964365],[112.387728,27.964666],[112.386014,27.964108],[112.384726,27.964262],[112.382751,27.967946],[112.38024,27.968254],[112.377478,27.96763],[112.374968,27.967652],[112.371114,27.970059],[112.369324,27.969927],[112.365023,27.968958],[112.356727,27.966295],[112.354042,27.965671],[112.353136,27.96482],[112.353027,27.961804],[112.352612,27.961158],[112.347743,27.95815],[112.344414,27.957313],[112.342635,27.957181],[112.339076,27.957856],[112.337384,27.958729],[112.333553,27.963213],[112.332341,27.963727],[112.328215,27.963976],[112.325944,27.963558],[112.323739,27.962714],[112.318107,27.959243],[112.315585,27.958399],[112.31302,27.959184],[112.310837,27.961665],[112.309221,27.967513],[112.307398,27.971035],[112.306656,27.971637],[112.305051,27.971798],[112.298469,27.971255],[112.29467,27.970389],[112.289081,27.968195],[112.274967,27.964204],[112.266223,27.961232],[112.263484,27.959962],[112.260525,27.959294],[112.257676,27.959148],[112.256858,27.959507],[112.255318,27.961408],[112.253812,27.961782],[112.250996,27.961298],[112.248736,27.961914],[112.246302,27.963499],[112.245287,27.963697],[112.234262,27.962406],[112.231435,27.961745],[112.230354,27.961833],[112.228695,27.963514],[112.227931,27.967425],[112.226588,27.969215],[112.223815,27.971373],[112.222418,27.971351],[112.220792,27.970382],[112.220399,27.967909],[112.221708,27.965165],[112.221414,27.963529],[112.219754,27.962699],[112.217178,27.958803],[112.215574,27.95691],[112.214515,27.955134],[112.213401,27.954158],[112.211109,27.953732],[112.209166,27.954957],[112.207158,27.957775],[112.205116,27.959214],[112.20278,27.959008],[112.20075,27.959896],[112.200466,27.961415],[112.199407,27.961841],[112.19884,27.963881],[112.199396,27.968672],[112.198185,27.970426],[112.19682,27.969612],[112.195139,27.966904],[112.193065,27.96515],[112.192738,27.961635],[112.192901,27.959984],[112.188742,27.952947],[112.183044,27.94709],[112.183066,27.944551],[112.182619,27.939516],[112.18204,27.938415],[112.180905,27.938114],[112.177958,27.93876],[112.173438,27.940727],[112.172511,27.939722],[112.171812,27.93716],[112.172794,27.934716],[112.171539,27.933263],[112.169847,27.934591],[112.168821,27.934804],[112.16631,27.93382],[112.161049,27.930136],[112.158877,27.928337],[112.15749,27.926231],[112.156781,27.924014],[112.157217,27.922083],[112.160361,27.918919],[112.160678,27.916893],[112.159881,27.916196],[112.157228,27.915381],[112.153375,27.913538],[112.152425,27.909897],[112.149565,27.90801],[112.146956,27.907628],[112.143321,27.908267],[112.141269,27.907584],[112.139555,27.906388],[112.137612,27.905697],[112.136488,27.906211],[112.135822,27.90743],[112.135964,27.910763],[112.135746,27.911879],[112.134174,27.91301],[112.130757,27.913142],[112.129043,27.91265],[112.127668,27.911248],[112.121359,27.90315],[112.119077,27.89862],[112.11828,27.897628],[112.111196,27.896343],[112.105214,27.894119],[112.101131,27.893597],[112.097136,27.89392],[112.094888,27.894456],[112.093097,27.89591],[112.090423,27.90149],[112.089539,27.904332],[112.088993,27.907063],[112.087749,27.908384],[112.084812,27.909721],[112.071298,27.915168],[112.068187,27.91599],[112.067227,27.916651],[112.064214,27.91751],[112.062151,27.919763],[112.060197,27.920035],[112.057359,27.918259],[112.055918,27.9182],[112.053975,27.919881],[112.052174,27.920013],[112.051224,27.919184],[112.04963,27.915513],[112.048604,27.914493],[112.045919,27.914059],[112.044096,27.912143],[112.043004,27.912019],[112.03997,27.913267],[112.036957,27.91359],[112.035352,27.913149],[112.034021,27.909882],[112.032416,27.908414],[112.031117,27.908869],[112.031521,27.913039],[112.030517,27.91439],[112.028486,27.913949],[112.026292,27.911974],[112.023694,27.911857],[112.021871,27.91135],[112.01888,27.909251],[112.017548,27.906307],[112.016173,27.9058],[112.014088,27.906578],[112.01352,27.908693],[112.012724,27.909148],[112.009241,27.907687],[112.007571,27.907709],[112.006305,27.908296],[112.002299,27.908436],[111.999701,27.907841],[112.000421,27.905484],[112.000476,27.903062],[112.001371,27.901006],[112.002474,27.899625],[112.003391,27.896057],[112.006381,27.889449],[112.008728,27.885057],[112.010311,27.88248],[112.012298,27.878661],[112.014263,27.871677],[112.014055,27.869422],[112.012451,27.867807],[112.012789,27.865912],[112.013259,27.853521],[112.014809,27.847101],[112.018422,27.842054],[112.021009,27.839534],[112.022821,27.837249],[112.024884,27.835868],[112.026958,27.835185],[112.029818,27.836559],[112.031117,27.839321],[112.031226,27.840225],[112.040526,27.839505],[112.040712,27.835192],[112.043277,27.828081],[112.045329,27.821431],[112.046869,27.817067],[112.051257,27.813628],[112.056442,27.811563],[112.063155,27.806515],[112.067041,27.80445],[112.069879,27.803987],[112.076887,27.806044],[112.080784,27.809483],[112.087006,27.813834],[112.091929,27.814282],[112.096569,27.811526],[112.101219,27.807382],[112.104035,27.800261],[112.106502,27.790648],[112.104756,27.787752],[112.102911,27.783393],[112.098697,27.778248],[112.097769,27.776528],[112.097748,27.769824],[112.097093,27.768303],[112.097999,27.765414],[112.098686,27.765009],[112.106065,27.764186],[112.108456,27.76362],[112.112659,27.761995],[112.114875,27.757819],[112.117342,27.755724],[112.125703,27.752989],[112.130779,27.747306],[112.130168,27.746136],[112.128301,27.745173],[112.124208,27.743975],[112.118739,27.743387],[112.111982,27.739953],[112.110923,27.738717],[112.110235,27.733033],[112.109318,27.723392],[112.108358,27.72012],[112.106393,27.717134],[112.105159,27.716773],[112.103424,27.717428],[112.101906,27.718899],[112.100717,27.722274],[112.102387,27.7259],[112.101983,27.726996],[112.101721,27.731651],[112.100793,27.733364],[112.099134,27.73468],[112.094091,27.735203],[112.089703,27.734497],[112.087159,27.733732],[112.085806,27.732805],[112.085194,27.731673],[112.085576,27.728849],[112.084638,27.727216],[112.082673,27.725591],[112.081745,27.723959],[112.081821,27.721774],[112.0855,27.721112],[112.091318,27.719524],[112.092333,27.717972],[112.092104,27.716332],[112.08872,27.715354],[112.085751,27.715008],[112.083295,27.715207],[112.081068,27.718413],[112.078721,27.719517],[112.075556,27.720178],[112.071768,27.720656],[112.068176,27.719862],[112.066725,27.718685],[112.060972,27.716442],[112.053462,27.714118],[112.051289,27.712669],[112.04534,27.706329],[112.044707,27.704873],[112.044784,27.702512],[112.045602,27.701776],[112.049401,27.70185],[112.050307,27.701114],[112.050296,27.69929],[112.049248,27.697024],[112.049128,27.69584],[112.049739,27.694744],[112.052905,27.693089],[112.053702,27.691537],[112.052981,27.690536],[112.04879,27.688322],[112.047524,27.686122],[112.047109,27.681627],[112.048244,27.677595],[112.047272,27.676367],[112.047262,27.674903],[112.048157,27.674042],[112.049554,27.674792],[112.049215,27.678015],[112.050449,27.679574],[112.051246,27.67928],[112.051813,27.677198],[112.052687,27.676109],[112.055034,27.676374],[112.056529,27.677169],[112.057042,27.679633],[112.058057,27.680384],[112.06012,27.678478],[112.062566,27.678412],[112.062882,27.678037],[112.06262,27.672467],[112.064007,27.670613],[112.065098,27.670319],[112.067827,27.671467],[112.070174,27.670981],[112.07096,27.669605],[112.0706,27.666147],[112.068209,27.66143],[112.066987,27.65845],[112.067401,27.656934],[112.070643,27.656772],[112.071975,27.656242],[112.073754,27.653343],[112.075545,27.652004],[112.07692,27.650385],[112.077782,27.64839],[112.078044,27.645756],[112.084135,27.644343],[112.089441,27.64251],[112.091263,27.642348],[112.092672,27.643268],[112.095139,27.646374],[112.101786,27.651643],[112.104264,27.653358],[112.105825,27.653748],[112.109318,27.651989],[112.110879,27.652438],[112.112582,27.653983],[112.113685,27.653453],[112.114503,27.647897],[112.115464,27.64644],[112.117211,27.645439],[112.119667,27.644843],[112.121413,27.644828],[112.124874,27.646124],[112.134589,27.654712],[112.135517,27.65586],[112.1358,27.658001],[112.134327,27.660268],[112.1346,27.661599],[112.136695,27.663777],[112.137951,27.66625],[112.140101,27.666986],[112.142175,27.666735],[112.145788,27.665139],[112.147011,27.663851],[112.150133,27.658906],[112.150362,27.65572],[112.150821,27.653343],[112.151781,27.651945],[112.15487,27.649487],[112.156617,27.649009],[112.158243,27.649399],[112.159411,27.650252],[112.160285,27.652901],[112.160579,27.656544],[112.162555,27.659068],[112.165481,27.660429],[112.166649,27.660069],[112.169694,27.656566],[112.172347,27.656191],[112.175763,27.654307],[112.176451,27.652622],[112.175589,27.650951],[112.176102,27.650193],[112.179289,27.65051],[112.186647,27.650723],[112.189376,27.651386],[112.195226,27.653586],[112.199385,27.654292],[112.201001,27.653873],[112.204898,27.651628],[112.206852,27.651614],[112.205673,27.656654],[112.205946,27.65856],[112.207867,27.665256],[112.207878,27.666353],[112.20623,27.66909],[112.207081,27.670525],[112.211131,27.672681],[112.2141,27.673865],[112.215868,27.676161],[112.216578,27.675866],[112.218084,27.670642],[112.218794,27.67023],[112.22113,27.670613],[112.222636,27.671525],[112.227024,27.675705],[112.229917,27.678743],[112.230583,27.680119],[112.231183,27.684401],[112.230616,27.68585],[112.232122,27.687571],[112.233498,27.688542],[112.235845,27.689035],[112.237711,27.687807],[112.23877,27.687674],[112.239774,27.688815],[112.240866,27.691095],[112.241182,27.696024],[112.242765,27.699437],[112.243136,27.701202],[112.243355,27.707749],[112.244086,27.710007],[112.245079,27.710566],[112.24687,27.709823],[112.248114,27.710161],[112.252666,27.70602],[112.256607,27.704159],[112.259576,27.703696],[112.263582,27.704387],[112.268505,27.700916],[112.27393,27.700901],[112.280141,27.702034],[112.284289,27.70363],[112.290511,27.705675],[112.295423,27.704284],[112.304189,27.697841],[112.309068,27.691176],[112.31576,27.685887],[112.319089,27.679906],[112.320617,27.675315],[112.319548,27.670267],[112.317452,27.666831],[112.315116,27.664315],[112.31457,27.659723],[112.314537,27.653755],[112.313478,27.651003],[112.309854,27.649406],[112.30682,27.64973],[112.296395,27.647831],[112.288885,27.646933],[112.283449,27.64488],[112.281877,27.643276],[112.282117,27.638455],[112.283896,27.633634],[112.290315,27.626958],[112.298043,27.620974],[112.307846,27.615674],[112.314297,27.611985],[112.319438,27.608761],[112.324864,27.606913],[112.32744,27.605301],[112.33078,27.602547],[112.332319,27.597953],[112.331762,27.591754],[112.333531,27.58601],[112.334284,27.581423],[112.333727,27.575914],[112.332407,27.569949],[112.330289,27.563984],[112.325333,27.556191],[112.317255,27.545879],[112.315683,27.543994],[112.315531,27.541555],[112.314363,27.538299],[112.312987,27.536649],[112.30921,27.535168],[112.308588,27.534572],[112.305521,27.529216],[112.305466,27.527669],[112.306187,27.52526],[112.305728,27.523793],[112.3042,27.521546],[112.304331,27.519351],[112.304014,27.518091],[112.302792,27.515902],[112.303283,27.513574],[112.303534,27.508983],[112.302464,27.50706],[112.301318,27.506102],[112.300871,27.503899],[112.301427,27.503206],[112.303971,27.503427],[112.305248,27.501931],[112.306241,27.497915],[112.306263,27.496021],[112.305717,27.494326],[112.306394,27.492816],[112.310236,27.491283],[112.311448,27.491224],[112.314319,27.492049],[112.315869,27.492889],[112.319548,27.495734],[112.321622,27.496471],[112.324001,27.496073],[112.32601,27.495225],[112.327156,27.493788],[112.326774,27.493228],[112.32411,27.49188],[112.3241,27.490376],[112.324984,27.489234],[112.326414,27.489131],[112.328717,27.490509],[112.332134,27.494363],[112.333869,27.495734],[112.335212,27.495432],[112.337286,27.493995],[112.33888,27.493582],[112.340244,27.49412],[112.342154,27.496331],[112.344469,27.497657],[112.346084,27.496264],[112.347514,27.492381],[112.348104,27.48818],[112.349086,27.487775],[112.352088,27.488954],[112.353551,27.487627],[112.355024,27.487797],[112.356531,27.490199],[112.357218,27.489536],[112.357851,27.48734],[112.356476,27.485563],[112.356585,27.485055],[112.360384,27.482357],[112.363255,27.482188],[112.36582,27.480928],[112.36832,27.481311],[112.369608,27.482173],[112.370699,27.484266],[112.371704,27.485306],[112.373756,27.486573],[112.375,27.486883],[112.378755,27.486684],[112.381572,27.487752],[112.382554,27.48975],[112.384192,27.490929],[112.388896,27.490936],[112.393459,27.492543],[112.394147,27.493287],[112.394354,27.496235],[112.394038,27.497635],[112.391931,27.499706],[112.392946,27.502189],[112.395424,27.503516],[112.399681,27.503427],[112.401199,27.503759],[112.402727,27.505144],[112.402814,27.507193],[112.402214,27.508247],[112.399605,27.510273],[112.399725,27.511172],[112.401078,27.511555],[112.401843,27.512594],[112.40146,27.513604],[112.402323,27.514738],[112.404462,27.515615],[112.40622,27.517597],[112.407202,27.51969],[112.407279,27.520883],[112.406001,27.524095],[112.406787,27.524736],[112.410608,27.525097],[112.41302,27.525871],[112.417583,27.527706],[112.419941,27.527816],[112.421284,27.527433],[112.422332,27.529827],[112.42434,27.530115],[112.425978,27.530969],[112.426862,27.532023],[112.429307,27.537032],[112.429132,27.539647],[112.428499,27.541202],[112.428412,27.542815],[112.430093,27.547021],[112.429634,27.55119],[112.428717,27.556295],[112.428455,27.562982],[112.430519,27.566304],[112.435835,27.568278],[112.440594,27.566156],[112.445626,27.56447],[112.449971,27.563969],[112.453966,27.56556],[112.457055,27.568823],[112.460646,27.57182],[112.465679,27.573573],[112.470394,27.574434],[112.476627,27.575193],[112.4831,27.575473],[112.486757,27.575936],[112.492084,27.581577],[112.494759,27.586238],[112.499976,27.590274],[112.504561,27.592976],[112.507956,27.593447],[112.510772,27.593042],[112.513436,27.590811],[112.516143,27.585811],[112.519832,27.583507],[112.52517,27.582483],[112.530093,27.58263],[112.536774,27.582446],[112.541402,27.58537],[112.544819,27.586305],[112.5471,27.585701],[112.548487,27.583551],[112.549273,27.580281],[112.549469,27.576135],[112.548945,27.569279],[112.55103,27.566945],[112.551849,27.565037],[112.55246,27.561244],[112.553355,27.558497],[112.555113,27.55684],[112.557678,27.555646],[112.55913,27.555565],[112.560429,27.556781],[112.562164,27.564382],[112.562437,27.568454],[112.563529,27.570281],[112.564271,27.570693],[112.567841,27.567887],[112.5695,27.567239],[112.571519,27.567335],[112.573888,27.568572],[112.577163,27.571525],[112.579717,27.570951],[112.58083,27.569456],[112.581988,27.56908],[112.584837,27.568918],[112.586845,27.569412],[112.589137,27.571606],[112.589574,27.573816],[112.591091,27.578595],[112.592521,27.579641],[112.594181,27.57939],[112.599497,27.577417],[112.601658,27.576953],[112.607902,27.576025],[112.60955,27.576113],[112.61396,27.577453],[112.61741,27.578831],[112.618392,27.579758],[112.618359,27.581224],[112.617126,27.584243],[112.616143,27.587667],[112.615663,27.590465],[112.615761,27.594139],[112.61491,27.599934],[112.60943,27.606007],[112.601887,27.612434],[112.595938,27.619008],[112.589574,27.623756],[112.586408,27.629468],[112.584979,27.634613],[112.58476,27.641752],[112.585906,27.649958],[112.589137,27.654815],[112.596484,27.656206],[112.606843,27.659488],[112.610423,27.662262],[112.611133,27.664741],[112.609703,27.672872],[112.607782,27.67828],[112.601854,27.685298],[112.597379,27.691088],[112.591877,27.696936],[112.589105,27.701239],[112.58893,27.705616],[112.590491,27.70897],[112.594006,27.711059],[112.598241,27.712177],[112.604376,27.711117],[112.613447,27.707815],[112.622889,27.705873],[112.627845,27.706263],[112.630607,27.708403],[112.633172,27.711235],[112.636109,27.715655],[112.637277,27.720642],[112.636545,27.724598],[112.634187,27.727724],[112.627245,27.731813],[112.624101,27.734761],[112.6217,27.740416],[112.619364,27.747217],[112.618741,27.75254],[112.619669,27.757775],[112.623544,27.771184],[112.625171,27.772713],[112.628435,27.774338],[112.631786,27.775727],[112.635246,27.776741],[112.639209,27.777498],[112.643564,27.777917],[112.64983,27.777793],[112.655321,27.776609],[112.655954,27.778101],[112.654425,27.78038],[112.654022,27.781556],[112.653399,27.787634],[112.651904,27.790986],[112.651042,27.794697],[112.647854,27.797328],[112.645147,27.79874],[112.64435,27.79979],[112.642516,27.803818],[112.642614,27.804891],[112.643717,27.806213],[112.64673,27.808205],[112.648334,27.810049],[112.647396,27.811879],[112.644918,27.813804],[112.643313,27.813995],[112.639438,27.813797],[112.637659,27.814032],[112.634438,27.815259],[112.63041,27.816016],[112.62814,27.817324],[112.624745,27.820572],[112.622835,27.820535],[112.618621,27.816824],[112.61575,27.812246],[112.613982,27.809726],[112.609659,27.804883],[112.604092,27.799401],[112.601178,27.79691],[112.599802,27.796086],[112.598514,27.796851],[112.598034,27.798085],[112.596637,27.804494],[112.596233,27.808036],[112.596451,27.809175],[112.597979,27.81146],[112.600064,27.813995],[112.600959,27.816156],[112.600414,27.817669],[112.595851,27.819433],[112.594748,27.820087],[112.592718,27.822298],[112.591288,27.823342],[112.588057,27.827735],[112.585492,27.833216],[112.584509,27.839005],[112.583625,27.842994],[112.583363,27.845308],[112.5838,27.847409],[112.580438,27.848834],[112.579149,27.850303],[112.57665,27.851376],[112.572556,27.852081],[112.569795,27.853168],[112.566061,27.85524],[112.564173,27.857656],[112.562634,27.861196],[112.560047,27.864575],[112.556564,27.866404],[112.549338,27.866617],[112.548083,27.867359],[112.547821,27.866095],[112.545889,27.865412],[112.545943,27.864553],[112.539645,27.864142],[112.533805,27.860873],[112.52254,27.864957],[112.509102,27.872279],[112.501767,27.879028],[112.500228,27.88165],[112.489923,27.874365],[112.481343,27.872544],[112.482347,27.857612],[112.491233,27.855034],[112.477763,27.850362],[112.475765,27.839916],[112.465635,27.837485],[112.449327,27.849782],[112.4415,27.85853],[112.440332,27.860264],[112.440081,27.862555],[112.438553,27.865354],[112.435453,27.866705],[112.432243,27.870825],[112.429514,27.873719],[112.427451,27.877097],[112.427604,27.885726],[112.426873,27.887077],[112.425803,27.887532],[112.423783,27.887165],[112.421808,27.885953],[112.419581,27.884022],[112.415335,27.882957],[112.413381,27.881672],[112.411066,27.880879],[112.408763,27.880813],[112.406908,27.886401],[112.404921,27.889691],[112.404582,27.891901],[112.408872,27.895947],[112.410739,27.898465],[112.410859,27.900264],[112.410433,27.902562],[112.408076,27.90569],[112.407901,27.906755],[112.408654,27.907731],[112.410881,27.908685],[112.413828,27.909398],[112.41611,27.909368],[112.419122,27.910389],[112.422648,27.911248],[112.425355,27.912415],[112.426731,27.913788],[112.428281,27.916174],[112.430246,27.920035],[112.433149,27.923683],[112.434274,27.923874],[112.435551,27.92292],[112.437232,27.925673],[112.436839,27.926987],[112.434732,27.927376],[112.432964,27.926928],[112.431261,27.927523],[112.432232,27.93007],[112.432844,27.933512],[112.432418,27.936815],[112.431708,27.937292],[112.429995,27.936162],[112.429067,27.937476],[112.429558,27.943435],[112.430289,27.945307],[112.430169,27.947164],[112.429034,27.949035],[112.429067,27.949791],[112.431621,27.949505],[112.432669,27.950459],[112.433215,27.949769],[112.432276,27.947692],[112.433597,27.945087],[112.434972,27.945021],[112.435878,27.946422],[112.4378,27.948463],[112.440026,27.950085],[112.441576,27.951633],[112.442548,27.951567],[112.442875,27.949864],[112.443738,27.948521],[112.445517,27.949153],[112.445059,27.952308],[112.4496,27.956777],[112.444884,27.962068],[112.452438,27.964116],[112.460679,27.965099],[112.46248,27.963961],[112.463168,27.965855],[112.465908,27.965025],[112.466814,27.966126],[112.466388,27.966875],[112.465275,27.978482],[112.465919,27.983501],[112.468604,27.988159],[112.472894,27.993412],[112.479629,27.996955],[112.492139,28.006616],[112.493099,28.009696],[112.491877,28.013481],[112.493078,28.016811],[112.494027,28.017845],[112.49621,28.019114],[112.497215,28.021585],[112.497127,28.023588],[112.497695,28.025428],[112.50038,28.027614],[112.501668,28.02911]]]]}},{"type":"Feature","properties":{"adcode":430382,"name":"韶山市","center":[112.52848,27.922682],"centroid":[112.519403,27.916867],"childrenNum":0,"level":"district","parent":{"adcode":430300},"subFeatureIndex":4,"acroutes":[100000,430000,430300]},"geometry":{"type":"MultiPolygon","coordinates":[[[[112.501668,28.02911],[112.50038,28.027614],[112.497695,28.025428],[112.497127,28.023588],[112.497215,28.021585],[112.49621,28.019114],[112.494027,28.017845],[112.493078,28.016811],[112.491877,28.013481],[112.493099,28.009696],[112.492139,28.006616],[112.479629,27.996955],[112.472894,27.993412],[112.468604,27.988159],[112.465919,27.983501],[112.465275,27.978482],[112.466388,27.966875],[112.466814,27.966126],[112.465908,27.965025],[112.463168,27.965855],[112.46248,27.963961],[112.460679,27.965099],[112.452438,27.964116],[112.444884,27.962068],[112.4496,27.956777],[112.445059,27.952308],[112.445517,27.949153],[112.443738,27.948521],[112.442875,27.949864],[112.442548,27.951567],[112.441576,27.951633],[112.440026,27.950085],[112.4378,27.948463],[112.435878,27.946422],[112.434972,27.945021],[112.433597,27.945087],[112.432276,27.947692],[112.433215,27.949769],[112.432669,27.950459],[112.431621,27.949505],[112.429067,27.949791],[112.429034,27.949035],[112.430169,27.947164],[112.430289,27.945307],[112.429558,27.943435],[112.429067,27.937476],[112.429995,27.936162],[112.431708,27.937292],[112.432418,27.936815],[112.432844,27.933512],[112.432232,27.93007],[112.431261,27.927523],[112.432964,27.926928],[112.434732,27.927376],[112.436839,27.926987],[112.437232,27.925673],[112.435551,27.92292],[112.434274,27.923874],[112.433149,27.923683],[112.430246,27.920035],[112.428281,27.916174],[112.426731,27.913788],[112.425355,27.912415],[112.422648,27.911248],[112.419122,27.910389],[112.41611,27.909368],[112.413828,27.909398],[112.410881,27.908685],[112.408654,27.907731],[112.407901,27.906755],[112.408076,27.90569],[112.410433,27.902562],[112.410859,27.900264],[112.410739,27.898465],[112.408872,27.895947],[112.404582,27.891901],[112.404921,27.889691],[112.406908,27.886401],[112.408763,27.880813],[112.411066,27.880879],[112.413381,27.881672],[112.415335,27.882957],[112.419581,27.884022],[112.421808,27.885953],[112.423783,27.887165],[112.425803,27.887532],[112.426873,27.887077],[112.427604,27.885726],[112.427451,27.877097],[112.429514,27.873719],[112.432243,27.870825],[112.435453,27.866705],[112.438553,27.865354],[112.440081,27.862555],[112.440332,27.860264],[112.4415,27.85853],[112.449327,27.849782],[112.465635,27.837485],[112.475765,27.839916],[112.477763,27.850362],[112.491233,27.855034],[112.482347,27.857612],[112.481343,27.872544],[112.489923,27.874365],[112.500228,27.88165],[112.501767,27.879028],[112.509102,27.872279],[112.52254,27.864957],[112.533805,27.860873],[112.539645,27.864142],[112.545943,27.864553],[112.545889,27.865412],[112.547821,27.866095],[112.548083,27.867359],[112.549338,27.866617],[112.556564,27.866404],[112.560047,27.864575],[112.562634,27.861196],[112.564173,27.857656],[112.566061,27.85524],[112.569795,27.853168],[112.572556,27.852081],[112.57665,27.851376],[112.579149,27.850303],[112.580438,27.848834],[112.5838,27.847409],[112.586911,27.846175],[112.590338,27.843876],[112.591823,27.843288],[112.592685,27.843927],[112.59358,27.850663],[112.592947,27.852904],[112.593362,27.853932],[112.594694,27.854072],[112.599278,27.853719],[112.602106,27.852764],[112.605424,27.852044],[112.607836,27.849951],[112.61002,27.849378],[112.611701,27.848173],[112.612377,27.846946],[112.614517,27.84558],[112.617202,27.846939],[112.619975,27.850502],[112.623031,27.852375],[112.625509,27.855144],[112.626568,27.859669],[112.627551,27.861791],[112.628937,27.862335],[112.635213,27.862871],[112.639449,27.864303],[112.640311,27.870076],[112.639416,27.872279],[112.639471,27.874762],[112.64066,27.878008],[112.640988,27.879822],[112.637822,27.879697],[112.63386,27.880108],[112.633139,27.880996],[112.632015,27.884587],[112.631677,27.887576],[112.630509,27.890535],[112.629177,27.892481],[112.625771,27.896468],[112.621809,27.89881],[112.61968,27.89978],[112.617508,27.900235],[112.613316,27.900088],[112.611646,27.900279],[112.60955,27.903054],[112.609943,27.904471],[112.61253,27.907357],[112.611406,27.909133],[112.608251,27.910308],[112.607727,27.911027],[112.607269,27.91367],[112.606963,27.918016],[112.606548,27.918853],[112.605337,27.919279],[112.602575,27.917862],[112.601156,27.918677],[112.598984,27.921173],[112.598612,27.92325],[112.598776,27.9267],[112.598361,27.927427],[112.594759,27.931523],[112.594333,27.932815],[112.59417,27.936705],[112.594628,27.938584],[112.598438,27.945549],[112.598907,27.947083],[112.599082,27.949967],[112.597783,27.952594],[112.596942,27.953475],[112.588166,27.958032],[112.585797,27.958715],[112.581289,27.958172],[112.577326,27.958986],[112.575558,27.960645],[112.575132,27.962391],[112.575547,27.963925],[112.575482,27.966009],[112.574292,27.967851],[112.570046,27.96934],[112.567731,27.970653],[112.566738,27.972532],[112.566629,27.974021],[112.564762,27.978827],[112.56331,27.980947],[112.561346,27.980456],[112.559075,27.975217],[112.556597,27.974909],[112.55389,27.972627],[112.550462,27.97273],[112.54531,27.975115],[112.54126,27.975034],[112.53947,27.975401],[112.537909,27.976714],[112.536326,27.978886],[112.535562,27.981468],[112.534394,27.986531],[112.534143,27.990764],[112.533379,27.993118],[112.53113,27.994145],[112.527201,27.994123],[112.522048,27.994534],[112.51968,27.994938],[112.517344,27.994615],[112.514647,27.993434],[112.512486,27.993955],[112.511798,27.994681],[112.511405,27.997953],[112.509441,28.001268],[112.508404,28.006117],[112.508098,28.00889],[112.508305,28.010936],[112.509026,28.01332],[112.511242,28.016965],[112.515543,28.017772],[112.516405,28.018828],[112.511067,28.022847],[112.507094,28.025172],[112.506046,28.025524],[112.503339,28.027284],[112.501668,28.02911]]]]}}]}
