# Supplementary material for: The influence of extreme rainfall on crime: Spatiotemporal dynamics in Hunan Province, China
Source: PLoS One. 2026 Apr 22;21(4):e0345811. doi: 10.1371/journal.pone.0345811 (PMC13102242; doi:10.1371/journal.pone.0345811)
Supplement: S1 Data — S1 Raw Data. This is the original data1 required to replicate the manuscript’s results. S2 Raw Data. This is the original data1 required to replicate the manuscript’s results. (ZIP) [file pone.0345811.s001.zip › S1 Raw Data/S1_Hunan administrative boundary GeoJSON/430302.json]

{"type":"FeatureCollection","features":[{"type":"Feature","properties":{"adcode":430302,"name":"雨湖区","center":[112.907427,27.86077],"centroid":[112.850937,27.926096],"childrenNum":0,"level":"district","acroutes":[100000,430000,430300],"parent":{"adcode":430300}},"geometry":{"type":"MultiPolygon","coordinates":[[[[112.895875,27.79849],[112.894288,27.800159],[112.892257,27.803144],[112.890384,27.807198],[112.888092,27.81313],[112.887286,27.81814],[112.887071,27.821273],[112.887103,27.823595],[112.887945,27.829047],[112.889317,27.833576],[112.890828,27.837296],[112.891781,27.839028],[112.893916,27.841751],[112.896756,27.84359],[112.901068,27.84558],[112.906147,27.848193],[112.929571,27.858334],[112.937057,27.862249],[112.94773,27.868381],[112.950055,27.870264],[112.952537,27.872626],[112.95571,27.876132],[112.957967,27.87949],[112.961101,27.885316],[112.962512,27.889557],[112.963991,27.895639],[112.96724,27.906035],[112.968243,27.908249],[112.96926,27.909653],[112.971663,27.911912],[112.974145,27.915708],[112.975757,27.920405],[112.977247,27.923648],[112.979414,27.926631],[112.984912,27.9298],[112.988769,27.931555],[112.992634,27.932529],[112.998844,27.934652],[113.003801,27.938616],[113.00869,27.943438],[113.010277,27.948048],[113.010474,27.952063],[113.009747,27.95667],[113.008296,27.960152],[113.004869,27.963238],[113.004589,27.963612],[112.996932,27.972018],[112.992075,27.975851],[112.972899,27.987466],[112.964912,27.994089],[112.963859,27.995263],[112.962555,27.99531],[112.961717,27.995648],[112.960717,27.996555],[112.958515,27.997751],[112.956792,27.998947],[112.955166,28.000401],[112.952841,28.003609],[112.94902,28.010886],[112.947648,28.012235],[112.945699,28.014751],[112.943045,28.017027],[112.939758,28.01919],[112.938608,28.019231],[112.937157,28.018365],[112.934381,28.016356],[112.933443,28.015273],[112.93373,28.013582],[112.934381,28.012068],[112.935581,28.00864],[112.935886,28.005932],[112.935843,28.003958],[112.935313,28.001866],[112.934503,27.999939],[112.933321,27.998117],[112.931548,27.996503],[112.929338,27.994993],[112.928285,27.993899],[112.928053,27.993105],[112.928651,27.992101],[112.929485,27.99178],[112.933171,27.992192],[112.934947,27.992794],[112.936667,27.992659],[112.937623,27.992395],[112.938285,27.991733],[112.940058,27.989566],[112.940134,27.986275],[112.941387,27.984815],[112.941233,27.984026],[112.940363,27.982588],[112.939607,27.982027],[112.938457,27.981604],[112.937866,27.981612],[112.93758,27.982187],[112.93758,27.984909],[112.93571,27.985459],[112.934657,27.984724],[112.932573,27.984664],[112.928346,27.983578],[112.926738,27.982327],[112.926434,27.981846],[112.926512,27.980966],[112.926903,27.980611],[112.930119,27.980265],[112.93051,27.979863],[112.930066,27.977674],[112.929217,27.97694],[112.925531,27.975406],[112.924131,27.974897],[112.922845,27.974743],[112.922297,27.974966],[112.920775,27.976935],[112.916509,27.977916],[112.914539,27.97771],[112.913103,27.976553],[112.909919,27.973839],[112.908049,27.972051],[112.906548,27.971064],[112.904628,27.971251],[112.904349,27.972813],[112.902422,27.975274],[112.901695,27.976726],[112.900255,27.978109],[112.89845,27.978752],[112.896609,27.978887],[112.894449,27.978904],[112.892372,27.977905],[112.891498,27.977155],[112.890585,27.975667],[112.889285,27.974405],[112.887834,27.973698],[112.886563,27.973786],[112.88566,27.974276],[112.884539,27.975838],[112.883647,27.978475],[112.883758,27.979154],[112.886656,27.982651],[112.88926,27.98501],[112.89056,27.986503],[112.892573,27.989932],[112.893468,27.992148],[112.893565,27.993729],[112.892766,27.995348],[112.891656,27.995879],[112.890356,27.996011],[112.88926,27.995802],[112.888307,27.995211],[112.887325,27.993949],[112.886065,27.993308],[112.884238,27.992937],[112.882268,27.992899],[112.880853,27.993998],[112.882673,27.996118],[112.882501,27.99923],[112.881201,28.00135],[112.879478,28.00246],[112.877569,28.004217],[112.875001,28.004673],[112.87398,28.00439],[112.873328,28.003161],[112.872816,28.00257],[112.871795,28.002249],[112.869929,28.001941],[112.869288,28.001385],[112.869027,28.000643],[112.869392,27.999961],[112.870484,27.999384],[112.872297,27.999318],[112.874385,27.998326],[112.875166,27.997278],[112.875334,27.996308],[112.874847,27.993778],[112.874063,27.992071],[112.873024,27.9903],[112.871785,27.989038],[112.869893,27.987985],[112.865316,27.986831],[112.862916,27.986393],[112.861129,27.986473],[112.859342,27.986723],[112.858633,27.987331],[112.858711,27.988857],[112.859883,27.993055],[112.861262,27.99653],[112.860853,27.998031],[112.860878,28.000684],[112.859736,28.00417],[112.857594,28.007142],[112.855653,28.009492],[112.852802,28.016628],[112.851756,28.018986],[112.850506,28.021287],[112.849467,28.022576],[112.848393,28.022678],[112.847379,28.022499],[112.844779,28.021793],[112.84288,28.021378],[112.841333,28.021199],[112.838758,28.021452],[112.835742,28.022999],[112.833679,28.024561],[112.832598,28.025168],[112.831938,28.026289],[112.831792,28.027361],[112.831974,28.028436],[112.832512,28.030305],[112.833335,28.034375],[112.833618,28.036466],[112.833543,28.037706],[112.832945,28.039113],[112.831964,28.040512],[112.830563,28.041119],[112.827866,28.042617],[112.825563,28.044004],[112.822114,28.052092],[112.818027,28.057469],[112.816663,28.05909],[112.816075,28.060324],[112.815928,28.061508],[112.816093,28.062923],[112.81657,28.064791],[112.817941,28.067173],[112.818597,28.069212],[112.818389,28.070396],[112.816788,28.071506],[112.815635,28.071723],[112.813253,28.069948],[112.810459,28.069297],[112.808865,28.069789],[112.807332,28.07011],[112.805868,28.070039],[112.804922,28.069803],[112.802132,28.069374],[112.794356,28.070476],[112.790971,28.071231],[112.788145,28.072553],[112.785796,28.073033],[112.782726,28.073564],[112.780889,28.073429],[112.779743,28.073187],[112.778554,28.071822],[112.778632,28.070866],[112.779048,28.068948],[112.778815,28.067591],[112.777451,28.065374],[112.777046,28.063225],[112.777139,28.06114],[112.779951,28.056656],[112.782558,28.052792],[112.784686,28.051124],[112.786036,28.050295],[112.789281,28.050105],[112.791792,28.049767],[112.792612,28.048956],[112.794406,28.048245],[112.796201,28.047187],[112.800509,28.044359],[112.802311,28.042685],[112.804392,28.040215],[112.807318,28.038577],[112.808665,28.036862],[112.80797,28.033017],[112.806322,28.02956],[112.804241,28.025635],[112.802751,28.02519],[112.800946,28.025121],[112.797777,28.025168],[112.795216,28.02417],[112.792451,28.023736],[112.791612,28.023939],[112.790466,28.025272],[112.790294,28.027625],[112.790431,28.029601],[112.790466,28.031764],[112.788697,28.033671],[112.78744,28.034534],[112.784363,28.033922],[112.782984,28.033941],[112.779825,28.035112],[112.778464,28.036164],[112.776999,28.036958],[112.77259,28.036197],[112.771784,28.035342],[112.77162,28.033704],[112.772408,28.031036],[112.779105,28.025074],[112.780223,28.024687],[112.780405,28.022947],[112.779453,28.021499],[112.775409,28.019363],[112.773242,28.019118],[112.770097,28.017392],[112.769334,28.014206],[112.768987,28.012115],[112.768701,28.006411],[112.768024,28.005047],[112.767024,28.004022],[112.764431,28.003084],[112.763683,28.002342],[112.764213,28.000712],[112.765072,27.998633],[112.765627,27.996665],[112.765706,27.993107],[112.765871,27.991694],[112.765011,27.988238],[112.764474,27.986814],[112.761337,27.982462],[112.760427,27.980694],[112.760208,27.977078],[112.758525,27.973544],[112.758299,27.972351],[112.759678,27.970462],[112.759585,27.969332],[112.75841,27.965413],[112.757135,27.963469],[112.755405,27.961175],[112.753733,27.959335],[112.750552,27.954528],[112.745434,27.948323],[112.744087,27.946433],[112.74369,27.944615],[112.744213,27.941468],[112.74427,27.939436],[112.743403,27.935975],[112.743074,27.931962],[112.742239,27.931093],[112.741759,27.92978],[112.740864,27.929093],[112.738439,27.92824],[112.734087,27.928058],[112.73273,27.928586],[112.731852,27.929156],[112.731,27.928606],[112.730774,27.927261],[112.730391,27.926289],[112.728872,27.924752],[112.728593,27.923687],[112.728683,27.922754],[112.729087,27.922006],[112.729872,27.921439],[112.732418,27.920435],[112.732723,27.919824],[112.732712,27.918991],[112.732436,27.918251],[112.731,27.916966],[112.723593,27.915703],[112.721491,27.915494],[112.723514,27.912547],[112.724832,27.910475],[112.72783,27.904015],[112.729746,27.892315],[112.724761,27.890396],[112.721308,27.881766],[112.721114,27.875918],[112.723987,27.869755],[112.728213,27.86422],[112.733679,27.859138],[112.735069,27.851323],[112.751082,27.845187],[112.751559,27.843846],[112.749356,27.841351],[112.745327,27.839443],[112.743862,27.836605],[112.74389,27.833392],[112.74552,27.830421],[112.750986,27.824666],[112.752522,27.821119],[112.755685,27.824952],[112.761158,27.828011],[112.76585,27.83109],[112.770452,27.834735],[112.773231,27.840008],[112.777626,27.843672],[112.78186,27.844132],[112.787999,27.844418],[112.801663,27.83718],[112.814224,27.834782],[112.825731,27.83085],[112.842512,27.82107],[112.855456,27.820304],[112.862977,27.821576],[112.864166,27.820367],[112.866906,27.81904],[112.869876,27.817333],[112.872193,27.81475],[112.87403,27.811905],[112.875241,27.808429],[112.876083,27.804742],[112.876863,27.802651],[112.878558,27.800842],[112.88124,27.799732],[112.884661,27.799311],[112.887171,27.799633],[112.893056,27.7989],[112.895875,27.79849]]],[[[112.70225,27.847637],[112.702529,27.846891],[112.703181,27.846621],[112.705212,27.846756],[112.705753,27.847227],[112.705799,27.849977],[112.706526,27.850924],[112.70749,27.851282],[112.708801,27.851268],[112.710054,27.851414],[112.711662,27.851133],[112.712132,27.85061],[112.712361,27.849707],[112.713031,27.849159],[112.713725,27.849027],[112.715033,27.849189],[112.715753,27.849605],[112.716426,27.850657],[112.716204,27.851717],[112.715498,27.852358],[112.714488,27.852688],[112.709836,27.852686],[112.709005,27.852854],[112.708711,27.853173],[112.708844,27.854018],[112.70927,27.854439],[112.710595,27.855218],[112.712393,27.855884],[112.714485,27.856074],[112.715735,27.856061],[112.717293,27.85652],[112.717723,27.857203],[112.717916,27.858257],[112.717404,27.859694],[112.715384,27.860245],[112.712347,27.860382],[112.709718,27.860201],[112.708278,27.859791],[112.70749,27.858902],[112.706802,27.856897],[112.705201,27.8539],[112.703514,27.852754],[112.702905,27.851912],[112.702834,27.851331],[112.703231,27.849952],[112.703095,27.848947],[112.702311,27.848163],[112.70225,27.847637]]],[[[112.668965,27.851736],[112.668016,27.853385],[112.667314,27.854236],[112.666243,27.854459],[112.664811,27.85437],[112.661691,27.853236],[112.655595,27.852556],[112.653793,27.851835],[112.652325,27.849627],[112.652311,27.84857],[112.65264,27.846874],[112.654571,27.840187],[112.655226,27.836398],[112.655566,27.835176],[112.656806,27.834372],[112.657637,27.834044],[112.659309,27.834132],[112.661354,27.835118],[112.666852,27.835696],[112.668654,27.83663],[112.669388,27.837629],[112.669943,27.83884],[112.670477,27.842538],[112.670398,27.845291],[112.66999,27.84966],[112.668965,27.851736]]],[[[112.674363,27.824209],[112.673321,27.825712],[112.671834,27.826043],[112.670047,27.826114],[112.668303,27.825285],[112.668041,27.823859],[112.668364,27.821474],[112.668887,27.820624],[112.669832,27.819979],[112.671319,27.819594],[112.672508,27.819528],[112.674066,27.819938],[112.6748,27.820987],[112.67494,27.822413],[112.674363,27.824209]]],[[[112.683263,27.836137],[112.682583,27.838238],[112.681938,27.839088],[112.680871,27.839471],[112.678657,27.839017],[112.675774,27.837907],[112.67403,27.836842],[112.67336,27.836054],[112.673109,27.835209],[112.673331,27.834309],[112.675452,27.832489],[112.67692,27.830938],[112.677912,27.829394],[112.67999,27.828791],[112.683761,27.829545],[112.685026,27.830327],[112.685642,27.831539],[112.685595,27.832384],[112.68466,27.833557],[112.683901,27.834782],[112.683263,27.836137]]],[[[112.662056,27.819897],[112.659986,27.819866],[112.657307,27.820266],[112.656652,27.820114],[112.655924,27.819379],[112.655419,27.817743],[112.655688,27.815678],[112.656272,27.815036],[112.657049,27.814871],[112.658303,27.815177],[112.661129,27.816471],[112.664424,27.81744],[112.665867,27.818112],[112.666301,27.819167],[112.665828,27.819596],[112.664402,27.81993],[112.662056,27.819897]]]]}}]}
