# Supplementary material for: The influence of extreme rainfall on crime: Spatiotemporal dynamics in Hunan Province, China
Source: PLoS One. 2026 Apr 22;21(4):e0345811. doi: 10.1371/journal.pone.0345811 (PMC13102242; doi:10.1371/journal.pone.0345811)
Supplement: S1 Data — S1 Raw Data. This is the original data1 required to replicate the manuscript’s results. S2 Raw Data. This is the original data1 required to replicate the manuscript’s results. (ZIP) [file pone.0345811.s001.zip › S1 Raw Data/S1_Hunan administrative boundary GeoJSON/430304.json]

{"type":"FeatureCollection","features":[{"type":"Feature","properties":{"adcode":430304,"name":"岳塘区","center":[112.927707,27.828854],"centroid":[112.997621,27.886637],"childrenNum":0,"level":"district","acroutes":[100000,430000,430300],"parent":{"adcode":430300}},"geometry":{"type":"MultiPolygon","coordinates":[[[[113.003185,27.965158],[113.004869,27.963236],[113.008294,27.960152],[113.009748,27.95667],[113.010475,27.952065],[113.010275,27.948049],[113.00869,27.943437],[113.003801,27.938616],[112.998845,27.934654],[112.992635,27.932529],[112.988769,27.931554],[112.984912,27.929799],[112.979416,27.926631],[112.977248,27.923648],[112.975759,27.920405],[112.974146,27.91571],[112.971664,27.911911],[112.969261,27.909653],[112.968242,27.908248],[112.967239,27.906036],[112.963992,27.895638],[112.962512,27.889558],[112.961101,27.885316],[112.957966,27.879489],[112.955711,27.876134],[112.952536,27.872627],[112.950055,27.870264],[112.947731,27.86838],[112.937059,27.86225],[112.929572,27.858336],[112.906149,27.848194],[112.90107,27.845579],[112.896755,27.843591],[112.893917,27.841751],[112.891783,27.839028],[112.890827,27.837296],[112.889318,27.833575],[112.887946,27.829047],[112.887104,27.823594],[112.88707,27.821272],[112.887286,27.81814],[112.888091,27.81313],[112.890384,27.807198],[112.892257,27.803143],[112.894286,27.800161],[112.895875,27.79849],[112.905085,27.793761],[112.908749,27.79179],[112.913221,27.790823],[112.919658,27.79036],[112.924986,27.790825],[112.927712,27.791353],[112.932004,27.791393],[112.941794,27.793154],[112.971391,27.801443],[112.999364,27.810778],[113.004204,27.812797],[113.008059,27.817156],[113.012454,27.822892],[113.019272,27.828919],[113.026932,27.834103],[113.033637,27.839116],[113.038144,27.843284],[113.040958,27.844749],[113.046382,27.846409],[113.04507,27.849809],[113.042322,27.85528],[113.04204,27.85635],[113.042352,27.859234],[113.042759,27.86088],[113.042536,27.862228],[113.04177,27.862212],[113.03979,27.862453],[113.039071,27.863229],[113.038603,27.86412],[113.038442,27.865528],[113.038603,27.866662],[113.039324,27.868707],[113.040251,27.870141],[113.042546,27.872669],[113.04592,27.875618],[113.046361,27.876414],[113.047768,27.883669],[113.048379,27.891007],[113.053429,27.900382],[113.057109,27.904945],[113.059494,27.90837],[113.06134,27.910881],[113.061652,27.915695],[113.063315,27.923714],[113.065212,27.930353],[113.069206,27.938585],[113.076546,27.944034],[113.079882,27.946351],[113.081155,27.945908],[113.082744,27.946219],[113.0851,27.94903],[113.086683,27.950108],[113.087265,27.951331],[113.087986,27.953429],[113.088508,27.955415],[113.089342,27.957972],[113.090177,27.960187],[113.090898,27.962403],[113.09128,27.964611],[113.090959,27.965111],[113.090065,27.965151],[113.087465,27.964483],[113.08538,27.963822],[113.083528,27.963899],[113.082319,27.964274],[113.081339,27.965045],[113.080808,27.965995],[113.080695,27.967968],[113.080244,27.968464],[113.078704,27.968887],[113.077052,27.968688],[113.074818,27.968926],[113.073564,27.970425],[113.073487,27.971439],[113.073721,27.97201],[113.075261,27.974013],[113.077017,27.975626],[113.079836,27.977601],[113.082278,27.97917],[113.084347,27.980732],[113.086832,27.983264],[113.09031,27.987389],[113.09103,27.988985],[113.090953,27.989886],[113.088919,27.992164],[113.088059,27.993729],[113.087765,27.995302],[113.086973,27.996855],[113.084949,27.998352],[113.080238,28.002306],[113.076742,28.00627],[113.075831,28.008601],[113.074361,28.00989],[113.071734,28.01089],[113.068228,28.010729],[113.047709,28.007552],[113.041693,28.00618],[113.039802,28.004893],[113.037537,28.001172],[113.03563,27.999495],[113.033349,27.996756],[113.030874,27.994734],[113.030185,27.99333],[113.030055,27.991937],[113.032373,27.986603],[113.033381,27.983892],[113.03534,27.981129],[113.035907,27.979536],[113.035926,27.977422],[113.035358,27.976129],[113.034086,27.975135],[113.030716,27.974932],[113.029313,27.97567],[113.028356,27.976935],[113.027788,27.978478],[113.027817,27.979968],[113.028372,27.980827],[113.030255,27.9822],[113.030431,27.983064],[113.029949,27.983597],[113.028339,27.984578],[113.026136,27.98566],[113.024282,27.985684],[113.022858,27.985267],[113.02363,27.983399],[113.024437,27.979384],[113.024416,27.978279],[113.023904,27.976986],[113.020769,27.973704],[113.019366,27.972664],[113.015392,27.972662],[113.013981,27.972726],[113.012352,27.972602],[113.011255,27.971842],[113.008412,27.968415],[113.006139,27.966647],[113.005268,27.96635],[113.003185,27.965158]]]]}}]}
