# Supplementary material for: The influence of extreme rainfall on crime: Spatiotemporal dynamics in Hunan Province, China
Source: PLoS One. 2026 Apr 22;21(4):e0345811. doi: 10.1371/journal.pone.0345811 (PMC13102242; doi:10.1371/journal.pone.0345811)
Supplement: S1 Data — S1 Raw Data. This is the original data1 required to replicate the manuscript’s results. S2 Raw Data. This is the original data1 required to replicate the manuscript’s results. (ZIP) [file pone.0345811.s001.zip › S1 Raw Data/S1_Hunan administrative boundary GeoJSON/430321.json]

{"type":"FeatureCollection","features":[{"type":"Feature","properties":{"adcode":430321,"name":"湘潭县","center":[112.952829,27.778601],"centroid":[112.773463,27.608879],"childrenNum":0,"level":"district","acroutes":[100000,430000,430300],"parent":{"adcode":430300}},"geometry":{"type":"MultiPolygon","coordinates":[[[[112.647401,27.811881],[112.648332,27.810049],[112.646726,27.808204],[112.643722,27.806214],[112.642613,27.804894],[112.642517,27.80382],[112.644347,27.799793],[112.645144,27.798737],[112.647848,27.797332],[112.651043,27.794697],[112.65191,27.790989],[112.653396,27.787636],[112.654014,27.781551],[112.654429,27.780375],[112.655959,27.778101],[112.655321,27.776612],[112.649825,27.777794],[112.643563,27.77792],[112.639207,27.777498],[112.635248,27.776738],[112.631791,27.775725],[112.628431,27.774338],[112.625166,27.77271],[112.623546,27.771184],[112.619676,27.757775],[112.618738,27.752545],[112.61937,27.747219],[112.621697,27.740414],[112.624101,27.73476],[112.627245,27.73181],[112.634183,27.727719],[112.636542,27.724594],[112.637269,27.720642],[112.636108,27.715657],[112.633169,27.711234],[112.630612,27.708404],[112.627844,27.706267],[112.622896,27.705875],[112.613452,27.707818],[112.604372,27.711119],[112.598244,27.712175],[112.59401,27.711059],[112.590483,27.708971],[112.588927,27.705616],[112.589106,27.70124],[112.59188,27.696937],[112.597377,27.691088],[112.601853,27.6853],[112.607783,27.67828],[112.609703,27.672877],[112.611137,27.664745],[112.610423,27.662258],[112.606846,27.659487],[112.59649,27.656208],[112.589138,27.654814],[112.585911,27.649953],[112.584763,27.641753],[112.58498,27.634615],[112.586402,27.62947],[112.589578,27.623757],[112.595935,27.619004],[112.601891,27.612438],[112.609428,27.606012],[112.614906,27.599935],[112.61576,27.594135],[112.615665,27.590462],[112.616143,27.587665],[112.617125,27.584246],[112.618356,27.581219],[112.618394,27.579757],[112.617406,27.578832],[112.613956,27.577455],[112.609556,27.576113],[112.607904,27.576023],[112.601662,27.576953],[112.599494,27.577418],[112.594175,27.579394],[112.592524,27.579642],[112.591089,27.578591],[112.589578,27.573817],[112.589138,27.571606],[112.586849,27.569412],[112.584834,27.568917],[112.581983,27.56908],[112.580835,27.569455],[112.579713,27.570953],[112.577163,27.571521],[112.573891,27.568573],[112.571526,27.56734],[112.569498,27.567243],[112.567833,27.567884],[112.564269,27.570693],[112.563523,27.570283],[112.562439,27.568452],[112.562171,27.564379],[112.560424,27.556777],[112.559129,27.555568],[112.557675,27.555647],[112.555112,27.556843],[112.553352,27.558499],[112.552453,27.561249],[112.551847,27.565032],[112.551031,27.566947],[112.548946,27.569279],[112.549469,27.576131],[112.549271,27.580282],[112.548487,27.583545],[112.547097,27.585702],[112.54482,27.5863],[112.541402,27.585369],[112.536779,27.582445],[112.53009,27.582633],[112.525174,27.582481],[112.519836,27.583509],[112.516138,27.58581],[112.513434,27.590807],[112.510769,27.593042],[112.507957,27.593447],[112.504564,27.592976],[112.499979,27.590275],[112.494763,27.586239],[112.492085,27.581575],[112.486754,27.575938],[112.483107,27.575473],[112.476634,27.575189],[112.470392,27.574434],[112.465686,27.573576],[112.460642,27.571817],[112.457058,27.568826],[112.453965,27.565563],[112.449974,27.563968],[112.445625,27.56447],[112.440587,27.566155],[112.43583,27.568282],[112.430518,27.566307],[112.428452,27.562983],[112.42872,27.556299],[112.429632,27.551187],[112.430091,27.547023],[112.428408,27.542816],[112.428497,27.541203],[112.429128,27.539643],[112.429313,27.537032],[112.426864,27.532021],[112.425978,27.53097],[112.424339,27.530117],[112.422331,27.529827],[112.421279,27.527433],[112.4271,27.526091],[112.430212,27.524423],[112.432629,27.521703],[112.436009,27.514569],[112.437533,27.512351],[112.437246,27.511293],[112.436429,27.51171],[112.434631,27.51385],[112.433439,27.51362],[112.432788,27.512732],[112.432202,27.509963],[112.432348,27.506946],[112.433917,27.504805],[112.434172,27.503173],[112.433381,27.502],[112.430301,27.500446],[112.429651,27.499763],[112.430091,27.498493],[112.431411,27.497907],[112.435129,27.497677],[112.435989,27.497223],[112.437016,27.495458],[112.437788,27.495083],[112.440804,27.495537],[112.44199,27.495355],[112.443648,27.49281],[112.445,27.491655],[112.446364,27.491473],[112.449087,27.492356],[112.450388,27.493934],[112.455279,27.494605],[112.457013,27.49258],[112.460144,27.490451],[112.46369,27.483316],[112.468498,27.471342],[112.470226,27.461919],[112.473032,27.458223],[112.476864,27.455205],[112.480958,27.453112],[112.489681,27.450747],[112.495324,27.448636],[112.500961,27.445835],[112.504022,27.443282],[112.507982,27.440711],[112.509449,27.438509],[112.513536,27.43503],[112.518472,27.432018],[112.521992,27.429192],[112.526494,27.429743],[112.528502,27.430233],[112.531027,27.430275],[112.53178,27.427807],[112.531486,27.424915],[112.531767,27.424297],[112.534126,27.423106],[112.53609,27.420824],[112.536683,27.417841],[112.537398,27.417006],[112.538864,27.416698],[112.540739,27.417188],[112.542473,27.418465],[112.546248,27.42345],[112.548168,27.424848],[112.550795,27.425629],[112.554544,27.424915],[112.554022,27.427728],[112.55223,27.430626],[112.552274,27.431479],[112.55332,27.432405],[112.558842,27.43601],[112.561763,27.437765],[112.565589,27.440953],[112.566896,27.44177],[112.568605,27.441746],[112.571985,27.440524],[112.573808,27.438751],[112.575543,27.435738],[112.576589,27.434462],[112.578062,27.433699],[112.582053,27.433506],[112.585497,27.434758],[112.587263,27.437057],[112.587206,27.441576],[112.587837,27.443845],[112.588743,27.445502],[112.591593,27.44771],[112.593098,27.448309],[112.593767,27.449168],[112.59371,27.451146],[112.592594,27.455017],[112.594265,27.45607],[112.598614,27.454636],[112.600788,27.454237],[112.603683,27.454582],[112.608332,27.455997],[112.611781,27.458949],[112.613331,27.461302],[112.615161,27.465983],[112.617846,27.468167],[112.619025,27.468306],[112.621353,27.466618],[112.623285,27.466171],[112.626116,27.465989],[112.630478,27.466255],[112.631383,27.465711],[112.631492,27.464628],[112.632493,27.463546],[112.635133,27.463993],[112.637154,27.463274],[112.638066,27.461193],[112.639584,27.459844],[112.641101,27.46002],[112.643945,27.463721],[112.646279,27.464713],[112.648415,27.464169],[112.650131,27.463268],[112.650743,27.461882],[112.650099,27.461513],[112.651483,27.458356],[112.653338,27.457062],[112.656259,27.454418],[112.659753,27.452295],[112.66282,27.45169],[112.664446,27.452295],[112.667418,27.455187],[112.668782,27.456179],[112.670606,27.456729],[112.673087,27.456784],[112.674126,27.456185],[112.675389,27.453844],[112.679266,27.453711],[112.684188,27.454673],[112.687237,27.454685],[112.690674,27.454146],[112.691796,27.452985],[112.691605,27.450662],[112.689927,27.4469],[112.687268,27.437124],[112.685744,27.434831],[112.680509,27.431152],[112.678481,27.428902],[112.679317,27.426209],[112.678296,27.421502],[112.67741,27.419275],[112.678507,27.416311],[112.682186,27.414193],[112.683806,27.412765],[112.684546,27.411536],[112.684966,27.408735],[112.684724,27.407083],[112.685649,27.405691],[112.686988,27.405612],[112.689998,27.406695],[112.694927,27.407712],[112.69844,27.406998],[112.701852,27.40753],[112.704122,27.407639],[112.706928,27.407252],[112.710059,27.406363],[112.715313,27.404281],[112.718068,27.401884],[112.720217,27.401285],[112.723513,27.398931],[112.72477,27.396867],[112.726083,27.395542],[112.727486,27.394894],[112.729259,27.395215],[112.730942,27.396214],[112.732332,27.398501],[112.734743,27.400928],[112.735801,27.401515],[112.738205,27.401679],[112.741075,27.401231],[112.745749,27.39947],[112.748414,27.399016],[112.751067,27.39924],[112.754657,27.400275],[112.758043,27.403627],[112.759548,27.404329],[112.76032,27.404008],[112.76185,27.400081],[112.762685,27.398852],[112.764534,27.397672],[112.769189,27.395445],[112.77181,27.392782],[112.77255,27.391324],[112.774386,27.386282],[112.775088,27.381325],[112.774221,27.378202],[112.774144,27.376337],[112.775566,27.375405],[112.777728,27.37477],[112.781337,27.372245],[112.785469,27.366228],[112.790443,27.362021],[112.791559,27.36213],[112.796443,27.36434],[112.801417,27.362996],[112.803834,27.362045],[112.804548,27.359648],[112.805326,27.354132],[112.805862,27.352673],[112.806289,27.348726],[112.805753,27.347309],[112.804892,27.346613],[112.799829,27.344312],[112.801156,27.341908],[112.805339,27.338772],[112.806557,27.338227],[112.807883,27.338366],[112.809248,27.339298],[112.812513,27.342574],[112.814132,27.343398],[112.816402,27.343664],[112.81711,27.342944],[112.818768,27.339928],[112.819935,27.338766],[112.821523,27.338287],[112.826522,27.338039],[112.83112,27.338354],[112.832312,27.338826],[112.832663,27.339734],[112.831158,27.341854],[112.830055,27.345329],[112.83068,27.348108],[112.832727,27.35182],[112.834933,27.354399],[112.836878,27.354944],[112.843854,27.354284],[112.848056,27.355374],[112.850454,27.355422],[112.852985,27.355071],[112.85801,27.353473],[112.859808,27.352546],[112.863889,27.351208],[112.865075,27.351511],[112.867167,27.354036],[112.869947,27.356124],[112.878804,27.356118],[112.882656,27.35636],[112.885863,27.35693],[112.888937,27.358007],[112.897533,27.36032],[112.899554,27.360641],[112.901901,27.360513],[112.912709,27.358528],[112.920189,27.356609],[112.923422,27.362366],[112.924933,27.367082],[112.923964,27.376961],[112.924009,27.388104],[112.922383,27.402151],[112.921802,27.409842],[112.922612,27.415076],[112.925124,27.418888],[112.931374,27.423039],[112.939625,27.426264],[112.955949,27.430293],[112.978134,27.439193],[112.987941,27.440233],[112.994968,27.438618],[112.995414,27.438303],[112.995561,27.440578],[112.994464,27.443827],[112.9931,27.445375],[112.990613,27.445774],[112.989108,27.447099],[112.98738,27.450559],[112.986404,27.456354],[112.986545,27.461096],[112.98701,27.462741],[112.987354,27.466933],[112.986532,27.46934],[112.985633,27.469769],[112.983369,27.46882],[112.979014,27.467538],[112.975762,27.468257],[112.974199,27.469745],[112.974703,27.472243],[112.972191,27.473658],[112.971387,27.475218],[112.972822,27.476609],[112.973861,27.480806],[112.976973,27.483527],[112.98092,27.485813],[112.983987,27.487349],[112.98511,27.48845],[112.986723,27.492828],[112.98768,27.497762],[112.987552,27.498699],[112.981985,27.50171],[112.975774,27.501287],[112.972191,27.504981],[112.969423,27.511655],[112.972356,27.518523],[112.975283,27.526309],[112.97617,27.535485],[112.976068,27.539583],[112.976514,27.542139],[112.975551,27.549029],[112.972765,27.554789],[112.970781,27.561684],[112.972159,27.56879],[112.981207,27.577128],[112.983586,27.576482],[112.986564,27.577001],[112.988821,27.578343],[112.991576,27.582699],[112.99375,27.584832],[112.997417,27.585702],[112.998864,27.586638],[113.000095,27.588414],[113.001523,27.592281],[113.002499,27.594057],[113.0035,27.594758],[113.005337,27.595193],[113.006848,27.596069],[113.00901,27.598745],[113.008181,27.601233],[113.007199,27.602454],[113.004297,27.60403],[113.000975,27.60458],[112.999024,27.606114],[112.998647,27.608476],[112.998813,27.612209],[112.998526,27.613556],[112.997123,27.616123],[112.997525,27.618333],[112.998826,27.619656],[113.002531,27.621716],[113.005439,27.622283],[113.007753,27.621643],[113.010055,27.618593],[113.012242,27.616546],[113.017165,27.614136],[113.018976,27.612704],[113.021718,27.61265],[113.022726,27.613236],[113.025608,27.617591],[113.026973,27.618919],[113.030199,27.619892],[113.03312,27.620176],[113.038808,27.621601],[113.040466,27.624113],[113.040115,27.628057],[113.039037,27.630744],[113.037787,27.632303],[113.032897,27.637109],[113.029204,27.640074],[113.024556,27.642574],[113.023867,27.64476],[113.026093,27.650056],[113.027916,27.651227],[113.031462,27.651921],[113.031494,27.653443],[113.030952,27.654904],[113.029759,27.65651],[113.027285,27.658998],[113.023937,27.660284],[113.017624,27.660821],[113.0161,27.660392],[113.010527,27.65683],[113.006778,27.653986],[113.00401,27.652398],[113.002741,27.652429],[113.001115,27.653407],[113.001039,27.656571],[113.00042,27.658587],[112.994579,27.665796],[112.993801,27.668657],[112.99398,27.67205],[112.994477,27.675219],[112.995077,27.67659],[112.996824,27.678207],[112.999266,27.679843],[113.001377,27.681974],[113.003704,27.683326],[113.005796,27.683652],[113.008448,27.684781],[113.010489,27.687026],[113.011401,27.688801],[113.01399,27.692525],[113.014717,27.694004],[113.016668,27.696671],[113.017478,27.697293],[113.020653,27.702097],[113.022515,27.706213],[113.026201,27.711011],[113.034503,27.710799],[113.03972,27.711252],[113.044081,27.712302],[113.046951,27.712193],[113.048111,27.711481],[113.050413,27.711023],[113.051599,27.711837],[113.053557,27.715211],[113.05591,27.718361],[113.056892,27.721523],[113.058939,27.727116],[113.058856,27.728184],[113.056312,27.72889],[113.056242,27.729644],[113.053691,27.733331],[113.044693,27.738441],[113.037979,27.741005],[113.032029,27.742417],[113.028669,27.745439],[113.028216,27.748178],[113.029549,27.752069],[113.03245,27.756183],[113.034873,27.762824],[113.033668,27.770635],[113.030894,27.777305],[113.027336,27.783981],[113.023025,27.791809],[113.018033,27.796078],[113.015482,27.796633],[113.014411,27.796271],[113.0126,27.794764],[113.010553,27.79489],[113.008614,27.79615],[113.006166,27.797164],[113.003768,27.798749],[113.001861,27.801077],[113.001428,27.80344],[113.001887,27.807962],[113.00234,27.810404],[113.004202,27.812798],[112.999362,27.810778],[112.971394,27.801445],[112.941793,27.793154],[112.932005,27.791393],[112.927713,27.791357],[112.924984,27.790826],[112.91966,27.790362],[112.913219,27.790826],[112.908749,27.791791],[112.895875,27.79849],[112.887171,27.79963],[112.884658,27.79931],[112.88124,27.799732],[112.878556,27.800842],[112.876859,27.802651],[112.876082,27.804743],[112.87524,27.808427],[112.874028,27.811906],[112.872192,27.814751],[112.869877,27.817332],[112.864164,27.82037],[112.862977,27.821576],[112.855453,27.820304],[112.842508,27.821069],[112.825731,27.830853],[112.814221,27.834783],[112.801659,27.837182],[112.788001,27.844421],[112.78186,27.844132],[112.777626,27.843674],[112.773232,27.840009],[112.770452,27.834735],[112.765848,27.831088],[112.761155,27.828014],[112.755684,27.824952],[112.752521,27.821118],[112.750984,27.824668],[112.745519,27.830419],[112.743893,27.833391],[112.743861,27.836604],[112.745328,27.839443],[112.749358,27.841354],[112.751558,27.843843],[112.75108,27.845187],[112.735068,27.851322],[112.733678,27.859139],[112.728213,27.864219],[112.723992,27.869757],[112.721116,27.875915],[112.721307,27.881766],[112.724757,27.8904],[112.729743,27.892315],[112.72783,27.904015],[112.724833,27.910478],[112.721492,27.915496],[112.715785,27.915694],[112.712437,27.916477],[112.706048,27.923097],[112.704524,27.923205],[112.702126,27.922169],[112.699186,27.922079],[112.693588,27.921447],[112.68533,27.920242],[112.683423,27.920308],[112.68225,27.921188],[112.682728,27.922043],[112.686248,27.924217],[112.68774,27.925542],[112.687122,27.927054],[112.683015,27.928258],[112.679266,27.929812],[112.672972,27.934239],[112.671429,27.934768],[112.666806,27.935563],[112.664076,27.937533],[112.661685,27.941092],[112.659428,27.941887],[112.654594,27.941495],[112.652586,27.940429],[112.651725,27.939339],[112.650673,27.935931],[112.649576,27.934154],[112.645782,27.930342],[112.644506,27.928451],[112.641924,27.923308],[112.642747,27.920127],[112.645852,27.916815],[112.648077,27.916905],[112.650105,27.918953],[112.651227,27.918525],[112.651846,27.916724],[112.651597,27.915911],[112.651967,27.912135],[112.652637,27.908424],[112.653472,27.90596],[112.654951,27.902948],[112.657062,27.90034],[112.656316,27.897442],[112.653274,27.894442],[112.652739,27.893014],[112.652382,27.885333],[112.651923,27.883405],[112.649461,27.880296],[112.643805,27.879663],[112.640987,27.87982],[112.640668,27.878006],[112.639475,27.874764],[112.639424,27.872276],[112.640311,27.870076],[112.639443,27.864304],[112.635209,27.862869],[112.628941,27.862333],[112.627551,27.861791],[112.626563,27.859669],[112.652911,27.850509],[112.653791,27.851835],[112.655596,27.852558],[112.661692,27.853233],[112.66481,27.854372],[112.667316,27.854239],[112.668967,27.851738],[112.706666,27.856632],[112.707489,27.858904],[112.70828,27.85979],[112.712348,27.86038],[112.715383,27.860242],[112.717405,27.859693],[112.717915,27.858259],[112.717296,27.856517],[112.715734,27.856059],[112.712392,27.855885],[112.710594,27.855216],[112.708841,27.854016],[112.708713,27.853173],[112.709835,27.852685],[112.71449,27.852691],[112.716206,27.851714],[112.716429,27.850653],[112.715032,27.849189],[112.71303,27.849159],[112.711666,27.85113],[112.710059,27.851413],[112.707489,27.85128],[112.705799,27.849978],[112.705754,27.84723],[112.705212,27.846754],[112.703178,27.846621],[112.702254,27.847634],[112.683264,27.83614],[112.685598,27.832384],[112.685024,27.830329],[112.683761,27.829545],[112.679993,27.828792],[112.678571,27.829202],[112.674362,27.82421],[112.674942,27.822414],[112.674802,27.820985],[112.674069,27.819936],[112.672506,27.819526],[112.669828,27.819978],[112.668362,27.821473],[112.668177,27.822854],[112.662055,27.819894],[112.664402,27.81993],[112.666302,27.81917],[112.665868,27.818115],[112.66113,27.816469],[112.658306,27.815173],[112.656125,27.815197],[112.647401,27.811881]]],[[[112.647401,27.811881],[112.656125,27.815197],[112.655423,27.817742],[112.655921,27.819381],[112.657304,27.820268],[112.659989,27.819864],[112.662055,27.819894],[112.668177,27.822854],[112.668304,27.825283],[112.670045,27.826115],[112.673323,27.825711],[112.674362,27.82421],[112.678571,27.829202],[112.673335,27.834307],[112.673106,27.835211],[112.67403,27.836839],[112.675778,27.837906],[112.678654,27.839015],[112.680873,27.839467],[112.682582,27.838237],[112.683264,27.83614],[112.702254,27.847634],[112.703095,27.848948],[112.702834,27.851334],[112.703516,27.852757],[112.7052,27.853896],[112.706666,27.856632],[112.668967,27.851738],[112.669988,27.849659],[112.670479,27.842541],[112.669943,27.83884],[112.668655,27.836628],[112.66685,27.8357],[112.661354,27.835115],[112.659307,27.834132],[112.657636,27.834048],[112.655564,27.835175],[112.654569,27.84019],[112.652643,27.846875],[112.652324,27.849629],[112.652911,27.850509],[112.626563,27.859669],[112.62551,27.855143],[112.62303,27.852377],[112.619969,27.850503],[112.617208,27.846941],[112.614511,27.845579],[112.612374,27.846947],[112.611705,27.84817],[112.610015,27.849376],[112.607841,27.849954],[112.60543,27.852046],[112.602102,27.852763],[112.599277,27.853721],[112.594692,27.854071],[112.593359,27.853932],[112.592945,27.852907],[112.593582,27.850659],[112.592683,27.843921],[112.591816,27.843282],[112.590337,27.843873],[112.586906,27.846169],[112.583807,27.847411],[112.583367,27.845307],[112.583628,27.842999],[112.584502,27.839009],[112.58549,27.83321],[112.588054,27.827737],[112.591287,27.823342],[112.593837,27.820913],[112.595853,27.819436],[112.600412,27.817669],[112.60096,27.816156],[112.600067,27.813992],[112.597976,27.811459],[112.596452,27.809174],[112.596229,27.808041],[112.596643,27.80449],[112.598027,27.79808],[112.598512,27.79685],[112.5998,27.79609],[112.601171,27.79691],[112.604098,27.799401],[112.609658,27.804888],[112.613981,27.809723],[112.615754,27.812243],[112.618617,27.816825],[112.622839,27.820533],[112.624739,27.820575],[112.628144,27.81732],[112.630408,27.816017],[112.634438,27.815258],[112.637652,27.814034],[112.639443,27.813793],[112.643314,27.813992],[112.644915,27.813805],[112.647401,27.811881]]]]}}]}
