# Supplementary material for: The influence of extreme rainfall on crime: Spatiotemporal dynamics in Hunan Province, China
Source: PLoS One. 2026 Apr 22;21(4):e0345811. doi: 10.1371/journal.pone.0345811 (PMC13102242; doi:10.1371/journal.pone.0345811)
Supplement: S1 Data — S1 Raw Data. This is the original data1 required to replicate the manuscript’s results. S2 Raw Data. This is the original data1 required to replicate the manuscript’s results. (ZIP) [file pone.0345811.s001.zip › S1 Raw Data/S1_Hunan administrative boundary GeoJSON/430381.json]

{"type":"FeatureCollection","features":[{"type":"Feature","properties":{"adcode":430381,"name":"湘乡市","center":[112.525217,27.734918],"centroid":[112.345921,27.768158],"childrenNum":0,"level":"district","acroutes":[100000,430000,430300],"parent":{"adcode":430300}},"geometry":{"type":"MultiPolygon","coordinates":[[[[112.154868,27.649485],[112.156614,27.649004],[112.158241,27.649392],[112.159416,27.650251],[112.160282,27.652901],[112.160584,27.656543],[112.162553,27.659071],[112.165486,27.660428],[112.166648,27.660068],[112.169693,27.656566],[112.172344,27.656195],[112.175757,27.654304],[112.176453,27.652623],[112.175593,27.650952],[112.176105,27.650193],[112.179281,27.650512],[112.186644,27.65072],[112.191068,27.65195],[112.195228,27.653585],[112.199389,27.654293],[112.201003,27.653869],[112.204902,27.651631],[112.206844,27.651614],[112.205669,27.656659],[112.205952,27.658566],[112.207874,27.665252],[112.207881,27.666354],[112.206227,27.669084],[112.207087,27.670522],[112.21113,27.672679],[112.214096,27.673868],[112.215874,27.676164],[112.216583,27.675868],[112.218079,27.670644],[112.218788,27.670232],[112.221131,27.670615],[112.222634,27.671525],[112.227031,27.675706],[112.229918,27.678744],[112.230581,27.680123],[112.231178,27.684396],[112.230614,27.685845],[112.232123,27.687567],[112.233502,27.688541],[112.235844,27.68904],[112.237708,27.687805],[112.238765,27.687677],[112.239775,27.688814],[112.240865,27.691098],[112.24118,27.696025],[112.242761,27.699439],[112.243136,27.701201],[112.243352,27.707745],[112.244087,27.710005],[112.245085,27.710562],[112.24687,27.70982],[112.248117,27.710156],[112.252671,27.706024],[112.256609,27.704163],[112.259575,27.703693],[112.263578,27.704389],[112.268507,27.700917],[112.273934,27.7009],[112.280149,27.70203],[112.28429,27.703624],[112.290511,27.705676],[112.295427,27.704285],[112.304188,27.697839],[112.309064,27.691173],[112.315758,27.685886],[112.319092,27.679909],[112.320614,27.675317],[112.319551,27.670267],[112.317457,27.666829],[112.315115,27.664313],[112.31457,27.65972],[112.314544,27.653759],[112.31348,27.651005],[112.309851,27.64941],[112.306826,27.649729],[112.296391,27.647833],[112.288884,27.646928],[112.283443,27.644881],[112.281881,27.643274],[112.282124,27.638455],[112.283896,27.633629],[112.290314,27.626959],[112.298045,27.620973],[112.307843,27.615677],[112.314294,27.611988],[112.319446,27.608762],[112.32486,27.606917],[112.327446,27.605305],[112.330786,27.602543],[112.332315,27.597948],[112.331757,27.591752],[112.333529,27.586013],[112.334277,27.581423],[112.333733,27.575916],[112.332407,27.569951],[112.330294,27.563985],[112.325339,27.55619],[112.317254,27.545882],[112.315686,27.543995],[112.315535,27.541557],[112.314366,27.538295],[112.312988,27.536646],[112.309215,27.535166],[112.308585,27.534568],[112.305527,27.529215],[112.305467,27.527665],[112.306189,27.525256],[112.305723,27.523793],[112.304201,27.521546],[112.304326,27.519351],[112.304011,27.518092],[112.30279,27.515903],[112.303289,27.513574],[112.303531,27.508981],[112.302462,27.50706],[112.301313,27.506101],[112.300841,27.50469],[112.301425,27.50321],[112.303971,27.50343],[112.305251,27.501926],[112.306242,27.497914],[112.306268,27.496021],[112.305717,27.494331],[112.306386,27.492815],[112.310232,27.491282],[112.311453,27.491224],[112.31432,27.492048],[112.315869,27.492885],[112.319551,27.49573],[112.321625,27.496473],[112.324007,27.496079],[112.326009,27.495225],[112.32715,27.493791],[112.326776,27.493227],[112.324112,27.49188],[112.324092,27.490376],[112.324978,27.489237],[112.326409,27.489133],[112.328719,27.490509],[112.332131,27.49436],[112.333864,27.495736],[112.335216,27.495434],[112.33729,27.493994],[112.338884,27.493581],[112.340243,27.494116],[112.342153,27.496328],[112.344469,27.497658],[112.34609,27.496264],[112.347521,27.492385],[112.348105,27.48818],[112.349083,27.487774],[112.352088,27.488953],[112.353545,27.487629],[112.355029,27.487797],[112.356531,27.490196],[112.35722,27.489534],[112.357844,27.487338],[112.356472,27.485561],[112.35659,27.48505],[112.36039,27.482355],[112.363258,27.482187],[112.365824,27.480927],[112.368324,27.48131],[112.369604,27.482169],[112.370707,27.484266],[112.371704,27.485306],[112.373752,27.486572],[112.374999,27.486885],[112.378759,27.486682],[112.381574,27.487757],[112.382552,27.489749],[112.384193,27.490933],[112.388898,27.490939],[112.393466,27.492542],[112.394148,27.493285],[112.394352,27.496235],[112.39403,27.497635],[112.39193,27.499702],[112.392941,27.502193],[112.395422,27.503517],[112.399681,27.503424],[112.401197,27.503761],[112.402732,27.505143],[112.402811,27.507193],[112.402207,27.508244],[112.399602,27.510271],[112.399727,27.511171],[112.401072,27.511554],[112.401846,27.512599],[112.401466,27.513598],[112.402319,27.514741],[112.404458,27.515618],[112.406224,27.517598],[112.407202,27.519688],[112.407274,27.520884],[112.405994,27.524095],[112.406788,27.524739],[112.410608,27.525099],[112.413023,27.525871],[112.417584,27.527706],[112.419946,27.527816],[112.421278,27.527433],[112.422328,27.529825],[112.424343,27.530115],[112.425977,27.530969],[112.426863,27.532025],[112.429311,27.537029],[112.429127,27.539642],[112.428497,27.541197],[112.428412,27.542817],[112.430092,27.547019],[112.429633,27.551187],[112.42872,27.556295],[112.428451,27.562981],[112.430519,27.566306],[112.435828,27.568279],[112.440592,27.566155],[112.445626,27.564466],[112.44997,27.563973],[112.453967,27.565563],[112.457058,27.568825],[112.460641,27.571819],[112.465681,27.573572],[112.470393,27.574431],[112.476634,27.575191],[112.483105,27.575475],[112.486754,27.575934],[112.492089,27.58158],[112.49476,27.586239],[112.499978,27.590278],[112.504565,27.592976],[112.507958,27.593452],[112.510767,27.59304],[112.513431,27.590806],[112.516141,27.58581],[112.519836,27.583506],[112.525172,27.582479],[112.530087,27.58263],[112.536781,27.582444],[112.541401,27.585369],[112.54482,27.586303],[112.547097,27.5857],[112.548482,27.583547],[112.54927,27.58028],[112.549473,27.576131],[112.548941,27.569277],[112.551028,27.566944],[112.551842,27.565035],[112.552452,27.561245],[112.553352,27.5585],[112.55511,27.55684],[112.557676,27.55565],[112.559133,27.555569],[112.560426,27.556776],[112.562172,27.564379],[112.562434,27.568453],[112.563524,27.570281],[112.564272,27.570693],[112.567835,27.567885],[112.569496,27.56724],[112.571523,27.567339],[112.573893,27.568575],[112.577161,27.571523],[112.579714,27.570955],[112.580836,27.569452],[112.581984,27.56908],[112.584832,27.568918],[112.586847,27.569411],[112.589138,27.571605],[112.589577,27.573816],[112.591087,27.578591],[112.592524,27.579642],[112.594178,27.579392],[112.599493,27.577419],[112.601666,27.576955],[112.607907,27.576021],[112.609554,27.576114],[112.613957,27.577454],[112.617409,27.578829],[112.618394,27.579758],[112.618354,27.58122],[112.617127,27.584243],[112.616143,27.587667],[112.615664,27.590463],[112.615756,27.594136],[112.614909,27.599932],[112.609429,27.606012],[112.601889,27.61244],[112.595936,27.619007],[112.589577,27.623757],[112.586401,27.629471],[112.584983,27.634615],[112.584767,27.641755],[112.585909,27.649955],[112.589138,27.654815],[112.596488,27.656206],[112.606844,27.659488],[112.61042,27.66226],[112.611136,27.664747],[112.609705,27.672876],[112.607782,27.67828],[112.601856,27.6853],[112.597374,27.691086],[112.591881,27.696935],[112.589105,27.701242],[112.588928,27.705618],[112.590483,27.708974],[112.594007,27.711054],[112.598247,27.712179],[112.604376,27.711118],[112.613452,27.70782],[112.622896,27.705873],[112.627844,27.706267],[112.630613,27.7084],[112.633166,27.711234],[112.636106,27.715656],[112.637275,27.720646],[112.63654,27.724598],[112.634184,27.727722],[112.627247,27.731813],[112.624103,27.734757],[112.621695,27.740418],[112.619365,27.74722],[112.618742,27.752545],[112.619674,27.75777],[112.623552,27.771181],[112.625166,27.77271],[112.628435,27.774338],[112.631788,27.775723],[112.635253,27.776736],[112.639211,27.777501],[112.643568,27.777918],[112.649822,27.77779],[112.655322,27.776609],[112.655958,27.778097],[112.654429,27.78038],[112.654016,27.781555],[112.653399,27.787637],[112.651909,27.79099],[112.651043,27.794697],[112.647847,27.797332],[112.645143,27.798739],[112.644349,27.799793],[112.642512,27.803818],[112.642617,27.804889],[112.643719,27.806215],[112.646725,27.808201],[112.648333,27.810049],[112.646922,27.812388],[112.644913,27.813807],[112.643319,27.813992],[112.63944,27.813795],[112.637655,27.814038],[112.634439,27.81526],[112.63041,27.816019],[112.628139,27.817321],[112.62474,27.820575],[112.622837,27.820529],[112.618617,27.816829],[112.615756,27.812243],[112.613984,27.809724],[112.609659,27.804889],[112.604094,27.799399],[112.601173,27.796909],[112.599802,27.796087],[112.598509,27.796851],[112.59803,27.798085],[112.596639,27.80449],[112.596232,27.808039],[112.596455,27.809174],[112.597977,27.811462],[112.600071,27.813992],[112.600963,27.816158],[112.600412,27.817669],[112.595851,27.819435],[112.593836,27.820911],[112.59129,27.823343],[112.588055,27.827737],[112.585489,27.833214],[112.584504,27.839009],[112.583632,27.842998],[112.583369,27.845308],[112.583802,27.847409],[112.580436,27.848833],[112.579149,27.850303],[112.576642,27.851374],[112.572554,27.852086],[112.569791,27.853174],[112.566063,27.85524],[112.564173,27.85766],[112.562631,27.861196],[112.560052,27.864576],[112.556567,27.866399],[112.549335,27.866619],[112.548088,27.86736],[112.547819,27.866093],[112.545883,27.86541],[112.545942,27.864547],[112.539642,27.864136],[112.533808,27.860878],[112.52254,27.864953],[112.509106,27.872279],[112.501763,27.879033],[112.50022,27.881649],[112.489924,27.874363],[112.48134,27.87254],[112.48235,27.857614],[112.491236,27.855032],[112.477763,27.850361],[112.475761,27.839912],[112.465629,27.837481],[112.449327,27.849782],[112.441498,27.858534],[112.44033,27.860264],[112.44008,27.862556],[112.438558,27.865358],[112.435447,27.8667],[112.432238,27.870827],[112.429514,27.87372],[112.427447,27.8771],[112.427605,27.885722],[112.42687,27.887076],[112.425807,27.887534],[112.423779,27.887169],[112.42181,27.885954],[112.419585,27.884021],[112.415333,27.882956],[112.413377,27.881672],[112.411067,27.880873],[112.408763,27.880815],[112.406906,27.886399],[112.404924,27.889692],[112.404583,27.891902],[112.408868,27.895947],[112.410745,27.898464],[112.410857,27.900263],[112.41043,27.90256],[112.408074,27.90569],[112.407904,27.90676],[112.408652,27.907732],[112.410877,27.908687],[112.41383,27.909393],[112.416107,27.909369],[112.419126,27.910388],[112.422643,27.91125],[112.425354,27.912418],[112.426732,27.913789],[112.428281,27.916173],[112.430243,27.920037],[112.43315,27.923681],[112.434272,27.923878],[112.435552,27.922923],[112.437232,27.925671],[112.436838,27.926984],[112.434725,27.927377],[112.43296,27.926926],[112.43126,27.927522],[112.432238,27.930073],[112.432842,27.933514],[112.432415,27.936811],[112.431713,27.937291],[112.429994,27.936158],[112.429068,27.937476],[112.42956,27.943433],[112.430289,27.945307],[112.430164,27.947164],[112.429029,27.949037],[112.429068,27.949795],[112.431628,27.9495],[112.432665,27.950454],[112.433216,27.949772],[112.432277,27.94769],[112.433596,27.945087],[112.434975,27.945018],[112.43588,27.946418],[112.437803,27.948465],[112.440028,27.950084],[112.441577,27.951634],[112.442548,27.95157],[112.442876,27.949864],[112.443742,27.948523],[112.445514,27.949153],[112.445055,27.952305],[112.449603,27.956781],[112.444884,27.962066],[112.452438,27.964113],[112.460674,27.965102],[112.462479,27.963963],[112.463168,27.965859],[112.465911,27.965021],[112.46681,27.966125],[112.46639,27.966871],[112.465274,27.978487],[112.465917,27.983499],[112.468608,27.988159],[112.472894,27.993408],[112.479627,27.996957],[112.492135,28.006616],[112.4931,28.009691],[112.491879,28.013483],[112.493074,28.016812],[112.494025,28.017846],[112.496204,28.019118],[112.497208,28.021586],[112.497129,28.023591],[112.497694,28.025429],[112.500378,28.027619],[112.501664,28.02911],[112.498993,28.030936],[112.496585,28.033329],[112.491787,28.036923],[112.48848,28.038743],[112.486275,28.040222],[112.485415,28.041881],[112.48403,28.045717],[112.483158,28.048982],[112.480257,28.05625],[112.478944,28.058416],[112.477192,28.059734],[112.475446,28.060184],[112.47313,28.060173],[112.470807,28.059699],[112.468687,28.05889],[112.465688,28.056123],[112.459151,28.051905],[112.457347,28.051726],[112.455594,28.052575],[112.45209,28.055765],[112.449301,28.056729],[112.445298,28.057394],[112.443998,28.05733],[112.440284,28.055071],[112.438742,28.054372],[112.436806,28.05413],[112.43254,28.054106],[112.430748,28.053292],[112.425662,28.051483],[112.423667,28.05038],[112.422893,28.04934],[112.422696,28.044637],[112.421922,28.043943],[112.419447,28.045879],[112.418286,28.045752],[112.416685,28.044654],[112.413298,28.040673],[112.411297,28.03464],[112.410338,28.033028],[112.410096,28.031595],[112.412255,28.028399],[112.412491,28.025019],[112.411874,28.021516],[112.41505,28.015234],[112.414867,28.0142],[112.412819,28.012125],[112.41066,28.008553],[112.409971,28.006715],[112.41005,28.004825],[112.409558,28.002986],[112.408534,28.001721],[112.407116,28.001131],[112.402194,28.002414],[112.399989,28.00268],[112.398572,28.002385],[112.397942,28.00083],[112.398145,27.996859],[112.399084,27.995981],[112.401814,27.995744],[112.407608,27.99627],[112.40921,27.995668],[112.410719,27.992732],[112.411743,27.99142],[112.415379,27.992136],[112.415877,27.991084],[112.414781,27.986419],[112.411828,27.978961],[112.411539,27.974584],[112.412537,27.972462],[112.412688,27.971109],[112.411598,27.968132],[112.411297,27.963251],[112.410227,27.962043],[112.409827,27.962835],[112.409741,27.968224],[112.408868,27.969305],[112.406447,27.969762],[112.406106,27.968403],[112.407418,27.963506],[112.406112,27.96309],[112.40413,27.965697],[112.402358,27.966357],[112.40081,27.965726],[112.398926,27.963807],[112.397016,27.963003],[112.393853,27.962529],[112.392324,27.962818],[112.390526,27.961841],[112.389797,27.962135],[112.389016,27.964367],[112.38773,27.964668],[112.386017,27.964107],[112.384724,27.964263],[112.382749,27.967941],[112.380242,27.968253],[112.377486,27.967629],[112.374972,27.967652],[112.371114,27.970057],[112.369329,27.96993],[112.36503,27.968959],[112.356722,27.966299],[112.354044,27.965674],[112.353138,27.964818],[112.353027,27.961806],[112.352607,27.961158],[112.347744,27.958151],[112.344417,27.957313],[112.342632,27.95718],[112.339075,27.957856],[112.337388,27.958735],[112.334428,27.962344],[112.332341,27.963726],[112.328207,27.963974],[112.325936,27.963558],[112.323738,27.962714],[112.318101,27.959238],[112.315581,27.9584],[112.313028,27.959186],[112.310842,27.961667],[112.309215,27.967513],[112.307397,27.97104],[112.306649,27.971641],[112.305047,27.971803],[112.298472,27.971254],[112.294672,27.970392],[112.289081,27.968195],[112.274971,27.964206],[112.266223,27.961233],[112.26348,27.959961],[112.260527,27.959296],[112.257672,27.959146],[112.256858,27.959504],[112.255322,27.961407],[112.253806,27.961783],[112.250998,27.961297],[112.248733,27.961916],[112.246299,27.9635],[112.245288,27.963697],[112.234256,27.962407],[112.231441,27.961748],[112.230358,27.961835],[112.228698,27.963517],[112.227936,27.967426],[112.226591,27.969213],[112.223809,27.971375],[112.222417,27.971352],[112.220796,27.970381],[112.220403,27.967912],[112.221702,27.965165],[112.221407,27.963523],[112.219753,27.962702],[112.21718,27.958799],[112.215579,27.956914],[112.214516,27.955133],[112.2134,27.954161],[112.211103,27.953733],[112.209161,27.954959],[112.207159,27.957775],[112.205118,27.95921],[112.202782,27.959007],[112.200754,27.959898],[112.200465,27.961413],[112.199409,27.961841],[112.198838,27.963882],[112.199402,27.968675],[112.198188,27.970421],[112.196823,27.969606],[112.195136,27.966906],[112.193069,27.965154],[112.192741,27.961638],[112.192905,27.959984],[112.188738,27.952947],[112.183048,27.947094],[112.183061,27.94455],[112.182621,27.939518],[112.182044,27.938413],[112.180909,27.938118],[112.177955,27.93876],[112.173434,27.940727],[112.172515,27.93972],[112.171813,27.937164],[112.172797,27.934712],[112.171537,27.93326],[112.169844,27.93459],[112.168827,27.934804],[112.166313,27.933821],[112.161043,27.930136],[112.158871,27.928338],[112.157487,27.926226],[112.156784,27.924011],[112.157217,27.922085],[112.160361,27.91892],[112.160683,27.916896],[112.159875,27.916196],[112.157224,27.91538],[112.153372,27.91354],[112.152427,27.909902],[112.149572,27.908004],[112.146953,27.907628],[112.143324,27.90827],[112.14127,27.907582],[112.139551,27.906384],[112.137608,27.905696],[112.136486,27.906216],[112.135817,27.907431],[112.135961,27.910769],[112.135744,27.91188],[112.134169,27.913008],[112.130757,27.913141],[112.129044,27.91265],[112.127666,27.91125],[112.121359,27.90315],[112.119075,27.89862],[112.118275,27.897625],[112.111194,27.89634],[112.105215,27.894118],[112.101133,27.893598],[112.097143,27.893922],[112.094892,27.89446],[112.093094,27.895912],[112.090416,27.901495],[112.08953,27.90433],[112.088992,27.907067],[112.087752,27.908386],[112.084805,27.909722],[112.071293,27.915172],[112.068195,27.915988],[112.067224,27.916647],[112.064218,27.917515],[112.062151,27.919765],[112.060202,27.920037],[112.057354,27.918255],[112.055917,27.918203],[112.053974,27.919881],[112.052169,27.920014],[112.051224,27.919187],[112.04963,27.915513],[112.048606,27.914489],[112.045922,27.914055],[112.044097,27.91214],[112.043008,27.912019],[112.039969,27.913263],[112.036951,27.913587],[112.035349,27.913147],[112.034017,27.909884],[112.032416,27.908415],[112.031116,27.908872],[112.031517,27.913037],[112.030519,27.914391],[112.028491,27.913951],[112.026293,27.911973],[112.023687,27.911857],[112.02187,27.911348],[112.018884,27.909248],[112.017551,27.906303],[112.016173,27.9058],[112.014086,27.906581],[112.013522,27.908692],[112.012728,27.909144],[112.009243,27.907692],[112.007576,27.907703],[112.00631,27.908293],[112.002293,27.908438],[111.999701,27.907836],[112.000423,27.905482],[112.000475,27.903057],[112.001374,27.901004],[112.002477,27.899627],[112.003389,27.896057],[112.006382,27.889443],[112.008731,27.885057],[112.010306,27.882482],[112.012301,27.878657],[112.013286,27.875422],[112.014408,27.870543],[112.01406,27.869426],[112.012446,27.867806],[112.012787,27.865913],[112.013266,27.853521],[112.014802,27.847102],[112.018418,27.84206],[112.021003,27.839536],[112.022815,27.837249],[112.024888,27.835872],[112.026962,27.835183],[112.029817,27.83656],[112.031123,27.839316],[112.031221,27.840225],[112.040534,27.839507],[112.040717,27.835194],[112.043283,27.828079],[112.045324,27.821432],[112.046867,27.817067],[112.051257,27.813627],[112.056435,27.811566],[112.063155,27.806516],[112.067034,27.804449],[112.069882,27.803992],[112.076884,27.806047],[112.080789,27.809481],[112.08701,27.813836],[112.091932,27.814287],[112.096572,27.811525],[112.101225,27.807385],[112.104034,27.800262],[112.106508,27.790643],[112.104762,27.787753],[112.102912,27.783397],[112.098692,27.778248],[112.097773,27.776528],[112.097747,27.769826],[112.097097,27.768302],[112.097996,27.765417],[112.098685,27.765006],[112.106062,27.764189],[112.108457,27.763622],[112.112657,27.761994],[112.114875,27.757817],[112.117336,27.755725],[112.125704,27.752991],[112.130777,27.747307],[112.130173,27.746137],[112.128296,27.745175],[112.124207,27.743976],[112.118734,27.743385],[112.111981,27.739954],[112.110925,27.738714],[112.110229,27.73303],[112.109317,27.723387],[112.108365,27.720119],[112.10639,27.717134],[112.105156,27.716775],[112.103423,27.71743],[112.101908,27.718896],[112.100713,27.722275],[112.102387,27.725902],[112.101986,27.726998],[112.101717,27.731651],[112.100798,27.73336],[112.099132,27.734676],[112.094085,27.735203],[112.089708,27.734496],[112.087161,27.733731],[112.085809,27.732804],[112.085199,27.731674],[112.08558,27.728846],[112.084641,27.727218],[112.082679,27.725595],[112.081741,27.723961],[112.081819,27.721776],[112.085501,27.72111],[112.091322,27.719522],[112.092326,27.717969],[112.092109,27.716328],[112.088717,27.715355],[112.08575,27.715007],[112.083289,27.71521],[112.081071,27.718409],[112.078728,27.719522],[112.075559,27.720177],[112.071772,27.720658],[112.068176,27.719858],[112.066732,27.718687],[112.06097,27.716444],[112.053462,27.714115],[112.051296,27.712671],[112.045338,27.706331],[112.044708,27.704876],[112.044786,27.702511],[112.0456,27.701775],[112.049393,27.70185],[112.050312,27.701114],[112.050292,27.699294],[112.049249,27.697022],[112.049131,27.695839],[112.049735,27.694744],[112.052904,27.693092],[112.053705,27.691538],[112.052976,27.690541],[112.04879,27.688327],[112.047529,27.686124],[112.047109,27.681625],[112.048146,27.678355],[112.047976,27.676981],[112.047274,27.676367],[112.04726,27.6749],[112.048159,27.674042],[112.049551,27.674795],[112.04921,27.678019],[112.05045,27.679573],[112.05125,27.679283],[112.051815,27.677196],[112.052681,27.676112],[112.055031,27.676372],[112.056533,27.677172],[112.057039,27.679631],[112.058056,27.680384],[112.060117,27.678477],[112.062571,27.678413],[112.062886,27.678036],[112.062624,27.672465],[112.064008,27.670615],[112.065104,27.670314],[112.067828,27.671467],[112.070171,27.67098],[112.070958,27.669606],[112.070604,27.666151],[112.068215,27.661431],[112.066981,27.65845],[112.067395,27.656931],[112.070643,27.656774],[112.071969,27.656241],[112.073754,27.653342],[112.075552,27.652008],[112.076917,27.650384],[112.077777,27.648389],[112.078052,27.645756],[112.084129,27.644341],[112.089445,27.642509],[112.091263,27.642352],[112.092667,27.643268],[112.095135,27.646371],[112.101783,27.651643],[112.10427,27.653359],[112.105832,27.653753],[112.109317,27.651985],[112.110885,27.652437],[112.112585,27.653985],[112.113681,27.653458],[112.114501,27.647896],[112.115459,27.646441],[112.117205,27.645443],[112.119666,27.64484],[112.121418,27.644828],[112.12487,27.646128],[112.134596,27.654716],[112.135515,27.655864],[112.135797,27.658004],[112.134327,27.660271],[112.134596,27.661599],[112.136696,27.663779],[112.137956,27.666255],[112.140102,27.666986],[112.142176,27.66673],[112.145792,27.665136],[112.147013,27.663849],[112.150136,27.658903],[112.150366,27.655719],[112.150825,27.653342],[112.151784,27.651944],[112.154868,27.649485]]]]}}]}
