# Supplementary material for: The influence of extreme rainfall on crime: Spatiotemporal dynamics in Hunan Province, China
Source: PLoS One. 2026 Apr 22;21(4):e0345811. doi: 10.1371/journal.pone.0345811 (PMC13102242; doi:10.1371/journal.pone.0345811)
Supplement: S1 Data — S1 Raw Data. This is the original data1 required to replicate the manuscript’s results. S2 Raw Data. This is the original data1 required to replicate the manuscript’s results. (ZIP) [file pone.0345811.s001.zip › S1 Raw Data/S1_Hunan administrative boundary GeoJSON/430382.json]

{"type":"FeatureCollection","features":[{"type":"Feature","properties":{"adcode":430382,"name":"韶山市","center":[112.52848,27.922682],"centroid":[112.519403,27.916867],"childrenNum":0,"level":"district","acroutes":[100000,430000,430300],"parent":{"adcode":430300}},"geometry":{"type":"MultiPolygon","coordinates":[[[[112.501667,28.02911],[112.500378,28.027617],[112.498838,28.026579],[112.497696,28.025428],[112.49713,28.02359],[112.497211,28.021584],[112.496967,28.020437],[112.496205,28.019116],[112.494025,28.017846],[112.493074,28.01681],[112.492253,28.014915],[112.49188,28.01348],[112.492866,28.010964],[112.493098,28.009695],[112.492137,28.006615],[112.479628,27.996958],[112.478233,27.996167],[112.472892,27.993409],[112.468607,27.988161],[112.465915,27.983501],[112.465272,27.978484],[112.466275,27.967857],[112.466388,27.966872],[112.466811,27.966123],[112.465913,27.965023],[112.463167,27.965857],[112.462479,27.963964],[112.460676,27.9651],[112.4575,27.964646],[112.452436,27.964113],[112.444884,27.962067],[112.449605,27.95678],[112.445057,27.952306],[112.445201,27.94997],[112.445518,27.949417],[112.445513,27.949156],[112.444239,27.94844],[112.44374,27.948524],[112.442876,27.949867],[112.442545,27.95157],[112.442313,27.951783],[112.441933,27.951787],[112.441578,27.951634],[112.440029,27.950084],[112.437801,27.948463],[112.436296,27.946912],[112.435878,27.94642],[112.435752,27.94582],[112.435511,27.945353],[112.434977,27.945019],[112.434272,27.944924],[112.433595,27.945086],[112.433103,27.945746],[112.432619,27.946692],[112.432278,27.94769],[112.432493,27.948394],[112.433217,27.949771],[112.433165,27.950346],[112.432668,27.950457],[112.432193,27.950122],[112.431625,27.949501],[112.431006,27.949403],[112.429984,27.949911],[112.429454,27.949997],[112.429071,27.949792],[112.429031,27.949035],[112.430168,27.947165],[112.430303,27.94625],[112.430289,27.945309],[112.43001,27.944109],[112.429561,27.943433],[112.429071,27.937479],[112.429118,27.936745],[112.429407,27.93622],[112.429993,27.936161],[112.431713,27.937292],[112.432008,27.937184],[112.432413,27.936813],[112.432526,27.936393],[112.432841,27.933513],[112.432235,27.930071],[112.431992,27.929395],[112.431455,27.928825],[112.431211,27.928201],[112.431261,27.92752],[112.432959,27.926926],[112.433905,27.927333],[112.434728,27.927375],[112.436079,27.927202],[112.43684,27.926986],[112.437245,27.926405],[112.437235,27.925673],[112.436576,27.92474],[112.43597,27.923335],[112.435554,27.922921],[112.434913,27.923555],[112.434272,27.923877],[112.433153,27.923682],[112.430244,27.920039],[112.430041,27.919395],[112.428281,27.916171],[112.426732,27.913787],[112.425353,27.912416],[112.422647,27.911249],[112.419123,27.910388],[112.416105,27.909371],[112.413832,27.909394],[112.410876,27.908688],[112.408655,27.907732],[112.407905,27.906758],[112.408076,27.905692],[112.409256,27.904289],[112.410429,27.90256],[112.410859,27.900264],[112.410743,27.898466],[112.40887,27.895949],[112.405609,27.893037],[112.404582,27.891902],[112.404476,27.89084],[112.40492,27.88969],[112.406905,27.886398],[112.407619,27.884755],[112.408061,27.883197],[112.408225,27.88164],[112.408766,27.880815],[112.409684,27.880645],[112.41107,27.880875],[112.413381,27.881669],[112.415329,27.882957],[112.416626,27.883434],[112.419582,27.884019],[112.42181,27.885954],[112.42378,27.887167],[112.425802,27.887535],[112.426869,27.887077],[112.427607,27.885722],[112.427526,27.884838],[112.427583,27.884132],[112.427446,27.877098],[112.428073,27.875865],[112.429518,27.873722],[112.432238,27.870828],[112.432895,27.869827],[112.433231,27.869593],[112.433626,27.868901],[112.434726,27.867774],[112.43545,27.866702],[112.436086,27.866366],[112.43728,27.866027],[112.438558,27.865358],[112.439461,27.864202],[112.440083,27.862558],[112.440327,27.860263],[112.440953,27.858949],[112.4415,27.858533],[112.449326,27.849779],[112.465631,27.837483],[112.475759,27.839913],[112.47776,27.850362],[112.491236,27.855032],[112.482353,27.857613],[112.481341,27.872542],[112.489924,27.874364],[112.500221,27.881648],[112.501766,27.879031],[112.509103,27.872278],[112.522539,27.864955],[112.533806,27.860875],[112.539641,27.864138],[112.545306,27.864518],[112.54594,27.86455],[112.545885,27.86541],[112.547818,27.866092],[112.548087,27.867362],[112.549336,27.866619],[112.551909,27.86646],[112.556569,27.866401],[112.56005,27.864574],[112.562633,27.861199],[112.564175,27.857657],[112.566062,27.855241],[112.56979,27.853171],[112.572555,27.852084],[112.576646,27.851375],[112.579151,27.850304],[112.580433,27.848835],[112.581509,27.848318],[112.583803,27.84741],[112.585237,27.846758],[112.586909,27.846172],[112.588065,27.845464],[112.590338,27.843872],[112.591175,27.843439],[112.591816,27.843285],[112.592443,27.843636],[112.592687,27.843924],[112.592954,27.845681],[112.59303,27.847432],[112.593581,27.850661],[112.593273,27.852291],[112.592947,27.852905],[112.592985,27.853639],[112.593358,27.853931],[112.594692,27.854069],[112.599278,27.853718],[112.6021,27.852763],[112.604207,27.852414],[112.605428,27.852044],[112.606336,27.851444],[112.60784,27.849953],[112.608673,27.849576],[112.610014,27.849378],[112.610917,27.848947],[112.611702,27.848172],[112.612372,27.846944],[112.613022,27.846398],[112.614512,27.845581],[112.615581,27.845945],[112.617206,27.846941],[112.619101,27.849635],[112.619971,27.850502],[112.621667,27.851444],[112.623034,27.852377],[112.624462,27.853651],[112.625508,27.855143],[112.626059,27.858033],[112.626936,27.860875],[112.627549,27.861793],[112.62894,27.862332],[112.63217,27.862687],[112.632908,27.862662],[112.635212,27.862869],[112.637698,27.863624],[112.639443,27.864301],[112.639682,27.864976],[112.640311,27.870079],[112.640231,27.870491],[112.639422,27.872278],[112.639315,27.8738],[112.639474,27.874763],[112.640666,27.878009],[112.640822,27.879197],[112.640988,27.879822],[112.637823,27.879694],[112.635328,27.879807],[112.633859,27.88011],[112.633135,27.880998],[112.632017,27.884587],[112.63178,27.886047],[112.631676,27.887573],[112.63113,27.889138],[112.63051,27.890535],[112.629919,27.891312],[112.629181,27.892483],[112.628121,27.893871],[112.62701,27.895199],[112.625766,27.89647],[112.624271,27.897396],[112.621813,27.898809],[112.619685,27.899777],[112.617511,27.900237],[112.615418,27.900135],[112.613315,27.900088],[112.611648,27.900277],[112.610922,27.901483],[112.609545,27.903055],[112.609948,27.904473],[112.611482,27.906315],[112.612535,27.907354],[112.612324,27.908309],[112.611404,27.909135],[112.609938,27.909499],[112.608252,27.91031],[112.607731,27.91103],[112.607514,27.911931],[112.60727,27.913672],[112.607081,27.916042],[112.606958,27.918015],[112.606551,27.918852],[112.606099,27.91918],[112.605335,27.919276],[112.60477,27.918981],[112.60333,27.917994],[112.602575,27.917863],[112.602062,27.918022],[112.601152,27.918678],[112.599917,27.919895],[112.598983,27.921173],[112.598713,27.92207],[112.598607,27.923252],[112.598798,27.925625],[112.598772,27.9267],[112.598365,27.927426],[112.597575,27.928367],[112.596334,27.929697],[112.595215,27.931027],[112.594754,27.931526],[112.594338,27.932815],[112.594373,27.933944],[112.594148,27.935071],[112.594165,27.936705],[112.594626,27.938581],[112.595771,27.940582],[112.596733,27.942461],[112.597654,27.94395],[112.598436,27.945548],[112.598905,27.947083],[112.599077,27.949965],[112.598663,27.951141],[112.597786,27.952593],[112.596944,27.953477],[112.592812,27.955588],[112.590357,27.956895],[112.588162,27.958033],[112.585795,27.958717],[112.58465,27.958692],[112.583321,27.958324],[112.581291,27.958171],[112.578612,27.958678],[112.57733,27.958989],[112.576689,27.959316],[112.57596,27.960092],[112.575561,27.960648],[112.575163,27.961657],[112.575137,27.962391],[112.575544,27.963922],[112.575485,27.96601],[112.575069,27.967075],[112.574288,27.967847],[112.573196,27.968221],[112.571653,27.968696],[112.570048,27.969341],[112.568759,27.969991],[112.567727,27.97065],[112.566736,27.972529],[112.566628,27.974021],[112.565873,27.97558],[112.565249,27.977258],[112.564764,27.978831],[112.564225,27.979892],[112.563309,27.980948],[112.562295,27.980871],[112.561351,27.980457],[112.56058,27.97886],[112.559868,27.976871],[112.55908,27.975216],[112.556599,27.974908],[112.555568,27.974195],[112.553891,27.972629],[112.552117,27.972594],[112.550462,27.972728],[112.548662,27.973485],[112.547243,27.97436],[112.545311,27.975117],[112.543797,27.975253],[112.541259,27.975036],[112.539987,27.975234],[112.539466,27.975397],[112.53791,27.976716],[112.536325,27.978888],[112.535564,27.981471],[112.535131,27.983212],[112.534968,27.98434],[112.534398,27.986531],[112.534336,27.988672],[112.534145,27.99076],[112.533851,27.992334],[112.533383,27.993116],[112.532293,27.993658],[112.531134,27.994144],[112.529351,27.994225],[112.527205,27.994125],[112.524843,27.994248],[112.522047,27.994535],[112.519684,27.994941],[112.517347,27.994615],[112.515843,27.993907],[112.514651,27.993434],[112.513575,27.993526],[112.512487,27.993957],[112.511804,27.99468],[112.511605,27.99556],[112.511796,27.996521],[112.511718,27.996971],[112.511406,27.997955],[112.510299,27.99992],[112.509441,28.001267],[112.508828,28.003747],[112.508403,28.006119],[112.508093,28.008892],[112.50831,28.010935],[112.509029,28.013323],[112.510269,28.015418],[112.511243,28.016969],[112.512946,28.01721],[112.515541,28.017771],[112.516409,28.018827],[112.515507,28.019556],[112.513641,28.021007],[112.51107,28.022847],[112.50709,28.025174],[112.506044,28.025524],[112.50516,28.02603],[112.503343,28.027282],[112.501667,28.02911]]]]}}]}
