# Supplementary material for: The influence of extreme rainfall on crime: Spatiotemporal dynamics in Hunan Province, China
Source: PLoS One. 2026 Apr 22;21(4):e0345811. doi: 10.1371/journal.pone.0345811 (PMC13102242; doi:10.1371/journal.pone.0345811)
Supplement: S1 Data — S1 Raw Data. This is the original data1 required to replicate the manuscript’s results. S2 Raw Data. This is the original data1 required to replicate the manuscript’s results. (ZIP) [file pone.0345811.s001.zip › S1 Raw Data/S1_Hunan administrative boundary GeoJSON/430400.json]

{"type":"FeatureCollection","features":[{"type":"Feature","properties":{"adcode":430405,"name":"珠晖区","center":[112.626324,26.891063],"centroid":[112.671137,26.876829],"childrenNum":0,"level":"district","parent":{"adcode":430400},"subFeatureIndex":0,"acroutes":[100000,430000,430400]},"geometry":{"type":"MultiPolygon","coordinates":[[[[112.735527,26.976297],[112.73081,26.976966],[112.722178,26.981375],[112.716922,26.986834],[112.712554,26.994218],[112.710379,26.996634],[112.707994,27.005327],[112.701851,27.020828],[112.697813,27.024267],[112.692192,27.0272],[112.684534,27.027596],[112.670525,27.024608],[112.660065,27.020351],[112.655192,27.015916],[112.654252,27.01346],[112.653104,27.010485],[112.652477,27.001724],[112.655662,26.992362],[112.658133,26.980638],[112.661475,26.967888],[112.663163,26.953513],[112.662101,26.948338],[112.659282,26.943218],[112.655714,26.939054],[112.648091,26.932062],[112.640556,26.924634],[112.636588,26.921629],[112.628895,26.917327],[112.622682,26.914364],[112.617409,26.909092],[112.616382,26.90259],[112.617113,26.896799],[112.618627,26.89087],[112.620838,26.878507],[112.621917,26.876594],[112.629957,26.871389],[112.633925,26.869995],[112.639929,26.869025],[112.644854,26.866347],[112.648822,26.863259],[112.655697,26.861852],[112.660779,26.861469],[112.664486,26.859939],[112.666905,26.856113],[112.667479,26.850524],[112.666661,26.83135],[112.664764,26.823505],[112.664033,26.81384],[112.66278,26.810505],[112.656671,26.807252],[112.652077,26.80706],[112.638589,26.810683],[112.627834,26.811558],[112.620107,26.811612],[112.613946,26.810737],[112.603939,26.806062],[112.597465,26.800813],[112.592679,26.795194],[112.586239,26.782874],[112.584673,26.776571],[112.583333,26.77452],[112.595916,26.765658],[112.604513,26.761214],[112.618592,26.754854],[112.626685,26.750696],[112.636988,26.748002],[112.649431,26.747496],[112.654078,26.748905],[112.658621,26.751025],[112.669585,26.757453],[112.676041,26.760844],[112.681558,26.770732],[112.689547,26.773057],[112.690991,26.775969],[112.691409,26.780564],[112.693184,26.782437],[112.701259,26.78308],[112.704427,26.784091],[112.707263,26.78658],[112.709561,26.79157],[112.708638,26.793526],[112.708812,26.80557],[112.706219,26.813239],[112.706585,26.823655],[112.710744,26.83448],[112.713598,26.840657],[112.717932,26.847176],[112.723135,26.852027],[112.734013,26.860472],[112.735701,26.863041],[112.737337,26.867686],[112.737859,26.873466],[112.730515,26.886458],[112.726686,26.890365],[112.724806,26.893302],[112.720682,26.889586],[112.718715,26.891649],[112.718367,26.89602],[112.720159,26.898233],[112.718628,26.900145],[112.726947,26.90651],[112.71828,26.916754],[112.710553,26.914309],[112.700911,26.919526],[112.699449,26.923705],[112.701485,26.929495],[112.706132,26.936063],[112.705366,26.938371],[112.70206,26.941416],[112.700824,26.947888],[112.701085,26.950414],[112.7038,26.954127],[112.707716,26.955847],[112.713598,26.953922],[112.718489,26.955916],[112.718698,26.959247],[112.716348,26.962742],[112.716748,26.965322],[112.721151,26.966073],[112.726755,26.969253],[112.728322,26.970987],[112.735527,26.976297]]]]}},{"type":"Feature","properties":{"adcode":430406,"name":"雁峰区","center":[112.612241,26.893694],"centroid":[112.60766,26.832564],"childrenNum":0,"level":"district","parent":{"adcode":430400},"subFeatureIndex":1,"acroutes":[100000,430000,430400]},"geometry":{"type":"MultiPolygon","coordinates":[[[[112.600997,26.894873],[112.602216,26.889736],[112.603939,26.88557],[112.605279,26.877551],[112.604948,26.874927],[112.602111,26.871689],[112.590381,26.865281],[112.578651,26.858572],[112.573987,26.854487],[112.576006,26.848925],[112.572612,26.846452],[112.564485,26.835792],[112.562327,26.831924],[112.557663,26.828958],[112.55681,26.82658],[112.55688,26.821933],[112.554756,26.819814],[112.550179,26.812706],[112.547429,26.810997],[112.550545,26.810956],[112.552285,26.808619],[112.548891,26.799309],[112.54689,26.794975],[112.549674,26.786156],[112.552094,26.783613],[112.555087,26.781904],[112.559751,26.782669],[112.56177,26.785582],[112.563963,26.785035],[112.569845,26.778458],[112.57987,26.776926],[112.583333,26.77452],[112.584673,26.776571],[112.586239,26.782874],[112.592679,26.795194],[112.597465,26.800813],[112.603939,26.806062],[112.613946,26.810737],[112.620107,26.811612],[112.627834,26.811558],[112.638589,26.810683],[112.652077,26.80706],[112.656671,26.807252],[112.66278,26.810505],[112.664033,26.81384],[112.664764,26.823505],[112.666661,26.83135],[112.667479,26.850524],[112.666905,26.856113],[112.664486,26.859939],[112.660779,26.861469],[112.655697,26.861852],[112.648822,26.863259],[112.644854,26.866347],[112.639929,26.869025],[112.633925,26.869995],[112.629957,26.871389],[112.621917,26.876594],[112.620838,26.878507],[112.618627,26.89087],[112.617113,26.896799],[112.606166,26.896157],[112.600997,26.894873]]]]}},{"type":"Feature","properties":{"adcode":430407,"name":"石鼓区","center":[112.607635,26.903908],"centroid":[112.604714,26.96244],"childrenNum":0,"level":"district","parent":{"adcode":430400},"subFeatureIndex":2,"acroutes":[100000,430000,430400]},"geometry":{"type":"MultiPolygon","coordinates":[[[[112.617113,26.896799],[112.616382,26.90259],[112.617409,26.909092],[112.622682,26.914364],[112.628895,26.917327],[112.636588,26.921629],[112.640556,26.924634],[112.648091,26.932062],[112.655714,26.939054],[112.659282,26.943218],[112.662101,26.948338],[112.663163,26.953513],[112.661475,26.967888],[112.658133,26.980638],[112.655662,26.992362],[112.652477,27.001724],[112.653104,27.010485],[112.654252,27.01346],[112.64797,27.014497],[112.644837,27.010253],[112.641095,27.00953],[112.640382,27.007551],[112.63704,27.004658],[112.63483,27.005381],[112.634116,27.007551],[112.632393,27.007906],[112.62947,27.006296],[112.621708,27.005845],[112.616678,27.009366],[112.61264,27.010089],[112.612031,27.011181],[112.615773,27.014238],[112.612849,27.016053],[112.606184,27.015875],[112.600997,27.013214],[112.60051,27.011318],[112.602407,27.006268],[112.601259,27.002993],[112.598926,27.001915],[112.594541,27.002407],[112.591147,27.004085],[112.587997,27.006705],[112.584534,27.008247],[112.581036,27.008288],[112.575397,27.005491],[112.570176,27.000673],[112.569097,26.996429],[112.566904,26.995051],[112.559159,26.995788],[112.555801,26.994955],[112.550875,26.995078],[112.546403,26.995897],[112.535247,26.994887],[112.533594,26.991175],[112.534516,26.987571],[112.540224,26.984473],[112.543514,26.980706],[112.543305,26.975969],[112.544071,26.973799],[112.552215,26.973117],[112.554565,26.969212],[112.554199,26.967056],[112.548265,26.964121],[112.547064,26.95911],[112.543879,26.957022],[112.547569,26.950291],[112.551815,26.943942],[112.563006,26.931721],[112.568627,26.92772],[112.569497,26.925221],[112.579748,26.918242],[112.583698,26.916439],[112.58831,26.916043],[112.59381,26.916603],[112.597517,26.915292],[112.600301,26.912506],[112.600232,26.907439],[112.600997,26.894873],[112.606166,26.896157],[112.617113,26.896799]]]]}},{"type":"Feature","properties":{"adcode":430408,"name":"蒸湘区","center":[112.570608,26.89087],"centroid":[112.543531,26.879172],"childrenNum":0,"level":"district","parent":{"adcode":430400},"subFeatureIndex":3,"acroutes":[100000,430000,430400]},"geometry":{"type":"MultiPolygon","coordinates":[[[[112.600997,26.894873],[112.600232,26.907439],[112.600301,26.912506],[112.597517,26.915292],[112.59381,26.916603],[112.58831,26.916043],[112.583698,26.916439],[112.579748,26.918242],[112.569497,26.925221],[112.568627,26.92772],[112.563006,26.931721],[112.551815,26.943942],[112.547569,26.950291],[112.543879,26.957022],[112.538449,26.953076],[112.526771,26.946959],[112.527676,26.943505],[112.526023,26.938781],[112.523152,26.938972],[112.518418,26.943054],[112.513632,26.943846],[112.511839,26.941703],[112.510081,26.928662],[112.510482,26.922763],[112.510099,26.918461],[112.505939,26.914186],[112.50366,26.914678],[112.502319,26.918829],[112.500318,26.920974],[112.494766,26.921137],[112.492295,26.919731],[112.49052,26.91562],[112.490485,26.912643],[112.493217,26.90972],[112.498473,26.907876],[112.504199,26.907589],[112.505957,26.906278],[112.510812,26.899899],[112.512152,26.894996],[112.510447,26.890857],[112.512013,26.884409],[112.511978,26.881321],[112.508741,26.873725],[112.508811,26.870186],[112.514833,26.868656],[112.513754,26.863792],[112.510586,26.860608],[112.50996,26.857725],[112.510691,26.853189],[112.50855,26.849868],[112.504338,26.848925],[112.500214,26.849021],[112.498717,26.846178],[112.496768,26.846137],[112.490085,26.848597],[112.485804,26.849595],[112.48509,26.847914],[112.488379,26.845126],[112.485769,26.841614],[112.479277,26.842133],[112.47785,26.840029],[112.481644,26.83873],[112.482184,26.837104],[112.479782,26.833769],[112.485264,26.829272],[112.489336,26.824735],[112.494871,26.824092],[112.500475,26.827468],[112.505939,26.828316],[112.510012,26.825473],[112.512779,26.822684],[112.513266,26.820388],[112.508237,26.806254],[112.509977,26.803478],[112.513301,26.803396],[112.514728,26.80598],[112.518609,26.808851],[112.521046,26.808824],[112.527032,26.807334],[112.531923,26.808222],[112.539354,26.811093],[112.547429,26.810997],[112.550179,26.812706],[112.554756,26.819814],[112.55688,26.821933],[112.55681,26.82658],[112.557663,26.828958],[112.562327,26.831924],[112.564485,26.835792],[112.572612,26.846452],[112.576006,26.848925],[112.573987,26.854487],[112.578651,26.858572],[112.590381,26.865281],[112.602111,26.871689],[112.604948,26.874927],[112.605279,26.877551],[112.603939,26.88557],[112.602216,26.889736],[112.600997,26.894873]]]]}},{"type":"Feature","properties":{"adcode":430412,"name":"南岳区","center":[112.734147,27.240536],"centroid":[112.696422,27.257198],"childrenNum":0,"level":"district","parent":{"adcode":430400},"subFeatureIndex":4,"acroutes":[100000,430000,430400]},"geometry":{"type":"MultiPolygon","coordinates":[[[[112.574892,27.243696],[112.578025,27.242021],[112.579139,27.238194],[112.576981,27.236179],[112.571081,27.23498],[112.569253,27.232788],[112.570437,27.231344],[112.582619,27.228729],[112.589093,27.225365],[112.597534,27.226509],[112.60587,27.224602],[112.608777,27.224385],[112.61506,27.221647],[112.621273,27.213992],[112.623222,27.212453],[112.627764,27.210914],[112.63342,27.207372],[112.640225,27.206459],[112.645463,27.204716],[112.649118,27.205247],[112.649606,27.20413],[112.647883,27.199512],[112.648161,27.197578],[112.652181,27.199226],[112.655471,27.199553],[112.663163,27.204798],[112.670177,27.206378],[112.680462,27.206459],[112.682707,27.206078],[112.688154,27.198858],[112.69475,27.199716],[112.703,27.201828],[112.70977,27.201215],[112.717079,27.199158],[112.725119,27.197373],[112.727347,27.195153],[112.730132,27.189431],[112.733212,27.189758],[112.739042,27.194649],[112.741688,27.193695],[112.742906,27.189976],[112.745847,27.189935],[112.74884,27.193286],[112.751816,27.194758],[112.755993,27.192823],[112.762259,27.190861],[112.765217,27.19082],[112.76868,27.192155],[112.768698,27.19345],[112.764069,27.196624],[112.762467,27.199825],[112.764556,27.202495],[112.767497,27.202836],[112.76922,27.204689],[112.769324,27.211091],[112.763529,27.217179],[112.761528,27.224357],[112.761632,27.230745],[112.759544,27.231902],[112.751973,27.231998],[112.748318,27.2407],[112.750494,27.244431],[112.756394,27.245493],[112.766923,27.245357],[112.768628,27.246841],[112.768663,27.249851],[112.767445,27.252874],[112.766314,27.260035],[112.766853,27.267551],[112.768628,27.273922],[112.775381,27.274971],[112.777121,27.279463],[112.780567,27.283547],[112.781959,27.291428],[112.779105,27.297866],[112.772039,27.30361],[112.76198,27.30674],[112.750215,27.307271],[112.739321,27.311163],[112.732707,27.320649],[112.732011,27.330065],[112.728235,27.331235],[112.7219,27.330555],[112.713825,27.326119],[112.706202,27.325071],[112.703713,27.327738],[112.703852,27.329902],[112.699536,27.330786],[112.693602,27.328963],[112.68932,27.325248],[112.689268,27.321111],[112.68751,27.31662],[112.684082,27.31364],[112.679435,27.313695],[112.679122,27.320458],[112.675363,27.323506],[112.665582,27.323846],[112.660866,27.31349],[112.658655,27.306373],[112.656915,27.30376],[112.653104,27.303038],[112.645899,27.30048],[112.644541,27.294096],[112.63986,27.29151],[112.632707,27.29234],[112.619236,27.292857],[112.618331,27.289482],[112.619132,27.28646],[112.627016,27.278102],[112.630357,27.275801],[112.650998,27.273718],[112.658551,27.271377],[112.660222,27.269852],[112.660987,27.265332],[112.65923,27.26009],[112.652877,27.258265],[112.64616,27.260975],[112.642783,27.261383],[112.64066,27.259899],[112.64019,27.256141],[112.639981,27.241462],[112.636135,27.238126],[112.629383,27.237445],[112.622212,27.237513],[112.618871,27.239433],[112.606358,27.247849],[112.595028,27.250613],[112.588676,27.250654],[112.577329,27.247059],[112.574892,27.243696]]]]}},{"type":"Feature","properties":{"adcode":430421,"name":"衡阳县","center":[112.379643,26.962388],"centroid":[112.347267,27.102969],"childrenNum":0,"level":"district","parent":{"adcode":430400},"subFeatureIndex":5,"acroutes":[100000,430000,430400]},"geometry":{"type":"MultiPolygon","coordinates":[[[[112.00162,26.944311],[112.002003,26.937989],[112.003674,26.933715],[112.003447,26.928266],[112.004318,26.925357],[112.007067,26.920878],[112.010722,26.917573],[112.015699,26.908245],[112.015874,26.905131],[112.020851,26.902454],[112.02421,26.896812],[112.027934,26.893684],[112.035853,26.890406],[112.03902,26.886157],[112.038585,26.883343],[112.039682,26.882223],[112.051586,26.879805],[112.055936,26.881116],[112.059469,26.879217],[112.063959,26.87934],[112.072766,26.876471],[112.080928,26.875269],[112.089282,26.876854],[112.095999,26.876772],[112.101151,26.877455],[112.105711,26.876936],[112.114203,26.876867],[112.120051,26.878466],[112.122174,26.879654],[112.138969,26.888357],[112.14586,26.891089],[112.151377,26.894777],[112.156181,26.896785],[112.158078,26.899763],[112.162272,26.901525],[112.160532,26.894504],[112.16175,26.891061],[112.164343,26.887414],[112.166014,26.887182],[112.168955,26.891895],[112.174977,26.890023],[112.176647,26.890938],[112.177465,26.894736],[112.180232,26.895515],[112.183435,26.894449],[112.186219,26.896539],[112.191336,26.896129],[112.196592,26.899954],[112.198732,26.900432],[112.203484,26.903628],[112.207817,26.904011],[112.210897,26.902331],[112.212655,26.900036],[112.215039,26.899858],[112.223985,26.902576],[112.232199,26.906838],[112.235715,26.904939],[112.239752,26.89867],[112.241824,26.897468],[112.245861,26.897796],[112.249029,26.89602],[112.255886,26.894121],[112.2637,26.890187],[112.264239,26.894121],[112.26638,26.899148],[112.270087,26.901047],[112.274246,26.899763],[112.283087,26.894927],[112.284845,26.894914],[112.293042,26.900582],[112.296175,26.900746],[112.29795,26.897673],[112.302457,26.896457],[112.305277,26.892441],[112.309158,26.891485],[112.312273,26.88878],[112.317825,26.888739],[112.323237,26.885925],[112.326857,26.885898],[112.333697,26.887223],[112.33904,26.891977],[112.34748,26.892974],[112.350056,26.891772],[112.356443,26.885515],[112.357714,26.881157],[112.359837,26.880228],[112.364814,26.881294],[112.369826,26.885829],[112.372176,26.887018],[112.376301,26.886799],[112.378859,26.889832],[112.380164,26.888889],[112.381452,26.880269],[112.38274,26.878275],[112.386621,26.877605],[112.385333,26.873752],[112.389214,26.873042],[112.396628,26.876335],[112.397759,26.877387],[112.397864,26.880747],[112.400126,26.883753],[112.41076,26.882961],[112.4125,26.883999],[112.418574,26.885624],[112.421028,26.887537],[112.418086,26.891485],[112.418104,26.897167],[112.424613,26.901552],[112.422785,26.905431],[112.4251,26.908217],[112.426562,26.913121],[112.429538,26.91842],[112.43589,26.921151],[112.436639,26.925207],[112.436116,26.927324],[112.433558,26.927788],[112.437544,26.930547],[112.441233,26.930506],[112.446141,26.929208],[112.449448,26.927611],[112.455295,26.923609],[112.457401,26.921028],[112.458532,26.916685],[112.457175,26.913571],[112.457975,26.911386],[112.463475,26.906524],[112.465685,26.906182],[112.47028,26.907617],[112.47329,26.906578],[112.476388,26.902932],[112.479434,26.901252],[112.485299,26.908286],[112.487335,26.908122],[112.487805,26.905909],[112.490502,26.902344],[112.494418,26.902044],[112.496959,26.904161],[112.498473,26.907876],[112.493217,26.90972],[112.490485,26.912643],[112.49052,26.91562],[112.492295,26.919731],[112.494766,26.921137],[112.500318,26.920974],[112.502319,26.918829],[112.50366,26.914678],[112.505939,26.914186],[112.510099,26.918461],[112.510482,26.922763],[112.510081,26.928662],[112.511839,26.941703],[112.513632,26.943846],[112.518418,26.943054],[112.523152,26.938972],[112.526023,26.938781],[112.527676,26.943505],[112.526771,26.946959],[112.538449,26.953076],[112.543879,26.957022],[112.547064,26.95911],[112.548265,26.964121],[112.554199,26.967056],[112.554565,26.969212],[112.552215,26.973117],[112.544071,26.973799],[112.543305,26.975969],[112.543514,26.980706],[112.540224,26.984473],[112.534516,26.987571],[112.533594,26.991175],[112.535247,26.994887],[112.546403,26.995897],[112.550875,26.995078],[112.555801,26.994955],[112.559159,26.995788],[112.566904,26.995051],[112.569097,26.996429],[112.570176,27.000673],[112.575397,27.005491],[112.581036,27.008288],[112.584534,27.008247],[112.587997,27.006705],[112.591147,27.004085],[112.594541,27.002407],[112.598926,27.001915],[112.601259,27.002993],[112.602407,27.006268],[112.60051,27.011318],[112.600997,27.013214],[112.606184,27.015875],[112.612849,27.016053],[112.615773,27.014238],[112.612031,27.011181],[112.61264,27.010089],[112.616678,27.009366],[112.621708,27.005845],[112.62947,27.006296],[112.632393,27.007906],[112.634116,27.007551],[112.63483,27.005381],[112.63704,27.004658],[112.640382,27.007551],[112.641095,27.00953],[112.644837,27.010253],[112.64797,27.014497],[112.654252,27.01346],[112.655192,27.015916],[112.660065,27.020351],[112.670525,27.024608],[112.684534,27.027596],[112.692192,27.0272],[112.697813,27.024267],[112.701851,27.020828],[112.707994,27.005327],[112.710379,26.996634],[112.712554,26.994218],[112.716922,26.986834],[112.722178,26.981375],[112.73081,26.976966],[112.735527,26.976297],[112.737406,26.983463],[112.737372,26.98622],[112.73939,26.991188],[112.742558,26.994805],[112.748162,26.994],[112.751851,26.996593],[112.751173,26.999159],[112.74757,26.999063],[112.746752,27.002884],[112.745046,27.003758],[112.739843,27.003894],[112.73939,27.006637],[112.743428,27.010717],[112.743115,27.013801],[112.740365,27.016162],[112.738137,27.016707],[112.727347,27.014824],[112.720664,27.009871],[112.718245,27.01114],[112.719289,27.025672],[112.720734,27.029847],[112.717688,27.034445],[112.718854,27.036587],[112.724684,27.042207],[112.727277,27.045809],[112.727939,27.049287],[112.727956,27.060677],[112.72646,27.063473],[112.728374,27.065287],[112.728478,27.068983],[112.725259,27.069352],[112.727086,27.075216],[112.726686,27.07808],[112.72451,27.082212],[112.722404,27.084544],[112.716922,27.08494],[112.716365,27.089167],[112.714956,27.09184],[112.711649,27.092276],[112.708569,27.089494],[112.704427,27.090367],[112.700058,27.097935],[112.69489,27.10392],[112.692209,27.104589],[112.687319,27.102666],[112.675189,27.095671],[112.66948,27.10028],[112.665286,27.102952],[112.659908,27.103048],[112.656706,27.104493],[112.65145,27.109292],[112.649606,27.112469],[112.653208,27.121807],[112.654531,27.128174],[112.657193,27.130382],[112.659404,27.130941],[112.668836,27.130818],[112.672717,27.134689],[112.671934,27.140046],[112.665112,27.144176],[112.663737,27.145893],[112.663302,27.150118],[112.665408,27.158813],[112.665982,27.16346],[112.665112,27.171854],[112.654687,27.182455],[112.650806,27.18315],[112.652268,27.187591],[112.648944,27.193273],[112.648161,27.197578],[112.647883,27.199512],[112.649606,27.20413],[112.649118,27.205247],[112.645463,27.204716],[112.640225,27.206459],[112.63342,27.207372],[112.627764,27.210914],[112.623222,27.212453],[112.621273,27.213992],[112.61506,27.221647],[112.608777,27.224385],[112.60587,27.224602],[112.597534,27.226509],[112.589093,27.225365],[112.582619,27.228729],[112.570437,27.231344],[112.569253,27.232788],[112.571081,27.23498],[112.576981,27.236179],[112.579139,27.238194],[112.578025,27.242021],[112.574892,27.243696],[112.567165,27.244104],[112.562379,27.245752],[112.556392,27.24552],[112.55044,27.246365],[112.54863,27.250395],[112.54501,27.24936],[112.539598,27.253255],[112.537823,27.253568],[112.538832,27.24917],[112.536465,27.248339],[112.530583,27.249006],[112.528164,27.25399],[112.527746,27.257544],[112.531905,27.260172],[112.531749,27.263385],[112.533628,27.268],[112.533402,27.269348],[112.530078,27.271091],[112.526441,27.274971],[112.526754,27.276672],[112.530757,27.284595],[112.530705,27.286746],[112.526893,27.289836],[112.526737,27.293048],[112.528112,27.297975],[112.527781,27.300466],[112.521637,27.30361],[112.518035,27.306359],[112.516643,27.310619],[112.517983,27.316811],[112.511439,27.321138],[112.510203,27.324214],[112.505974,27.325561],[112.502372,27.328636],[112.50272,27.332596],[112.500022,27.333875],[112.499013,27.339059],[112.500597,27.343344],[112.50305,27.343467],[112.50312,27.345875],[112.501554,27.348052],[112.497621,27.347943],[112.494732,27.349603],[112.489336,27.349847],[112.486065,27.346324],[112.480739,27.348555],[112.47705,27.349331],[112.474352,27.348677],[112.471794,27.351725],[112.469949,27.355942],[112.468957,27.356201],[112.466399,27.352936],[112.462901,27.356078],[112.461352,27.356432],[112.459907,27.355167],[112.456183,27.356296],[112.455034,27.354337],[112.456392,27.350854],[112.456009,27.347861],[112.454408,27.347412],[112.451901,27.349807],[112.449639,27.349126],[112.440433,27.344827],[112.4381,27.344596],[112.435333,27.348351],[112.432357,27.354214],[112.424178,27.354854],[112.418748,27.357438],[112.415493,27.358255],[112.408532,27.361451],[112.391633,27.359289],[112.382949,27.358785],[112.368121,27.356092],[112.370523,27.363873],[112.368086,27.367355],[112.362621,27.367396],[112.360307,27.366008],[112.361072,27.36356],[112.358758,27.362472],[112.352075,27.365832],[112.345705,27.365491],[112.339266,27.365927],[112.335472,27.368865],[112.331069,27.370184],[112.325326,27.367763],[112.321532,27.364022],[112.312116,27.367083],[112.309349,27.365532],[112.308357,27.362934],[112.309123,27.360404],[112.307417,27.359003],[112.303467,27.359819],[112.299725,27.358744],[112.298785,27.356473],[112.296001,27.35397],[112.292155,27.348419],[112.28662,27.343739],[112.283401,27.339739],[112.282565,27.337127],[112.285715,27.333779],[112.287838,27.328935],[112.286394,27.324241],[112.28079,27.319873],[112.280163,27.315192],[112.281277,27.312987],[112.27985,27.312211],[112.272976,27.311953],[112.267998,27.308836],[112.26725,27.305066],[112.265144,27.305475],[112.257521,27.310347],[112.256112,27.310673],[112.254232,27.308169],[112.253762,27.305257],[112.255903,27.303161],[112.255851,27.297798],[112.254928,27.295689],[112.248489,27.293851],[112.244121,27.289795],[112.239039,27.287835],[112.237246,27.284935],[112.237995,27.281069],[112.235941,27.277789],[112.236585,27.273214],[112.233209,27.269457],[112.23307,27.265373],[112.230842,27.263031],[112.226595,27.260866],[112.223776,27.261206],[112.22073,27.264229],[112.216623,27.266312],[112.21396,27.268899],[112.21403,27.274807],[112.217546,27.275556],[112.211507,27.278224],[112.209697,27.281777],[112.207069,27.282676],[112.206216,27.285126],[112.208583,27.291251],[112.205363,27.296533],[112.197671,27.295811],[112.193912,27.297975],[112.192798,27.300657],[112.195461,27.303161],[112.195391,27.304576],[112.191997,27.307911],[112.191858,27.31115],[112.190622,27.311789],[112.185906,27.309272],[112.18239,27.309789],[112.180232,27.314293],[112.177639,27.317559],[112.174837,27.319628],[112.163891,27.324554],[112.160097,27.322935],[112.159105,27.321519],[112.159226,27.316403],[112.153796,27.30968],[112.152822,27.30772],[112.153675,27.305665],[112.159505,27.308836],[112.161089,27.308346],[112.16088,27.305039],[112.157956,27.303025],[112.155311,27.302426],[112.153692,27.300194],[112.158391,27.290067],[112.161176,27.287753],[112.162811,27.2842],[112.163055,27.277299],[112.158948,27.271744],[112.155937,27.26894],[112.150542,27.265849],[112.149724,27.259355],[112.150716,27.254616],[112.155763,27.248898],[112.160062,27.247522],[112.156859,27.243777],[112.154075,27.239393],[112.152317,27.238453],[112.146156,27.23829],[112.140587,27.236996],[112.137924,27.236982],[112.1346,27.234694],[112.132808,27.229601],[112.127952,27.22764],[112.127848,27.226073],[112.13018,27.22211],[112.129519,27.220898],[112.125986,27.220094],[112.118659,27.223172],[112.115021,27.221906],[112.11262,27.222314],[112.111837,27.215913],[112.112568,27.21327],[112.114673,27.21214],[112.114203,27.210737],[112.109417,27.210968],[112.10719,27.214156],[112.100855,27.208489],[112.099584,27.20665],[112.098018,27.209524],[112.097148,27.207495],[112.094938,27.208871],[112.092153,27.205683],[112.09278,27.202482],[112.089995,27.19973],[112.088516,27.195262],[112.092553,27.195221],[112.091266,27.192605],[112.086828,27.191883],[112.086793,27.189417],[112.089543,27.190684],[112.091701,27.190289],[112.09278,27.187169],[112.08996,27.185493],[112.084165,27.187101],[112.076734,27.185166],[112.074158,27.185779],[112.075289,27.188082],[112.070677,27.191066],[112.067545,27.188123],[112.068484,27.185207],[112.063925,27.18161],[112.058129,27.175438],[112.054248,27.167766],[112.052073,27.16162],[112.051725,27.158418],[112.04901,27.1508],[112.049079,27.147692],[112.052473,27.142854],[112.048662,27.135453],[112.046608,27.132699],[112.046434,27.128664],[112.049045,27.123961],[112.054039,27.119354],[112.056023,27.116641],[112.05665,27.111242],[112.054596,27.107056],[112.051707,27.102871],[112.051185,27.100335],[112.052125,27.093735],[112.056232,27.085758],[112.056197,27.081258],[112.054509,27.079621],[112.046939,27.077262],[112.046243,27.074275],[112.050559,27.071097],[112.060601,27.067892],[112.071808,27.064987],[112.074784,27.060623],[112.075759,27.057008],[112.075881,27.05252],[112.077534,27.049656],[112.082807,27.049396],[112.083451,27.046395],[112.07924,27.044172],[112.078039,27.041784],[112.079518,27.038619],[112.082181,27.036505],[112.084861,27.036041],[112.086845,27.033926],[112.085783,27.029438],[112.086114,27.027337],[112.089282,27.025072],[112.089386,27.019668],[112.08681,27.013242],[112.082842,27.009298],[112.08098,27.008561],[112.072296,27.011618],[112.067266,27.010294],[112.060096,27.013037],[112.055031,27.011113],[112.050176,27.006446],[112.048731,27.004099],[112.047722,26.999199],[112.037315,26.996675],[112.043214,26.995651],[112.043789,26.992962],[112.047182,26.987681],[112.047652,26.985729],[112.047618,26.976611],[112.04713,26.975273],[112.042327,26.970987],[112.036183,26.972584],[112.034304,26.971711],[112.031049,26.967861],[112.026716,26.965704],[112.021913,26.966346],[112.019859,26.964912],[112.018919,26.959725],[112.016291,26.955424],[112.012723,26.953376],[112.00705,26.952653],[112.005257,26.94883],[112.00162,26.944311]]]]}},{"type":"Feature","properties":{"adcode":430422,"name":"衡南县","center":[112.677459,26.739973],"childrenNum":0,"level":"district","parent":{"adcode":430400},"subFeatureIndex":6,"acroutes":[100000,430000,430400]},"geometry":{"type":"MultiPolygon","coordinates":[[[[112.583333,26.77452],[112.57987,26.776926],[112.569845,26.778458],[112.563963,26.785035],[112.56177,26.785582],[112.559751,26.782669],[112.555087,26.781904],[112.552094,26.783613],[112.549674,26.786156],[112.54689,26.794975],[112.548891,26.799309],[112.552285,26.808619],[112.550545,26.810956],[112.547429,26.810997],[112.539354,26.811093],[112.531923,26.808222],[112.527032,26.807334],[112.521046,26.808824],[112.518609,26.808851],[112.514728,26.80598],[112.513301,26.803396],[112.509977,26.803478],[112.508237,26.806254],[112.513266,26.820388],[112.512779,26.822684],[112.510012,26.825473],[112.505939,26.828316],[112.500475,26.827468],[112.494871,26.824092],[112.489336,26.824735],[112.485264,26.829272],[112.479782,26.833769],[112.482184,26.837104],[112.481644,26.83873],[112.47785,26.840029],[112.479277,26.842133],[112.485769,26.841614],[112.488379,26.845126],[112.48509,26.847914],[112.485804,26.849595],[112.490085,26.848597],[112.496768,26.846137],[112.498717,26.846178],[112.500214,26.849021],[112.504338,26.848925],[112.50855,26.849868],[112.510691,26.853189],[112.50996,26.857725],[112.510586,26.860608],[112.513754,26.863792],[112.514833,26.868656],[112.508811,26.870186],[112.508741,26.873725],[112.511978,26.881321],[112.512013,26.884409],[112.510447,26.890857],[112.512152,26.894996],[112.510812,26.899899],[112.505957,26.906278],[112.504199,26.907589],[112.498473,26.907876],[112.496959,26.904161],[112.494418,26.902044],[112.490502,26.902344],[112.487805,26.905909],[112.487335,26.908122],[112.485299,26.908286],[112.479434,26.901252],[112.476388,26.902932],[112.47329,26.906578],[112.47028,26.907617],[112.465685,26.906182],[112.463475,26.906524],[112.457975,26.911386],[112.457175,26.913571],[112.458532,26.916685],[112.457401,26.921028],[112.455295,26.923609],[112.449448,26.927611],[112.446141,26.929208],[112.441233,26.930506],[112.437544,26.930547],[112.433558,26.927788],[112.436116,26.927324],[112.436639,26.925207],[112.43589,26.921151],[112.429538,26.91842],[112.426562,26.913121],[112.4251,26.908217],[112.422785,26.905431],[112.424613,26.901552],[112.418104,26.897167],[112.418086,26.891485],[112.421028,26.887537],[112.418574,26.885624],[112.4125,26.883999],[112.41076,26.882961],[112.400126,26.883753],[112.397864,26.880747],[112.397759,26.877387],[112.396628,26.876335],[112.389214,26.873042],[112.385333,26.873752],[112.386621,26.877605],[112.38274,26.878275],[112.381452,26.880269],[112.380164,26.888889],[112.378859,26.889832],[112.376301,26.886799],[112.372176,26.887018],[112.369826,26.885829],[112.364814,26.881294],[112.359837,26.880228],[112.357714,26.881157],[112.356443,26.885515],[112.350056,26.891772],[112.34748,26.892974],[112.33904,26.891977],[112.333697,26.887223],[112.326857,26.885898],[112.323237,26.885925],[112.317825,26.888739],[112.312273,26.88878],[112.309158,26.891485],[112.305277,26.892441],[112.302457,26.896457],[112.29795,26.897673],[112.296175,26.900746],[112.293042,26.900582],[112.284845,26.894914],[112.283087,26.894927],[112.274246,26.899763],[112.270087,26.901047],[112.26638,26.899148],[112.264239,26.894121],[112.2637,26.890187],[112.255886,26.894121],[112.249029,26.89602],[112.245861,26.897796],[112.241824,26.897468],[112.239752,26.89867],[112.235715,26.904939],[112.232199,26.906838],[112.223985,26.902576],[112.215039,26.899858],[112.212655,26.900036],[112.210897,26.902331],[112.207817,26.904011],[112.203484,26.903628],[112.198732,26.900432],[112.196592,26.899954],[112.191336,26.896129],[112.186219,26.896539],[112.183435,26.894449],[112.180232,26.895515],[112.177465,26.894736],[112.176647,26.890938],[112.174977,26.890023],[112.168955,26.891895],[112.166014,26.887182],[112.164343,26.887414],[112.16175,26.891061],[112.160532,26.894504],[112.162272,26.901525],[112.158078,26.899763],[112.156181,26.896785],[112.151377,26.894777],[112.14586,26.891089],[112.138969,26.888357],[112.122174,26.879654],[112.120973,26.877728],[112.117179,26.876348],[112.116483,26.873452],[112.1212,26.869353],[112.127709,26.859256],[112.133817,26.85338],[112.135993,26.847805],[112.140935,26.843896],[112.142032,26.841887],[112.145338,26.840425],[112.14828,26.842024],[112.153414,26.842844],[112.158669,26.84089],[112.159905,26.839318],[112.160375,26.831391],[112.161611,26.830694],[112.165909,26.83109],[112.171861,26.829847],[112.176334,26.832102],[112.17931,26.83202],[112.179136,26.829778],[112.184079,26.825514],[112.18655,26.822493],[112.197514,26.817176],[112.202318,26.817818],[112.205137,26.817162],[112.204563,26.813745],[112.205433,26.811366],[112.208948,26.81045],[112.214918,26.810273],[112.221618,26.808017],[112.224977,26.810355],[112.226126,26.806923],[112.230268,26.804763],[112.233975,26.807306],[112.240536,26.804135],[112.241388,26.801318],[112.248454,26.799008],[112.253519,26.799459],[112.25559,26.797572],[112.256094,26.793143],[112.26055,26.787127],[112.256738,26.787742],[112.253832,26.783599],[112.248071,26.782273],[112.245739,26.785349],[112.245339,26.781111],[112.244138,26.778827],[112.247236,26.776516],[112.247149,26.775203],[112.243529,26.774123],[112.240414,26.774465],[112.238412,26.775969],[112.236881,26.774684],[112.237194,26.771867],[112.235993,26.770581],[112.235123,26.766287],[112.238569,26.765002],[112.240884,26.766917],[112.242241,26.764277],[112.246192,26.76332],[112.251187,26.763265],[112.254354,26.755538],[112.25371,26.753363],[112.257382,26.752707],[112.257713,26.751148],[112.261072,26.747127],[112.257469,26.742353],[112.259749,26.740807],[112.255659,26.735049],[112.24969,26.734611],[112.249812,26.732545],[112.241267,26.732258],[112.235367,26.730835],[112.22978,26.727648],[112.222297,26.728031],[112.218712,26.729823],[112.210741,26.730274],[112.205711,26.732627],[112.202787,26.731971],[112.198297,26.726868],[112.199724,26.72405],[112.203919,26.72115],[112.204389,26.719522],[112.20317,26.715048],[112.204719,26.711231],[112.202265,26.707974],[112.202805,26.70573],[112.204214,26.708084],[112.207399,26.709671],[112.207939,26.707605],[112.210776,26.706839],[112.209488,26.704075],[112.211611,26.701803],[112.211594,26.699368],[112.215039,26.697849],[112.220313,26.698601],[112.222871,26.697712],[112.222279,26.694223],[112.219686,26.685492],[112.223428,26.685382],[112.225255,26.686682],[112.226822,26.68504],[112.227065,26.680921],[112.231625,26.679703],[112.234897,26.674995],[112.24245,26.673996],[112.243529,26.673038],[112.243459,26.66603],[112.24433,26.662594],[112.247584,26.662074],[112.254911,26.666495],[112.259349,26.666016],[112.261263,26.66295],[112.261002,26.658392],[112.261681,26.652383],[112.260811,26.647277],[112.253171,26.634777],[112.253484,26.630971],[112.256791,26.629082],[112.262116,26.627849],[112.270853,26.621441],[112.277797,26.621332],[112.280668,26.623358],[112.281904,26.628151],[112.283505,26.629698],[112.285576,26.628808],[112.288169,26.62355],[112.290588,26.623221],[112.294574,26.625371],[112.300334,26.625207],[112.302109,26.623071],[112.29976,26.617826],[112.299673,26.615334],[112.3015,26.612322],[112.304059,26.610117],[112.307104,26.609911],[112.314849,26.611979],[112.31685,26.611651],[112.318451,26.604721],[112.321149,26.604571],[112.325935,26.609829],[112.327014,26.607707],[112.32503,26.604612],[112.32851,26.603708],[112.3322,26.604653],[112.336046,26.601065],[112.33944,26.599914],[112.340484,26.593683],[112.336464,26.582643],[112.332513,26.577904],[112.328737,26.576],[112.323307,26.574917],[112.322245,26.573739],[112.321932,26.56926],[112.326962,26.564232],[112.33347,26.566287],[112.339788,26.567616],[112.346593,26.567684],[112.355242,26.566397],[112.362935,26.563602],[112.373081,26.557355],[112.376301,26.553738],[112.381,26.546983],[112.384028,26.544572],[112.387891,26.543749],[112.390015,26.544613],[112.391389,26.546901],[112.392712,26.554094],[112.396123,26.56078],[112.401762,26.567342],[112.415667,26.584972],[112.418104,26.587697],[112.425204,26.590272],[112.428006,26.589245],[112.431035,26.586821],[112.435194,26.580383],[112.438118,26.57152],[112.441686,26.563999],[112.445984,26.557259],[112.451031,26.554094],[112.464293,26.549573],[112.470541,26.550299],[112.481696,26.550847],[112.485351,26.552354],[112.490972,26.557053],[112.493148,26.560013],[112.494088,26.563945],[112.492939,26.567945],[112.492904,26.573534],[112.494349,26.577452],[112.497899,26.582451],[112.502267,26.581602],[112.507192,26.578534],[112.511143,26.574233],[112.522264,26.568315],[112.526563,26.566616],[112.531784,26.565561],[112.537631,26.566849],[112.541147,26.572315],[112.546716,26.579451],[112.552389,26.584287],[112.558011,26.585752],[112.562344,26.587615],[112.567252,26.590505],[112.578408,26.594011],[112.595132,26.596394],[112.607628,26.597887],[112.613058,26.599079],[112.620159,26.599791],[112.622386,26.59875],[112.624718,26.592368],[112.627625,26.587149],[112.630862,26.584752],[112.634708,26.5853],[112.637649,26.587588],[112.645933,26.595614],[112.651903,26.599599],[112.657663,26.601517],[112.662589,26.600763],[112.667183,26.597737],[112.668401,26.593409],[112.665547,26.58367],[112.662171,26.575548],[112.668906,26.576095],[112.675485,26.576027],[112.676598,26.578136],[112.676424,26.583533],[112.677712,26.585588],[112.681819,26.587985],[112.695638,26.591382],[112.703313,26.591368],[112.706237,26.589916],[112.707768,26.587738],[112.706828,26.58126],[112.709996,26.578767],[112.716139,26.579547],[112.719446,26.576548],[112.719881,26.569178],[112.723292,26.568726],[112.72954,26.572219],[112.736501,26.574794],[112.740574,26.575575],[112.744037,26.574191],[112.745238,26.576534],[112.744455,26.581465],[112.744925,26.584273],[112.748771,26.587519],[112.756811,26.590464],[112.765374,26.591395],[112.769394,26.592738],[112.772544,26.596792],[112.773414,26.604064],[112.771848,26.60883],[112.77244,26.611294],[112.786328,26.620894],[112.793585,26.6303],[112.795934,26.636817],[112.793985,26.64176],[112.798075,26.646428],[112.798754,26.651589],[112.797309,26.654806],[112.798162,26.657899],[112.800651,26.658556],[112.806498,26.657092],[112.8093,26.657872],[112.811737,26.660035],[112.813042,26.663347],[112.813146,26.669821],[112.814313,26.672846],[112.817776,26.67546],[112.822423,26.676514],[112.826721,26.680264],[112.829593,26.681044],[112.833509,26.684],[112.836154,26.682372],[112.835945,26.67791],[112.833039,26.6726],[112.831925,26.666933],[112.833804,26.664908],[112.840748,26.664456],[112.845761,26.667919],[112.848423,26.668809],[112.854793,26.668822],[112.859788,26.667714],[112.872284,26.662896],[112.878566,26.659419],[112.88149,26.656421],[112.882743,26.651055],[112.882134,26.630218],[112.882621,26.61973],[112.882151,26.616772],[112.879402,26.611719],[112.876826,26.60909],[112.876426,26.606652],[112.877888,26.605214],[112.884188,26.604283],[112.894108,26.60138],[112.897484,26.601243],[112.903732,26.603543],[112.911006,26.611294],[112.916523,26.614526],[112.92258,26.613349],[112.924425,26.613883],[112.925939,26.617101],[112.92841,26.619716],[112.931873,26.618538],[112.935041,26.612349],[112.940384,26.609295],[112.946144,26.604571],[112.953871,26.602941],[112.955908,26.601722],[112.966593,26.601612],[112.967829,26.60557],[112.969952,26.607159],[112.975939,26.609898],[112.979681,26.613883],[112.982222,26.619374],[112.981926,26.624769],[112.983753,26.629451],[112.983075,26.631642],[112.984171,26.639377],[112.982883,26.646537],[112.984119,26.649399],[112.983423,26.651411],[112.977453,26.656585],[112.970422,26.65805],[112.967672,26.658009],[112.965706,26.660021],[112.964592,26.665811],[112.963391,26.668507],[112.958744,26.670191],[112.958048,26.672258],[112.954376,26.676911],[112.948581,26.679744],[112.947188,26.682673],[112.947589,26.685314],[112.949207,26.686847],[112.955229,26.688722],[112.956012,26.69061],[112.955072,26.692895],[112.944526,26.701023],[112.94517,26.702925],[112.948059,26.703473],[112.956882,26.702583],[112.965166,26.699217],[112.97265,26.697808],[112.976687,26.697972],[112.980899,26.702939],[112.984362,26.704362],[112.990889,26.703131],[112.997798,26.702761],[112.997955,26.698232],[113.000165,26.694264],[113.007091,26.687873],[113.012521,26.686203],[113.015915,26.68452],[113.017568,26.682344],[113.021275,26.683234],[113.028759,26.688475],[113.036608,26.692977],[113.038557,26.697151],[113.041637,26.698793],[113.058954,26.699409],[113.066298,26.701749],[113.068978,26.703746],[113.075557,26.705881],[113.078341,26.705703],[113.082205,26.703979],[113.083545,26.69919],[113.085895,26.698383],[113.090663,26.694729],[113.094492,26.693566],[113.099434,26.69061],[113.105195,26.691308],[113.108902,26.692772],[113.110642,26.699751],[113.11783,26.705594],[113.120145,26.705293],[113.119657,26.702474],[113.122372,26.700449],[113.12507,26.695331],[113.134972,26.690145],[113.139828,26.691185],[113.144544,26.691253],[113.148495,26.692307],[113.151454,26.694223],[113.15295,26.697999],[113.152272,26.700517],[113.147973,26.703664],[113.140611,26.706592],[113.13814,26.708508],[113.134798,26.712599],[113.134694,26.714843],[113.136922,26.715568],[113.139167,26.717948],[113.137983,26.719973],[113.133545,26.722066],[113.12232,26.723202],[113.12011,26.724884],[113.12138,26.730999],[113.124774,26.734652],[113.131405,26.738085],[113.132188,26.74249],[113.129055,26.744117],[113.120005,26.742367],[113.115341,26.744131],[113.113827,26.750792],[113.111774,26.754293],[113.108502,26.755292],[113.101958,26.753254],[113.096894,26.756304],[113.095588,26.759915],[113.096841,26.772605],[113.095832,26.774397],[113.097259,26.78163],[113.092264,26.788768],[113.091551,26.794223],[113.089863,26.799213],[113.086034,26.806349],[113.083876,26.809398],[113.078115,26.809261],[113.072859,26.811093],[113.070928,26.81343],[113.069013,26.817887],[113.070492,26.821277],[113.075052,26.825199],[113.075818,26.828534],[113.070997,26.833099],[113.070806,26.835505],[113.073468,26.840616],[113.073938,26.848706],[113.071693,26.857356],[113.074687,26.861674],[113.082135,26.864311],[113.084085,26.866661],[113.088784,26.870064],[113.088992,26.872987],[113.083267,26.876061],[113.078933,26.877687],[113.073747,26.878643],[113.069988,26.880898],[113.070405,26.891499],[113.06367,26.89796],[113.063061,26.901224],[113.064314,26.904612],[113.063357,26.906387],[113.063479,26.911605],[113.064975,26.913776],[113.070371,26.917641],[113.072198,26.920209],[113.073451,26.925467],[113.076027,26.931762],[113.074774,26.936705],[113.074791,26.945239],[113.074043,26.947246],[113.066716,26.951533],[113.060938,26.952366],[113.052166,26.952421],[113.046145,26.954114],[113.040071,26.949376],[113.036869,26.948598],[113.034049,26.949239],[113.032135,26.951943],[113.029455,26.953895],[113.017899,26.953199],[113.015532,26.95425],[113.011964,26.959124],[113.011547,26.962264],[113.009737,26.965008],[113.006099,26.965363],[112.997746,26.96139],[112.989566,26.958469],[112.980812,26.955929],[112.974286,26.951492],[112.965984,26.947847],[112.958083,26.945649],[112.953454,26.943327],[112.949068,26.942085],[112.941428,26.939081],[112.935493,26.935039],[112.930603,26.930833],[112.926078,26.925289],[112.923502,26.923705],[112.917481,26.923568],[112.911964,26.92279],[112.904515,26.919458],[112.900356,26.917027],[112.897762,26.912916],[112.897188,26.903519],[112.89865,26.894736],[112.897571,26.888603],[112.894525,26.881977],[112.892333,26.878616],[112.883022,26.87128],[112.879837,26.867591],[112.875956,26.865787],[112.874651,26.863437],[112.87204,26.863519],[112.871936,26.8655],[112.869934,26.865418],[112.869029,26.863519],[112.865322,26.861784],[112.863129,26.857247],[112.859248,26.855607],[112.853001,26.856372],[112.849781,26.853995],[112.845134,26.859051],[112.840696,26.861387],[112.838225,26.856509],[112.834466,26.856441],[112.830759,26.858381],[112.827748,26.858846],[112.824807,26.857206],[112.821674,26.857466],[112.821013,26.85998],[112.822074,26.863109],[112.821848,26.883917],[112.82016,26.88531],[112.815217,26.886062],[112.811093,26.889887],[112.81024,26.89434],[112.810449,26.89796],[112.811528,26.900036],[112.807194,26.901293],[112.804636,26.903109],[112.79623,26.904721],[112.795795,26.906674],[112.791688,26.914432],[112.785962,26.918939],[112.785597,26.921069],[112.787337,26.923063],[112.790539,26.923841],[112.792593,26.925958],[112.792036,26.928129],[112.786815,26.931721],[112.78537,26.936091],[112.786867,26.940719],[112.78638,26.943478],[112.783613,26.949513],[112.778531,26.956571],[112.774754,26.958605],[112.769324,26.969185],[112.76701,26.971124],[112.76299,26.970973],[112.756202,26.966155],[112.754514,26.965472],[112.748475,26.96554],[112.746178,26.967984],[112.748545,26.974604],[112.744089,26.974563],[112.738015,26.975382],[112.735527,26.976297],[112.728322,26.970987],[112.726755,26.969253],[112.721151,26.966073],[112.716748,26.965322],[112.716348,26.962742],[112.718698,26.959247],[112.718489,26.955916],[112.713598,26.953922],[112.707716,26.955847],[112.7038,26.954127],[112.701085,26.950414],[112.700824,26.947888],[112.70206,26.941416],[112.705366,26.938371],[112.706132,26.936063],[112.701485,26.929495],[112.699449,26.923705],[112.700911,26.919526],[112.710553,26.914309],[112.71828,26.916754],[112.726947,26.90651],[112.718628,26.900145],[112.720159,26.898233],[112.718367,26.89602],[112.718715,26.891649],[112.720682,26.889586],[112.724806,26.893302],[112.726686,26.890365],[112.730515,26.886458],[112.737859,26.873466],[112.737337,26.867686],[112.735701,26.863041],[112.734013,26.860472],[112.723135,26.852027],[112.717932,26.847176],[112.713598,26.840657],[112.710744,26.83448],[112.706585,26.823655],[112.706219,26.813239],[112.708812,26.80557],[112.708638,26.793526],[112.709561,26.79157],[112.707263,26.78658],[112.704427,26.784091],[112.701259,26.78308],[112.693184,26.782437],[112.691409,26.780564],[112.690991,26.775969],[112.689547,26.773057],[112.681558,26.770732],[112.676041,26.760844],[112.669585,26.757453],[112.658621,26.751025],[112.654078,26.748905],[112.649431,26.747496],[112.636988,26.748002],[112.626685,26.750696],[112.618592,26.754854],[112.604513,26.761214],[112.595916,26.765658],[112.583333,26.77452]]]]}},{"type":"Feature","properties":{"adcode":430423,"name":"衡山县","center":[112.86971,27.234808],"childrenNum":0,"level":"district","parent":{"adcode":430400},"subFeatureIndex":7,"acroutes":[100000,430000,430400]},"geometry":{"type":"MultiPolygon","coordinates":[[[[112.920196,27.356609],[112.912712,27.358527],[112.901904,27.360513],[112.897536,27.360322],[112.885858,27.356922],[112.87881,27.356119],[112.869952,27.356119],[112.863895,27.351208],[112.852983,27.355071],[112.848058,27.355371],[112.843846,27.354282],[112.836885,27.354949],[112.834936,27.354405],[112.830689,27.348106],[112.830063,27.345331],[112.832656,27.339739],[112.831124,27.338351],[112.821518,27.338283],[112.818768,27.339929],[112.816401,27.343671],[112.812503,27.342582],[112.807873,27.338365],[112.80535,27.338773],[112.801155,27.341916],[112.799833,27.34431],[112.804897,27.34661],[112.806237,27.350596],[112.803836,27.36205],[112.796439,27.364335],[112.790435,27.362023],[112.785475,27.366226],[112.781333,27.372238],[112.77773,27.374768],[112.774145,27.376332],[112.775085,27.381324],[112.774389,27.386288],[112.771813,27.392775],[112.769185,27.395454],[112.764538,27.39767],[112.761841,27.400077],[112.760327,27.404007],[112.758047,27.403626],[112.754653,27.400281],[112.751068,27.399248],[112.745743,27.399465],[112.741078,27.401233],[112.735805,27.401519],[112.732342,27.3985],[112.73095,27.396215],[112.727486,27.394896],[112.723518,27.398935],[112.718071,27.401886],[112.715304,27.404279],[112.710065,27.406359],[112.704113,27.407638],[112.69844,27.406999],[112.694924,27.407706],[112.685648,27.405693],[112.684726,27.40708],[112.684552,27.41154],[112.682185,27.414191],[112.678513,27.416312],[112.677416,27.419276],[112.679313,27.42621],[112.678478,27.428902],[112.680514,27.431145],[112.685753,27.434829],[112.687267,27.437126],[112.68993,27.4469],[112.6916,27.450665],[112.690678,27.454144],[112.684186,27.454674],[112.679261,27.453709],[112.67538,27.453845],[112.673083,27.456781],[112.668784,27.456183],[112.664451,27.452296],[112.659752,27.452296],[112.656254,27.454416],[112.651485,27.458358],[112.650128,27.463264],[112.646281,27.464718],[112.643949,27.463726],[112.641095,27.460029],[112.639581,27.459839],[112.637162,27.463277],[112.632498,27.463549],[112.630479,27.466254],[112.626111,27.465982],[112.62136,27.466621],[112.619028,27.468306],[112.615164,27.465982],[112.61177,27.458942],[112.608324,27.456006],[112.600789,27.454239],[112.594262,27.456074],[112.592592,27.455014],[112.593758,27.44917],[112.588745,27.4455],[112.587196,27.441571],[112.587266,27.437058],[112.585491,27.434761],[112.582045,27.43351],[112.576598,27.434462],[112.571986,27.440525],[112.566904,27.441775],[112.561753,27.437765],[112.553329,27.432409],[112.552233,27.430628],[112.554025,27.427733],[112.554547,27.424918],[112.550788,27.425625],[112.546246,27.42345],[112.542469,27.418461],[112.538867,27.416693],[112.536674,27.417849],[112.5361,27.420826],[112.531766,27.424293],[112.531035,27.430275],[112.521985,27.429187],[112.524144,27.425789],[112.524039,27.422798],[112.520854,27.419793],[112.516556,27.419657],[112.508359,27.417019],[112.506462,27.415279],[112.506583,27.413579],[112.509368,27.410765],[112.513232,27.405639],[112.512796,27.403137],[112.507105,27.404197],[112.504547,27.40398],[112.504895,27.401287],[112.501397,27.400104],[112.499013,27.397711],[112.496263,27.399098],[112.495497,27.400757],[112.49313,27.400268],[112.494227,27.395059],[112.497447,27.394121],[112.498995,27.390898],[112.496594,27.387457],[112.499396,27.385553],[112.499309,27.383078],[112.501362,27.378481],[112.4999,27.374945],[112.495811,27.374387],[112.489598,27.371925],[112.488849,27.370293],[112.489789,27.363628],[112.488397,27.360989],[112.485717,27.359846],[112.482671,27.362376],[112.481366,27.362064],[112.477537,27.367573],[112.473934,27.367573],[112.471863,27.372415],[112.467251,27.369014],[112.464954,27.364553],[112.465285,27.361356],[112.461926,27.358051],[112.461352,27.356432],[112.462901,27.356078],[112.466399,27.352936],[112.468957,27.356201],[112.469949,27.355942],[112.471794,27.351725],[112.474352,27.348677],[112.47705,27.349331],[112.480739,27.348555],[112.486065,27.346324],[112.489336,27.349847],[112.494732,27.349603],[112.497621,27.347943],[112.501554,27.348052],[112.50312,27.345875],[112.50305,27.343467],[112.500597,27.343344],[112.499013,27.339059],[112.500022,27.333875],[112.50272,27.332596],[112.502372,27.328636],[112.505974,27.325561],[112.510203,27.324214],[112.511439,27.321138],[112.517983,27.316811],[112.516643,27.310619],[112.518035,27.306359],[112.521637,27.30361],[112.527781,27.300466],[112.528112,27.297975],[112.526737,27.293048],[112.526893,27.289836],[112.530705,27.286746],[112.530757,27.284595],[112.526754,27.276672],[112.526441,27.274971],[112.530078,27.271091],[112.533402,27.269348],[112.533628,27.268],[112.531749,27.263385],[112.531905,27.260172],[112.527746,27.257544],[112.528164,27.25399],[112.530583,27.249006],[112.536465,27.248339],[112.538832,27.24917],[112.537823,27.253568],[112.539598,27.253255],[112.54501,27.24936],[112.54863,27.250395],[112.55044,27.246365],[112.556392,27.24552],[112.562379,27.245752],[112.567165,27.244104],[112.574892,27.243696],[112.577329,27.247059],[112.588676,27.250654],[112.595028,27.250613],[112.606358,27.247849],[112.618871,27.239433],[112.622212,27.237513],[112.629383,27.237445],[112.636135,27.238126],[112.639981,27.241462],[112.64019,27.256141],[112.64066,27.259899],[112.642783,27.261383],[112.64616,27.260975],[112.652877,27.258265],[112.65923,27.26009],[112.660987,27.265332],[112.660222,27.269852],[112.658551,27.271377],[112.650998,27.273718],[112.630357,27.275801],[112.627016,27.278102],[112.619132,27.28646],[112.618331,27.289482],[112.619236,27.292857],[112.632707,27.29234],[112.63986,27.29151],[112.644541,27.294096],[112.645899,27.30048],[112.653104,27.303038],[112.656915,27.30376],[112.658655,27.306373],[112.660866,27.31349],[112.665582,27.323846],[112.675363,27.323506],[112.679122,27.320458],[112.679435,27.313695],[112.684082,27.31364],[112.68751,27.31662],[112.689268,27.321111],[112.68932,27.325248],[112.693602,27.328963],[112.699536,27.330786],[112.703852,27.329902],[112.703713,27.327738],[112.706202,27.325071],[112.713825,27.326119],[112.7219,27.330555],[112.728235,27.331235],[112.732011,27.330065],[112.732707,27.320649],[112.739321,27.311163],[112.750215,27.307271],[112.76198,27.30674],[112.772039,27.30361],[112.779105,27.297866],[112.781959,27.291428],[112.780567,27.283547],[112.777121,27.279463],[112.775381,27.274971],[112.768628,27.273922],[112.766853,27.267551],[112.766314,27.260035],[112.767445,27.252874],[112.768663,27.249851],[112.768628,27.246841],[112.766923,27.245357],[112.756394,27.245493],[112.750494,27.244431],[112.748318,27.2407],[112.751973,27.231998],[112.759544,27.231902],[112.761632,27.230745],[112.761528,27.224357],[112.763529,27.217179],[112.769324,27.211091],[112.76922,27.204689],[112.767497,27.202836],[112.764556,27.202495],[112.762467,27.199825],[112.764069,27.196624],[112.768698,27.19345],[112.76868,27.192155],[112.765217,27.19082],[112.762259,27.190861],[112.755993,27.192823],[112.751816,27.194758],[112.74884,27.193286],[112.745847,27.189935],[112.742906,27.189976],[112.741688,27.193695],[112.739042,27.194649],[112.733212,27.189758],[112.730132,27.189431],[112.727347,27.195153],[112.725119,27.197373],[112.717079,27.199158],[112.70977,27.201215],[112.703,27.201828],[112.69475,27.199716],[112.688154,27.198858],[112.682707,27.206078],[112.680462,27.206459],[112.670177,27.206378],[112.663163,27.204798],[112.655471,27.199553],[112.652181,27.199226],[112.648161,27.197578],[112.648944,27.193273],[112.652268,27.187591],[112.650806,27.18315],[112.654687,27.182455],[112.665112,27.171854],[112.665982,27.16346],[112.665408,27.158813],[112.663302,27.150118],[112.663737,27.145893],[112.665112,27.144176],[112.671934,27.140046],[112.672717,27.134689],[112.668836,27.130818],[112.659404,27.130941],[112.657193,27.130382],[112.654531,27.128174],[112.653208,27.121807],[112.649606,27.112469],[112.65145,27.109292],[112.656706,27.104493],[112.659908,27.103048],[112.665286,27.102952],[112.66948,27.10028],[112.675189,27.095671],[112.687319,27.102666],[112.692209,27.104589],[112.69489,27.10392],[112.700058,27.097935],[112.704427,27.090367],[112.708569,27.089494],[112.711649,27.092276],[112.714956,27.09184],[112.716365,27.089167],[112.716922,27.08494],[112.722404,27.084544],[112.72451,27.082212],[112.726686,27.07808],[112.727086,27.075216],[112.725259,27.069352],[112.728478,27.068983],[112.728374,27.065287],[112.72646,27.063473],[112.727956,27.060677],[112.727939,27.049287],[112.727277,27.045809],[112.724684,27.042207],[112.718854,27.036587],[112.717688,27.034445],[112.720734,27.029847],[112.719289,27.025672],[112.718245,27.01114],[112.720664,27.009871],[112.727347,27.014824],[112.738137,27.016707],[112.740365,27.016162],[112.743115,27.013801],[112.743428,27.010717],[112.73939,27.006637],[112.739843,27.003894],[112.745046,27.003758],[112.746752,27.002884],[112.74757,26.999063],[112.751173,26.999159],[112.751851,26.996593],[112.748162,26.994],[112.742558,26.994805],[112.73939,26.991188],[112.737372,26.98622],[112.737406,26.983463],[112.735527,26.976297],[112.738015,26.975382],[112.744089,26.974563],[112.748545,26.974604],[112.753644,26.97571],[112.76191,26.979],[112.767567,26.981948],[112.773049,26.986507],[112.777121,26.992949],[112.775955,27.000414],[112.767497,27.007701],[112.763546,27.011604],[112.756742,27.023475],[112.749171,27.043299],[112.743689,27.059504],[112.743672,27.067129],[112.7467,27.077848],[112.751242,27.085349],[112.755019,27.088376],[112.761475,27.089453],[112.767775,27.089494],[112.77733,27.087571],[112.800651,27.08033],[112.810762,27.078394],[112.818333,27.078544],[112.824807,27.080753],[112.827992,27.08378],[112.828322,27.08704],[112.827243,27.089876],[112.821465,27.094962],[112.817393,27.099626],[112.814347,27.105311],[112.814017,27.11146],[112.817306,27.120131],[112.822562,27.126838],[112.833178,27.130273],[112.85133,27.130641],[112.857647,27.132277],[112.863878,27.136925],[112.868699,27.143767],[112.869812,27.150023],[112.86936,27.156946],[112.867567,27.161457],[112.863669,27.168052],[112.854428,27.179212],[112.849955,27.185616],[112.848197,27.192046],[112.848771,27.201133],[112.852774,27.209266],[112.861789,27.21861],[112.877731,27.230609],[112.885006,27.237554],[112.892785,27.246814],[112.907004,27.255692],[112.913304,27.264052],[112.916767,27.267047],[112.927035,27.273255],[112.93572,27.277407],[112.941393,27.281451],[112.945953,27.287154],[112.947084,27.294436],[112.945848,27.305475],[112.941271,27.315069],[112.93612,27.324867],[112.93163,27.330432],[112.924703,27.336923],[112.920909,27.341453],[112.917759,27.350269],[112.920196,27.356609]]]]}},{"type":"Feature","properties":{"adcode":430424,"name":"衡东县","center":[112.950412,27.083531],"centroid":[113.022238,27.079133],"childrenNum":0,"level":"district","parent":{"adcode":430400},"subFeatureIndex":8,"acroutes":[100000,430000,430400]},"geometry":{"type":"MultiPolygon","coordinates":[[[[113.097259,26.78163],[113.100896,26.781712],[113.108467,26.78509],[113.116072,26.784461],[113.126445,26.788152],[113.133667,26.787619],[113.139167,26.790449],[113.149052,26.792131],[113.151123,26.794811],[113.15128,26.797381],[113.144631,26.802439],[113.145362,26.807252],[113.144718,26.810614],[113.142908,26.812501],[113.143396,26.821304],[113.143013,26.826662],[113.144127,26.834466],[113.145206,26.836024],[113.14813,26.837118],[113.153142,26.837555],[113.156274,26.836557],[113.15798,26.834439],[113.160503,26.827537],[113.174374,26.82535],[113.183859,26.825213],[113.191134,26.828753],[113.202481,26.828903],[113.20577,26.830229],[113.20711,26.829669],[113.205648,26.826771],[113.206327,26.8255],[113.211792,26.824789],[113.217535,26.821441],[113.223696,26.820921],[113.224949,26.819117],[113.224618,26.814415],[113.225767,26.813362],[113.231997,26.811052],[113.235165,26.806185],[113.238071,26.805201],[113.2423,26.809316],[113.254326,26.812665],[113.258503,26.815481],[113.259268,26.82047],[113.261287,26.824625],[113.259791,26.827796],[113.256849,26.828398],[113.254587,26.830598],[113.252377,26.839209],[113.243501,26.850975],[113.240403,26.852806],[113.235252,26.857602],[113.232867,26.860991],[113.231405,26.868397],[113.228203,26.873479],[113.227142,26.876403],[113.230431,26.879245],[113.233424,26.879327],[113.239098,26.877728],[113.240386,26.879327],[113.242892,26.889299],[113.239707,26.894449],[113.241465,26.895569],[113.248252,26.896607],[113.254744,26.900268],[113.256379,26.90621],[113.254778,26.913763],[113.257076,26.917696],[113.261862,26.918461],[113.266439,26.918392],[113.269798,26.921875],[113.278325,26.928457],[113.278604,26.931325],[113.282676,26.93691],[113.280988,26.939968],[113.275628,26.940679],[113.272965,26.940091],[113.264298,26.939627],[113.260452,26.940009],[113.248148,26.937593],[113.245032,26.938316],[113.23734,26.947287],[113.235356,26.951738],[113.23064,26.954946],[113.22561,26.956271],[113.225158,26.962742],[113.225836,26.967779],[113.224775,26.970427],[113.22152,26.974523],[113.222721,26.977607],[113.225332,26.987203],[113.225523,26.991939],[113.226828,26.994655],[113.225976,26.998763],[113.224409,27.000823],[113.218892,27.002925],[113.219171,27.004413],[113.222582,27.006951],[113.223313,27.010512],[113.224914,27.012464],[113.230674,27.014142],[113.235687,27.014784],[113.237218,27.016871],[113.236522,27.019546],[113.234608,27.021374],[113.231075,27.021033],[113.226654,27.024744],[113.220024,27.024444],[113.216734,27.025863],[113.219345,27.030215],[113.21663,27.035645],[113.215847,27.040789],[113.211148,27.039124],[113.200967,27.039111],[113.198008,27.040707],[113.19994,27.05016],[113.199505,27.052357],[113.196372,27.05428],[113.199157,27.056872],[113.197556,27.060459],[113.196894,27.064796],[113.19364,27.069761],[113.193866,27.076034],[113.193152,27.077439],[113.189063,27.079744],[113.184503,27.083453],[113.18184,27.086631],[113.175122,27.088826],[113.172025,27.095167],[113.170806,27.099039],[113.168022,27.099107],[113.164576,27.101303],[113.164193,27.103961],[113.165516,27.109115],[113.165812,27.113464],[113.168074,27.118699],[113.166821,27.123934],[113.16797,27.126156],[113.174165,27.128392],[113.178864,27.132031],[113.184277,27.132399],[113.189237,27.135589],[113.193448,27.135712],[113.193796,27.140455],[113.196024,27.141791],[113.204935,27.138261],[113.209442,27.133994],[113.216003,27.131336],[113.219449,27.131731],[113.22648,27.138506],[113.232293,27.140918],[113.235008,27.140632],[113.236052,27.145212],[113.239098,27.144707],[113.241517,27.140455],[113.244824,27.140005],[113.245903,27.148428],[113.245711,27.150909],[113.249505,27.153743],[113.251646,27.159549],[113.253578,27.160312],[113.257807,27.160162],[113.257772,27.164905],[113.256762,27.170873],[113.260052,27.173176],[113.269519,27.168039],[113.280918,27.16718],[113.283651,27.17462],[113.283947,27.17864],[113.283251,27.181951],[113.279944,27.191379],[113.276376,27.195262],[113.27293,27.202482],[113.271921,27.205683],[113.265882,27.212303],[113.263323,27.217057],[113.260591,27.219876],[113.255405,27.223635],[113.255596,27.229342],[113.248426,27.239433],[113.24599,27.240795],[113.242648,27.2404],[113.236574,27.23833],[113.231858,27.23735],[113.227629,27.23976],[113.221033,27.238753],[113.210678,27.238807],[113.20704,27.239529],[113.203229,27.239243],[113.195015,27.239937],[113.190594,27.239379],[113.187166,27.240632],[113.183006,27.240904],[113.179491,27.237336],[113.173713,27.233469],[113.170006,27.232897],[113.164315,27.236029],[113.160451,27.239747],[113.154865,27.246201],[113.150183,27.249075],[113.148321,27.251689],[113.144144,27.249306],[113.135181,27.232325],[113.133232,27.229642],[113.131057,27.220339],[113.127506,27.207345],[113.125592,27.205506],[113.122512,27.204716],[113.117465,27.204511],[113.115481,27.205615],[113.11381,27.212807],[113.108275,27.219195],[113.107806,27.220544],[113.11019,27.221048],[113.107823,27.225243],[113.101279,27.228961],[113.097607,27.232325],[113.093883,27.232093],[113.089236,27.2337],[113.087861,27.235471],[113.092595,27.238276],[113.091324,27.241136],[113.087879,27.245126],[113.082431,27.253895],[113.085233,27.255134],[113.082971,27.257176],[113.082744,27.259314],[113.085581,27.262146],[113.08586,27.266435],[113.083876,27.267701],[113.080499,27.267919],[113.073834,27.274331],[113.069831,27.279722],[113.065237,27.281777],[113.061686,27.281873],[113.058223,27.283043],[113.055195,27.285698],[113.051018,27.287467],[113.050095,27.288856],[113.047363,27.296873],[113.047346,27.302807],[113.046336,27.305774],[113.04383,27.309625],[113.047381,27.31213],[113.048599,27.314348],[113.048842,27.320921],[113.046214,27.324431],[113.042508,27.327139],[113.032518,27.329248],[113.033545,27.333793],[113.032152,27.341725],[113.033336,27.345031],[113.040489,27.348392],[113.042212,27.350922],[113.041202,27.353044],[113.03713,27.355616],[113.034989,27.357928],[113.033388,27.361288],[113.025243,27.36726],[113.021902,27.373802],[113.021536,27.378359],[113.023868,27.381636],[113.024147,27.385812],[113.017359,27.388981],[113.010398,27.389402],[113.001992,27.392748],[112.995988,27.399764],[112.994265,27.40708],[112.997572,27.415646],[112.997241,27.420785],[112.999712,27.429853],[112.999242,27.435617],[112.994979,27.438622],[112.987947,27.440226],[112.978132,27.439192],[112.955942,27.430288],[112.939618,27.426264],[112.931369,27.423042],[112.925121,27.418896],[112.922615,27.415075],[112.921797,27.40984],[112.922388,27.402144],[112.924007,27.388097],[112.923955,27.376958],[112.924929,27.367083],[112.923415,27.362363],[112.920196,27.356609],[112.917759,27.350269],[112.920909,27.341453],[112.924703,27.336923],[112.93163,27.330432],[112.93612,27.324867],[112.941271,27.315069],[112.945848,27.305475],[112.947084,27.294436],[112.945953,27.287154],[112.941393,27.281451],[112.93572,27.277407],[112.927035,27.273255],[112.916767,27.267047],[112.913304,27.264052],[112.907004,27.255692],[112.892785,27.246814],[112.885006,27.237554],[112.877731,27.230609],[112.861789,27.21861],[112.852774,27.209266],[112.848771,27.201133],[112.848197,27.192046],[112.849955,27.185616],[112.854428,27.179212],[112.863669,27.168052],[112.867567,27.161457],[112.86936,27.156946],[112.869812,27.150023],[112.868699,27.143767],[112.863878,27.136925],[112.857647,27.132277],[112.85133,27.130641],[112.833178,27.130273],[112.822562,27.126838],[112.817306,27.120131],[112.814017,27.11146],[112.814347,27.105311],[112.817393,27.099626],[112.821465,27.094962],[112.827243,27.089876],[112.828322,27.08704],[112.827992,27.08378],[112.824807,27.080753],[112.818333,27.078544],[112.810762,27.078394],[112.800651,27.08033],[112.77733,27.087571],[112.767775,27.089494],[112.761475,27.089453],[112.755019,27.088376],[112.751242,27.085349],[112.7467,27.077848],[112.743672,27.067129],[112.743689,27.059504],[112.749171,27.043299],[112.756742,27.023475],[112.763546,27.011604],[112.767497,27.007701],[112.775955,27.000414],[112.777121,26.992949],[112.773049,26.986507],[112.767567,26.981948],[112.76191,26.979],[112.753644,26.97571],[112.748545,26.974604],[112.746178,26.967984],[112.748475,26.96554],[112.754514,26.965472],[112.756202,26.966155],[112.76299,26.970973],[112.76701,26.971124],[112.769324,26.969185],[112.774754,26.958605],[112.778531,26.956571],[112.783613,26.949513],[112.78638,26.943478],[112.786867,26.940719],[112.78537,26.936091],[112.786815,26.931721],[112.792036,26.928129],[112.792593,26.925958],[112.790539,26.923841],[112.787337,26.923063],[112.785597,26.921069],[112.785962,26.918939],[112.791688,26.914432],[112.795795,26.906674],[112.79623,26.904721],[112.804636,26.903109],[112.807194,26.901293],[112.811528,26.900036],[112.810449,26.89796],[112.81024,26.89434],[112.811093,26.889887],[112.815217,26.886062],[112.82016,26.88531],[112.821848,26.883917],[112.822074,26.863109],[112.821013,26.85998],[112.821674,26.857466],[112.824807,26.857206],[112.827748,26.858846],[112.830759,26.858381],[112.834466,26.856441],[112.838225,26.856509],[112.840696,26.861387],[112.845134,26.859051],[112.849781,26.853995],[112.853001,26.856372],[112.859248,26.855607],[112.863129,26.857247],[112.865322,26.861784],[112.869029,26.863519],[112.869934,26.865418],[112.871936,26.8655],[112.87204,26.863519],[112.874651,26.863437],[112.875956,26.865787],[112.879837,26.867591],[112.883022,26.87128],[112.892333,26.878616],[112.894525,26.881977],[112.897571,26.888603],[112.89865,26.894736],[112.897188,26.903519],[112.897762,26.912916],[112.900356,26.917027],[112.904515,26.919458],[112.911964,26.92279],[112.917481,26.923568],[112.923502,26.923705],[112.926078,26.925289],[112.930603,26.930833],[112.935493,26.935039],[112.941428,26.939081],[112.949068,26.942085],[112.953454,26.943327],[112.958083,26.945649],[112.965984,26.947847],[112.974286,26.951492],[112.980812,26.955929],[112.989566,26.958469],[112.997746,26.96139],[113.006099,26.965363],[113.009737,26.965008],[113.011547,26.962264],[113.011964,26.959124],[113.015532,26.95425],[113.017899,26.953199],[113.029455,26.953895],[113.032135,26.951943],[113.034049,26.949239],[113.036869,26.948598],[113.040071,26.949376],[113.046145,26.954114],[113.052166,26.952421],[113.060938,26.952366],[113.066716,26.951533],[113.074043,26.947246],[113.074791,26.945239],[113.074774,26.936705],[113.076027,26.931762],[113.073451,26.925467],[113.072198,26.920209],[113.070371,26.917641],[113.064975,26.913776],[113.063479,26.911605],[113.063357,26.906387],[113.064314,26.904612],[113.063061,26.901224],[113.06367,26.89796],[113.070405,26.891499],[113.069988,26.880898],[113.073747,26.878643],[113.078933,26.877687],[113.083267,26.876061],[113.088992,26.872987],[113.088784,26.870064],[113.084085,26.866661],[113.082135,26.864311],[113.074687,26.861674],[113.071693,26.857356],[113.073938,26.848706],[113.073468,26.840616],[113.070806,26.835505],[113.070997,26.833099],[113.075818,26.828534],[113.075052,26.825199],[113.070492,26.821277],[113.069013,26.817887],[113.070928,26.81343],[113.072859,26.811093],[113.078115,26.809261],[113.083876,26.809398],[113.086034,26.806349],[113.089863,26.799213],[113.091551,26.794223],[113.092264,26.788768],[113.097259,26.78163]]]]}},{"type":"Feature","properties":{"adcode":430426,"name":"祁东县","center":[112.111192,26.787109],"centroid":[111.954938,26.800476],"childrenNum":0,"level":"district","parent":{"adcode":430400},"subFeatureIndex":9,"acroutes":[100000,430000,430400]},"geometry":{"type":"MultiPolygon","coordinates":[[[[112.00162,26.944311],[111.99666,26.944037],[111.993875,26.945102],[111.988828,26.94244],[111.979483,26.94229],[111.980336,26.944884],[111.986357,26.950018],[111.9858,26.955793],[111.983781,26.958237],[111.975236,26.959097],[111.972504,26.958114],[111.968936,26.952421],[111.965821,26.951287],[111.961801,26.951151],[111.955396,26.95481],[111.953586,26.955192],[111.948417,26.953281],[111.945703,26.954742],[111.935626,26.952243],[111.934843,26.951465],[111.931223,26.943041],[111.92983,26.938562],[111.925219,26.934916],[111.922799,26.936487],[111.917822,26.935162],[111.912009,26.930096],[111.907432,26.924756],[111.905413,26.923418],[111.901741,26.924511],[111.898522,26.926655],[111.897443,26.929563],[111.899044,26.933715],[111.898713,26.940324],[111.897704,26.945007],[111.899113,26.947178],[111.898034,26.953349],[111.899009,26.960462],[111.898243,26.968844],[111.894345,26.978249],[111.898278,26.984828],[111.898382,26.986657],[111.890133,26.994682],[111.883624,26.996415],[111.880944,26.999472],[111.877289,26.997057],[111.876419,27.000687],[111.877394,27.00373],[111.876523,27.00706],[111.871355,27.009011],[111.870345,27.0126],[111.868709,27.013419],[111.865611,27.012095],[111.863192,27.009776],[111.859973,27.009434],[111.854891,27.011017],[111.849061,27.010472],[111.844658,27.008411],[111.841943,27.008725],[111.829778,27.016776],[111.827132,27.015698],[111.822607,27.020269],[111.818413,27.019559],[111.817439,27.020965],[111.82038,27.031402],[111.823373,27.034267],[111.823234,27.036778],[111.816064,27.045454],[111.811382,27.04645],[111.809154,27.046013],[111.807832,27.043667],[111.810425,27.03761],[111.807849,27.033121],[111.804891,27.033667],[111.803168,27.035454],[111.796763,27.036082],[111.79464,27.038237],[111.79095,27.03937],[111.78693,27.039684],[111.783867,27.043244],[111.779621,27.044172],[111.776941,27.045781],[111.775252,27.053475],[111.773634,27.056872],[111.770258,27.059013],[111.767804,27.059354],[111.762826,27.057485],[111.758545,27.058426],[111.753533,27.057308],[111.754351,27.059709],[111.758023,27.062737],[111.756196,27.063187],[111.753324,27.061455],[111.748851,27.0614],[111.745301,27.060377],[111.743978,27.062464],[111.73787,27.061564],[111.736477,27.063582],[111.732196,27.066801],[111.72654,27.069543],[111.723755,27.07152],[111.724782,27.069065],[111.721336,27.064987],[111.720083,27.060732],[111.718012,27.059654],[111.713801,27.055057],[111.712861,27.052329],[111.709867,27.050433],[111.706804,27.050174],[111.703985,27.047773],[111.699269,27.0466],[111.697302,27.039643],[111.690341,27.036723],[111.688287,27.031375],[111.687051,27.030679],[111.68451,27.032316],[111.678837,27.032344],[111.677009,27.033053],[111.674016,27.031962],[111.66977,27.032548],[111.665819,27.031743],[111.664079,27.029465],[111.665523,27.026859],[111.66065,27.023448],[111.662478,27.019614],[111.66112,27.01739],[111.659589,27.012164],[111.6567,27.009776],[111.651513,27.008711],[111.649303,27.004454],[111.64979,27.001137],[111.653967,26.996443],[111.652157,26.993276],[111.657483,26.988267],[111.657692,26.986015],[111.652766,26.974127],[111.649216,26.967411],[111.649703,26.962933],[111.647859,26.964366],[111.644517,26.964626],[111.642394,26.962947],[111.635276,26.963738],[111.63324,26.961786],[111.630699,26.957677],[111.62633,26.955315],[111.622049,26.954209],[111.619856,26.954919],[111.613678,26.959697],[111.610145,26.960271],[111.606543,26.958387],[111.602174,26.959179],[111.599459,26.960749],[111.593473,26.962319],[111.59168,26.96539],[111.587573,26.966933],[111.584614,26.964025],[111.581464,26.962141],[111.579898,26.95369],[111.576487,26.945021],[111.571596,26.939654],[111.568255,26.937306],[111.567124,26.934821],[111.570935,26.932363],[111.57459,26.927788],[111.583135,26.925043],[111.583605,26.923227],[111.581899,26.915948],[111.583048,26.909037],[111.589243,26.899066],[111.589087,26.89673],[111.585188,26.893001],[111.583988,26.889914],[111.580994,26.888616],[111.578575,26.883111],[111.576835,26.882496],[111.570952,26.884709],[111.567837,26.883466],[111.565871,26.879368],[111.565383,26.872659],[111.562982,26.867809],[111.558822,26.86535],[111.554436,26.864489],[111.551008,26.860021],[111.549964,26.854391],[111.552052,26.851781],[111.550747,26.846944],[111.547005,26.842775],[111.543611,26.840931],[111.545787,26.836571],[111.549128,26.832307],[111.545735,26.825582],[111.545944,26.821714],[111.549999,26.818584],[111.549999,26.81235],[111.553079,26.809302],[111.558074,26.80866],[111.567541,26.80948],[111.573058,26.810314],[111.575373,26.809343],[111.576487,26.802658],[111.578401,26.798393],[111.588008,26.797586],[111.590479,26.792869],[111.598467,26.788795],[111.601252,26.78591],[111.603253,26.785431],[111.607778,26.786566],[111.61279,26.79019],[111.615627,26.791365],[111.618499,26.791297],[111.625756,26.789219],[111.629654,26.789287],[111.631099,26.794072],[111.632857,26.796328],[111.639035,26.797231],[111.640427,26.799213],[111.637068,26.800867],[111.637991,26.802316],[111.6445,26.803232],[111.643038,26.805898],[111.642446,26.817244],[111.644099,26.820771],[111.644152,26.825295],[111.647632,26.830571],[111.648764,26.838266],[111.650852,26.840425],[111.656473,26.841313],[111.661155,26.841108],[111.665976,26.843308],[111.670605,26.841901],[111.67647,26.83735],[111.684615,26.833523],[111.689227,26.833605],[111.693699,26.837118],[111.697946,26.835806],[111.701461,26.836202],[111.700574,26.843185],[111.701653,26.844415],[111.706369,26.844716],[111.709606,26.846083],[111.712687,26.849171],[111.719248,26.847272],[111.722433,26.845017],[111.725043,26.841122],[111.726227,26.83597],[111.731256,26.832621],[111.739018,26.832881],[111.743735,26.839127],[111.746728,26.841518],[111.749721,26.841054],[111.750974,26.838648],[111.747946,26.835518],[111.748172,26.833113],[111.752315,26.831569],[111.75181,26.82889],[111.749895,26.827263],[111.744988,26.825514],[111.743996,26.823655],[111.743004,26.818215],[111.743265,26.814784],[111.744709,26.812159],[111.749948,26.809425],[111.750609,26.808058],[111.753689,26.807019],[111.758475,26.807607],[111.761486,26.810109],[111.764549,26.810437],[111.765593,26.809193],[111.77212,26.808755],[111.772746,26.806308],[111.771719,26.799883],[111.779708,26.793143],[111.781274,26.789164],[111.782997,26.789014],[111.792482,26.790285],[111.797303,26.792568],[111.799182,26.794264],[111.802489,26.801523],[111.805343,26.80259],[111.81361,26.804121],[111.820554,26.80449],[111.823269,26.80274],[111.824034,26.798461],[111.822433,26.791789],[111.818431,26.790887],[111.817073,26.783982],[111.821372,26.783121],[111.824591,26.780632],[111.827533,26.780905],[111.831831,26.78617],[111.834041,26.786935],[111.838827,26.786539],[111.845075,26.787469],[111.850192,26.78982],[111.856057,26.795481],[111.859172,26.799568],[111.863523,26.80069],[111.867944,26.800006],[111.871511,26.796492],[111.874748,26.789533],[111.874748,26.785869],[111.877046,26.782287],[111.880161,26.780632],[111.885921,26.774479],[111.888636,26.767573],[111.893753,26.763402],[111.896729,26.760284],[111.898939,26.754184],[111.903325,26.751777],[111.917996,26.748932],[111.916395,26.733667],[111.920363,26.724652],[111.923461,26.720124],[111.927046,26.711053],[111.932441,26.706018],[111.93754,26.702488],[111.940342,26.699436],[111.94337,26.689898],[111.946555,26.686231],[111.949009,26.681509],[111.951446,26.673339],[111.951916,26.664237],[111.954126,26.660774],[111.959329,26.656435],[111.961192,26.651425],[111.960321,26.646647],[111.960965,26.645278],[111.969598,26.637447],[111.973566,26.630903],[111.980684,26.627083],[111.984582,26.626946],[111.988515,26.625727],[111.990203,26.624152],[111.991787,26.615731],[111.994398,26.614444],[111.995651,26.612458],[111.99753,26.605118],[112.003917,26.599366],[112.006023,26.596901],[112.01013,26.597696],[112.012114,26.599928],[112.014934,26.605337],[112.017858,26.614951],[112.019737,26.619182],[112.018084,26.622427],[112.013541,26.623057],[112.012567,26.624467],[112.013977,26.627575],[112.010357,26.626672],[112.008112,26.624426],[112.005501,26.62481],[112.004787,26.630026],[111.998766,26.634859],[111.995685,26.639391],[111.996155,26.64406],[112.001794,26.645784],[112.006493,26.648481],[112.018884,26.64855],[112.022365,26.650412],[112.025707,26.649837],[112.028508,26.651822],[112.031693,26.650932],[112.03493,26.648386],[112.045825,26.643224],[112.056145,26.647947],[112.063768,26.646031],[112.070851,26.645429],[112.076873,26.643964],[112.07964,26.642321],[112.085644,26.63679],[112.08909,26.636174],[112.090883,26.633545],[112.093458,26.634024],[112.094172,26.637515],[112.093389,26.642636],[112.094189,26.645114],[112.09955,26.645333],[112.101238,26.646318],[112.102091,26.652164],[112.105084,26.65408],[112.1098,26.654039],[112.111506,26.65048],[112.11429,26.651383],[112.117823,26.65048],[112.118763,26.648358],[112.117162,26.647742],[112.115735,26.643389],[112.120678,26.639213],[112.126403,26.636543],[112.126334,26.635736],[112.133539,26.636105],[112.133173,26.633983],[112.137559,26.630519],[112.142345,26.630601],[112.146887,26.626439],[112.151082,26.625713],[112.151604,26.621154],[112.150316,26.617032],[112.145164,26.614704],[112.144538,26.61328],[112.145843,26.606693],[112.144433,26.603776],[112.141457,26.603365],[112.141597,26.596079],[112.143911,26.593436],[112.149915,26.591916],[112.158565,26.591834],[112.160479,26.589697],[112.164621,26.588656],[112.170539,26.585355],[112.171757,26.582533],[112.171774,26.577616],[112.168276,26.575698],[112.168189,26.574643],[112.174698,26.571191],[112.172488,26.565986],[112.174315,26.56315],[112.168346,26.560136],[112.169494,26.557067],[112.165996,26.553793],[112.162637,26.55508],[112.160253,26.552984],[112.158478,26.555615],[112.156407,26.555519],[112.154127,26.549984],[112.150107,26.548531],[112.149132,26.547175],[112.151256,26.54475],[112.160827,26.541105],[112.162742,26.539337],[112.160897,26.534993],[112.154336,26.535816],[112.153414,26.532637],[112.14734,26.527457],[112.146731,26.525209],[112.148767,26.520029],[112.147496,26.515259],[112.147618,26.511243],[112.145826,26.50831],[112.144747,26.504459],[112.147931,26.503225],[112.152456,26.502704],[112.161941,26.511161],[112.168067,26.518494],[112.174193,26.524126],[112.181903,26.529704],[112.190448,26.536898],[112.200212,26.54242],[112.207869,26.54638],[112.213125,26.548545],[112.216762,26.548901],[112.222192,26.54849],[112.227814,26.546462],[112.235645,26.541091],[112.242694,26.535048],[112.244364,26.531266],[112.24433,26.523112],[112.243216,26.514053],[112.24017,26.508776],[112.236672,26.505391],[112.231938,26.503198],[112.227274,26.502883],[112.217998,26.504335],[112.215144,26.504185],[112.21128,26.502745],[112.206999,26.49999],[112.201761,26.495261],[112.195356,26.486598],[112.194573,26.479606],[112.19607,26.475986],[112.20049,26.471654],[112.206077,26.470255],[112.213003,26.472257],[112.221635,26.47186],[112.233644,26.466732],[112.247358,26.463907],[112.256181,26.463592],[112.264901,26.465265],[112.277692,26.47053],[112.28763,26.476795],[112.30606,26.48583],[112.315527,26.492794],[112.32228,26.504514],[112.32221,26.509873],[112.320157,26.518055],[112.318155,26.524154],[112.309193,26.545325],[112.308514,26.550422],[112.30914,26.553368],[112.311142,26.557314],[112.314205,26.559848],[112.319582,26.562438],[112.326962,26.564232],[112.321932,26.56926],[112.322245,26.573739],[112.323307,26.574917],[112.328737,26.576],[112.332513,26.577904],[112.336464,26.582643],[112.340484,26.593683],[112.33944,26.599914],[112.336046,26.601065],[112.3322,26.604653],[112.32851,26.603708],[112.32503,26.604612],[112.327014,26.607707],[112.325935,26.609829],[112.321149,26.604571],[112.318451,26.604721],[112.31685,26.611651],[112.314849,26.611979],[112.307104,26.609911],[112.304059,26.610117],[112.3015,26.612322],[112.299673,26.615334],[112.29976,26.617826],[112.302109,26.623071],[112.300334,26.625207],[112.294574,26.625371],[112.290588,26.623221],[112.288169,26.62355],[112.285576,26.628808],[112.283505,26.629698],[112.281904,26.628151],[112.280668,26.623358],[112.277797,26.621332],[112.270853,26.621441],[112.262116,26.627849],[112.256791,26.629082],[112.253484,26.630971],[112.253171,26.634777],[112.260811,26.647277],[112.261681,26.652383],[112.261002,26.658392],[112.261263,26.66295],[112.259349,26.666016],[112.254911,26.666495],[112.247584,26.662074],[112.24433,26.662594],[112.243459,26.66603],[112.243529,26.673038],[112.24245,26.673996],[112.234897,26.674995],[112.231625,26.679703],[112.227065,26.680921],[112.226822,26.68504],[112.225255,26.686682],[112.223428,26.685382],[112.219686,26.685492],[112.222279,26.694223],[112.222871,26.697712],[112.220313,26.698601],[112.215039,26.697849],[112.211594,26.699368],[112.211611,26.701803],[112.209488,26.704075],[112.210776,26.706839],[112.207939,26.707605],[112.207399,26.709671],[112.204214,26.708084],[112.202805,26.70573],[112.202265,26.707974],[112.204719,26.711231],[112.20317,26.715048],[112.204389,26.719522],[112.203919,26.72115],[112.199724,26.72405],[112.198297,26.726868],[112.202787,26.731971],[112.205711,26.732627],[112.210741,26.730274],[112.218712,26.729823],[112.222297,26.728031],[112.22978,26.727648],[112.235367,26.730835],[112.241267,26.732258],[112.249812,26.732545],[112.24969,26.734611],[112.255659,26.735049],[112.259749,26.740807],[112.257469,26.742353],[112.261072,26.747127],[112.257713,26.751148],[112.257382,26.752707],[112.25371,26.753363],[112.254354,26.755538],[112.251187,26.763265],[112.246192,26.76332],[112.242241,26.764277],[112.240884,26.766917],[112.238569,26.765002],[112.235123,26.766287],[112.235993,26.770581],[112.237194,26.771867],[112.236881,26.774684],[112.238412,26.775969],[112.240414,26.774465],[112.243529,26.774123],[112.247149,26.775203],[112.247236,26.776516],[112.244138,26.778827],[112.245339,26.781111],[112.245739,26.785349],[112.248071,26.782273],[112.253832,26.783599],[112.256738,26.787742],[112.26055,26.787127],[112.256094,26.793143],[112.25559,26.797572],[112.253519,26.799459],[112.248454,26.799008],[112.241388,26.801318],[112.240536,26.804135],[112.233975,26.807306],[112.230268,26.804763],[112.226126,26.806923],[112.224977,26.810355],[112.221618,26.808017],[112.214918,26.810273],[112.208948,26.81045],[112.205433,26.811366],[112.204563,26.813745],[112.205137,26.817162],[112.202318,26.817818],[112.197514,26.817176],[112.18655,26.822493],[112.184079,26.825514],[112.179136,26.829778],[112.17931,26.83202],[112.176334,26.832102],[112.171861,26.829847],[112.165909,26.83109],[112.161611,26.830694],[112.160375,26.831391],[112.159905,26.839318],[112.158669,26.84089],[112.153414,26.842844],[112.14828,26.842024],[112.145338,26.840425],[112.142032,26.841887],[112.140935,26.843896],[112.135993,26.847805],[112.133817,26.85338],[112.127709,26.859256],[112.1212,26.869353],[112.116483,26.873452],[112.117179,26.876348],[112.120973,26.877728],[112.122174,26.879654],[112.120051,26.878466],[112.114203,26.876867],[112.105711,26.876936],[112.101151,26.877455],[112.095999,26.876772],[112.089282,26.876854],[112.080928,26.875269],[112.072766,26.876471],[112.063959,26.87934],[112.059469,26.879217],[112.055936,26.881116],[112.051586,26.879805],[112.039682,26.882223],[112.038585,26.883343],[112.03902,26.886157],[112.035853,26.890406],[112.027934,26.893684],[112.02421,26.896812],[112.020851,26.902454],[112.015874,26.905131],[112.015699,26.908245],[112.010722,26.917573],[112.007067,26.920878],[112.004318,26.925357],[112.003447,26.928266],[112.003674,26.933715],[112.002003,26.937989],[112.00162,26.944311]]]]}},{"type":"Feature","properties":{"adcode":430481,"name":"耒阳市","center":[112.847215,26.414162],"centroid":[112.915707,26.418715],"childrenNum":0,"level":"district","parent":{"adcode":430400},"subFeatureIndex":10,"acroutes":[100000,430000,430400]},"geometry":{"type":"MultiPolygon","coordinates":[[[[112.686414,26.123826],[112.685613,26.121901],[112.686118,26.115643],[112.688555,26.114213],[112.693845,26.116317],[112.699136,26.117294],[112.707716,26.122437],[112.709648,26.125132],[112.710292,26.131747],[112.713337,26.134414],[112.716348,26.133686],[112.71821,26.131857],[112.720368,26.12549],[112.724441,26.12681],[112.729174,26.132297],[112.735057,26.134566],[112.739982,26.144452],[112.741896,26.145538],[112.746213,26.143778],[112.747483,26.140561],[112.747396,26.133961],[112.752513,26.129877],[112.755558,26.129835],[112.758586,26.131101],[112.760396,26.133081],[112.760449,26.137591],[112.758447,26.142651],[112.75876,26.149842],[112.763129,26.151904],[112.765113,26.151368],[112.766488,26.147243],[112.76835,26.145511],[112.773014,26.144658],[112.780115,26.144562],[112.782133,26.146033],[112.782238,26.154599],[112.781629,26.157238],[112.782412,26.162627],[112.78363,26.164222],[112.791392,26.166284],[112.790957,26.168923],[112.793045,26.170917],[112.79087,26.17379],[112.788103,26.175343],[112.782168,26.175755],[112.777173,26.177336],[112.775346,26.180044],[112.775973,26.183893],[112.781072,26.190105],[112.783195,26.194366],[112.786014,26.197004],[112.79047,26.196441],[112.791723,26.193239],[112.789895,26.18337],[112.789843,26.179851],[112.792993,26.179137],[112.795604,26.180099],[112.799955,26.18491],[112.802635,26.190242],[112.806202,26.192194],[112.809735,26.192153],[112.814713,26.189899],[112.818542,26.186655],[112.820299,26.179082],[112.82056,26.17203],[112.820282,26.165501],[112.818768,26.161803],[112.820212,26.159672],[112.823188,26.158517],[112.828531,26.160249],[112.831177,26.159479],[112.835736,26.156248],[112.83859,26.155767],[112.846457,26.158283],[112.851956,26.155602],[112.857908,26.154186],[112.862242,26.154502],[112.865723,26.155671],[112.870039,26.155822],[112.874163,26.153897],[112.874268,26.151148],[112.875851,26.149814],[112.878775,26.150543],[112.883909,26.154255],[112.88645,26.154461],[112.891079,26.156551],[112.894786,26.153815],[112.903627,26.148467],[112.906708,26.148426],[112.91085,26.150488],[112.921014,26.157953],[112.92164,26.162201],[112.921066,26.174408],[112.922667,26.176869],[112.930133,26.176772],[112.937338,26.17368],[112.942611,26.170793],[112.946457,26.166504],[112.947362,26.162242],[112.949886,26.160167],[112.958901,26.159424],[112.96863,26.154214],[112.975104,26.153691],[112.984571,26.156592],[112.992977,26.162325],[112.997937,26.16282],[113.000983,26.161967],[113.005542,26.157733],[113.008658,26.155644],[113.012486,26.155602],[113.016263,26.16084],[113.022807,26.163562],[113.025957,26.165803],[113.029768,26.173473],[113.030865,26.174106],[113.034049,26.171686],[113.035651,26.172827],[113.037269,26.179192],[113.035825,26.191218],[113.038,26.195163],[113.037234,26.199973],[113.034937,26.206638],[113.035477,26.210238],[113.039897,26.213605],[113.035041,26.221011],[113.033614,26.224227],[113.033005,26.229434],[113.031265,26.232827],[113.025765,26.238804],[113.025208,26.242417],[113.02587,26.245274],[113.032118,26.252006],[113.040001,26.255014],[113.045275,26.254533],[113.052045,26.248489],[113.0624,26.25239],[113.068143,26.252926],[113.07131,26.249643],[113.073521,26.248544],[113.078359,26.249313],[113.084415,26.249162],[113.090211,26.248434],[113.091673,26.250096],[113.088697,26.259052],[113.088366,26.264437],[113.086591,26.266277],[113.08626,26.271208],[113.087113,26.273611],[113.092177,26.278954],[113.09625,26.285862],[113.100496,26.289775],[113.103542,26.290558],[113.113375,26.287455],[113.117064,26.287304],[113.117465,26.289995],[113.119205,26.293016],[113.124409,26.291259],[113.127019,26.29141],[113.128812,26.293044],[113.126497,26.297424],[113.126584,26.300404],[113.130639,26.306555],[113.130674,26.309356],[113.128324,26.311155],[113.127332,26.313571],[113.128307,26.315617],[113.136835,26.323277],[113.142056,26.325872],[113.149487,26.322934],[113.153699,26.323181],[113.158328,26.326627],[113.162696,26.324293],[113.165829,26.326792],[113.170911,26.326339],[113.172808,26.3273],[113.1738,26.329688],[113.167691,26.335989],[113.165516,26.340944],[113.164785,26.344499],[113.165951,26.34649],[113.168231,26.346874],[113.168892,26.349097],[113.166891,26.351746],[113.16247,26.35397],[113.158119,26.359226],[113.15657,26.362451],[113.157319,26.368339],[113.161478,26.371399],[113.167099,26.374267],[113.167883,26.37649],[113.165707,26.381663],[113.160434,26.387728],[113.159877,26.390142],[113.161565,26.395905],[113.162018,26.402559],[113.163584,26.409555],[113.166838,26.412587],[113.171868,26.412093],[113.179073,26.404946],[113.18546,26.403807],[113.191238,26.40618],[113.198687,26.412669],[113.212209,26.425248],[113.212992,26.429774],[113.21167,26.433107],[113.207389,26.436481],[113.205109,26.437139],[113.200183,26.440046],[113.1923,26.445518],[113.192004,26.446917],[113.194928,26.451689],[113.204465,26.462056],[113.210104,26.465169],[113.214837,26.463098],[113.217396,26.462728],[113.226846,26.467047],[113.228743,26.473834],[113.230065,26.482087],[113.227925,26.48646],[113.21435,26.502458],[113.209599,26.505089],[113.200479,26.502992],[113.19451,26.503513],[113.189637,26.506145],[113.189045,26.51101],[113.183963,26.512792],[113.182206,26.514752],[113.181475,26.51763],[113.179404,26.519357],[113.171659,26.521221],[113.170145,26.522783],[113.168735,26.528005],[113.164611,26.530389],[113.159999,26.534226],[113.159216,26.53698],[113.159181,26.541612],[113.160556,26.544188],[113.164785,26.549244],[113.174461,26.556656],[113.179143,26.564438],[113.17923,26.578493],[113.181927,26.584026],[113.184172,26.593285],[113.184085,26.602681],[113.186574,26.604146],[113.186678,26.608104],[113.182693,26.611979],[113.18184,26.615142],[113.183441,26.61684],[113.183859,26.620099],[113.17956,26.630177],[113.179578,26.638364],[113.184503,26.647715],[113.18633,26.652],[113.186783,26.658118],[113.188158,26.662458],[113.186644,26.665003],[113.185095,26.67082],[113.18466,26.676815],[113.18184,26.680976],[113.182989,26.687791],[113.177977,26.689898],[113.174148,26.689939],[113.165394,26.686984],[113.160886,26.687887],[113.155979,26.695153],[113.15295,26.697999],[113.151454,26.694223],[113.148495,26.692307],[113.144544,26.691253],[113.139828,26.691185],[113.134972,26.690145],[113.12507,26.695331],[113.122372,26.700449],[113.119657,26.702474],[113.120145,26.705293],[113.11783,26.705594],[113.110642,26.699751],[113.108902,26.692772],[113.105195,26.691308],[113.099434,26.69061],[113.094492,26.693566],[113.090663,26.694729],[113.085895,26.698383],[113.083545,26.69919],[113.082205,26.703979],[113.078341,26.705703],[113.075557,26.705881],[113.068978,26.703746],[113.066298,26.701749],[113.058954,26.699409],[113.041637,26.698793],[113.038557,26.697151],[113.036608,26.692977],[113.028759,26.688475],[113.021275,26.683234],[113.017568,26.682344],[113.015915,26.68452],[113.012521,26.686203],[113.007091,26.687873],[113.000165,26.694264],[112.997955,26.698232],[112.997798,26.702761],[112.990889,26.703131],[112.984362,26.704362],[112.980899,26.702939],[112.976687,26.697972],[112.97265,26.697808],[112.965166,26.699217],[112.956882,26.702583],[112.948059,26.703473],[112.94517,26.702925],[112.944526,26.701023],[112.955072,26.692895],[112.956012,26.69061],[112.955229,26.688722],[112.949207,26.686847],[112.947589,26.685314],[112.947188,26.682673],[112.948581,26.679744],[112.954376,26.676911],[112.958048,26.672258],[112.958744,26.670191],[112.963391,26.668507],[112.964592,26.665811],[112.965706,26.660021],[112.967672,26.658009],[112.970422,26.65805],[112.977453,26.656585],[112.983423,26.651411],[112.984119,26.649399],[112.982883,26.646537],[112.984171,26.639377],[112.983075,26.631642],[112.983753,26.629451],[112.981926,26.624769],[112.982222,26.619374],[112.979681,26.613883],[112.975939,26.609898],[112.969952,26.607159],[112.967829,26.60557],[112.966593,26.601612],[112.955908,26.601722],[112.953871,26.602941],[112.946144,26.604571],[112.940384,26.609295],[112.935041,26.612349],[112.931873,26.618538],[112.92841,26.619716],[112.925939,26.617101],[112.924425,26.613883],[112.92258,26.613349],[112.916523,26.614526],[112.911006,26.611294],[112.903732,26.603543],[112.897484,26.601243],[112.894108,26.60138],[112.884188,26.604283],[112.877888,26.605214],[112.876426,26.606652],[112.876826,26.60909],[112.879402,26.611719],[112.882151,26.616772],[112.882621,26.61973],[112.882134,26.630218],[112.882743,26.651055],[112.88149,26.656421],[112.878566,26.659419],[112.872284,26.662896],[112.859788,26.667714],[112.854793,26.668822],[112.848423,26.668809],[112.845761,26.667919],[112.840748,26.664456],[112.833804,26.664908],[112.831925,26.666933],[112.833039,26.6726],[112.835945,26.67791],[112.836154,26.682372],[112.833509,26.684],[112.829593,26.681044],[112.826721,26.680264],[112.822423,26.676514],[112.817776,26.67546],[112.814313,26.672846],[112.813146,26.669821],[112.813042,26.663347],[112.811737,26.660035],[112.8093,26.657872],[112.806498,26.657092],[112.800651,26.658556],[112.798162,26.657899],[112.797309,26.654806],[112.798754,26.651589],[112.798075,26.646428],[112.793985,26.64176],[112.795934,26.636817],[112.793585,26.6303],[112.786328,26.620894],[112.77244,26.611294],[112.771848,26.60883],[112.773414,26.604064],[112.772544,26.596792],[112.769394,26.592738],[112.765374,26.591395],[112.756811,26.590464],[112.748771,26.587519],[112.744925,26.584273],[112.744455,26.581465],[112.745238,26.576534],[112.744037,26.574191],[112.740574,26.575575],[112.736501,26.574794],[112.72954,26.572219],[112.723292,26.568726],[112.719881,26.569178],[112.719446,26.576548],[112.716139,26.579547],[112.709996,26.578767],[112.706828,26.58126],[112.707768,26.587738],[112.706237,26.589916],[112.703313,26.591368],[112.695638,26.591382],[112.681819,26.587985],[112.677712,26.585588],[112.676424,26.583533],[112.676598,26.578136],[112.675485,26.576027],[112.668906,26.576095],[112.662171,26.575548],[112.660204,26.571164],[112.65742,26.569315],[112.653208,26.568178],[112.649049,26.568],[112.645028,26.566027],[112.640886,26.562273],[112.640329,26.557588],[112.642383,26.556437],[112.644367,26.557053],[112.649536,26.56041],[112.657977,26.56241],[112.660065,26.562438],[112.672474,26.560506],[112.675885,26.559615],[112.678095,26.556012],[112.67773,26.545997],[112.674962,26.532568],[112.673013,26.527511],[112.674493,26.517795],[112.676111,26.51223],[112.675815,26.51001],[112.6727,26.504349],[112.670298,26.497619],[112.667409,26.492218],[112.665321,26.48694],[112.658325,26.480291],[112.657594,26.476288],[112.659317,26.474177],[112.669376,26.469104],[112.671377,26.466965],[112.673431,26.46185],[112.669045,26.456324],[112.666644,26.446999],[112.665773,26.439265],[112.666713,26.433079],[112.665913,26.43035],[112.663232,26.428498],[112.657176,26.426304],[112.654844,26.424315],[112.647186,26.415248],[112.645359,26.411613],[112.637771,26.403835],[112.638345,26.400295],[112.641896,26.392461],[112.641043,26.387522],[112.641722,26.383776],[112.640747,26.380455],[112.633403,26.375941],[112.631036,26.372195],[112.631245,26.369533],[112.634482,26.363824],[112.635456,26.358032],[112.63838,26.354848],[112.640573,26.35128],[112.642662,26.34358],[112.640503,26.339078],[112.635195,26.33544],[112.633908,26.330526],[112.63208,26.327835],[112.627799,26.316797],[112.627642,26.314477],[112.629122,26.309425],[112.635021,26.305306],[112.639007,26.298111],[112.644384,26.295982],[112.653034,26.295666],[112.655836,26.29395],[112.656497,26.291135],[112.654061,26.288292],[112.64797,26.284708],[112.645429,26.281714],[112.645168,26.278405],[112.646299,26.275452],[112.649414,26.272472],[112.651694,26.268063],[112.65474,26.256964],[112.658133,26.247459],[112.658238,26.243351],[112.656671,26.240246],[112.652268,26.234614],[112.652059,26.231756],[112.653452,26.229296],[112.655888,26.227689],[112.65742,26.221712],[112.654165,26.210334],[112.654879,26.204041],[112.65909,26.199409],[112.662449,26.196963],[112.666661,26.195218],[112.671221,26.191617],[112.675154,26.184085],[112.678321,26.173501],[112.681593,26.166848],[112.682724,26.162999],[112.685666,26.158146],[112.688502,26.155107],[112.690643,26.149168],[112.692679,26.145841],[112.692401,26.14206],[112.689216,26.137522],[112.689564,26.130674],[112.688885,26.127869],[112.686414,26.123826]]]]}},{"type":"Feature","properties":{"adcode":430482,"name":"常宁市","center":[112.396821,26.406773],"centroid":[112.430033,26.359289],"childrenNum":0,"level":"district","parent":{"adcode":430400},"subFeatureIndex":11,"acroutes":[100000,430000,430400]},"geometry":{"type":"MultiPolygon","coordinates":[[[[112.686414,26.123826],[112.688885,26.127869],[112.689564,26.130674],[112.689216,26.137522],[112.692401,26.14206],[112.692679,26.145841],[112.690643,26.149168],[112.688502,26.155107],[112.685666,26.158146],[112.682724,26.162999],[112.681593,26.166848],[112.678321,26.173501],[112.675154,26.184085],[112.671221,26.191617],[112.666661,26.195218],[112.662449,26.196963],[112.65909,26.199409],[112.654879,26.204041],[112.654165,26.210334],[112.65742,26.221712],[112.655888,26.227689],[112.653452,26.229296],[112.652059,26.231756],[112.652268,26.234614],[112.656671,26.240246],[112.658238,26.243351],[112.658133,26.247459],[112.65474,26.256964],[112.651694,26.268063],[112.649414,26.272472],[112.646299,26.275452],[112.645168,26.278405],[112.645429,26.281714],[112.64797,26.284708],[112.654061,26.288292],[112.656497,26.291135],[112.655836,26.29395],[112.653034,26.295666],[112.644384,26.295982],[112.639007,26.298111],[112.635021,26.305306],[112.629122,26.309425],[112.627642,26.314477],[112.627799,26.316797],[112.63208,26.327835],[112.633908,26.330526],[112.635195,26.33544],[112.640503,26.339078],[112.642662,26.34358],[112.640573,26.35128],[112.63838,26.354848],[112.635456,26.358032],[112.634482,26.363824],[112.631245,26.369533],[112.631036,26.372195],[112.633403,26.375941],[112.640747,26.380455],[112.641722,26.383776],[112.641043,26.387522],[112.641896,26.392461],[112.638345,26.400295],[112.637771,26.403835],[112.645359,26.411613],[112.647186,26.415248],[112.654844,26.424315],[112.657176,26.426304],[112.663232,26.428498],[112.665913,26.43035],[112.666713,26.433079],[112.665773,26.439265],[112.666644,26.446999],[112.669045,26.456324],[112.673431,26.46185],[112.671377,26.466965],[112.669376,26.469104],[112.659317,26.474177],[112.657594,26.476288],[112.658325,26.480291],[112.665321,26.48694],[112.667409,26.492218],[112.670298,26.497619],[112.6727,26.504349],[112.675815,26.51001],[112.676111,26.51223],[112.674493,26.517795],[112.673013,26.527511],[112.674962,26.532568],[112.67773,26.545997],[112.678095,26.556012],[112.675885,26.559615],[112.672474,26.560506],[112.660065,26.562438],[112.657977,26.56241],[112.649536,26.56041],[112.644367,26.557053],[112.642383,26.556437],[112.640329,26.557588],[112.640886,26.562273],[112.645028,26.566027],[112.649049,26.568],[112.653208,26.568178],[112.65742,26.569315],[112.660204,26.571164],[112.662171,26.575548],[112.665547,26.58367],[112.668401,26.593409],[112.667183,26.597737],[112.662589,26.600763],[112.657663,26.601517],[112.651903,26.599599],[112.645933,26.595614],[112.637649,26.587588],[112.634708,26.5853],[112.630862,26.584752],[112.627625,26.587149],[112.624718,26.592368],[112.622386,26.59875],[112.620159,26.599791],[112.613058,26.599079],[112.607628,26.597887],[112.595132,26.596394],[112.578408,26.594011],[112.567252,26.590505],[112.562344,26.587615],[112.558011,26.585752],[112.552389,26.584287],[112.546716,26.579451],[112.541147,26.572315],[112.537631,26.566849],[112.531784,26.565561],[112.526563,26.566616],[112.522264,26.568315],[112.511143,26.574233],[112.507192,26.578534],[112.502267,26.581602],[112.497899,26.582451],[112.494349,26.577452],[112.492904,26.573534],[112.492939,26.567945],[112.494088,26.563945],[112.493148,26.560013],[112.490972,26.557053],[112.485351,26.552354],[112.481696,26.550847],[112.470541,26.550299],[112.464293,26.549573],[112.451031,26.554094],[112.445984,26.557259],[112.441686,26.563999],[112.438118,26.57152],[112.435194,26.580383],[112.431035,26.586821],[112.428006,26.589245],[112.425204,26.590272],[112.418104,26.587697],[112.415667,26.584972],[112.401762,26.567342],[112.396123,26.56078],[112.392712,26.554094],[112.391389,26.546901],[112.390015,26.544613],[112.387891,26.543749],[112.384028,26.544572],[112.381,26.546983],[112.376301,26.553738],[112.373081,26.557355],[112.362935,26.563602],[112.355242,26.566397],[112.346593,26.567684],[112.339788,26.567616],[112.33347,26.566287],[112.326962,26.564232],[112.319582,26.562438],[112.314205,26.559848],[112.311142,26.557314],[112.30914,26.553368],[112.308514,26.550422],[112.309193,26.545325],[112.318155,26.524154],[112.320157,26.518055],[112.32221,26.509873],[112.32228,26.504514],[112.315527,26.492794],[112.30606,26.48583],[112.28763,26.476795],[112.277692,26.47053],[112.264901,26.465265],[112.256181,26.463592],[112.247358,26.463907],[112.233644,26.466732],[112.221635,26.47186],[112.213003,26.472257],[112.206077,26.470255],[112.20049,26.471654],[112.19607,26.475986],[112.194573,26.479606],[112.191997,26.484048],[112.191875,26.488859],[112.187263,26.49071],[112.185453,26.492931],[112.181294,26.495577],[112.178962,26.49825],[112.17569,26.500169],[112.171235,26.496454],[112.168067,26.495686],[112.16356,26.495755],[112.160027,26.49389],[112.158913,26.49045],[112.159557,26.486323],[112.16617,26.481059],[112.166484,26.477056],[112.159087,26.474807],[112.156825,26.4726],[112.152161,26.469693],[112.151743,26.467911],[112.155763,26.467376],[112.157956,26.46499],[112.157416,26.458573],[112.162585,26.456503],[112.163125,26.454898],[112.161907,26.450716],[112.155276,26.444517],[112.148401,26.444339],[112.145686,26.443571],[112.143233,26.441473],[112.142954,26.43803],[112.146487,26.435548],[112.145582,26.431708],[112.152735,26.430048],[112.15364,26.428169],[112.152509,26.423176],[112.154649,26.42068],[112.154423,26.418842],[112.150716,26.417731],[112.150107,26.416304],[112.152526,26.411215],[112.150629,26.408705],[112.153396,26.404973],[112.153257,26.403135],[112.14962,26.401736],[112.146191,26.404301],[112.143581,26.407662],[112.140605,26.40795],[112.141283,26.404301],[112.14151,26.395713],[112.140587,26.389621],[112.141736,26.387083],[112.145704,26.386342],[112.150142,26.384613],[112.151987,26.382061],[112.152039,26.379948],[112.148697,26.373924],[112.149915,26.370534],[112.149846,26.3623],[112.148193,26.35736],[112.150646,26.354231],[112.153187,26.349564],[112.155606,26.349894],[112.158756,26.353037],[112.162115,26.353352],[112.167632,26.351184],[112.167667,26.347245],[112.169216,26.346737],[112.171896,26.348672],[112.177309,26.348164],[112.181485,26.34336],[112.182008,26.341027],[112.181172,26.334081],[112.17743,26.324431],[112.1775,26.314862],[112.177953,26.305759],[112.179449,26.303479],[112.181207,26.304358],[112.185001,26.310345],[112.190413,26.312226],[112.193999,26.311059],[112.195687,26.307928],[112.198993,26.307448],[112.200995,26.309988],[112.2019,26.313077],[112.204928,26.314711],[112.208948,26.313557],[112.211785,26.310084],[112.212481,26.305621],[112.210323,26.300912],[112.209714,26.294197],[112.205015,26.285271],[112.197323,26.277306],[112.197149,26.275575],[112.199202,26.265687],[112.200838,26.262376],[112.198384,26.25555],[112.198175,26.23934],[112.196017,26.229805],[112.190709,26.224886],[112.190274,26.223677],[112.19144,26.21344],[112.194886,26.206885],[112.195269,26.202364],[112.194764,26.197898],[112.192867,26.193926],[112.189596,26.190806],[112.186515,26.18928],[112.185941,26.185666],[112.190396,26.180044],[112.192606,26.175714],[112.195443,26.172016],[112.200125,26.168786],[112.206129,26.165528],[112.20954,26.165665],[112.213699,26.167782],[112.215736,26.167906],[112.217215,26.165459],[112.213386,26.158489],[112.211994,26.154351],[112.212568,26.151175],[112.217876,26.149594],[112.221722,26.151382],[112.223132,26.14925],[112.224333,26.138911],[112.22844,26.134703],[112.231364,26.134442],[112.232373,26.131087],[112.233122,26.122863],[112.232426,26.117858],[112.235628,26.119824],[112.243007,26.122135],[112.247741,26.127539],[112.249672,26.126645],[112.249829,26.122836],[112.257713,26.12329],[112.257243,26.128694],[112.258496,26.130743],[112.266954,26.131156],[112.27181,26.134249],[112.276457,26.138595],[112.281991,26.142266],[112.286516,26.144301],[112.290693,26.14404],[112.29158,26.142912],[112.290919,26.13634],[112.292398,26.134401],[112.295757,26.138003],[112.296766,26.134662],[112.299812,26.132338],[112.30425,26.132902],[112.306826,26.136573],[112.308705,26.142637],[112.311855,26.148975],[112.309541,26.15541],[112.310411,26.158572],[112.315632,26.161885],[112.319756,26.161665],[112.323255,26.160345],[112.327049,26.161115],[112.329102,26.164882],[112.335246,26.167013],[112.340084,26.167301],[112.34353,26.165913],[112.350857,26.161706],[112.354355,26.160716],[112.357017,26.161321],[112.360272,26.16605],[112.361734,26.176896],[112.364344,26.181281],[112.368678,26.185391],[112.375048,26.190559],[112.37604,26.197499],[112.377275,26.201526],[112.381278,26.206432],[112.384828,26.206583],[112.386638,26.205236],[112.389771,26.198915],[112.39132,26.190394],[112.392695,26.187892],[112.395062,26.186202],[112.400474,26.186243],[112.402597,26.184951],[112.405765,26.184813],[112.410742,26.187672],[112.413283,26.18803],[112.415911,26.186174],[112.418904,26.186476],[112.425848,26.189693],[112.429259,26.18972],[112.4306,26.184071],[112.4369,26.183205],[112.440346,26.180882],[112.444592,26.175934],[112.450944,26.180388],[112.456705,26.180319],[112.462135,26.177487],[112.464554,26.177047],[112.471829,26.178312],[112.476005,26.177762],[112.479521,26.175783],[112.482984,26.171851],[112.485055,26.167961],[112.484829,26.165968],[112.482027,26.16073],[112.482584,26.156785],[112.48415,26.153361],[112.487091,26.151148],[112.490624,26.151395],[112.494209,26.153251],[112.498404,26.157513],[112.501571,26.157472],[112.505887,26.159905],[112.507784,26.159603],[112.50989,26.150144],[112.507923,26.145469],[112.508254,26.143875],[112.512901,26.135556],[112.518609,26.136037],[112.524439,26.137481],[112.526528,26.1392],[112.528199,26.143366],[112.527885,26.145662],[112.529104,26.147601],[112.532845,26.147917],[112.538293,26.146734],[112.548561,26.14914],[112.550841,26.148838],[112.552424,26.146996],[112.554826,26.147271],[112.558829,26.151601],[112.566539,26.158489],[112.569271,26.159795],[112.572438,26.160029],[112.573483,26.15574],[112.57839,26.15365],[112.582062,26.156826],[112.582028,26.159245],[112.576232,26.168346],[112.576319,26.177405],[112.577729,26.17981],[112.577433,26.181982],[112.574074,26.186641],[112.573848,26.191397],[112.572334,26.193404],[112.572595,26.195699],[112.577833,26.203477],[112.580566,26.208988],[112.580131,26.213014],[112.581053,26.219088],[112.588067,26.221066],[112.597813,26.220517],[112.602842,26.217095],[112.604948,26.213165],[112.605244,26.208493],[112.608968,26.198447],[112.613737,26.194489],[112.616608,26.193266],[112.623413,26.192112],[112.625328,26.189638],[112.627573,26.181391],[112.628182,26.176855],[112.63161,26.17302],[112.631593,26.170724],[112.633664,26.16326],[112.630131,26.154406],[112.63067,26.150048],[112.634273,26.146143],[112.637301,26.138911],[112.639651,26.13788],[112.642105,26.134057],[112.646856,26.133163],[112.649466,26.130922],[112.654235,26.129258],[112.658708,26.129725],[112.663128,26.128708],[112.664799,26.131224],[112.667131,26.128529],[112.670351,26.129547],[112.670664,26.12769],[112.668071,26.124665],[112.658203,26.114983],[112.65467,26.113622],[112.646194,26.112439],[112.642627,26.109798],[112.642296,26.106002],[112.647186,26.10354],[112.654914,26.101051],[112.662136,26.104022],[112.665321,26.10984],[112.668158,26.110692],[112.671969,26.11028],[112.673814,26.111022],[112.676442,26.117734],[112.676129,26.125985],[112.677051,26.127264],[112.681872,26.127195],[112.686414,26.123826]]]]}}]}
