# Supplementary material for: The influence of extreme rainfall on crime: Spatiotemporal dynamics in Hunan Province, China
Source: PLoS One. 2026 Apr 22;21(4):e0345811. doi: 10.1371/journal.pone.0345811 (PMC13102242; doi:10.1371/journal.pone.0345811)
Supplement: S1 Data — S1 Raw Data. This is the original data1 required to replicate the manuscript’s results. S2 Raw Data. This is the original data1 required to replicate the manuscript’s results. (ZIP) [file pone.0345811.s001.zip › S1 Raw Data/S1_Hunan administrative boundary GeoJSON/430405.json]

{"type":"FeatureCollection","features":[{"type":"Feature","properties":{"adcode":430405,"name":"珠晖区","center":[112.626324,26.891063],"centroid":[112.671137,26.876829],"childrenNum":0,"level":"district","acroutes":[100000,430000,430400],"parent":{"adcode":430400}},"geometry":{"type":"MultiPolygon","coordinates":[[[[112.735528,26.976302],[112.730818,26.976971],[112.727896,26.978211],[112.72515,26.97951],[112.722177,26.981377],[112.71969,26.983708],[112.716917,26.986837],[112.714143,26.991334],[112.712561,26.994214],[112.710385,26.996629],[112.707987,27.005323],[112.705927,27.01079],[112.701847,27.020826],[112.69782,27.024261],[112.692198,27.027202],[112.684534,27.027599],[112.670517,27.024603],[112.66006,27.020347],[112.655197,27.015913],[112.653109,27.010488],[112.65248,27.001719],[112.654012,26.996452],[112.65476,26.995232],[112.655664,26.992361],[112.656977,26.986691],[112.658134,26.980635],[112.659429,26.975292],[112.660438,26.97218],[112.661404,26.968247],[112.661786,26.965851],[112.662569,26.958554],[112.663195,26.955307],[112.663204,26.953893],[112.662716,26.951107],[112.662107,26.948344],[112.661281,26.946351],[112.660315,26.944621],[112.659289,26.943213],[112.656904,26.940363],[112.655721,26.939052],[112.653945,26.93735],[112.652582,26.936213],[112.648084,26.932067],[112.645126,26.928962],[112.642456,26.92638],[112.639812,26.924003],[112.636734,26.921729],[112.633875,26.920248],[112.628901,26.917333],[112.626894,26.916333],[112.624546,26.915398],[112.622678,26.914356],[112.62028,26.912407],[112.619124,26.911214],[112.617412,26.909094],[112.616639,26.907103],[112.616378,26.904694],[112.616386,26.902591],[112.616917,26.897748],[112.617559,26.894788],[112.618218,26.892589],[112.618619,26.890875],[112.61888,26.889155],[112.619669,26.885015],[112.620538,26.879637],[112.620842,26.878503],[112.62191,26.876595],[112.622511,26.876007],[112.624162,26.874976],[112.627864,26.873032],[112.629751,26.871651],[112.630785,26.871026],[112.631713,26.870813],[112.633921,26.869989],[112.635601,26.869648],[112.637295,26.869544],[112.639931,26.869026],[112.642068,26.868067],[112.644851,26.866345],[112.645809,26.865571],[112.6476,26.86386],[112.648792,26.863268],[112.65128,26.862831],[112.654106,26.862145],[112.656864,26.861719],[112.659638,26.861657],[112.660795,26.861456],[112.6619,26.860957],[112.663458,26.860548],[112.664484,26.85994],[112.665581,26.85892],[112.666216,26.858057],[112.666748,26.856757],[112.667051,26.855208],[112.667477,26.85052],[112.667355,26.847676],[112.667338,26.844818],[112.667128,26.842296],[112.666964,26.838222],[112.667049,26.837353],[112.666666,26.831348],[112.66596,26.826909],[112.664761,26.823509],[112.664161,26.81824],[112.664039,26.813848],[112.662776,26.810499],[112.661078,26.809069],[112.656668,26.80725],[112.652598,26.807028],[112.649779,26.80753],[112.647614,26.808371],[112.644587,26.809299],[112.642386,26.809902],[112.638596,26.810684],[112.63498,26.811017],[112.632571,26.811314],[112.627842,26.811555],[112.624454,26.811625],[112.620099,26.811611],[112.617049,26.811404],[112.615764,26.811213],[112.613949,26.810742],[112.611846,26.810022],[112.610013,26.80922],[112.605637,26.807028],[112.603943,26.806067],[112.600332,26.803393],[112.5993,26.802558],[112.597467,26.800814],[112.594837,26.797756],[112.59403,26.796632],[112.592797,26.795376],[112.59115,26.792219],[112.590169,26.790672],[112.588954,26.788325],[112.588189,26.787621],[112.587642,26.786464],[112.58603,26.782292],[112.585023,26.778756],[112.584677,26.776567],[112.583332,26.774526],[112.592222,26.768374],[112.595911,26.765657],[112.604513,26.761215],[112.618592,26.754861],[112.626683,26.750699],[112.636983,26.748001],[112.643862,26.747617],[112.649436,26.747499],[112.654086,26.748901],[112.658621,26.751027],[112.664876,26.754521],[112.66959,26.757455],[112.673555,26.759095],[112.676049,26.760848],[112.677372,26.76345],[112.680244,26.768545],[112.681565,26.770729],[112.682272,26.771352],[112.68462,26.771848],[112.687309,26.772243],[112.688831,26.772644],[112.689545,26.773056],[112.69099,26.775972],[112.691146,26.778793],[112.691406,26.78057],[112.693183,26.782435],[112.694592,26.782735],[112.697281,26.782707],[112.701255,26.783085],[112.704422,26.784097],[112.707257,26.786581],[112.709555,26.791574],[112.708642,26.793523],[112.708815,26.805574],[112.706216,26.81324],[112.706338,26.813739],[112.706165,26.816317],[112.706251,26.821362],[112.706582,26.823652],[112.707433,26.826059],[112.7086,26.829092],[112.709513,26.831154],[112.71074,26.834475],[112.712689,26.838883],[112.713593,26.840657],[112.716759,26.845519],[112.717924,26.847177],[112.723141,26.852028],[112.725513,26.853796],[112.728661,26.856362],[112.731296,26.857959],[112.734006,26.860467],[112.735696,26.863044],[112.736761,26.865681],[112.737345,26.867681],[112.737849,26.871401],[112.737858,26.873463],[112.736789,26.87622],[112.734877,26.878525],[112.733235,26.881281],[112.730506,26.886452],[112.728472,26.88904],[112.726691,26.890365],[112.724801,26.893301],[112.720681,26.889587],[112.718708,26.891654],[112.718365,26.896018],[112.720166,26.898236],[112.718621,26.900151],[112.726949,26.906515],[112.718278,26.916758],[112.710553,26.914311],[112.705729,26.916716],[112.700909,26.91952],[112.699831,26.921701],[112.699455,26.923709],[112.700348,26.927072],[112.701484,26.929491],[112.703093,26.932008],[112.704712,26.934298],[112.706129,26.936068],[112.705372,26.938364],[112.703528,26.939632],[112.702059,26.941412],[112.702076,26.943532],[112.701693,26.945427],[112.700815,26.947894],[112.701085,26.950416],[112.703799,26.954134],[112.707713,26.955841],[112.709897,26.955262],[112.713601,26.953929],[112.716357,26.954377],[112.718487,26.955917],[112.718697,26.959242],[112.717298,26.961025],[112.71635,26.962747],[112.716741,26.965325],[112.721149,26.966072],[112.723096,26.967556],[112.726759,26.969258],[112.728313,26.970982],[112.735528,26.976302]]]]}}]}
