# Supplementary material for: The influence of extreme rainfall on crime: Spatiotemporal dynamics in Hunan Province, China
Source: PLoS One. 2026 Apr 22;21(4):e0345811. doi: 10.1371/journal.pone.0345811 (PMC13102242; doi:10.1371/journal.pone.0345811)
Supplement: S1 Data — S1 Raw Data. This is the original data1 required to replicate the manuscript’s results. S2 Raw Data. This is the original data1 required to replicate the manuscript’s results. (ZIP) [file pone.0345811.s001.zip › S1 Raw Data/S1_Hunan administrative boundary GeoJSON/430406.json]

{"type":"FeatureCollection","features":[{"type":"Feature","properties":{"adcode":430406,"name":"雁峰区","center":[112.612241,26.893694],"centroid":[112.60766,26.832564],"childrenNum":0,"level":"district","acroutes":[100000,430000,430400],"parent":{"adcode":430400}},"geometry":{"type":"MultiPolygon","coordinates":[[[[112.600998,26.894869],[112.601025,26.894411],[112.602222,26.889742],[112.603934,26.885571],[112.605275,26.877545],[112.604954,26.874932],[112.602106,26.871694],[112.590383,26.865288],[112.578655,26.858573],[112.575404,26.856225],[112.573981,26.854481],[112.574371,26.852463],[112.575888,26.85081],[112.576001,26.848921],[112.572611,26.846447],[112.564482,26.835797],[112.56233,26.831923],[112.559638,26.829569],[112.55767,26.828964],[112.556804,26.826586],[112.557046,26.823815],[112.556874,26.821932],[112.55475,26.819819],[112.550178,26.81271],[112.547423,26.810992],[112.550549,26.81095],[112.552289,26.808619],[112.548894,26.799304],[112.547396,26.797692],[112.546894,26.794978],[112.547552,26.792042],[112.548668,26.789097],[112.549682,26.786156],[112.552088,26.783614],[112.555086,26.781899],[112.556714,26.781878],[112.559746,26.782675],[112.560578,26.783502],[112.561063,26.78517],[112.561765,26.785581],[112.563967,26.785029],[112.564545,26.784603],[112.565569,26.783126],[112.567528,26.781217],[112.56984,26.778459],[112.579863,26.776932],[112.583332,26.774526],[112.584676,26.776567],[112.584676,26.776975],[112.585023,26.778756],[112.585526,26.780668],[112.58603,26.782291],[112.586767,26.784092],[112.587642,26.786464],[112.58819,26.78762],[112.588954,26.788327],[112.589257,26.789007],[112.590168,26.790673],[112.59115,26.792219],[112.592095,26.793937],[112.592798,26.795375],[112.593319,26.795861],[112.594031,26.796631],[112.594837,26.797755],[112.596243,26.799419],[112.597467,26.800814],[112.598083,26.801431],[112.599299,26.802559],[112.600332,26.803394],[112.603944,26.806065],[112.605636,26.807029],[112.606844,26.807592],[112.607712,26.808083],[112.610014,26.809221],[112.611846,26.810021],[112.613949,26.810743],[112.614965,26.811038],[112.615765,26.811214],[112.617049,26.811404],[112.619229,26.811573],[112.620098,26.811612],[112.624453,26.811626],[112.627842,26.811555],[112.630788,26.811378],[112.63257,26.811313],[112.63498,26.811017],[112.637536,26.810827],[112.638596,26.810683],[112.640039,26.810341],[112.64157,26.810083],[112.642386,26.809902],[112.644587,26.8093],[112.647615,26.808371],[112.648936,26.807825],[112.649779,26.807529],[112.651544,26.807153],[112.652597,26.807027],[112.654067,26.807082],[112.656338,26.807259],[112.656668,26.807251],[112.661079,26.809069],[112.662777,26.8105],[112.664038,26.813847],[112.664161,26.818241],[112.66476,26.823509],[112.66596,26.826908],[112.666666,26.831348],[112.666954,26.83548],[112.667049,26.837354],[112.666963,26.838221],[112.667014,26.840001],[112.667111,26.84209],[112.667266,26.84345],[112.667337,26.844817],[112.667355,26.847677],[112.667477,26.85052],[112.667302,26.852879],[112.66705,26.855208],[112.666748,26.856756],[112.666469,26.857578],[112.666217,26.858056],[112.66558,26.858921],[112.664484,26.85994],[112.663892,26.860352],[112.663458,26.860547],[112.661901,26.860955],[112.660796,26.861457],[112.659638,26.861657],[112.657944,26.861667],[112.656863,26.861718],[112.655698,26.861856],[112.654107,26.862145],[112.652959,26.862454],[112.651279,26.862831],[112.648791,26.863268],[112.648504,26.863359],[112.6476,26.86386],[112.646479,26.86484],[112.645809,26.865571],[112.644851,26.866345],[112.642069,26.868068],[112.639931,26.869026],[112.638365,26.869379],[112.637295,26.869545],[112.635601,26.869649],[112.634505,26.869829],[112.633921,26.86999],[112.633018,26.870355],[112.631714,26.870814],[112.630785,26.871025],[112.629959,26.871383],[112.62975,26.87165],[112.628776,26.872414],[112.627864,26.873031],[112.625673,26.874222],[112.624162,26.874977],[112.623371,26.875428],[112.622511,26.876006],[112.62205,26.876429],[112.62158,26.877104],[112.620841,26.878503],[112.620539,26.879637],[112.619783,26.884085],[112.619669,26.885016],[112.619166,26.887777],[112.618879,26.889157],[112.618619,26.890874],[112.618219,26.89259],[112.617559,26.894789],[112.617116,26.896794],[112.615171,26.896783],[112.613046,26.896635],[112.607139,26.89627],[112.606171,26.896152],[112.600998,26.894869]]]]}}]}
