# Supplementary material for: The influence of extreme rainfall on crime: Spatiotemporal dynamics in Hunan Province, China
Source: PLoS One. 2026 Apr 22;21(4):e0345811. doi: 10.1371/journal.pone.0345811 (PMC13102242; doi:10.1371/journal.pone.0345811)
Supplement: S1 Data — S1 Raw Data. This is the original data1 required to replicate the manuscript’s results. S2 Raw Data. This is the original data1 required to replicate the manuscript’s results. (ZIP) [file pone.0345811.s001.zip › S1 Raw Data/S1_Hunan administrative boundary GeoJSON/430407.json]

{"type":"FeatureCollection","features":[{"type":"Feature","properties":{"adcode":430407,"name":"石鼓区","center":[112.607635,26.903908],"centroid":[112.604714,26.96244],"childrenNum":0,"level":"district","acroutes":[100000,430000,430400],"parent":{"adcode":430400}},"geometry":{"type":"MultiPolygon","coordinates":[[[[112.617115,26.896794],[112.616917,26.897749],[112.616795,26.899141],[112.616544,26.901441],[112.616387,26.90259],[112.616379,26.904693],[112.616448,26.905668],[112.616638,26.907103],[112.617013,26.908301],[112.617412,26.909094],[112.618238,26.910174],[112.619124,26.911213],[112.62028,26.912407],[112.621071,26.913088],[112.622678,26.914357],[112.623868,26.915074],[112.624547,26.915398],[112.626894,26.916333],[112.628901,26.917333],[112.630257,26.918125],[112.630788,26.918506],[112.631543,26.918892],[112.633875,26.920246],[112.635569,26.921054],[112.636596,26.921636],[112.637779,26.922462],[112.639813,26.924004],[112.640552,26.924637],[112.642456,26.926379],[112.645126,26.928961],[112.648084,26.932066],[112.648762,26.932707],[112.650623,26.93438],[112.652581,26.936213],[112.653945,26.937349],[112.654704,26.93804],[112.655722,26.939052],[112.656904,26.940363],[112.658802,26.942602],[112.659288,26.943214],[112.660314,26.944622],[112.661281,26.946352],[112.661846,26.947581],[112.662107,26.948344],[112.662716,26.951106],[112.66316,26.953512],[112.66323,26.954521],[112.663195,26.955307],[112.662866,26.956915],[112.662569,26.958555],[112.662274,26.961051],[112.662143,26.962492],[112.661881,26.964592],[112.661785,26.965852],[112.661621,26.967033],[112.661404,26.968248],[112.660438,26.97218],[112.65943,26.975293],[112.65916,26.976359],[112.658133,26.980636],[112.657455,26.984021],[112.656978,26.986691],[112.656646,26.988197],[112.656221,26.989875],[112.655855,26.991567],[112.655351,26.993472],[112.654759,26.995231],[112.654595,26.995389],[112.654011,26.996452],[112.652481,27.001718],[112.653109,27.010488],[112.654247,27.013464],[112.650307,27.014108],[112.649218,27.014336],[112.647967,27.014495],[112.646751,27.013865],[112.646551,27.013502],[112.646036,27.011605],[112.644829,27.010253],[112.641793,27.009804],[112.641089,27.009534],[112.640385,27.007547],[112.639766,27.006916],[112.639376,27.006824],[112.637854,27.005921],[112.637549,27.005111],[112.637043,27.00466],[112.635932,27.004479],[112.635532,27.00466],[112.634828,27.005381],[112.634122,27.007549],[112.633316,27.008094],[112.632402,27.007912],[112.630794,27.006737],[112.629473,27.006289],[112.628464,27.006288],[112.627056,27.0062],[112.625336,27.006201],[112.621712,27.005843],[112.62039,27.006294],[112.618688,27.008284],[112.616673,27.009368],[112.613945,27.00973],[112.612633,27.010093],[112.612034,27.010635],[112.612034,27.011179],[112.613138,27.01217],[112.614457,27.012892],[112.61536,27.013702],[112.61577,27.014243],[112.61577,27.014784],[112.614762,27.015687],[112.613962,27.015961],[112.612842,27.01605],[112.611036,27.015781],[112.609516,27.015694],[112.608812,27.015964],[112.608561,27.016167],[112.60618,27.015877],[112.603437,27.014956],[112.600989,27.013215],[112.600503,27.011317],[112.601379,27.008723],[112.602405,27.006266],[112.602472,27.005116],[112.602422,27.00474],[112.602065,27.004004],[112.601257,27.002995],[112.600285,27.002326],[112.598931,27.001912],[112.596195,27.001992],[112.594533,27.002404],[112.591145,27.004084],[112.587997,27.006705],[112.584527,27.008241],[112.581041,27.008284],[112.578604,27.007362],[112.575396,27.005497],[112.57264,27.003355],[112.570178,27.000668],[112.569101,26.996429],[112.566901,26.995054],[112.559152,26.995784],[112.555794,26.99496],[112.550882,26.995073],[112.546396,26.995892],[112.541169,26.995668],[112.535247,26.994887],[112.533602,26.991174],[112.533576,26.989308],[112.534511,26.987571],[112.536571,26.98625],[112.540223,26.984478],[112.542276,26.982728],[112.543522,26.980699],[112.543305,26.975965],[112.544068,26.9738],[112.546785,26.973476],[112.552215,26.973117],[112.554562,26.969209],[112.554208,26.967059],[112.551964,26.966228],[112.548257,26.964121],[112.548213,26.961392],[112.54707,26.95911],[112.543876,26.957021],[112.547572,26.950293],[112.551824,26.943948],[112.563006,26.931726],[112.566176,26.929283],[112.567425,26.928715],[112.568622,26.927715],[112.569133,26.926856],[112.569288,26.925718],[112.569505,26.925222],[112.575269,26.921223],[112.579751,26.918246],[112.582067,26.917132],[112.583697,26.916441],[112.585709,26.91613],[112.588302,26.916048],[112.591825,26.916472],[112.593812,26.916603],[112.595686,26.916401],[112.597518,26.915294],[112.599393,26.913206],[112.600296,26.912508],[112.600226,26.907437],[112.600439,26.903964],[112.600907,26.903369],[112.600529,26.902507],[112.600999,26.894869],[112.606171,26.896152],[112.60714,26.896271],[112.613045,26.896635],[112.615172,26.896783],[112.617115,26.896794]]]]}}]}
