# Supplementary material for: The influence of extreme rainfall on crime: Spatiotemporal dynamics in Hunan Province, China
Source: PLoS One. 2026 Apr 22;21(4):e0345811. doi: 10.1371/journal.pone.0345811 (PMC13102242; doi:10.1371/journal.pone.0345811)
Supplement: S1 Data — S1 Raw Data. This is the original data1 required to replicate the manuscript’s results. S2 Raw Data. This is the original data1 required to replicate the manuscript’s results. (ZIP) [file pone.0345811.s001.zip › S1 Raw Data/S1_Hunan administrative boundary GeoJSON/430408.json]

{"type":"FeatureCollection","features":[{"type":"Feature","properties":{"adcode":430408,"name":"蒸湘区","center":[112.570608,26.89087],"centroid":[112.543531,26.879172],"childrenNum":0,"level":"district","acroutes":[100000,430000,430400],"parent":{"adcode":430400}},"geometry":{"type":"MultiPolygon","coordinates":[[[[112.600999,26.894869],[112.600529,26.902508],[112.600907,26.903369],[112.60044,26.903964],[112.600226,26.907436],[112.600296,26.912509],[112.599394,26.913205],[112.597518,26.915295],[112.595686,26.916401],[112.593813,26.916602],[112.591825,26.916473],[112.588302,26.916049],[112.585709,26.91613],[112.583697,26.916441],[112.582067,26.917133],[112.579751,26.918246],[112.57527,26.921222],[112.569504,26.925222],[112.569289,26.925718],[112.569133,26.926856],[112.568622,26.927715],[112.567426,26.928715],[112.566177,26.929282],[112.563007,26.931726],[112.551823,26.943948],[112.547571,26.950293],[112.543875,26.957021],[112.541278,26.955732],[112.538447,26.95307],[112.534465,26.951345],[112.532232,26.949805],[112.529774,26.948689],[112.528432,26.948936],[112.527912,26.948669],[112.526772,26.946962],[112.527679,26.943504],[112.526383,26.940858],[112.526025,26.938786],[112.523153,26.938969],[112.518411,26.943055],[112.515876,26.944096],[112.513635,26.94384],[112.511845,26.941708],[112.510079,26.928664],[112.510475,26.922769],[112.510104,26.918467],[112.508632,26.91619],[112.506375,26.914354],[112.505941,26.914182],[112.503657,26.914671],[112.502298,26.916903],[112.502325,26.918827],[112.500318,26.92097],[112.49755,26.921488],[112.494764,26.921141],[112.492288,26.919734],[112.49119,26.918015],[112.490524,26.915621],[112.490479,26.912638],[112.491423,26.910991],[112.493224,26.909715],[112.496105,26.909005],[112.498475,26.907879],[112.499393,26.908293],[112.501537,26.90816],[112.504193,26.907594],[112.505949,26.906272],[112.507844,26.904019],[112.510811,26.899906],[112.511989,26.897519],[112.512152,26.894998],[112.510446,26.890861],[112.510565,26.889345],[112.511545,26.886858],[112.512014,26.884406],[112.511977,26.881327],[112.50875,26.873721],[112.508223,26.871648],[112.508811,26.870189],[112.511008,26.869528],[112.513023,26.8695],[112.514426,26.869117],[112.514825,26.868659],[112.514798,26.866576],[112.514685,26.865584],[112.513751,26.863786],[112.510592,26.860613],[112.510178,26.859715],[112.509952,26.857727],[112.510697,26.853189],[112.510374,26.851564],[112.50976,26.850848],[112.508542,26.849869],[112.505946,26.849009],[112.504345,26.848932],[112.503678,26.849411],[112.501948,26.849746],[112.500209,26.849023],[112.49956,26.847286],[112.498713,26.846175],[112.496775,26.846138],[112.490087,26.848598],[112.485811,26.849589],[112.485129,26.848967],[112.485093,26.847917],[112.487775,26.846198],[112.488381,26.845132],[112.488019,26.843703],[112.487239,26.842466],[112.485776,26.841612],[112.483285,26.841644],[112.479269,26.842135],[112.477944,26.841465],[112.477858,26.840033],[112.480342,26.839565],[112.481648,26.838736],[112.482184,26.83711],[112.481198,26.836002],[112.479796,26.835021],[112.479789,26.833775],[112.481362,26.832756],[112.485265,26.829276],[112.485534,26.828834],[112.487636,26.826106],[112.489331,26.824738],[112.494879,26.824087],[112.500476,26.827474],[112.505944,26.82832],[112.51002,26.825469],[112.512788,26.822682],[112.513264,26.820387],[112.509568,26.810356],[112.508244,26.806252],[112.509983,26.80348],[112.512776,26.803213],[112.513296,26.803392],[112.514724,26.805981],[112.516498,26.807734],[112.518602,26.808856],[112.52104,26.808822],[112.524398,26.80794],[112.527029,26.807331],[112.531926,26.808222],[112.539347,26.811097],[112.547422,26.810992],[112.550177,26.81271],[112.55475,26.819818],[112.556873,26.821932],[112.557046,26.823815],[112.556804,26.826586],[112.557671,26.828965],[112.559638,26.829568],[112.56233,26.831922],[112.564481,26.835797],[112.572612,26.846447],[112.576001,26.848921],[112.575888,26.850811],[112.574371,26.852463],[112.57398,26.854481],[112.575403,26.856224],[112.578654,26.858572],[112.590383,26.865288],[112.602106,26.871694],[112.604954,26.874932],[112.605275,26.877545],[112.603934,26.885571],[112.602221,26.889743],[112.601025,26.894411],[112.600999,26.894869]]]]}}]}
