# Supplementary material for: The influence of extreme rainfall on crime: Spatiotemporal dynamics in Hunan Province, China
Source: PLoS One. 2026 Apr 22;21(4):e0345811. doi: 10.1371/journal.pone.0345811 (PMC13102242; doi:10.1371/journal.pone.0345811)
Supplement: S1 Data — S1 Raw Data. This is the original data1 required to replicate the manuscript’s results. S2 Raw Data. This is the original data1 required to replicate the manuscript’s results. (ZIP) [file pone.0345811.s001.zip › S1 Raw Data/S1_Hunan administrative boundary GeoJSON/430412.json]

{"type":"FeatureCollection","features":[{"type":"Feature","properties":{"adcode":430412,"name":"南岳区","center":[112.734147,27.240536],"centroid":[112.696422,27.257198],"childrenNum":0,"level":"district","acroutes":[100000,430000,430400],"parent":{"adcode":430400}},"geometry":{"type":"MultiPolygon","coordinates":[[[[112.574901,27.243702],[112.575448,27.24371],[112.577311,27.242564],[112.578021,27.242014],[112.578751,27.240956],[112.579219,27.239952],[112.579193,27.23865],[112.579142,27.238197],[112.578655,27.237511],[112.576981,27.236173],[112.57536,27.235578],[112.57361,27.235144],[112.571087,27.234976],[112.570228,27.234171],[112.569249,27.232795],[112.569726,27.231899],[112.570436,27.23135],[112.572083,27.230876],[112.575003,27.23026],[112.577804,27.229808],[112.580518,27.229419],[112.582626,27.228726],[112.5841,27.227967],[112.585964,27.226821],[112.589097,27.225361],[112.591188,27.225293],[112.592879,27.22567],[112.595023,27.226055],[112.596403,27.226368],[112.597531,27.226507],[112.599692,27.226103],[112.602689,27.225321],[112.605873,27.224599],[112.608783,27.224382],[112.611206,27.223533],[112.613324,27.222733],[112.615054,27.22164],[112.618191,27.218324],[112.619248,27.216481],[112.620369,27.214926],[112.621273,27.213987],[112.622126,27.213274],[112.623219,27.212451],[112.625393,27.211654],[112.627758,27.210916],[112.629635,27.20949],[112.631494,27.208572],[112.633423,27.207373],[112.635667,27.206576],[112.637371,27.206787],[112.638694,27.206702],[112.640223,27.206457],[112.641572,27.20581],[112.643614,27.205067],[112.645458,27.204716],[112.646849,27.204804],[112.649121,27.205252],[112.649695,27.20504],[112.649597,27.204134],[112.64911,27.20316],[112.648589,27.201738],[112.648414,27.200773],[112.647883,27.199518],[112.648155,27.197581],[112.652188,27.199224],[112.655478,27.199558],[112.658809,27.202091],[112.66317,27.2048],[112.666256,27.205321],[112.670181,27.206382],[112.675732,27.206326],[112.680457,27.206463],[112.682709,27.206072],[112.68493,27.203116],[112.686538,27.200715],[112.688157,27.198864],[112.691656,27.199379],[112.694744,27.199715],[112.69805,27.200782],[112.702997,27.20183],[112.709774,27.201209],[112.717076,27.199153],[112.725121,27.197374],[112.727346,27.195148],[112.728947,27.192377],[112.728918,27.190544],[112.730136,27.18943],[112.733221,27.18976],[112.734673,27.19066],[112.736758,27.193021],[112.739044,27.194646],[112.740887,27.194623],[112.741695,27.193696],[112.742901,27.189972],[112.745847,27.189935],[112.746706,27.191429],[112.748844,27.193286],[112.751813,27.194753],[112.754332,27.194346],[112.755991,27.192819],[112.762266,27.190861],[112.76521,27.190823],[112.766475,27.191183],[112.768689,27.19215],[112.768698,27.193449],[112.767283,27.19445],[112.765071,27.195627],[112.764063,27.196623],[112.763967,27.197798],[112.763863,27.19852],[112.76357,27.199064],[112.762476,27.199826],[112.76304,27.201588],[112.764559,27.202494],[112.7675,27.202832],[112.769219,27.204692],[112.769317,27.211087],[112.763527,27.217182],[112.761532,27.224355],[112.761636,27.230751],[112.759552,27.231907],[112.751973,27.232001],[112.750339,27.23503],[112.748319,27.240699],[112.749203,27.243322],[112.750488,27.244436],[112.756393,27.245492],[112.766915,27.245357],[112.768626,27.246839],[112.768668,27.249848],[112.767451,27.252873],[112.766309,27.260037],[112.766352,27.263048],[112.766847,27.267557],[112.767749,27.271681],[112.768626,27.273927],[112.775377,27.274968],[112.77713,27.27946],[112.780565,27.283551],[112.781954,27.291433],[112.77911,27.297868],[112.772048,27.303605],[112.761989,27.306744],[112.750207,27.307271],[112.739313,27.311162],[112.73271,27.320645],[112.732017,27.330058],[112.728243,27.33123],[112.721907,27.330549],[112.71382,27.326124],[112.70874,27.325049],[112.706209,27.325076],[112.703712,27.327736],[112.703852,27.329907],[112.702078,27.330761],[112.699538,27.330788],[112.693604,27.328969],[112.689322,27.32525],[112.689263,27.321112],[112.687504,27.316616],[112.684085,27.313641],[112.679438,27.313688],[112.679465,27.315192],[112.679125,27.320461],[112.675367,27.32351],[112.670302,27.323559],[112.665588,27.32385],[112.660871,27.313497],[112.658652,27.30637],[112.656921,27.303753],[112.653111,27.30304],[112.651414,27.302305],[112.6459,27.300478],[112.645866,27.297847],[112.644543,27.294097],[112.639864,27.291511],[112.632708,27.292338],[112.626808,27.292399],[112.619229,27.292858],[112.618333,27.289483],[112.619133,27.286463],[112.623287,27.282279],[112.627023,27.2781],[112.63036,27.275806],[112.650995,27.273715],[112.658554,27.271381],[112.660215,27.269858],[112.66099,27.265336],[112.659222,27.260087],[112.652873,27.258269],[112.646166,27.260969],[112.64279,27.261381],[112.640661,27.259898],[112.640193,27.25614],[112.639974,27.241468],[112.636131,27.238122],[112.629375,27.237439],[112.622213,27.237515],[112.618869,27.239434],[112.613448,27.243256],[112.606362,27.247849],[112.595034,27.250613],[112.588672,27.250648],[112.577319,27.247063],[112.574901,27.243702]]]]}}]}
