# Supplementary material for: The influence of extreme rainfall on crime: Spatiotemporal dynamics in Hunan Province, China
Source: PLoS One. 2026 Apr 22;21(4):e0345811. doi: 10.1371/journal.pone.0345811 (PMC13102242; doi:10.1371/journal.pone.0345811)
Supplement: S1 Data — S1 Raw Data. This is the original data1 required to replicate the manuscript’s results. S2 Raw Data. This is the original data1 required to replicate the manuscript’s results. (ZIP) [file pone.0345811.s001.zip › S1 Raw Data/S1_Hunan administrative boundary GeoJSON/430421.json]

{"type":"FeatureCollection","features":[{"type":"Feature","properties":{"adcode":430421,"name":"衡阳县","center":[112.379643,26.962388],"centroid":[112.347267,27.102969],"childrenNum":0,"level":"district","acroutes":[100000,430000,430400],"parent":{"adcode":430400}},"geometry":{"type":"MultiPolygon","coordinates":[[[[112.001621,26.944317],[112.002012,26.942],[112.001659,26.939932],[112.002004,26.937989],[112.003677,26.933714],[112.003437,26.928268],[112.004322,26.925358],[112.007061,26.920883],[112.010722,26.917574],[112.015689,26.908244],[112.015877,26.905129],[112.017085,26.904127],[112.019485,26.903465],[112.020843,26.902448],[112.024205,26.896816],[112.02572,26.895315],[112.027941,26.893685],[112.035856,26.890405],[112.039023,26.886153],[112.03858,26.883347],[112.039683,26.88222],[112.048866,26.880117],[112.05159,26.879798],[112.052978,26.880565],[112.055926,26.881119],[112.057464,26.88068],[112.059468,26.879219],[112.063954,26.879339],[112.07277,26.876472],[112.076619,26.876238],[112.080925,26.875266],[112.086785,26.876198],[112.089283,26.876856],[112.093117,26.876677],[112.095991,26.876767],[112.10116,26.87746],[112.105707,26.876936],[112.109856,26.877215],[112.1142,26.876861],[112.115986,26.877569],[112.120052,26.878472],[112.129746,26.883616],[112.132919,26.885142],[112.138959,26.888352],[112.145862,26.891093],[112.151376,26.894782],[112.154925,26.895869],[112.156185,26.896786],[112.158083,26.899761],[112.159832,26.900992],[112.16227,26.901531],[112.162398,26.900529],[112.160829,26.89693],[112.160529,26.894503],[112.161745,26.891058],[112.164348,26.88742],[112.166006,26.887185],[112.166847,26.888048],[112.167567,26.890595],[112.168962,26.891891],[112.172766,26.89042],[112.17498,26.890022],[112.176653,26.890939],[112.176473,26.893062],[112.177456,26.894737],[112.180239,26.89551],[112.18147,26.894777],[112.183443,26.894448],[112.186226,26.896536],[112.187629,26.896611],[112.189745,26.895654],[112.191336,26.896128],[112.19658,26.899956],[112.198741,26.900434],[112.201134,26.902637],[112.203483,26.903634],[112.207819,26.904013],[112.209102,26.903684],[112.210895,26.902328],[112.212651,26.900035],[112.215044,26.899856],[112.219996,26.901521],[112.223988,26.902572],[112.226261,26.903549],[112.232203,26.906839],[112.233103,26.906834],[112.235722,26.90494],[112.239751,26.898665],[112.241814,26.897464],[112.245851,26.897798],[112.249039,26.896023],[112.255889,26.894124],[112.260458,26.891776],[112.262589,26.890201],[112.263707,26.890191],[112.264232,26.894114],[112.266378,26.899148],[112.267924,26.900753],[112.270084,26.901047],[112.274241,26.899766],[112.280536,26.896566],[112.283094,26.894926],[112.284842,26.894912],[112.286305,26.895774],[112.293043,26.900584],[112.294513,26.901192],[112.296171,26.900743],[112.296712,26.898685],[112.29795,26.897678],[112.302466,26.896457],[112.303749,26.89383],[112.305272,26.892444],[112.306803,26.892369],[112.309159,26.891482],[112.312265,26.888775],[112.315671,26.88894],[112.317832,26.888736],[112.323234,26.885924],[112.32685,26.885894],[112.331599,26.886607],[112.3337,26.887215],[112.339042,26.891976],[112.34085,26.892085],[112.344211,26.892933],[112.347483,26.892968],[112.350049,26.891766],[112.352599,26.889598],[112.356448,26.885515],[112.357694,26.882799],[112.357716,26.881154],[112.359832,26.880236],[112.363141,26.880426],[112.364821,26.881288],[112.369818,26.885829],[112.372167,26.887021],[112.376308,26.886802],[112.377734,26.889219],[112.378852,26.889837],[112.380157,26.88889],[112.381447,26.880276],[112.382745,26.878267],[112.386632,26.877609],[112.385424,26.8755],[112.385334,26.873755],[112.386504,26.872748],[112.38922,26.873038],[112.396633,26.876333],[112.397758,26.877385],[112.397871,26.88075],[112.398734,26.882799],[112.400129,26.883751],[112.4034,26.883721],[112.408112,26.882923],[112.410753,26.882963],[112.412509,26.884],[112.418571,26.885625],[112.420462,26.886662],[112.421024,26.887529],[112.420417,26.88891],[112.418083,26.891492],[112.417656,26.895734],[112.418098,26.89716],[112.424611,26.901551],[112.424761,26.902607],[112.42278,26.905433],[112.423493,26.906674],[112.425106,26.908219],[112.426561,26.913128],[112.428625,26.91731],[112.429548,26.918426],[112.432061,26.919642],[112.434634,26.920235],[112.435895,26.921157],[112.436548,26.92302],[112.436638,26.925203],[112.436112,26.927326],[112.433554,26.927794],[112.434822,26.929025],[112.437538,26.93055],[112.441222,26.93051],[112.446136,26.929204],[112.449445,26.927605],[112.455297,26.923608],[112.457405,26.921022],[112.458531,26.916682],[112.457173,26.913577],[112.457975,26.911384],[112.460586,26.908673],[112.463467,26.90652],[112.465681,26.906176],[112.470272,26.907616],[112.47142,26.907631],[112.473296,26.906575],[112.476395,26.902926],[112.479441,26.901252],[112.480581,26.90321],[112.481887,26.904312],[112.4853,26.908279],[112.486081,26.908718],[112.487334,26.908125],[112.487806,26.905912],[112.4905,26.902348],[112.493231,26.901765],[112.494424,26.902049],[112.49696,26.904167],[112.498475,26.90788],[112.496104,26.909007],[112.493223,26.909714],[112.491423,26.91099],[112.490477,26.91264],[112.490522,26.91562],[112.49119,26.918017],[112.492285,26.919736],[112.494761,26.921142],[112.497552,26.921491],[112.500321,26.920972],[112.502324,26.918824],[112.502302,26.916901],[112.50366,26.914673],[112.50594,26.914185],[112.508634,26.916188],[112.510104,26.918466],[112.510472,26.922771],[112.510082,26.928666],[112.511845,26.941711],[112.513638,26.943838],[112.515874,26.944098],[112.51841,26.943056],[112.523152,26.938971],[112.526025,26.938786],[112.526385,26.940859],[112.527676,26.943505],[112.526768,26.946962],[112.527916,26.948671],[112.529777,26.948686],[112.53223,26.949802],[112.534466,26.951347],[112.53845,26.95307],[112.541278,26.955731],[112.543844,26.957001],[112.54707,26.959108],[112.548211,26.961395],[112.548256,26.96412],[112.551962,26.966227],[112.554205,26.967059],[112.554558,26.969211],[112.552217,26.973116],[112.544069,26.973798],[112.543304,26.975965],[112.543522,26.980702],[112.542276,26.982729],[112.54022,26.984477],[112.536574,26.98625],[112.534511,26.98757],[112.533573,26.989308],[112.533603,26.991175],[112.535246,26.994886],[112.541166,26.995667],[112.546395,26.995892],[112.550882,26.995075],[112.555796,26.99496],[112.55915,26.995787],[112.5669,26.995055],[112.569098,26.996429],[112.570179,27.000667],[112.57264,27.003356],[112.575393,27.005498],[112.578604,27.00736],[112.581043,27.008281],[112.584524,27.008241],[112.587998,27.006703],[112.591149,27.004083],[112.594533,27.002405],[112.596198,27.001992],[112.598929,27.001912],[112.601255,27.002993],[112.602418,27.004741],[112.602403,27.006264],[112.600505,27.011319],[112.600993,27.013216],[112.603438,27.014953],[112.606177,27.015875],[112.608563,27.016168],[112.609516,27.015695],[112.612839,27.016049],[112.61476,27.015685],[112.615773,27.014241],[112.61446,27.012892],[112.612037,27.011179],[112.612629,27.010094],[112.616673,27.009367],[112.618684,27.008281],[112.620395,27.006294],[112.621715,27.005841],[112.625339,27.0062],[112.629473,27.006289],[112.632399,27.007913],[112.634125,27.007549],[112.63483,27.005383],[112.635933,27.004477],[112.637043,27.004661],[112.637853,27.005921],[112.640382,27.007544],[112.641087,27.009536],[112.644831,27.010253],[112.646039,27.011607],[112.646752,27.013863],[112.647967,27.014495],[112.654247,27.013465],[112.6552,27.015914],[112.660062,27.020351],[112.67052,27.024603],[112.684536,27.0276],[112.692196,27.027201],[112.697823,27.024259],[112.701844,27.020824],[112.705926,27.010791],[112.707989,27.005323],[112.710382,26.996629],[112.712558,26.994213],[112.714141,26.991335],[112.716917,26.986838],[112.719693,26.98371],[112.722177,26.981374],[112.725148,26.979511],[112.73082,26.976971],[112.735524,26.976303],[112.737415,26.983466],[112.73737,26.98622],[112.739396,26.99118],[112.742547,26.994801],[112.74422,26.994876],[112.748159,26.994004],[112.749839,26.994846],[112.75185,26.996589],[112.751888,26.998277],[112.751167,26.999158],[112.747581,26.999059],[112.747303,27.001693],[112.746756,27.002878],[112.745045,27.003765],[112.74347,27.003849],[112.740866,27.003451],[112.739838,27.003889],[112.739388,27.006633],[112.741849,27.008426],[112.743432,27.010721],[112.743117,27.013808],[112.740363,27.016158],[112.738135,27.016706],[112.727346,27.014824],[112.725928,27.014102],[112.723805,27.012031],[112.720669,27.00987],[112.719056,27.00978],[112.718245,27.011134],[112.718658,27.014202],[112.718883,27.021242],[112.719296,27.025668],[112.720264,27.027336],[112.720729,27.029845],[112.71769,27.034445],[112.718853,27.036581],[112.721517,27.038876],[112.724675,27.042206],[112.727286,27.045815],[112.727939,27.049289],[112.727961,27.060678],[112.726648,27.062305],[112.726461,27.063475],[112.728374,27.065281],[112.728787,27.066904],[112.728487,27.068979],[112.72526,27.069348],[112.724953,27.070522],[112.726371,27.071871],[112.726979,27.073314],[112.727084,27.07521],[112.726678,27.078076],[112.724503,27.082212],[112.722402,27.084546],[112.721336,27.084874],[112.718125,27.08457],[112.716917,27.084939],[112.716355,27.089163],[112.714959,27.09184],[112.714051,27.092388],[112.71165,27.092278],[112.708567,27.089492],[112.706429,27.089278],[112.704433,27.090362],[112.703315,27.091915],[112.700051,27.09794],[112.698536,27.10005],[112.694889,27.103926],[112.693411,27.104622],[112.692211,27.104592],[112.68939,27.103682],[112.687327,27.102672],[112.681287,27.099144],[112.678848,27.097901],[112.676132,27.095746],[112.675187,27.095666],[112.671376,27.098458],[112.669485,27.100279],[112.665291,27.102946],[112.659919,27.10305],[112.656715,27.104498],[112.651456,27.109289],[112.649603,27.112463],[112.650233,27.114682],[112.651914,27.11794],[112.653204,27.12181],[112.653782,27.125551],[112.654532,27.128167],[112.657196,27.130376],[112.659401,27.130938],[112.662943,27.130908],[112.665043,27.13056],[112.668832,27.130818],[112.671016,27.132171],[112.672719,27.134693],[112.672966,27.13713],[112.671931,27.14004],[112.668847,27.142114],[112.665111,27.144173],[112.663738,27.145894],[112.663303,27.150121],[112.664128,27.154656],[112.665404,27.158809],[112.665974,27.163453],[112.665584,27.168699],[112.665118,27.171852],[112.662042,27.175277],[112.659649,27.177201],[112.656123,27.181244],[112.654682,27.182452],[112.650811,27.183148],[112.650466,27.184048],[112.651824,27.18538],[112.652266,27.187592],[112.651381,27.190113],[112.648943,27.193275],[112.647885,27.199518],[112.649595,27.204131],[112.649123,27.205255],[112.645461,27.204718],[112.643616,27.205066],[112.640224,27.206458],[112.637373,27.206786],[112.63567,27.206577],[112.633427,27.207372],[112.62963,27.20949],[112.627755,27.210916],[112.623216,27.212452],[112.621272,27.213988],[112.619247,27.216483],[112.618189,27.218322],[112.615053,27.221642],[112.613327,27.22273],[112.60878,27.22438],[112.605877,27.224599],[112.597534,27.226507],[112.591186,27.225295],[112.589101,27.225359],[112.585965,27.22682],[112.582626,27.228724],[112.580518,27.22942],[112.575003,27.230259],[112.570434,27.231348],[112.569248,27.232794],[112.571087,27.234976],[112.573608,27.235144],[112.576984,27.236173],[112.579145,27.238196],[112.57922,27.23995],[112.578019,27.242012],[112.575446,27.243711],[112.569376,27.243811],[112.56717,27.244104],[112.564259,27.24547],[112.562383,27.245754],[112.556404,27.24552],[112.551917,27.245823],[112.550439,27.24636],[112.549089,27.249838],[112.548631,27.250389],[112.545885,27.249316],[112.545007,27.249356],[112.542306,27.25111],[112.53959,27.253256],[112.53782,27.253559],[112.537782,27.252824],[112.53884,27.25104],[112.538832,27.249177],[112.536462,27.248337],[112.534443,27.248243],[112.531405,27.248576],[112.529979,27.250017],[112.528171,27.253992],[112.527751,27.257539],[112.529724,27.258881],[112.53136,27.259079],[112.5319,27.260162],[112.531742,27.263382],[112.53214,27.264912],[112.533633,27.267992],[112.533408,27.269343],[112.530077,27.271087],[112.526438,27.274967],[112.52676,27.276666],[112.528606,27.280605],[112.529762,27.281981],[112.530759,27.284604],[112.530699,27.286744],[112.529709,27.288081],[112.526888,27.289834],[112.526738,27.293042],[112.527788,27.295888],[112.528111,27.297979],[112.527781,27.300463],[112.52598,27.301664],[112.521636,27.303611],[112.519655,27.304873],[112.518035,27.306363],[112.517164,27.307867],[112.516647,27.310623],[112.516962,27.313116],[112.51799,27.316806],[112.517525,27.317417],[112.511432,27.321136],[112.510209,27.32422],[112.507959,27.325282],[112.505978,27.325565],[112.50564,27.326648],[112.504537,27.327665],[112.502362,27.328634],[112.502197,27.329676],[112.502729,27.332591],[112.501626,27.333648],[112.500021,27.333872],[112.498955,27.337903],[112.499015,27.339065],[112.500576,27.341964],[112.500591,27.34335],[112.503052,27.343474],[112.503419,27.344025],[112.502609,27.346959],[112.500974,27.348264],[112.497612,27.347952],[112.494731,27.34961],[112.493043,27.349471],[112.489337,27.349843],[112.487859,27.349064],[112.487018,27.346954],[112.486073,27.346323],[112.484025,27.346676],[112.480746,27.348557],[112.477047,27.349327],[112.474354,27.348681],[112.473821,27.348929],[112.471803,27.351719],[112.469942,27.355944],[112.468952,27.356197],[112.467406,27.353576],[112.466401,27.352936],[112.462905,27.356083],[112.461344,27.35643],[112.459919,27.355159],[112.456175,27.356291],[112.455049,27.35583],[112.455034,27.354335],[112.456392,27.350856],[112.456557,27.349749],[112.456002,27.347862],[112.454419,27.347415],[112.453204,27.349158],[112.451898,27.349808],[112.44964,27.349128],[112.440434,27.344824],[112.438101,27.344601],[112.43534,27.348359],[112.434012,27.352067],[112.432361,27.354211],[112.430515,27.354708],[112.426997,27.354589],[112.424176,27.354857],[112.418751,27.357433],[112.415495,27.358252],[112.410175,27.360421],[112.408532,27.361444],[112.402643,27.360868],[112.398629,27.360074],[112.391636,27.359294],[112.38841,27.359265],[112.382948,27.358783],[112.372729,27.356842],[112.369361,27.356088],[112.36813,27.356093],[112.367695,27.356887],[112.368258,27.357895],[112.370523,27.363871],[112.370186,27.365529],[112.369406,27.366715],[112.368093,27.367355],[112.362616,27.3674],[112.361018,27.367023],[112.360305,27.366005],[112.36107,27.363553],[112.358759,27.362471],[112.356471,27.363121],[112.35428,27.364715],[112.352074,27.365832],[112.350574,27.36599],[112.345712,27.365489],[112.339267,27.365931],[112.335463,27.368869],[112.334075,27.369485],[112.331059,27.370185],[112.327818,27.369326],[112.325327,27.367767],[112.322686,27.364715],[112.321531,27.36402],[112.319505,27.364427],[112.316339,27.365787],[112.312115,27.367082],[112.309354,27.365529],[112.308461,27.364511],[112.308356,27.362938],[112.309121,27.360411],[112.307425,27.359007],[112.305475,27.358942],[112.303457,27.359826],[112.301596,27.359682],[112.299728,27.358748],[112.298782,27.356475],[112.296006,27.353973],[112.295451,27.352692],[112.29215,27.348413],[112.288496,27.345529],[112.28662,27.343732],[112.283394,27.33974],[112.282584,27.338251],[112.282569,27.337119],[112.285713,27.333777],[112.287836,27.328937],[112.287026,27.325655],[112.286395,27.324244],[112.28515,27.323152],[112.283109,27.322144],[112.280791,27.31988],[112.280161,27.315197],[112.281278,27.312982],[112.279853,27.312208],[112.275801,27.312242],[112.272973,27.311949],[112.269079,27.310092],[112.267999,27.308841],[112.267706,27.305772],[112.267256,27.305066],[112.26514,27.305479],[112.257532,27.31035],[112.256114,27.310678],[112.255056,27.309898],[112.254239,27.308175],[112.253766,27.305265],[112.255904,27.303159],[112.255844,27.297805],[112.254936,27.295685],[112.252018,27.294369],[112.248484,27.293852],[112.246158,27.291195],[112.244125,27.289799],[112.239038,27.287837],[112.238055,27.286978],[112.237245,27.284936],[112.237312,27.283203],[112.237988,27.281072],[112.235932,27.277783],[112.235924,27.27676],[112.236945,27.274465],[112.236585,27.273208],[112.233201,27.269463],[112.233058,27.265369],[112.232083,27.263958],[112.230845,27.263029],[112.226591,27.260863],[112.22518,27.260719],[112.223777,27.261206],[112.220731,27.264226],[112.21662,27.266318],[112.215487,27.267903],[112.213956,27.268896],[112.214024,27.274808],[112.21614,27.274947],[112.21755,27.275563],[112.21581,27.276681],[112.21151,27.278221],[112.21073,27.279413],[112.21049,27.280908],[112.209702,27.281782],[112.207076,27.282676],[112.206221,27.285125],[112.206506,27.28662],[112.208202,27.289357],[112.208577,27.291249],[112.205358,27.296539],[112.203475,27.296643],[112.201194,27.295849],[112.197668,27.295809],[112.19592,27.296534],[112.193909,27.297974],[112.192701,27.299484],[112.192806,27.300661],[112.195462,27.303154],[112.195395,27.30457],[112.194697,27.305523],[112.191996,27.307917],[112.191861,27.311145],[112.19063,27.31179],[112.185904,27.309278],[112.183788,27.308826],[112.182385,27.309789],[112.180239,27.314298],[112.179114,27.316041],[112.177628,27.317556],[112.174845,27.319631],[112.165556,27.323976],[112.163898,27.324547],[112.161955,27.32409],[112.160094,27.322929],[112.159111,27.321523],[112.158916,27.319716],[112.159231,27.316404],[112.157183,27.313429],[112.153799,27.309685],[112.152817,27.307728],[112.152794,27.306308],[112.153672,27.305667],[112.15605,27.306432],[112.159509,27.308841],[112.160394,27.309144],[112.161085,27.308354],[112.161332,27.306695],[112.160882,27.305047],[112.159719,27.303879],[112.157948,27.303025],[112.155307,27.302424],[112.154062,27.301337],[112.153702,27.300189],[112.154175,27.298729],[112.15572,27.296316],[112.158391,27.290067],[112.159689,27.288478],[112.161182,27.287753],[112.162045,27.286407],[112.162818,27.284196],[112.163328,27.278951],[112.16305,27.277302],[112.160822,27.274882],[112.158946,27.271748],[112.157611,27.270188],[112.15593,27.268946],[112.151601,27.266859],[112.150536,27.265846],[112.150213,27.264316],[112.149718,27.259358],[112.149778,27.256993],[112.150723,27.254623],[112.152554,27.252243],[112.155765,27.248904],[112.157423,27.248253],[112.159532,27.247999],[112.160057,27.247522],[112.159344,27.245952],[112.156853,27.243771],[112.154085,27.239388],[112.152314,27.238459],[112.150116,27.238245],[112.146154,27.238285],[112.144136,27.237987],[112.140587,27.236998],[112.137924,27.236983],[112.135313,27.235552],[112.134607,27.234692],[112.133557,27.231],[112.132807,27.229608],[112.131134,27.228719],[112.129326,27.228535],[112.127953,27.227645],[112.127855,27.22607],[112.129798,27.223292],[112.130181,27.222109],[112.129513,27.220896],[112.127045,27.220012],[112.125987,27.220101],[112.122288,27.221846],[112.120045,27.222338],[112.118649,27.223178],[112.115025,27.22191],[112.114643,27.223173],[112.113682,27.223456],[112.112617,27.222323],[112.112257,27.217835],[112.111829,27.214848],[112.112572,27.213267],[112.114665,27.212144],[112.114207,27.210732],[112.110209,27.210683],[112.109421,27.210966],[112.107935,27.213719],[112.107192,27.214147],[112.104139,27.211632],[112.102241,27.209236],[112.10086,27.208481],[112.100695,27.206284],[112.099585,27.206651],[112.098782,27.208689],[112.098024,27.209519],[112.097154,27.207496],[112.096419,27.207437],[112.09494,27.208868],[112.092157,27.205677],[112.092607,27.205304],[112.09251,27.203222],[112.09401,27.202367],[112.092787,27.202486],[112.091339,27.201074],[112.090094,27.201283],[112.089403,27.197749],[112.088541,27.196446],[112.088518,27.195258],[112.091144,27.195537],[112.092555,27.195228],[112.091497,27.194045],[112.091264,27.192608],[112.088428,27.191813],[112.086823,27.191888],[112.08632,27.19064],[112.086792,27.189417],[112.087918,27.189472],[112.089538,27.19068],[112.091699,27.190292],[112.091977,27.18808],[112.09278,27.18717],[112.090731,27.18546],[112.088533,27.186106],[112.086635,27.186086],[112.084159,27.187105],[112.076739,27.185166],[112.075516,27.185957],[112.07415,27.185778],[112.075246,27.187115],[112.075291,27.188085],[112.073798,27.188969],[112.07295,27.190058],[112.071659,27.190222],[112.070684,27.191072],[112.068253,27.189332],[112.067533,27.188119],[112.068486,27.185201],[112.066242,27.183103],[112.063917,27.181612],[112.058125,27.175431],[112.054253,27.167769],[112.05207,27.161618],[112.051732,27.158416],[112.049016,27.150797],[112.049084,27.147694],[112.049654,27.14653],[112.051139,27.144993],[112.052467,27.14286],[112.05156,27.140502],[112.048656,27.135454],[112.046608,27.132694],[112.046435,27.128665],[112.047561,27.126247],[112.049039,27.123969],[112.054043,27.119353],[112.056024,27.116647],[112.056511,27.114841],[112.056654,27.111244],[112.054598,27.10706],[112.05273,27.104667],[112.051702,27.102876],[112.051177,27.100329],[112.051485,27.097179],[112.052115,27.093731],[112.053773,27.090273],[112.055754,27.087113],[112.056241,27.085765],[112.056196,27.081261],[112.054508,27.079624],[112.04693,27.077265],[112.04609,27.076071],[112.046233,27.074269],[112.047898,27.072463],[112.050569,27.071099],[112.060608,27.067894],[112.06646,27.066366],[112.069139,27.065899],[112.07181,27.064983],[112.073468,27.063022],[112.074788,27.060618],[112.075756,27.05701],[112.075876,27.052515],[112.076364,27.050713],[112.077534,27.049658],[112.082801,27.049399],[112.083461,27.048493],[112.083446,27.046397],[112.07923,27.044172],[112.078044,27.041783],[112.079522,27.038622],[112.082178,27.036506],[112.084857,27.036038],[112.086185,27.035132],[112.086845,27.033927],[112.085787,27.029437],[112.08611,27.027341],[112.089276,27.025066],[112.089749,27.022965],[112.089388,27.019669],[112.087843,27.015332],[112.086815,27.013241],[112.085037,27.01108],[112.082839,27.009292],[112.080985,27.008555],[112.077812,27.009327],[112.073805,27.011154],[112.072305,27.011612],[112.06727,27.010293],[112.064427,27.01106],[112.061756,27.012573],[112.06009,27.013031],[112.057727,27.012444],[112.055033,27.011109],[112.050172,27.006454],[112.048724,27.004103],[112.048551,27.000847],[112.047726,26.999203],[112.04672,26.998616],[112.043329,26.998103],[112.041701,26.997386],[112.039743,26.997097],[112.037537,26.997869],[112.037319,26.996678],[112.043209,26.995648],[112.043787,26.992963],[112.047186,26.987674],[112.047651,26.985732],[112.047793,26.98103],[112.047613,26.976612],[112.047126,26.975277],[112.043787,26.972045],[112.042316,26.970989],[112.040291,26.970874],[112.038978,26.972065],[112.036194,26.972578],[112.034303,26.971711],[112.031055,26.967861],[112.028324,26.966192],[112.026711,26.965699],[112.02413,26.966272],[112.021901,26.966346],[112.019868,26.964917],[112.018923,26.961026],[112.018915,26.959716],[112.016297,26.955427],[112.012718,26.953384],[112.008111,26.953215],[112.007053,26.952657],[112.00526,26.948826],[112.003159,26.946549],[112.001621,26.944317]]]]}}]}
