# Supplementary material for: The influence of extreme rainfall on crime: Spatiotemporal dynamics in Hunan Province, China
Source: PLoS One. 2026 Apr 22;21(4):e0345811. doi: 10.1371/journal.pone.0345811 (PMC13102242; doi:10.1371/journal.pone.0345811)
Supplement: S1 Data — S1 Raw Data. This is the original data1 required to replicate the manuscript’s results. S2 Raw Data. This is the original data1 required to replicate the manuscript’s results. (ZIP) [file pone.0345811.s001.zip › S1 Raw Data/S1_Hunan administrative boundary GeoJSON/430422.json]

{"type":"FeatureCollection","features":[{"type":"Feature","properties":{"adcode":430422,"name":"衡南县","center":[112.677459,26.739973],"childrenNum":0,"level":"district","acroutes":[100000,430000,430400],"parent":{"adcode":430400}},"geometry":{"type":"MultiPolygon","coordinates":[[[[112.583337,26.774524],[112.579864,26.776933],[112.56984,26.778459],[112.567529,26.781219],[112.56557,26.783126],[112.564543,26.784605],[112.563963,26.785029],[112.561765,26.785582],[112.56106,26.785171],[112.560573,26.783502],[112.559744,26.782676],[112.556717,26.78188],[112.555089,26.781898],[112.552083,26.783614],[112.549678,26.786157],[112.548673,26.789098],[112.547553,26.792043],[112.54689,26.794979],[112.547398,26.797695],[112.548891,26.799303],[112.552291,26.808617],[112.550549,26.810948],[112.539344,26.811099],[112.531922,26.808224],[112.527029,26.807329],[112.524396,26.807938],[112.521037,26.808825],[112.518601,26.808855],[112.516497,26.807735],[112.514724,26.80598],[112.513294,26.803394],[112.512776,26.803212],[112.509987,26.80348],[112.508246,26.806252],[112.509572,26.810355],[112.513263,26.820386],[112.512786,26.822681],[112.510018,26.82547],[112.505944,26.828319],[112.500471,26.827471],[112.494873,26.824086],[112.489328,26.824739],[112.487638,26.826105],[112.485264,26.829274],[112.481367,26.832758],[112.479791,26.833774],[112.479801,26.835019],[112.481201,26.836],[112.482186,26.837111],[112.481647,26.838737],[112.48034,26.839567],[112.477863,26.840033],[112.477946,26.841464],[112.479273,26.842134],[112.483284,26.841646],[112.485772,26.841611],[112.487244,26.842467],[112.488022,26.843703],[112.488384,26.84513],[112.487773,26.846197],[112.485098,26.847917],[112.485129,26.848968],[112.485814,26.84959],[112.490084,26.8486],[112.49677,26.846137],[112.498709,26.846176],[112.499559,26.847286],[112.500212,26.849024],[112.501953,26.849746],[112.503674,26.849413],[112.504348,26.848933],[112.505944,26.849011],[112.508546,26.849871],[112.509759,26.850848],[112.510371,26.851565],[112.510692,26.85319],[112.509956,26.857728],[112.510174,26.859716],[112.510588,26.860615],[112.51375,26.863788],[112.514683,26.865585],[112.514828,26.868658],[112.514424,26.869116],[112.513024,26.869501],[112.511003,26.869527],[112.508816,26.870188],[112.508225,26.871648],[112.508754,26.873723],[112.511977,26.881328],[112.512008,26.884404],[112.511542,26.886858],[112.510568,26.889343],[112.510443,26.890859],[112.512154,26.894998],[112.511988,26.897521],[112.510806,26.899906],[112.507841,26.904019],[112.505944,26.90627],[112.504193,26.907596],[112.501539,26.908162],[112.499393,26.908292],[112.49847,26.907877],[112.498004,26.907259],[112.496967,26.904166],[112.496014,26.903125],[112.494428,26.902049],[112.493236,26.901768],[112.49166,26.901907],[112.490499,26.902347],[112.489172,26.903833],[112.487804,26.905911],[112.487327,26.908123],[112.486892,26.908637],[112.486083,26.908715],[112.485306,26.908279],[112.483118,26.905661],[112.481885,26.904313],[112.480579,26.903211],[112.479439,26.901254],[112.477935,26.901963],[112.476391,26.902926],[112.474846,26.904866],[112.473292,26.906577],[112.471426,26.907631],[112.470275,26.907613],[112.465683,26.906179],[112.463465,26.906516],[112.460583,26.908672],[112.457981,26.911385],[112.457172,26.913579],[112.45853,26.916681],[112.457411,26.921022],[112.455296,26.923609],[112.44945,26.927604],[112.446143,26.929207],[112.44123,26.930511],[112.437539,26.93055],[112.434823,26.929025],[112.433559,26.927794],[112.43501,26.927652],[112.436109,26.927328],[112.436637,26.925203],[112.436544,26.923022],[112.435891,26.921156],[112.434637,26.920236],[112.432066,26.919639],[112.429547,26.918426],[112.428624,26.917311],[112.427557,26.915329],[112.426562,26.913125],[112.42511,26.908218],[112.423493,26.906676],[112.422778,26.905436],[112.424758,26.902606],[112.424613,26.901552],[112.418093,26.897163],[112.417657,26.895733],[112.418082,26.89149],[112.420425,26.888911],[112.421026,26.887532],[112.420466,26.886664],[112.418569,26.885623],[112.412505,26.884002],[112.410754,26.882961],[112.408121,26.882926],[112.403404,26.883721],[112.400128,26.883752],[112.398729,26.882801],[112.397869,26.880749],[112.39791,26.878627],[112.397755,26.877383],[112.396635,26.876333],[112.391462,26.874077],[112.389213,26.873035],[112.386508,26.87275],[112.385336,26.873757],[112.385419,26.875503],[112.386632,26.877612],[112.385595,26.877931],[112.382745,26.878268],[112.381449,26.880273],[112.380153,26.888889],[112.378857,26.889835],[112.377728,26.889222],[112.376307,26.886802],[112.374566,26.886971],[112.372171,26.887023],[112.371114,26.88672],[112.369818,26.88583],[112.3676,26.883881],[112.364822,26.881289],[112.363143,26.880429],[112.359825,26.880234],[112.358509,26.880463],[112.357721,26.881155],[112.35769,26.882801],[112.356446,26.885515],[112.3526,26.889598],[112.35005,26.891767],[112.34748,26.892968],[112.344214,26.892933],[112.340856,26.892086],[112.339042,26.891974],[112.333693,26.887217],[112.331599,26.886608],[112.326851,26.885895],[112.323234,26.885921],[112.317833,26.888734],[112.315677,26.888937],[112.313655,26.888768],[112.312266,26.888777],[112.309157,26.891481],[112.306803,26.892372],[112.305269,26.892445],[112.303756,26.893828],[112.30247,26.896459],[112.297951,26.897677],[112.296707,26.898684],[112.296168,26.900744],[112.294509,26.901194],[112.293037,26.900585],[112.28631,26.895772],[112.284838,26.894912],[112.283086,26.894925],[112.280536,26.896567],[112.274234,26.899768],[112.270087,26.901047],[112.267921,26.900753],[112.266376,26.899146],[112.26423,26.894117],[112.263702,26.89019],[112.262593,26.890203],[112.260457,26.89178],[112.255886,26.894126],[112.249034,26.896022],[112.245851,26.897798],[112.241819,26.897461],[112.239756,26.898666],[112.235724,26.904939],[112.233101,26.906836],[112.232199,26.90684],[112.230106,26.90563],[112.22626,26.903548],[112.22399,26.902572],[112.219988,26.901522],[112.216443,26.900433],[112.215044,26.899854],[112.2138,26.899837],[112.212649,26.900036],[112.211924,26.900541],[112.210897,26.902326],[112.209104,26.903686],[112.207819,26.904015],[112.203475,26.903635],[112.201133,26.902637],[112.200127,26.901367],[112.198738,26.900438],[112.196582,26.899958],[112.194934,26.898796],[112.193234,26.897461],[112.191337,26.89613],[112.189751,26.895655],[112.187626,26.89661],[112.186226,26.896541],[112.185159,26.8955],[112.183438,26.89445],[112.181468,26.894774],[112.180235,26.895508],[112.17924,26.894934],[112.177457,26.894735],[112.176472,26.893063],[112.176648,26.890941],[112.174979,26.890021],[112.172761,26.890419],[112.168957,26.891892],[112.167568,26.890596],[112.166852,26.888047],[112.166013,26.887182],[112.164344,26.887416],[112.161752,26.891062],[112.160529,26.894502],[112.16083,26.89693],[112.162395,26.900528],[112.162271,26.901526],[112.161576,26.901535],[112.159835,26.900991],[112.158083,26.899764],[112.156186,26.896787],[112.154921,26.895867],[112.151376,26.894782],[112.145861,26.891093],[112.138957,26.888349],[112.13507,26.886323],[112.132924,26.885143],[112.129752,26.883618],[112.126788,26.881928],[112.124186,26.88058],[112.122175,26.879651],[112.120962,26.877728],[112.117179,26.876345],[112.11636,26.87549],[112.116484,26.87345],[112.117624,26.872253],[112.119355,26.870931],[112.121211,26.869354],[112.12346,26.865408],[112.1277,26.859263],[112.131484,26.855892],[112.133816,26.853376],[112.134697,26.850312],[112.135982,26.847809],[112.137226,26.846923],[112.140948,26.843898],[112.142036,26.841892],[112.144441,26.840561],[112.145343,26.840427],[112.148276,26.842017],[112.151345,26.842865],[112.153418,26.842843],[112.158674,26.840889],[112.159897,26.83932],[112.160228,26.837323],[112.160249,26.832521],[112.160374,26.831397],[112.161618,26.830701],[112.165919,26.831094],[112.168469,26.830627],[112.171869,26.829845],[112.176327,26.832106],[112.178338,26.832399],[112.179302,26.832015],[112.179146,26.829775],[112.179893,26.828768],[112.184091,26.825513],[112.186558,26.822495],[112.19228,26.819694],[112.195525,26.818695],[112.197525,26.817178],[112.20022,26.817152],[112.202314,26.817813],[112.205144,26.817165],[112.205745,26.814973],[112.204553,26.813741],[112.204688,26.812742],[112.205424,26.811363],[112.208959,26.810455],[112.214919,26.810269],[112.218786,26.808924],[112.221626,26.808025],[112.222953,26.809192],[112.224985,26.81036],[112.225731,26.809914],[112.225451,26.808673],[112.226125,26.806922],[112.228323,26.8054],[112.230261,26.80476],[112.232707,26.807259],[112.233972,26.807311],[112.240523,26.804133],[112.240783,26.802136],[112.241394,26.801323],[112.245344,26.800475],[112.248453,26.799009],[112.253522,26.799463],[112.255585,26.797574],[112.256093,26.793146],[112.257607,26.791386],[112.258498,26.790568],[112.26054,26.787122],[112.260053,26.786629],[112.256736,26.787749],[112.255253,26.786763],[112.253833,26.783597],[112.251615,26.783307],[112.249241,26.782827],[112.248059,26.782278],[112.246411,26.783852],[112.245727,26.785353],[112.245084,26.783675],[112.245344,26.781115],[112.244566,26.779999],[112.244131,26.778818],[112.246142,26.77743],[112.24723,26.776517],[112.247147,26.775211],[112.24353,26.774121],[112.240409,26.774459],[112.238419,26.775977],[112.236875,26.774684],[112.236719,26.773187],[112.237196,26.771872],[112.235993,26.770575],[112.235123,26.76628],[112.235869,26.765151],[112.238575,26.765004],[112.239901,26.765986],[112.240876,26.766916],[112.242244,26.764281],[112.24384,26.764204],[112.246194,26.763313],[112.25119,26.763265],[112.252869,26.758797],[112.254362,26.755539],[112.25373,26.754363],[112.253709,26.753364],[112.255025,26.752728],[112.256487,26.75284],[112.257378,26.75271],[112.25771,26.751144],[112.260882,26.74825],[112.261069,26.74713],[112.258052,26.743725],[112.257482,26.742358],[112.25998,26.741809],[112.259752,26.740814],[112.257285,26.737279],[112.255658,26.735051],[112.253781,26.73438],[112.251283,26.734904],[112.249697,26.734605],[112.249801,26.732546],[112.24835,26.732061],[112.245022,26.732589],[112.24127,26.732251],[112.238481,26.731403],[112.235361,26.730841],[112.23193,26.728379],[112.229774,26.727652],[112.225213,26.728323],[112.2223,26.728037],[112.218703,26.729816],[112.210742,26.73027],[112.208182,26.731291],[112.205714,26.732628],[112.202791,26.73197],[112.199992,26.729132],[112.198303,26.726873],[112.199049,26.724931],[112.199733,26.724052],[112.201651,26.722849],[112.203921,26.721144],[112.204388,26.719517],[112.203486,26.717116],[112.203175,26.715043],[112.204802,26.712845],[112.204719,26.711226],[112.202273,26.707976],[112.201755,26.705925],[112.202802,26.705726],[112.203506,26.70734],[112.204211,26.70808],[112.2056,26.708318],[112.206502,26.709617],[112.207404,26.709673],[112.207601,26.708046],[112.207943,26.707609],[112.210027,26.707648],[112.210773,26.707392],[112.210773,26.706834],[112.209363,26.704943],[112.209488,26.704073],[112.211011,26.702995],[112.211613,26.701805],[112.211602,26.699373],[112.213458,26.698295],[112.215044,26.697841],[112.22032,26.698603],[112.222186,26.69852],[112.22287,26.697707],[112.222279,26.694223],[112.219843,26.686358],[112.219688,26.685488],[112.221419,26.684973],[112.22344,26.685389],[112.225244,26.686678],[112.226208,26.686298],[112.22683,26.685047],[112.226312,26.682618],[112.227058,26.680926],[112.229059,26.680099],[112.231619,26.679701],[112.233868,26.676186],[112.234895,26.674996],[112.236346,26.674485],[112.238834,26.674333],[112.242441,26.673987],[112.24354,26.673043],[112.243561,26.668835],[112.243467,26.666035],[112.243644,26.66416],[112.244328,26.662597],[112.244939,26.661969],[112.245986,26.66171],[112.247583,26.662069],[112.250371,26.664039],[112.254911,26.666489],[112.257482,26.66684],[112.259348,26.666013],[112.261255,26.662944],[112.26138,26.661264],[112.260996,26.658398],[112.261691,26.652375],[112.261307,26.64889],[112.260799,26.64727],[112.257057,26.640728],[112.25515,26.638125],[112.25317,26.634778],[112.252869,26.632041],[112.253481,26.630976],[112.256788,26.629075],[112.262116,26.627845],[112.26734,26.623688],[112.269828,26.621955],[112.270854,26.621448],[112.274316,26.621232],[112.277799,26.621327],[112.279468,26.621999],[112.28066,26.623363],[112.281894,26.628152],[112.283511,26.629694],[112.284475,26.629625],[112.285584,26.628806],[112.288165,26.623549],[112.289202,26.623107],[112.290591,26.62322],[112.293245,26.625008],[112.294572,26.625372],[112.29652,26.625355],[112.300335,26.625203],[112.301786,26.624069],[112.302118,26.623068],[112.299765,26.617819],[112.299672,26.615329],[112.301506,26.612323],[112.304056,26.610123],[112.307104,26.609911],[112.314847,26.611972],[112.316858,26.611647],[112.317833,26.606528],[112.318444,26.604717],[112.319823,26.604332],[112.32115,26.604574],[112.324674,26.608598],[112.325929,26.609837],[112.326965,26.609265],[112.327017,26.607706],[112.325037,26.604605],[112.325794,26.604037],[112.32851,26.603708],[112.330739,26.604968],[112.3322,26.604648],[112.334408,26.603011],[112.336046,26.601066],[112.339446,26.599918],[112.339975,26.59848],[112.339871,26.595742],[112.340472,26.59368],[112.336823,26.584327],[112.336461,26.582646],[112.333568,26.578899],[112.332511,26.577906],[112.328738,26.576004],[112.326364,26.575272],[112.323306,26.574921],[112.322249,26.573747],[112.322218,26.570953],[112.321917,26.570459],[112.321938,26.569254],[112.323741,26.567499],[112.325369,26.566143],[112.326955,26.564232],[112.333475,26.56629],[112.339798,26.567616],[112.346588,26.567681],[112.355254,26.56639],[112.362935,26.563604],[112.369663,26.559648],[112.373084,26.557356],[112.376307,26.553746],[112.381003,26.546986],[112.38403,26.544567],[112.387897,26.543748],[112.390011,26.544619],[112.39139,26.546908],[112.392281,26.550145],[112.392706,26.554097],[112.396117,26.560774],[112.401766,26.567339],[112.406244,26.572937],[112.411168,26.579159],[112.415667,26.584973],[112.418103,26.587693],[112.421793,26.589209],[112.425204,26.590266],[112.428013,26.589244],[112.431029,26.586814],[112.435197,26.580389],[112.436337,26.577733],[112.43812,26.571525],[112.441686,26.563998],[112.445988,26.557265],[112.451025,26.554101],[112.457152,26.552151],[112.460718,26.55063],[112.464294,26.549577],[112.470545,26.550301],[112.476754,26.550552],[112.481688,26.550851],[112.485358,26.552355],[112.490976,26.557057],[112.493153,26.560008],[112.493744,26.561853],[112.494075,26.563942],[112.492945,26.567946],[112.492904,26.573539],[112.494345,26.577452],[112.496283,26.580883],[112.497911,26.582456],[112.502264,26.581606],[112.505913,26.579141],[112.507188,26.578535],[112.511148,26.574237],[112.513377,26.573032],[112.516227,26.571668],[112.518581,26.570311],[112.52226,26.568318],[112.524344,26.567408],[112.526573,26.566611],[112.528988,26.566035],[112.531776,26.565558],[112.534503,26.565658],[112.537633,26.566845],[112.540059,26.569748],[112.541158,26.572322],[112.543003,26.574544],[112.544796,26.576828],[112.546714,26.579453],[112.548248,26.581047],[112.550477,26.583097],[112.552394,26.584292],[112.55539,26.585133],[112.558013,26.585748],[112.560044,26.586541],[112.562335,26.587615],[112.567249,26.590509],[112.56956,26.591293],[112.572432,26.592025],[112.575096,26.59297],[112.578413,26.594005],[112.582051,26.594564],[112.588737,26.595391],[112.591298,26.595837],[112.595123,26.596396],[112.59901,26.59689],[112.607635,26.597891],[112.610765,26.59851],[112.613066,26.599077],[112.617151,26.599632],[112.620157,26.599792],[112.622385,26.598753],[112.623598,26.594863],[112.624728,26.592367],[112.627631,26.587143],[112.628999,26.585774],[112.630865,26.584752],[112.633021,26.5847],[112.6347,26.585302],[112.637655,26.587589],[112.640308,26.590058],[112.643646,26.593429],[112.645937,26.595621],[112.648808,26.597813],[112.651908,26.599602],[112.654904,26.600784],[112.657661,26.601516],[112.660024,26.601451],[112.662585,26.600758],[112.664679,26.599493],[112.667187,26.597743],[112.668338,26.59559],[112.6684,26.593403],[112.667654,26.590877],[112.666648,26.587121],[112.665549,26.583669],[112.664119,26.580554],[112.66218,26.575545],[112.668908,26.5761],[112.672101,26.575745],[112.67549,26.576026],[112.676589,26.57814],[112.676423,26.581065],[112.676423,26.58353],[112.677719,26.585592],[112.679896,26.586957],[112.681814,26.587988],[112.684063,26.588724],[112.686427,26.589062],[112.690013,26.590141],[112.695642,26.591384],[112.698264,26.591605],[112.700752,26.591713],[112.703313,26.591367],[112.706246,26.58992],[112.70777,26.587741],[112.706723,26.582871],[112.706827,26.581255],[112.707469,26.580545],[112.709999,26.578764],[112.712217,26.578621],[112.715596,26.579553],[112.716135,26.579548],[112.717203,26.578929],[112.718395,26.57795],[112.719453,26.57655],[112.719805,26.57389],[112.719878,26.569185],[112.720064,26.5687],[112.721619,26.568383],[112.723298,26.568726],[112.729539,26.572218],[112.732524,26.573219],[112.736494,26.574791],[112.740578,26.57558],[112.74403,26.574189],[112.745243,26.576533],[112.745274,26.579401],[112.744445,26.581463],[112.744911,26.584275],[112.747026,26.586207],[112.748768,26.58752],[112.752727,26.588876],[112.756812,26.590457],[112.761341,26.59118],[112.765363,26.591388],[112.769396,26.59274],[112.772547,26.59679],[112.77262,26.598857],[112.773532,26.601884],[112.773407,26.604063],[112.771853,26.608828],[112.772443,26.611292],[112.775128,26.61328],[112.777243,26.614701],[112.77999,26.615948],[112.781711,26.61794],[112.784219,26.619647],[112.786323,26.62089],[112.789029,26.624025],[112.791278,26.62739],[112.79359,26.6303],[112.795332,26.63373],[112.795933,26.636818],[112.794357,26.639407],[112.793984,26.641758],[112.795197,26.643356],[112.798079,26.64643],[112.798866,26.648834],[112.798752,26.651583],[112.797322,26.654804],[112.798161,26.657891],[112.80066,26.658562],[112.802671,26.657575],[112.806506,26.65709],[112.809305,26.657874],[112.811741,26.66003],[112.813047,26.663346],[112.813057,26.66558],[112.812881,26.667645],[112.813151,26.669823],[112.814312,26.672848],[112.817774,26.675463],[112.820065,26.675675],[112.822428,26.676515],[112.8239,26.678394],[112.82672,26.680268],[112.829591,26.681047],[112.831198,26.683099],[112.833499,26.683999],[112.836163,26.682376],[112.836391,26.680194],[112.835945,26.677905],[112.833043,26.672597],[112.832058,26.668879],[112.831923,26.666931],[112.83381,26.664909],[112.837708,26.664424],[112.840755,26.664459],[112.842994,26.665757],[112.845752,26.667913],[112.848426,26.668814],[112.851494,26.668502],[112.854801,26.668823],[112.857092,26.668515],[112.859787,26.667719],[112.862814,26.666169],[112.866712,26.665151],[112.872289,26.6629],[112.874196,26.661571],[112.876601,26.660523],[112.87857,26.659419],[112.881483,26.656419],[112.88223,26.654462],[112.882737,26.651055],[112.882478,26.645902],[112.882136,26.630222],[112.882478,26.623415],[112.882613,26.619733],[112.882157,26.616775],[112.881172,26.614411],[112.879389,26.611717],[112.877948,26.610404],[112.876839,26.609092],[112.876414,26.606653],[112.877886,26.605211],[112.884189,26.604284],[112.887869,26.603296],[112.890688,26.602244],[112.894109,26.601386],[112.897478,26.601239],[112.901116,26.602361],[112.903739,26.603543],[112.906185,26.605822],[112.908373,26.608161],[112.911006,26.611297],[112.913193,26.613176],[112.916531,26.614532],[112.919495,26.614398],[112.922584,26.61335],[112.924429,26.613878],[112.925943,26.6171],[112.92841,26.619716],[112.930732,26.619595],[112.931872,26.618538],[112.935034,26.612349],[112.935511,26.611812],[112.936423,26.611669],[112.938392,26.610586],[112.940372,26.6093],[112.946146,26.604574],[112.950749,26.603175],[112.953869,26.602937],[112.955911,26.601724],[112.958782,26.601365],[112.960959,26.601871],[112.964224,26.601802],[112.966588,26.60162],[112.968081,26.603617],[112.967832,26.60557],[112.969957,26.607164],[112.973233,26.608243],[112.975928,26.609893],[112.978115,26.611946],[112.97968,26.613887],[112.981432,26.616975],[112.98222,26.619378],[112.982355,26.621552],[112.98193,26.624766],[112.982469,26.627113],[112.983764,26.629456],[112.98307,26.631639],[112.984169,26.639372],[112.984055,26.641494],[112.982987,26.64459],[112.982873,26.646539],[112.984117,26.649396],[112.983422,26.651405],[112.981204,26.65302],[112.979867,26.654748],[112.977451,26.656588],[112.975015,26.65677],[112.970423,26.658051],[112.967666,26.658004],[112.965707,26.660017],[112.965033,26.663744],[112.964587,26.665809],[112.963395,26.668506],[112.960659,26.668978],[112.958741,26.67019],[112.958057,26.672255],[112.954377,26.676913],[112.951754,26.678069],[112.948582,26.679749],[112.947193,26.682679],[112.947597,26.685311],[112.949215,26.686852],[112.955237,26.688717],[112.956015,26.690604],[112.955071,26.692898],[112.952397,26.694521],[112.949111,26.697685],[112.947058,26.699126],[112.944519,26.70103],[112.944436,26.702134],[112.945172,26.702917],[112.948054,26.703476],[112.953496,26.703108],[112.956875,26.70258],[112.960897,26.701069],[112.965178,26.699217],[112.969138,26.698689],[112.972652,26.697815],[112.976684,26.697971],[112.980893,26.702939],[112.984366,26.704354],[112.987693,26.704116],[112.990886,26.703129],[112.994089,26.703],[112.9978,26.702757],[112.997468,26.700697],[112.997955,26.69823],[113.000174,26.694266],[113.001884,26.692539],[113.004424,26.690297],[113.005388,26.689332],[113.007098,26.687877],[113.009783,26.687124],[113.01252,26.686198],[113.015909,26.684523],[113.017557,26.682337],[113.021279,26.683237],[113.027136,26.686994],[113.028753,26.688479],[113.030681,26.689561],[113.033065,26.691041],[113.0366,26.692972],[113.038559,26.697148],[113.041648,26.698797],[113.044011,26.698841],[113.046707,26.699113],[113.058949,26.699412],[113.066298,26.701753],[113.068983,26.70374],[113.072041,26.705025],[113.075555,26.705886],[113.078344,26.705709],[113.080894,26.704696],[113.08221,26.703982],[113.082801,26.702234],[113.082832,26.700377],[113.083547,26.699195],[113.0859,26.698377],[113.090658,26.694733],[113.094483,26.693565],[113.097407,26.692162],[113.099438,26.690604],[113.102569,26.690751],[113.105191,26.691305],[113.108903,26.692764],[113.109701,26.694937],[113.109908,26.697572],[113.110634,26.699745],[113.112427,26.701502],[113.115775,26.703887],[113.117828,26.705588],[113.119258,26.705531],[113.120139,26.705293],[113.120502,26.704648],[113.120357,26.703476],[113.119652,26.70248],[113.120813,26.701199],[113.122378,26.700451],[113.123436,26.698261],[113.125073,26.695326],[113.127924,26.693699],[113.129831,26.692764],[113.133066,26.691587],[113.134963,26.690141],[113.137399,26.690345],[113.139824,26.691184],[113.142374,26.691102],[113.144541,26.691253],[113.148501,26.692305],[113.151445,26.694227],[113.152948,26.697997],[113.152274,26.70052],[113.15018,26.701632],[113.147972,26.703657],[113.144986,26.70506],[113.140602,26.706592],[113.138135,26.708504],[113.135864,26.710936],[113.134797,26.712607],[113.134693,26.71484],[113.136932,26.715567],[113.139171,26.717951],[113.137989,26.719967],[113.133553,26.72207],[113.129593,26.722564],[113.125001,26.722719],[113.122326,26.7232],[113.120108,26.724883],[113.120709,26.727972],[113.121383,26.731001],[113.122803,26.732996],[113.124783,26.734648],[113.129386,26.736742],[113.131407,26.738079],[113.132381,26.739957],[113.132185,26.742492],[113.131158,26.743665],[113.129054,26.744119],[113.124825,26.743241],[113.120004,26.742371],[113.117185,26.74273],[113.11534,26.744123],[113.114003,26.747939],[113.113826,26.750785],[113.113039,26.753009],[113.111774,26.754294],[113.108498,26.755293],[113.10486,26.754609],[113.101957,26.753247],[113.098423,26.754795],[113.096899,26.756296],[113.095582,26.759917],[113.095748,26.762949],[113.09608,26.765986],[113.096743,26.767482],[113.096899,26.769256],[113.09694,26.771349],[113.096847,26.772603],[113.095831,26.774398],[113.095852,26.775964],[113.096837,26.778356],[113.09637,26.779947],[113.097251,26.781625],[113.095997,26.783355],[113.0941,26.785777],[113.092265,26.788769],[113.09155,26.794218],[113.090866,26.79686],[113.089871,26.799217],[113.088678,26.801513],[113.087041,26.804393],[113.086035,26.806347],[113.083879,26.8094],[113.079857,26.809772],[113.078105,26.809261],[113.07286,26.81109],[113.070922,26.813425],[113.069014,26.817887],[113.070497,26.821281],[113.070776,26.821601],[113.072787,26.822828],[113.075047,26.825206],[113.075794,26.826974],[113.075814,26.828539],[113.072943,26.83109],[113.070994,26.833104],[113.070808,26.835512],[113.071782,26.838114],[113.073472,26.840621],[113.073938,26.848704],[113.073015,26.852797],[113.071699,26.857352],[113.072352,26.858705],[113.074684,26.86167],[113.079753,26.863645],[113.082138,26.864319],[113.084076,26.866657],[113.088782,26.870062],[113.089,26.872984],[113.086771,26.874258],[113.083267,26.87606],[113.078934,26.877694],[113.076364,26.878113],[113.073751,26.878644],[113.069989,26.8809],[113.069833,26.883652],[113.070154,26.886003],[113.070569,26.888064],[113.070414,26.891503],[113.069014,26.893058],[113.066537,26.895249],[113.063676,26.897962],[113.063064,26.901228],[113.064308,26.904607],[113.063354,26.906391],[113.063468,26.911605],[113.064971,26.913769],[113.068454,26.916503],[113.070383,26.917635],[113.072197,26.920205],[113.07287,26.923186],[113.073461,26.925475],[113.075037,26.929073],[113.076022,26.931764],[113.07541,26.934459],[113.074778,26.9367],[113.074861,26.93876],[113.074788,26.945238],[113.074042,26.947251],[113.070984,26.948758],[113.06889,26.950718],[113.066713,26.951539],[113.063313,26.951841],[113.060939,26.952368],[113.057746,26.952329],[113.05557,26.95223],[113.052159,26.952415],[113.048842,26.953581],[113.046147,26.954108],[113.044271,26.952972],[113.042332,26.95109],[113.040072,26.94938],[113.036869,26.948594],[113.034039,26.949237],[113.032132,26.95194],[113.029458,26.953901],[113.026379,26.95397],[113.023228,26.953469],[113.020605,26.953421],[113.0179,26.953201],[113.015536,26.954246],[113.014531,26.95625],[113.01197,26.959126],[113.011556,26.962269],[113.010654,26.964372],[113.009731,26.965007],[113.006103,26.965361],[113.002558,26.963936],[112.997738,26.961388],[112.996007,26.960797],[112.989569,26.958474],[112.986864,26.957567],[112.983381,26.956552],[112.98082,26.95593],[112.97429,26.951487],[112.970952,26.94995],[112.965987,26.947851],[112.961488,26.946495],[112.958077,26.945653],[112.956149,26.944629],[112.953444,26.943325],[112.949069,26.942081],[112.94143,26.93908],[112.939305,26.937888],[112.93549,26.935042],[112.93266,26.932705],[112.930597,26.930826],[112.927881,26.927803],[112.926078,26.925294],[112.923497,26.9237],[112.920677,26.923717],[112.917484,26.923566],[112.914457,26.923181],[112.91197,26.922793],[112.907025,26.920706],[112.904516,26.919458],[112.900349,26.917022],[112.897768,26.912909],[112.897737,26.910331],[112.897468,26.908326],[112.897385,26.905747],[112.897177,26.903514],[112.897416,26.901103],[112.897779,26.898982],[112.898286,26.897089],[112.898649,26.894735],[112.897582,26.888608],[112.896016,26.885121],[112.894534,26.88198],[112.892326,26.87861],[112.888791,26.875542],[112.886936,26.874349],[112.883017,26.871281],[112.879845,26.867595],[112.878664,26.867327],[112.87715,26.866687],[112.875958,26.865784],[112.875357,26.864431],[112.874662,26.863433],[112.87346,26.86307],[112.87205,26.86352],[112.871843,26.863883],[112.871936,26.865503],[112.871428,26.865953],[112.870931,26.865953],[112.869936,26.865412],[112.869324,26.864596],[112.869034,26.863511],[112.867728,26.862608],[112.866224,26.862331],[112.865323,26.861787],[112.863125,26.857249],[112.861819,26.856402],[112.859248,26.855602],[112.856118,26.856173],[112.852997,26.856376],[112.851588,26.856077],[112.850883,26.855442],[112.850489,26.854543],[112.849784,26.853999],[112.849286,26.854089],[112.848364,26.854898],[112.847866,26.855801],[112.84513,26.859042],[112.844435,26.859582],[112.842922,26.859941],[112.840693,26.86138],[112.839905,26.860386],[112.839605,26.858761],[112.839014,26.857404],[112.838216,26.856501],[112.836951,26.856635],[112.834463,26.856441],[112.832037,26.857521],[112.830762,26.858377],[112.827756,26.858839],[112.824812,26.85721],[112.822946,26.856925],[112.821682,26.857465],[112.821112,26.858627],[112.821018,26.859984],[112.822065,26.863113],[112.822003,26.881863],[112.821848,26.883916],[112.820158,26.885307],[112.815213,26.886063],[112.813327,26.887118],[112.811088,26.889891],[112.810227,26.894346],[112.810445,26.897958],[112.811523,26.900036],[112.810715,26.900779],[112.808973,26.90112],[112.807201,26.901289],[112.806485,26.90201],[112.80464,26.903108],[112.802287,26.903816],[112.799291,26.904183],[112.796223,26.904719],[112.795788,26.906667],[112.794844,26.908857],[112.793331,26.911899],[112.791683,26.914434],[112.787878,26.917039],[112.785971,26.918944],[112.785598,26.921069],[112.787329,26.923065],[112.790542,26.923847],[112.792595,26.925954],[112.792035,26.928136],[112.788397,26.930451],[112.786821,26.93172],[112.785681,26.93385],[112.78537,26.936091],[112.785888,26.93832],[112.786873,26.940725],[112.786375,26.943481],[112.78537,26.945433],[112.783608,26.949513],[112.782405,26.951586],[112.780881,26.953145],[112.778539,26.956574],[112.774745,26.958599],[112.772796,26.962334],[112.770961,26.966466],[112.769323,26.96919],[112.767012,26.97112],[112.76299,26.970974],[112.759704,26.968815],[112.75621,26.966151],[112.754521,26.965469],[112.75195,26.965404],[112.748477,26.965546],[112.746705,26.966669],[112.746166,26.967977],[112.747669,26.970965],[112.748539,26.974605],[112.747036,26.97454],[112.744092,26.974557],[112.741273,26.974799],[112.738008,26.975386],[112.73553,26.976301],[112.728315,26.970982],[112.726761,26.96926],[112.723101,26.967554],[112.721153,26.966073],[112.716737,26.965326],[112.716353,26.962748],[112.717296,26.961026],[112.718696,26.959242],[112.718488,26.955917],[112.716353,26.95438],[112.713596,26.953927],[112.709895,26.955261],[112.707708,26.95584],[112.7038,26.954134],[112.701084,26.950416],[112.700814,26.947894],[112.701696,26.945428],[112.702079,26.943532],[112.702058,26.941412],[112.70353,26.939633],[112.705376,26.938363],[112.706132,26.93607],[112.704712,26.934299],[112.703095,26.93201],[112.701488,26.929492],[112.700348,26.927073],[112.699457,26.923708],[112.69983,26.9217],[112.700908,26.919519],[112.705728,26.916719],[112.710559,26.914309],[112.718281,26.916758],[112.726947,26.906516],[112.718623,26.900153],[112.720168,26.898239],[112.718364,26.896018],[112.718706,26.891654],[112.720686,26.889589],[112.724801,26.8933],[112.726688,26.890367],[112.728471,26.88904],[112.730503,26.886452],[112.733239,26.88128],[112.734877,26.878523],[112.736784,26.87622],[112.737863,26.873463],[112.737852,26.871402],[112.737344,26.867681],[112.736764,26.86568],[112.735696,26.863044],[112.734006,26.860468],[112.73129,26.857957],[112.728658,26.856363],[112.725517,26.853795],[112.723143,26.852028],[112.717929,26.847178],[112.716757,26.845519],[112.713596,26.840656],[112.712684,26.838884],[112.710735,26.834474],[112.709512,26.831154],[112.708599,26.829092],[112.706578,26.823654],[112.706246,26.821363],[112.706163,26.816317],[112.70634,26.813736],[112.706215,26.813239],[112.708817,26.805573],[112.708641,26.793522],[112.709553,26.791576],[112.707262,26.786581],[112.704422,26.784099],[112.70126,26.783087],[112.69728,26.782706],[112.694595,26.782737],[112.693185,26.782434],[112.691402,26.78057],[112.691143,26.778792],[112.690988,26.775973],[112.689547,26.773057],[112.688831,26.772647],[112.687308,26.772244],[112.684623,26.771846],[112.68227,26.771349],[112.681565,26.770731],[112.680248,26.768546],[112.677367,26.763447],[112.67605,26.760847],[112.673552,26.759095],[112.669592,26.757456],[112.664876,26.754523],[112.658625,26.751028],[112.654085,26.748899],[112.649441,26.747498],[112.643864,26.747619],[112.636981,26.747999],[112.626687,26.750699],[112.618592,26.75486],[112.604515,26.761215],[112.595911,26.765657],[112.59222,26.768373],[112.583337,26.774524]]]]}}]}
