# Supplementary material for: The influence of extreme rainfall on crime: Spatiotemporal dynamics in Hunan Province, China
Source: PLoS One. 2026 Apr 22;21(4):e0345811. doi: 10.1371/journal.pone.0345811 (PMC13102242; doi:10.1371/journal.pone.0345811)
Supplement: S1 Data — S1 Raw Data. This is the original data1 required to replicate the manuscript’s results. S2 Raw Data. This is the original data1 required to replicate the manuscript’s results. (ZIP) [file pone.0345811.s001.zip › S1 Raw Data/S1_Hunan administrative boundary GeoJSON/430423.json]

{"type":"FeatureCollection","features":[{"type":"Feature","properties":{"adcode":430423,"name":"衡山县","center":[112.86971,27.234808],"childrenNum":0,"level":"district","acroutes":[100000,430000,430400],"parent":{"adcode":430400}},"geometry":{"type":"MultiPolygon","coordinates":[[[[112.521995,27.429191],[112.524138,27.425795],[112.524045,27.422798],[112.522408,27.420447],[112.520849,27.419796],[112.51656,27.419658],[112.512485,27.418673],[112.508365,27.417012],[112.506461,27.415277],[112.506573,27.413586],[112.50769,27.411969],[112.509361,27.410761],[112.513237,27.405635],[112.513393,27.404565],[112.512805,27.403141],[112.511552,27.402948],[112.507103,27.4042],[112.504543,27.403974],[112.504897,27.401292],[112.502969,27.400365],[112.50139,27.400109],[112.500326,27.398482],[112.49901,27.397708],[112.497548,27.398009],[112.496261,27.399103],[112.495503,27.400755],[112.493881,27.401055],[112.493137,27.400267],[112.493001,27.39793],[112.494221,27.395056],[112.495143,27.39439],[112.497446,27.394124],[112.498995,27.390895],[112.49883,27.390239],[112.497082,27.388484],[112.496596,27.387463],[112.497266,27.38661],[112.49883,27.386265],[112.499394,27.385555],[112.499306,27.38307],[112.501366,27.37848],[112.50139,27.376281],[112.499904,27.374939],[112.495819,27.374387],[112.489596,27.371922],[112.488843,27.370294],[112.489674,27.366399],[112.489795,27.363632],[112.488401,27.360984],[112.486662,27.359929],[112.48572,27.35985],[112.484015,27.360807],[112.482674,27.36237],[112.481358,27.362059],[112.480474,27.364298],[112.479187,27.365763],[112.477725,27.365876],[112.47754,27.367568],[112.474917,27.367321],[112.473931,27.367568],[112.471857,27.37242],[112.470604,27.372479],[112.470001,27.371083],[112.468005,27.369984],[112.467262,27.369012],[112.466703,27.366774],[112.464954,27.36455],[112.465275,27.361359],[112.461933,27.358045],[112.461345,27.356427],[112.462905,27.356082],[112.466402,27.352936],[112.467403,27.353577],[112.468957,27.356196],[112.469943,27.355944],[112.471803,27.351717],[112.473819,27.348931],[112.474354,27.348684],[112.477045,27.34933],[112.480741,27.348556],[112.48402,27.346672],[112.486075,27.346327],[112.487017,27.346953],[112.487857,27.349064],[112.489334,27.349843],[112.49304,27.349473],[112.494735,27.349607],[112.497616,27.347949],[112.500972,27.34826],[112.502609,27.346958],[112.503421,27.344028],[112.503047,27.343471],[112.500594,27.343348],[112.500574,27.341967],[112.499015,27.339066],[112.498957,27.337907],[112.50002,27.333872],[112.501628,27.333645],[112.502726,27.33259],[112.502201,27.329675],[112.502366,27.328634],[112.504538,27.327667],[112.505645,27.326651],[112.50598,27.325565],[112.507962,27.325279],[112.510211,27.324219],[112.51143,27.321135],[112.517522,27.317421],[112.517988,27.316809],[112.516958,27.313118],[112.516647,27.310627],[112.517167,27.307869],[112.518032,27.306364],[112.519654,27.304869],[112.521641,27.303611],[112.525983,27.301667],[112.527786,27.300463],[112.528111,27.297981],[112.52779,27.295889],[112.526736,27.293042],[112.526892,27.289834],[112.529709,27.288077],[112.5307,27.286745],[112.530758,27.284603],[112.529763,27.281983],[112.528602,27.280601],[112.526761,27.276668],[112.52644,27.274965],[112.530073,27.271086],[112.533406,27.269344],[112.533629,27.267991],[112.532143,27.264916],[112.531744,27.263381],[112.5319,27.260163],[112.531361,27.259082],[112.529729,27.25888],[112.527752,27.257537],[112.528169,27.253988],[112.529976,27.250014],[112.531404,27.248578],[112.534445,27.248242],[112.536461,27.248336],[112.538831,27.249175],[112.538841,27.251041],[112.537782,27.252828],[112.537821,27.253563],[112.539594,27.253257],[112.542304,27.25111],[112.545005,27.249358],[112.545889,27.249318],[112.548634,27.250389],[112.54909,27.249836],[112.550441,27.246361],[112.551912,27.245823],[112.556401,27.245522],[112.562385,27.245754],[112.56426,27.245468],[112.56717,27.2441],[112.56938,27.243809],[112.574903,27.2437],[112.577322,27.247062],[112.588674,27.250651],[112.595032,27.250611],[112.60636,27.247847],[112.613447,27.243256],[112.618868,27.239435],[112.622214,27.237514],[112.629374,27.23744],[112.636131,27.238122],[112.639973,27.241469],[112.640192,27.25614],[112.640663,27.259896],[112.64279,27.261382],[112.646166,27.260968],[112.652875,27.258268],[112.659223,27.260084],[112.660986,27.265336],[112.660214,27.269857],[112.658553,27.271382],[112.650995,27.273716],[112.63036,27.275804],[112.627023,27.278099],[112.623288,27.282279],[112.619135,27.286464],[112.618333,27.289484],[112.619232,27.292859],[112.626805,27.2924],[112.632711,27.292336],[112.639861,27.291512],[112.644544,27.294098],[112.645865,27.297848],[112.645899,27.300478],[112.651412,27.302303],[112.653113,27.303039],[112.656921,27.303754],[112.658655,27.306369],[112.66087,27.313498],[112.665586,27.323849],[112.670303,27.323558],[112.675365,27.323508],[112.679124,27.320459],[112.67944,27.313686],[112.684084,27.313641],[112.687503,27.316616],[112.689262,27.321111],[112.68932,27.32525],[112.693604,27.328969],[112.699535,27.330789],[112.702076,27.33076],[112.703853,27.329906],[112.703713,27.327736],[112.706209,27.325077],[112.70874,27.325047],[112.713821,27.326123],[112.721904,27.330548],[112.728243,27.331228],[112.732017,27.330059],[112.732712,27.320647],[112.739313,27.31116],[112.750208,27.307272],[112.761987,27.306744],[112.772047,27.303606],[112.77911,27.297868],[112.781952,27.291433],[112.780562,27.283552],[112.777128,27.279461],[112.775379,27.27497],[112.768628,27.273929],[112.767748,27.271683],[112.76685,27.267557],[112.766349,27.263046],[112.766311,27.26004],[112.767452,27.252872],[112.768666,27.249846],[112.768623,27.24684],[112.766913,27.245359],[112.756392,27.245492],[112.75049,27.244436],[112.749203,27.24332],[112.748319,27.240699],[112.750339,27.235031],[112.751971,27.232],[112.759554,27.231906],[112.761638,27.23075],[112.761531,27.224356],[112.763527,27.217182],[112.769317,27.211088],[112.76922,27.204693],[112.767501,27.202831],[112.764557,27.202496],[112.763041,27.201587],[112.762478,27.199824],[112.763862,27.19852],[112.764062,27.196624],[112.765072,27.195626],[112.7687,27.193448],[112.768691,27.192149],[112.765208,27.190825],[112.762264,27.19086],[112.755988,27.192821],[112.754332,27.194347],[112.751811,27.194752],[112.748843,27.193285],[112.746706,27.191428],[112.745846,27.189936],[112.742902,27.189971],[112.741693,27.193695],[112.740887,27.194623],[112.739046,27.194648],[112.736758,27.193023],[112.734674,27.190657],[112.733222,27.189758],[112.730137,27.189427],[112.728918,27.190544],[112.728947,27.192376],[112.727344,27.195147],[112.725119,27.197374],[112.717075,27.199152],[112.709775,27.201207],[112.702999,27.201829],[112.698049,27.200782],[112.694741,27.199715],[112.688159,27.198866],[112.686537,27.200718],[112.682709,27.206071],[112.680455,27.206461],[112.675734,27.206328],[112.670182,27.206382],[112.666257,27.20532],[112.663167,27.204802],[112.65881,27.202091],[112.655478,27.199557],[112.65219,27.199226],[112.648153,27.197582],[112.648945,27.193275],[112.651378,27.190114],[112.652267,27.18759],[112.65182,27.185377],[112.650465,27.184049],[112.650815,27.18315],[112.654686,27.182453],[112.656119,27.181243],[112.659651,27.177202],[112.662045,27.175281],[112.665115,27.171848],[112.665582,27.168696],[112.665975,27.163454],[112.665402,27.158811],[112.664129,27.15466],[112.663303,27.15012],[112.663736,27.145895],[112.66511,27.144176],[112.668846,27.142115],[112.671935,27.14004],[112.67297,27.13713],[112.672717,27.134693],[112.671017,27.132168],[112.668836,27.130819],[112.665042,27.130557],[112.662944,27.130903],[112.659403,27.130938],[112.657193,27.130374],[112.654531,27.12817],[112.653783,27.125551],[112.6532,27.12181],[112.651913,27.11794],[112.650237,27.114678],[112.649601,27.112464],[112.651451,27.109286],[112.656712,27.104496],[112.659918,27.103048],[112.66529,27.102949],[112.669487,27.100275],[112.671377,27.098456],[112.675185,27.095663],[112.676132,27.095747],[112.678847,27.097898],[112.681286,27.099143],[112.687324,27.102673],[112.689393,27.103681],[112.69221,27.104595],[112.693415,27.10462],[112.694891,27.103923],[112.698539,27.100053],[112.70005,27.097942],[112.703309,27.091916],[112.704436,27.090359],[112.706428,27.089276],[112.708565,27.089494],[112.711655,27.092277],[112.714054,27.092386],[112.714958,27.091842],[112.716357,27.089168],[112.716915,27.084941],[112.718125,27.08457],[112.72134,27.084872],[112.722399,27.084545],[112.724507,27.082212],[112.726679,27.078079],[112.727087,27.075211],[112.72698,27.073317],[112.726373,27.071874],[112.724954,27.070524],[112.72526,27.069347],[112.728486,27.068981],[112.728792,27.066904],[112.728374,27.065283],[112.72646,27.063478],[112.726649,27.062306],[112.727966,27.060679],[112.727937,27.049291],[112.727286,27.045814],[112.724677,27.042204],[112.72152,27.038875],[112.718848,27.03658],[112.717692,27.034444],[112.720728,27.029844],[112.720267,27.027331],[112.719295,27.025664],[112.718882,27.021242],[112.718659,27.014203],[112.718251,27.011136],[112.719057,27.00978],[112.720665,27.00987],[112.723803,27.012031],[112.725926,27.014104],[112.727344,27.014826],[112.738137,27.016706],[112.740362,27.016157],[112.743116,27.013807],[112.743432,27.01072],[112.741848,27.008425],[112.739391,27.006634],[112.739837,27.003888],[112.740862,27.003453],[112.743471,27.003854],[112.745045,27.003765],[112.746754,27.002879],[112.747303,27.001692],[112.74758,26.999055],[112.751165,26.999159],[112.751889,26.998278],[112.75185,26.996586],[112.749839,26.994844],[112.748158,26.994003],[112.744219,26.994879],[112.742548,26.9948],[112.739395,26.991183],[112.73737,26.98622],[112.737414,26.983464],[112.735529,26.976304],[112.738011,26.975388],[112.74127,26.974799],[112.744093,26.974557],[112.749601,26.974646],[112.753637,26.975715],[112.755765,26.976907],[112.761915,26.978996],[112.764926,26.980411],[112.767564,26.981945],[112.773058,26.986502],[112.775078,26.989036],[112.777118,26.992954],[112.776977,26.996581],[112.775957,27.00042],[112.773563,27.002632],[112.767496,27.007708],[112.763547,27.011601],[112.756737,27.023473],[112.749173,27.043292],[112.743694,27.059502],[112.743665,27.067122],[112.746696,27.077846],[112.751248,27.085351],[112.755017,27.088377],[112.761477,27.089449],[112.767777,27.089499],[112.777332,27.087576],[112.800658,27.080338],[112.810761,27.078395],[112.818339,27.078543],[112.824804,27.080753],[112.82799,27.083779],[112.82833,27.087042],[112.827238,27.089874],[112.821457,27.094956],[112.817396,27.099628],[112.814346,27.105312],[112.814016,27.111466],[112.817304,27.12013],[112.822555,27.126841],[112.833178,27.130271],[112.85133,27.130641],[112.85765,27.132272],[112.863872,27.136922],[112.868701,27.143766],[112.869813,27.150031],[112.869352,27.156953],[112.867569,27.161464],[112.863673,27.168054],[112.85442,27.179208],[112.849946,27.185614],[112.848197,27.192045],[112.84878,27.201133],[112.852773,27.209271],[112.861798,27.218614],[112.877736,27.230612],[112.885012,27.237554],[112.892779,27.246815],[112.896888,27.249446],[112.906997,27.255691],[112.909464,27.258504],[112.913302,27.264052],[112.91676,27.267048],[112.927039,27.273257],[112.935724,27.277413],[112.941397,27.281445],[112.945954,27.28715],[112.946867,27.290214],[112.947085,27.294438],[112.945842,27.305471],[112.941266,27.315067],[112.936122,27.324865],[112.931624,27.330429],[112.924697,27.336926],[112.920904,27.341454],[112.918839,27.34648],[112.917756,27.350272],[112.919417,27.355244],[112.92019,27.35661],[112.912709,27.358523],[112.901901,27.360516],[112.899555,27.360639],[112.897535,27.360318],[112.888932,27.358005],[112.885862,27.35693],[112.882651,27.356363],[112.878799,27.356117],[112.869949,27.356122],[112.867166,27.35404],[112.865077,27.35151],[112.863887,27.351209],[112.859807,27.352546],[112.858009,27.353473],[112.852987,27.355071],[112.850456,27.355421],[112.848057,27.355377],[112.843855,27.354282],[112.83688,27.354943],[112.834937,27.3544],[112.832726,27.351821],[112.830681,27.348112],[112.830055,27.34533],[112.831157,27.341853],[112.832663,27.339732],[112.832309,27.338825],[112.831123,27.338351],[112.826523,27.33804],[112.82152,27.338282],[112.819937,27.338765],[112.818766,27.339925],[112.81711,27.342948],[112.816401,27.343663],[112.814127,27.343397],[112.81251,27.342578],[112.80925,27.339298],[112.807881,27.338366],[112.806555,27.338228],[112.80534,27.33877],[112.801153,27.341912],[112.799832,27.344314],[112.804888,27.346613],[112.805748,27.347308],[112.806287,27.348729],[112.805865,27.352674],[112.805326,27.354134],[112.804548,27.359648],[112.803834,27.362044],[112.801415,27.362996],[112.796441,27.364342],[112.79156,27.362128],[112.790442,27.362025],[112.785473,27.366226],[112.781335,27.372247],[112.777726,27.374772],[112.775569,27.375408],[112.774146,27.37634],[112.774223,27.378204],[112.775088,27.381325],[112.774388,27.386285],[112.772548,27.391324],[112.771809,27.392778],[112.769191,27.395445],[112.764533,27.397673],[112.762682,27.398852],[112.761851,27.400084],[112.760321,27.404008],[112.759549,27.404329],[112.758048,27.403624],[112.754658,27.400276],[112.751068,27.399241],[112.748416,27.399014],[112.745749,27.399468],[112.741076,27.401233],[112.73821,27.401676],[112.735801,27.401514],[112.734742,27.400927],[112.732333,27.398502],[112.730943,27.396214],[112.729258,27.395213],[112.727485,27.394893],[112.726081,27.395539],[112.72477,27.396865],[112.723512,27.398931],[112.720218,27.401282],[112.718071,27.401888],[112.715312,27.404279],[112.710056,27.406364],[112.706928,27.407252],[112.704121,27.407641],[112.701847,27.407533],[112.698437,27.407],[112.694925,27.40771],[112.69,27.406695],[112.686988,27.40561],[112.685648,27.405689],[112.684725,27.407079],[112.684963,27.408731],[112.684545,27.411535],[112.683807,27.412763],[112.682184,27.414192],[112.678507,27.416312],[112.67741,27.419274],[112.678298,27.421502],[112.679318,27.426214],[112.678483,27.428905],[112.680509,27.431152],[112.685745,27.434829],[112.68727,27.437125],[112.689922,27.446897],[112.691603,27.450662],[112.691797,27.452983],[112.690675,27.454145],[112.687236,27.454688],[112.684191,27.454673],[112.679265,27.453712],[112.675384,27.453845],[112.674126,27.456185],[112.673091,27.456787],[112.670609,27.456727],[112.668783,27.456176],[112.667418,27.455185],[112.66445,27.452293],[112.662823,27.451692],[112.659753,27.452298],[112.65626,27.454416],[112.653341,27.457062],[112.651485,27.458358],[112.650096,27.461517],[112.650742,27.461881],[112.65013,27.463266],[112.648415,27.464167],[112.646278,27.464714],[112.643947,27.463724],[112.641105,27.460024],[112.63958,27.459841],[112.638069,27.461196],[112.637156,27.463271],[112.63513,27.463995],[112.632498,27.463546],[112.631487,27.46463],[112.63138,27.465714],[112.630477,27.466256],[112.626115,27.46599],[112.623283,27.466173],[112.621355,27.466621],[112.619023,27.468306],[112.617843,27.468163],[112.615161,27.465985],[112.613335,27.4613],[112.611781,27.45895],[112.608332,27.455998],[112.603688,27.454579],[112.600783,27.454234],[112.598617,27.454638],[112.594269,27.456072],[112.592594,27.455018],[112.593711,27.451145],[112.593764,27.449169],[112.593094,27.448306],[112.591593,27.44771],[112.588742,27.445503],[112.587838,27.443847],[112.587202,27.441575],[112.587265,27.437056],[112.585497,27.43476],[112.582053,27.433503],[112.578065,27.4337],[112.576588,27.434459],[112.575539,27.43574],[112.573805,27.438751],[112.571988,27.440521],[112.568608,27.441748],[112.566898,27.441767],[112.565591,27.440949],[112.561759,27.437766],[112.558839,27.436011],[112.553321,27.432404],[112.552272,27.431477],[112.552233,27.43063],[112.554021,27.427727],[112.55454,27.424913],[112.550795,27.425632],[112.548167,27.424844],[112.546249,27.423449],[112.54247,27.418461],[112.54074,27.417189],[112.538861,27.416696],[112.537398,27.417007],[112.53668,27.417845],[112.536092,27.420822],[112.534129,27.423104],[112.531764,27.424301],[112.531487,27.424917],[112.531783,27.427806],[112.53103,27.430275],[112.528504,27.43023],[112.526493,27.429743],[112.521995,27.429191]]]]}}]}
