# Supplementary material for: The influence of extreme rainfall on crime: Spatiotemporal dynamics in Hunan Province, China
Source: PLoS One. 2026 Apr 22;21(4):e0345811. doi: 10.1371/journal.pone.0345811 (PMC13102242; doi:10.1371/journal.pone.0345811)
Supplement: S1 Data — S1 Raw Data. This is the original data1 required to replicate the manuscript’s results. S2 Raw Data. This is the original data1 required to replicate the manuscript’s results. (ZIP) [file pone.0345811.s001.zip › S1 Raw Data/S1_Hunan administrative boundary GeoJSON/430424.json]

{"type":"FeatureCollection","features":[{"type":"Feature","properties":{"adcode":430424,"name":"衡东县","center":[112.950412,27.083531],"centroid":[113.022238,27.079133],"childrenNum":0,"level":"district","acroutes":[100000,430000,430400],"parent":{"adcode":430400}},"geometry":{"type":"MultiPolygon","coordinates":[[[[112.995418,27.438301],[112.99497,27.438617],[112.98794,27.440232],[112.978134,27.439188],[112.955945,27.43029],[112.939623,27.426264],[112.931373,27.423039],[112.925121,27.418888],[112.922609,27.415079],[112.921804,27.409837],[112.922382,27.402145],[112.924008,27.3881],[112.923965,27.376957],[112.924938,27.367081],[112.923425,27.362363],[112.919416,27.355246],[112.917757,27.350271],[112.918843,27.346479],[112.920902,27.341458],[112.9247,27.336922],[112.931627,27.330428],[112.936122,27.324867],[112.941265,27.315072],[112.945841,27.305467],[112.947084,27.294441],[112.946868,27.290219],[112.945955,27.287155],[112.941395,27.281447],[112.935727,27.277416],[112.927039,27.273259],[112.916758,27.267051],[112.9133,27.264052],[112.909464,27.258507],[112.906995,27.255692],[112.896892,27.249443],[112.89278,27.246812],[112.885011,27.237556],[112.877733,27.230615],[112.8618,27.218614],[112.852777,27.20927],[112.848779,27.20113],[112.848196,27.192048],[112.849946,27.185611],[112.85442,27.179207],[112.863675,27.16805],[112.867565,27.16146],[112.869353,27.156951],[112.869812,27.150031],[112.868699,27.14377],[112.863875,27.136922],[112.857651,27.132273],[112.851329,27.13064],[112.833176,27.130271],[112.822554,27.12684],[112.817302,27.12013],[112.814017,27.111463],[112.814347,27.105311],[112.817394,27.099627],[112.821457,27.094957],[112.827238,27.089878],[112.828329,27.087039],[112.827994,27.083778],[112.824801,27.080754],[112.818339,27.07854],[112.810765,27.078395],[112.800656,27.080339],[112.777332,27.087579],[112.76778,27.089496],[112.761474,27.08945],[112.755018,27.088376],[112.751247,27.085352],[112.746698,27.077849],[112.743667,27.067123],[112.743694,27.059499],[112.749172,27.043295],[112.756736,27.02347],[112.763549,27.011599],[112.767499,27.007703],[112.773561,27.002626],[112.775954,27.000418],[112.776981,26.996581],[112.777116,26.992955],[112.775079,26.989038],[112.773058,26.9865],[112.767563,26.981944],[112.764927,26.980407],[112.761912,26.978996],[112.755769,26.976906],[112.75364,26.975712],[112.749599,26.974644],[112.74854,26.974605],[112.74767,26.970965],[112.746168,26.967977],[112.746708,26.966672],[112.748481,26.965544],[112.754516,26.965471],[112.756207,26.966151],[112.759708,26.968815],[112.762987,26.970971],[112.767018,26.971123],[112.769325,26.969191],[112.770967,26.966467],[112.772793,26.962332],[112.774749,26.958599],[112.778542,26.956575],[112.780881,26.953145],[112.782405,26.951582],[112.78361,26.949511],[112.786376,26.943482],[112.786873,26.940725],[112.785895,26.938318],[112.785371,26.936088],[112.785685,26.933852],[112.786819,26.931721],[112.788397,26.930448],[112.792033,26.928132],[112.792595,26.925955],[112.790542,26.923844],[112.787332,26.923066],[112.785598,26.921067],[112.785971,26.918942],[112.787878,26.917042],[112.791682,26.914436],[112.79333,26.911903],[112.795793,26.906671],[112.796226,26.904717],[112.802288,26.903814],[112.804643,26.903107],[112.807199,26.901286],[112.810721,26.900778],[112.811526,26.900033],[112.81044,26.897954],[112.81023,26.894345],[112.811089,26.88989],[112.813326,26.887119],[112.815217,26.886063],[112.820155,26.88531],[112.821846,26.883918],[112.822003,26.881859],[112.822067,26.863114],[112.821019,26.859985],[112.821678,26.857464],[112.822943,26.856923],[112.824817,26.857206],[112.827751,26.858844],[112.830766,26.858375],[112.834462,26.856441],[112.838217,26.8565],[112.839016,26.857405],[112.839908,26.860388],[112.840696,26.861385],[112.842922,26.859939],[112.845132,26.859042],[112.847866,26.8558],[112.849789,26.853998],[112.851583,26.856078],[112.852993,26.856375],[112.856116,26.85617],[112.859244,26.855602],[112.861816,26.856401],[112.863124,26.857253],[112.865317,26.861788],[112.867727,26.862606],[112.869029,26.86351],[112.869931,26.865411],[112.870931,26.865953],[112.871936,26.865504],[112.872044,26.863517],[112.873459,26.863068],[112.874659,26.863431],[112.875961,26.865781],[112.877155,26.866692],[112.87984,26.867596],[112.883017,26.871279],[112.886934,26.874348],[112.888798,26.875543],[112.892326,26.878612],[112.894531,26.881978],[112.897578,26.88861],[112.898647,26.894734],[112.897778,26.898983],[112.897178,26.903517],[112.897761,26.912912],[112.900349,26.917023],[112.904515,26.919457],[112.907027,26.920704],[112.911971,26.922795],[112.917482,26.923567],[112.923495,26.923699],[112.926078,26.925296],[112.927888,26.927802],[112.9306,26.93083],[112.935495,26.935039],[112.939304,26.937889],[112.941422,26.939083],[112.949072,26.942084],[112.953449,26.943324],[112.958079,26.945652],[112.965983,26.947849],[112.974293,26.95149],[112.980814,26.955928],[112.983386,26.956555],[112.989572,26.958474],[112.997741,26.961389],[113.002561,26.963935],[113.006105,26.965366],[113.00973,26.96501],[113.010654,26.96437],[113.011551,26.962266],[113.011967,26.959127],[113.014533,26.956251],[113.015533,26.954246],[113.017905,26.953204],[113.023227,26.953468],[113.026376,26.953969],[113.029461,26.953897],[113.032136,26.951938],[113.034043,26.949234],[113.036863,26.948594],[113.040078,26.949379],[113.042331,26.951087],[113.044276,26.952974],[113.046145,26.954108],[113.048836,26.95358],[113.052164,26.952413],[113.055563,26.952228],[113.060944,26.952367],[113.063316,26.951839],[113.066709,26.951536],[113.068886,26.950718],[113.070982,26.948759],[113.07404,26.947249],[113.074791,26.945237],[113.074781,26.936701],[113.076023,26.931761],[113.073457,26.925474],[113.072198,26.920203],[113.070377,26.917636],[113.068459,26.916501],[113.064969,26.91377],[113.063472,26.911606],[113.063359,26.906387],[113.064304,26.904605],[113.063062,26.901227],[113.063672,26.897961],[113.06901,26.893058],[113.07041,26.8915],[113.070566,26.888062],[113.069826,26.883654],[113.069994,26.880902],[113.073749,26.878645],[113.07893,26.877694],[113.083268,26.876058],[113.088995,26.872982],[113.088779,26.870065],[113.084079,26.866659],[113.082139,26.864316],[113.079757,26.863649],[113.074689,26.861669],[113.072355,26.858705],[113.071696,26.857352],[113.073019,26.852797],[113.073938,26.848704],[113.073468,26.840623],[113.071782,26.838115],[113.070809,26.835513],[113.070988,26.833103],[113.075818,26.828541],[113.075791,26.826976],[113.075051,26.825207],[113.072787,26.82283],[113.070496,26.821284],[113.069016,26.817884],[113.070918,26.813426],[113.072857,26.811089],[113.078109,26.809259],[113.079859,26.809768],[113.083884,26.809398],[113.08604,26.806347],[113.089871,26.799215],[113.09087,26.796857],[113.091546,26.794215],[113.092264,26.788773],[113.094101,26.785774],[113.097251,26.781626],[113.100898,26.781711],[113.10347,26.783297],[113.108462,26.785093],[113.110639,26.78508],[113.113443,26.784539],[113.116064,26.784459],[113.118879,26.785351],[113.122661,26.78687],[113.126443,26.788152],[113.129112,26.787669],[113.133661,26.787623],[113.139161,26.79045],[113.141522,26.790886],[113.145736,26.791243],[113.149054,26.792134],[113.151123,26.794803],[113.151274,26.797385],[113.149697,26.798884],[113.146725,26.800635],[113.144634,26.802431],[113.144375,26.804795],[113.145353,26.807252],[113.14539,26.809134],[113.144721,26.810613],[113.142911,26.812502],[113.142851,26.81655],[113.143402,26.821298],[113.143013,26.826659],[113.144126,26.83447],[113.145201,26.836015],[113.14813,26.837118],[113.153149,26.83756],[113.156266,26.836563],[113.157974,26.834444],[113.159611,26.828772],[113.160502,26.827544],[113.16202,26.827135],[113.165338,26.82693],[113.167434,26.826455],[113.174377,26.825352],[113.177148,26.82559],[113.178975,26.825088],[113.183864,26.825213],[113.191142,26.828746],[113.194875,26.828997],[113.202002,26.828818],[113.205778,26.830238],[113.207102,26.829677],[113.206967,26.828634],[113.205654,26.826772],[113.206324,26.825504],[113.208647,26.824943],[113.211781,26.824784],[113.213267,26.823397],[113.21754,26.821443],[113.221603,26.820961],[113.223694,26.820921],[113.224942,26.819125],[113.224623,26.814424],[113.225763,26.813354],[113.232004,26.811056],[113.233484,26.809147],[113.235164,26.806189],[113.238066,26.805205],[113.239589,26.805806],[113.240205,26.807681],[113.242307,26.809312],[113.244787,26.809933],[113.249979,26.811723],[113.254328,26.81266],[113.25851,26.81548],[113.259266,26.820466],[113.259926,26.822466],[113.261287,26.824626],[113.259791,26.827795],[113.256857,26.828396],[113.254582,26.830595],[113.253583,26.833467],[113.252378,26.839204],[113.243506,26.850975],[113.2404,26.852803],[113.235251,26.857596],[113.232873,26.860989],[113.231669,26.865187],[113.231728,26.868184],[113.231409,26.868401],[113.2282,26.873477],[113.227141,26.876407],[113.228178,26.878169],[113.230426,26.879239],[113.23343,26.879324],[113.235726,26.878902],[113.239092,26.877727],[113.240394,26.879318],[113.241253,26.882294],[113.242885,26.889303],[113.241518,26.891804],[113.240032,26.893289],[113.239703,26.89445],[113.241475,26.895565],[113.246035,26.896436],[113.248261,26.896608],[113.251211,26.898442],[113.254739,26.90027],[113.255722,26.902454],[113.256381,26.906209],[113.256079,26.908828],[113.255203,26.911349],[113.254777,26.913763],[113.25529,26.915743],[113.257078,26.917702],[113.261871,26.918461],[113.266447,26.918388],[113.267533,26.91914],[113.269802,26.921872],[113.274351,26.925236],[113.275869,26.927156],[113.278322,26.928449],[113.278603,26.931332],[113.280646,26.934432],[113.282677,26.936912],[113.282936,26.938377],[113.28098,26.939973],[113.275632,26.940686],[113.272973,26.940092],[113.264296,26.93963],[113.260455,26.940006],[113.256549,26.939577],[113.254512,26.93872],[113.248147,26.937585],[113.24503,26.938311],[113.242561,26.940738],[113.241372,26.942988],[113.239724,26.944373],[113.237347,26.947282],[113.235348,26.951734],[113.230631,26.954952],[113.225612,26.956271],[113.22511,26.959186],[113.225153,26.962741],[113.225839,26.967773],[113.22478,26.970424],[113.22263,26.972277],[113.221522,26.974525],[113.222716,26.977612],[113.224607,26.984014],[113.225326,26.987205],[113.225526,26.991946],[113.226828,26.994662],[113.225969,26.998757],[113.224418,27.00082],[113.221506,27.001565],[113.218896,27.00293],[113.219172,27.004406],[113.221663,27.005969],[113.222581,27.006944],[113.223316,27.010517],[113.224915,27.012462],[113.226212,27.013101],[113.230669,27.014136],[113.235694,27.014789],[113.236882,27.015488],[113.237212,27.016865],[113.236526,27.019548],[113.234602,27.021374],[113.23108,27.021031],[113.229994,27.02169],[113.227989,27.023978],[113.226649,27.024742],[113.220015,27.024439],[113.217735,27.025111],[113.216741,27.025856],[113.216876,27.026996],[113.21874,27.029073],[113.219339,27.030213],[113.21901,27.031333],[113.217173,27.034293],[113.216627,27.035637],[113.215844,27.040784],[113.21479,27.040745],[113.211149,27.039117],[113.209031,27.038945],[113.200975,27.03911],[113.198781,27.039815],[113.198009,27.040705],[113.198549,27.042181],[113.199511,27.04688],[113.199932,27.050162],[113.199511,27.052356],[113.197285,27.05345],[113.196372,27.054287],[113.196685,27.054966],[113.199154,27.05687],[113.199192,27.058339],[113.19756,27.060455],[113.197225,27.061469],[113.197631,27.062774],[113.196896,27.064797],[113.195388,27.067426],[113.193638,27.069765],[113.193254,27.072473],[113.193865,27.076037],[113.193146,27.077434],[113.189062,27.079739],[113.184502,27.083448],[113.181844,27.08663],[113.176338,27.087948],[113.175122,27.08883],[113.172021,27.095161],[113.171508,27.098145],[113.1708,27.099041],[113.168018,27.099106],[113.166181,27.099864],[113.164571,27.101306],[113.164198,27.103954],[113.165521,27.109118],[113.165808,27.113465],[113.166451,27.115401],[113.168072,27.118701],[113.16691,27.122804],[113.166824,27.12393],[113.167969,27.126149],[113.170833,27.127552],[113.174161,27.128401],[113.17509,27.128921],[113.176997,27.130982],[113.178856,27.132029],[113.184269,27.132398],[113.185453,27.132984],[113.187187,27.134703],[113.189235,27.135585],[113.192779,27.135249],[113.19346,27.13571],[113.193795,27.140458],[113.194281,27.141202],[113.196031,27.141794],[113.198949,27.140879],[113.203023,27.139253],[113.20493,27.138265],[113.209447,27.133992],[113.212883,27.132128],[113.216,27.131331],[113.219458,27.131727],[113.220879,27.132826],[113.223391,27.135974],[113.226487,27.138509],[113.228605,27.139562],[113.232301,27.140919],[113.235013,27.140629],[113.235742,27.142275],[113.235629,27.144303],[113.236056,27.145218],[113.238201,27.14537],[113.239092,27.144705],[113.241523,27.140458],[113.242674,27.139799],[113.244819,27.140003],[113.245111,27.140853],[113.245495,27.146397],[113.245894,27.148438],[113.245711,27.150913],[113.24725,27.152638],[113.249498,27.153744],[113.250957,27.1562],[113.251643,27.159545],[113.253588,27.160308],[113.257813,27.160163],[113.25777,27.164897],[113.256754,27.170867],[113.257235,27.172059],[113.25885,27.173165],[113.260055,27.173184],[113.26287,27.171539],[113.269521,27.168043],[113.272379,27.167359],[113.27648,27.167378],[113.279154,27.166523],[113.28091,27.167174],[113.281883,27.169116],[113.28366,27.174626],[113.283947,27.178635],[113.283244,27.181952],[113.281375,27.186546],[113.281191,27.189146],[113.279938,27.191377],[113.278063,27.193042],[113.276377,27.195266],[113.27293,27.202486],[113.271915,27.205691],[113.268813,27.208737],[113.265885,27.212297],[113.263313,27.217055],[113.260596,27.219884],[113.256441,27.22224],[113.255398,27.223634],[113.25523,27.225266],[113.255814,27.227648],[113.255587,27.229339],[113.251605,27.235142],[113.248417,27.239431],[113.245981,27.240799],[113.242642,27.240404],[113.239065,27.239332],[113.236569,27.238326],[113.231858,27.237345],[113.230258,27.237773],[113.227633,27.23976],[113.225039,27.239826],[113.221025,27.238747],[113.216222,27.238951],[113.210673,27.238806],[113.207032,27.23953],[113.203223,27.239247],[113.19501,27.239931],[113.190596,27.239385],[113.187165,27.240628],[113.183,27.240898],[113.181941,27.24026],[113.179488,27.237345],[113.173712,27.233464],[113.17,27.232898],[113.168407,27.233438],[113.164311,27.236023],[113.163155,27.237484],[113.160448,27.239747],[113.157514,27.243648],[113.154867,27.2462],[113.151366,27.248009],[113.150177,27.249075],[113.150177,27.250186],[113.148313,27.251686],[113.146314,27.251028],[113.144137,27.249298],[113.143046,27.247476],[113.13761,27.23722],[113.13519,27.232326],[113.133229,27.229635],[113.131051,27.220338],[113.130225,27.217726],[113.128728,27.211942],[113.128274,27.209455],[113.127502,27.207349],[113.125594,27.205506],[113.122515,27.204723],[113.119808,27.204447],[113.117463,27.204519],[113.115486,27.205612],[113.113805,27.212811],[113.11132,27.216153],[113.108273,27.2192],[113.107808,27.220549],[113.110196,27.221042],[113.110169,27.222398],[113.107824,27.225233],[113.103972,27.22776],[113.101287,27.228957],[113.098829,27.231563],[113.097608,27.232332],[113.09388,27.232089],[113.090951,27.232878],[113.089228,27.233694],[113.087861,27.235477],[113.088655,27.236398],[113.091367,27.236898],[113.092594,27.238273],[113.091324,27.241128],[113.087877,27.245134],[113.08342,27.251824],[113.082426,27.25389],[113.082852,27.254462],[113.085235,27.255133],[113.085203,27.256481],[113.082977,27.257179],[113.082318,27.25829],[113.082739,27.259316],[113.085581,27.262138],[113.086046,27.263953],[113.085851,27.266433],[113.083874,27.267696],[113.080508,27.267913],[113.079211,27.269353],[113.07383,27.274331],[113.071744,27.276883],[113.069837,27.279724],[113.068411,27.280941],[113.065228,27.281776],[113.061679,27.281874],[113.058226,27.283045],[113.05519,27.285695],[113.051019,27.287471],[113.049706,27.289647],[113.047739,27.294967],[113.047258,27.298964],[113.047356,27.302811],[113.046329,27.305783],[113.044109,27.308557],[113.043828,27.309622],[113.045648,27.31051],[113.047383,27.312127],[113.048604,27.314349],[113.048966,27.317748],[113.048836,27.32093],[113.047653,27.322987],[113.04621,27.324427],[113.042498,27.327142],[113.038895,27.328193],[113.03367,27.3287],[113.032519,27.329245],[113.033541,27.333794],[113.032147,27.341721],[113.032336,27.3441],[113.03333,27.345027],[113.038295,27.347103],[113.040489,27.348392],[113.042207,27.350915],[113.041196,27.353044],[113.037139,27.355607],[113.034994,27.357934],[113.033384,27.361285],[113.032471,27.362232],[113.030353,27.36325],[113.027252,27.365392],[113.025242,27.367265],[113.021908,27.373797],[113.02133,27.37655],[113.021541,27.378363],[113.023875,27.381628],[113.024577,27.383961],[113.024145,27.385807],[113.01737,27.38898],[113.0104,27.389401],[113.001988,27.392751],[112.99598,27.399761],[112.994262,27.407078],[112.997574,27.41565],[112.997244,27.420786],[112.999708,27.429856],[112.999773,27.433311],[112.999238,27.435622],[112.995418,27.438301]]]]}}]}
