# Supplementary material for: The influence of extreme rainfall on crime: Spatiotemporal dynamics in Hunan Province, China
Source: PLoS One. 2026 Apr 22;21(4):e0345811. doi: 10.1371/journal.pone.0345811 (PMC13102242; doi:10.1371/journal.pone.0345811)
Supplement: S1 Data — S1 Raw Data. This is the original data1 required to replicate the manuscript’s results. S2 Raw Data. This is the original data1 required to replicate the manuscript’s results. (ZIP) [file pone.0345811.s001.zip › S1 Raw Data/S1_Hunan administrative boundary GeoJSON/430426.json]

{"type":"FeatureCollection","features":[{"type":"Feature","properties":{"adcode":430426,"name":"祁东县","center":[112.111192,26.787109],"centroid":[111.954938,26.800476],"childrenNum":0,"level":"district","acroutes":[100000,430000,430400],"parent":{"adcode":430400}},"geometry":{"type":"MultiPolygon","coordinates":[[[[111.669764,27.032552],[111.668051,27.031624],[111.665812,27.031745],[111.664369,27.030349],[111.664075,27.029463],[111.665525,27.026866],[111.664401,27.026125],[111.663023,27.024468],[111.660656,27.023449],[111.660648,27.022587],[111.662481,27.019613],[111.661126,27.017391],[111.660991,27.015789],[111.659596,27.012165],[111.658377,27.010684],[111.656704,27.009773],[111.651524,27.008705],[111.649293,27.004456],[111.649213,27.002628],[111.649787,27.001141],[111.651954,26.999059],[111.653962,26.996442],[111.652751,26.994833],[111.652161,26.993273],[111.654122,26.990893],[111.657484,26.988264],[111.657684,26.986024],[111.652767,26.974123],[111.65091,26.971372],[111.649213,26.967419],[111.649205,26.966077],[111.650265,26.963175],[111.649707,26.962926],[111.647866,26.964365],[111.644527,26.964626],[111.642384,26.96295],[111.640543,26.962792],[111.639499,26.963375],[111.635284,26.963739],[111.633244,26.961784],[111.631953,26.959239],[111.630702,26.957673],[111.628869,26.95644],[111.626327,26.95531],[111.622056,26.954211],[111.619864,26.954921],[111.617386,26.957229],[111.613688,26.959701],[111.612007,26.960363],[111.61015,26.960272],[111.606548,26.958383],[111.604485,26.958413],[111.602174,26.959179],[111.599456,26.960745],[111.595153,26.961541],[111.593472,26.962318],[111.591687,26.965385],[111.589774,26.966642],[111.587575,26.966927],[111.584618,26.964025],[111.581455,26.962142],[111.580738,26.959725],[111.579893,26.953695],[111.578738,26.950348],[111.577447,26.94798],[111.576482,26.945028],[111.571598,26.939658],[111.568259,26.937308],[111.567135,26.936002],[111.567127,26.934817],[111.570936,26.932363],[111.572801,26.9298],[111.574594,26.927795],[111.576331,26.927103],[111.583128,26.925037],[111.583606,26.923227],[111.581901,26.915943],[111.581957,26.91276],[111.583049,26.909029],[111.587973,26.901386],[111.589248,26.899071],[111.589097,26.896731],[111.585192,26.892994],[111.583989,26.889914],[111.582523,26.888771],[111.580993,26.888619],[111.579805,26.887003],[111.57857,26.883114],[111.576825,26.8825],[111.574044,26.883253],[111.572546,26.88445],[111.570952,26.884712],[111.569095,26.884292],[111.567836,26.883466],[111.566601,26.881843],[111.565876,26.87937],[111.565374,26.872654],[111.564474,26.869603],[111.562975,26.867811],[111.560712,26.866115],[111.558816,26.865343],[111.554433,26.864486],[111.552791,26.863313],[111.550998,26.860024],[111.54997,26.85439],[111.552058,26.851782],[111.550751,26.846949],[111.5497,26.845217],[111.547006,26.842773],[111.543611,26.840931],[111.544002,26.839752],[111.545787,26.836566],[111.548321,26.834189],[111.549134,26.83231],[111.546934,26.828784],[111.545739,26.825586],[111.545938,26.821713],[111.547492,26.819968],[111.550002,26.818587],[111.549349,26.817067],[111.550058,26.815894],[111.550002,26.812355],[111.551341,26.810433],[111.553078,26.809296],[111.558083,26.808657],[111.567549,26.809472],[111.570259,26.81033],[111.573056,26.810311],[111.575367,26.809345],[111.576036,26.807605],[111.57649,26.802661],[111.577255,26.799876],[111.578403,26.798398],[111.580817,26.797863],[111.588005,26.797589],[111.589137,26.796063],[111.590475,26.792876],[111.593312,26.791654],[111.598476,26.788795],[111.601249,26.785912],[111.603249,26.785438],[111.606349,26.785955],[111.607776,26.786575],[111.612788,26.790188],[111.615617,26.791362],[111.618494,26.791289],[111.625761,26.789227],[111.627681,26.788971],[111.629666,26.789294],[111.630534,26.79062],[111.631108,26.794068],[111.632861,26.79633],[111.634829,26.796993],[111.639045,26.797237],[111.640503,26.797948],[111.640423,26.799207],[111.637061,26.800873],[111.637993,26.802321],[111.644503,26.803227],[111.643045,26.805897],[111.64283,26.807557],[111.643037,26.809916],[111.642663,26.812543],[111.642455,26.817243],[111.644105,26.820764],[111.644161,26.825294],[111.645077,26.827142],[111.646838,26.829124],[111.647635,26.830565],[111.64805,26.832809],[111.648233,26.836481],[111.648767,26.838262],[111.650847,26.84042],[111.656464,26.841314],[111.66115,26.841107],[111.663063,26.841764],[111.665979,26.843302],[111.668752,26.842147],[111.670609,26.841892],[111.673661,26.839934],[111.676466,26.83735],[111.68461,26.833526],[111.687176,26.832876],[111.689224,26.833599],[111.691248,26.834949],[111.693702,26.837113],[111.697958,26.835806],[111.699942,26.835776],[111.701472,26.836207],[111.702157,26.837247],[111.700962,26.83918],[111.700571,26.843186],[111.701663,26.844414],[111.706365,26.844712],[111.709608,26.84608],[111.712692,26.849168],[111.714556,26.849083],[111.71925,26.847265],[111.720445,26.846007],[111.72243,26.845022],[111.722868,26.843679],[111.725043,26.841113],[111.726223,26.835976],[111.728159,26.83411],[111.731259,26.83262],[111.734518,26.83248],[111.736805,26.832876],[111.73902,26.832876],[111.7411,26.836128],[111.743738,26.839119],[111.746734,26.841515],[111.749722,26.841059],[111.750623,26.840177],[111.750981,26.838645],[111.750424,26.837612],[111.747953,26.83552],[111.748176,26.833119],[111.75146,26.832225],[111.752304,26.831562],[111.751802,26.828893],[111.749906,26.827264],[111.744989,26.825513],[111.744001,26.823658],[111.743005,26.818216],[111.74326,26.814781],[111.74471,26.812166],[111.749946,26.80943],[111.750607,26.808061],[111.753691,26.807022],[111.758472,26.807599],[111.761492,26.810111],[111.763205,26.810591],[111.764552,26.810439],[111.765596,26.809193],[111.768035,26.808876],[111.76962,26.809186],[111.772122,26.808761],[111.772744,26.806304],[111.771716,26.799882],[111.774306,26.797456],[111.779717,26.793137],[111.781279,26.78916],[111.783,26.789014],[111.792483,26.790279],[111.797296,26.792578],[111.799176,26.794263],[111.800419,26.796458],[111.801623,26.800308],[111.802499,26.801524],[111.805352,26.802594],[111.813608,26.804127],[111.820556,26.804492],[111.822349,26.803884],[111.823266,26.802746],[111.824031,26.798459],[111.823513,26.795528],[111.822429,26.791787],[111.819895,26.79096],[111.818429,26.790881],[111.817632,26.789038],[111.816978,26.785875],[111.817074,26.783984],[111.819321,26.783272],[111.821361,26.78312],[111.824597,26.780639],[111.826071,26.78031],[111.827521,26.7809],[111.830334,26.784604],[111.831832,26.786167],[111.834047,26.78694],[111.838837,26.786532],[111.84157,26.786739],[111.845076,26.787463],[111.848232,26.788655],[111.850192,26.789823],[111.856057,26.795485],[111.859173,26.799572],[111.863516,26.800691],[111.866273,26.800551],[111.867938,26.799998],[111.869867,26.798593],[111.871508,26.796489],[111.873756,26.791988],[111.874744,26.789537],[111.874744,26.785863],[111.875405,26.78427],[111.877047,26.782281],[111.880162,26.780639],[111.883294,26.776715],[111.885916,26.774483],[111.887095,26.772378],[111.887796,26.768771],[111.888633,26.767579],[111.893749,26.763399],[111.896737,26.760285],[111.897757,26.755947],[111.898945,26.754182],[111.900945,26.752887],[111.90332,26.751773],[111.906212,26.750891],[111.909655,26.750654],[111.912739,26.750118],[111.91799,26.748926],[111.91791,26.74623],[111.917217,26.741527],[111.917129,26.739404],[111.916396,26.733659],[111.916938,26.731603],[111.920373,26.724659],[111.923449,26.720119],[111.924389,26.717661],[111.925568,26.715555],[111.92705,26.711051],[111.92823,26.709463],[111.932437,26.706024],[111.934565,26.704794],[111.937545,26.702487],[111.940342,26.699432],[111.941538,26.696583],[111.94251,26.691951],[111.943378,26.689905],[111.946558,26.686223],[111.949012,26.681505],[111.951435,26.67334],[111.951674,26.670881],[111.95153,26.667897],[111.951913,26.664238],[111.954136,26.660774],[111.957889,26.65796],[111.959324,26.656438],[111.960973,26.653193],[111.961196,26.651421],[111.960415,26.648254],[111.96032,26.646652],[111.960973,26.645282],[111.966233,26.64038],[111.969603,26.63745],[111.973564,26.630909],[111.976193,26.629247],[111.980696,26.627078],[111.984585,26.62695],[111.988513,26.62572],[111.990202,26.624155],[111.990529,26.622163],[111.991812,26.617698],[111.991796,26.615737],[111.992864,26.614701],[111.994394,26.614445],[111.995661,26.61246],[111.99688,26.60847],[111.997518,26.605119],[111.998307,26.604041],[112.001056,26.602],[112.003909,26.599368],[112.006028,26.596901],[112.007981,26.596645],[112.01014,26.597699],[112.012109,26.599929],[112.014937,26.605344],[112.016802,26.611071],[112.017854,26.614951],[112.018962,26.616309],[112.019743,26.619191],[112.019009,26.621182],[112.018093,26.622431],[112.013535,26.623052],[112.012563,26.624465],[112.013981,26.627584],[112.010347,26.62667],[112.008108,26.624435],[112.00551,26.624819],[112.004793,26.63002],[111.998761,26.634856],[111.996474,26.637919],[111.995685,26.639393],[111.995382,26.642426],[111.996147,26.644064],[112.001797,26.645788],[112.003686,26.647091],[112.006483,26.648479],[112.008841,26.648284],[112.010459,26.648778],[112.015113,26.64882],[112.018874,26.648552],[112.022372,26.65041],[112.025703,26.649837],[112.028508,26.651816],[112.031696,26.650927],[112.034939,26.648388],[112.043808,26.644424],[112.045816,26.64323],[112.047769,26.643467],[112.05035,26.645386],[112.056144,26.647943],[112.06377,26.646031],[112.070862,26.645428],[112.076878,26.643961],[112.079643,26.642322],[112.085636,26.636793],[112.089094,26.636178],[112.090879,26.633553],[112.092266,26.633041],[112.093453,26.634028],[112.094178,26.637511],[112.093397,26.642633],[112.094186,26.645118],[112.095852,26.645794],[112.099549,26.645331],[112.101247,26.646317],[112.101159,26.649119],[112.102083,26.65217],[112.105088,26.654075],[112.109805,26.654039],[112.111502,26.650471],[112.112331,26.650093],[112.114283,26.651384],[112.117814,26.650483],[112.118977,26.64935],[112.118762,26.648357],[112.117168,26.647742],[112.115734,26.643394],[112.117519,26.642103],[112.120682,26.63921],[112.126412,26.636537],[112.126332,26.635727],[112.128412,26.635715],[112.133536,26.636098],[112.133169,26.633985],[112.13756,26.63052],[112.140485,26.631177],[112.142349,26.630599],[112.146876,26.626439],[112.151091,26.625714],[112.151776,26.624459],[112.151601,26.621158],[112.15031,26.617028],[112.149123,26.616041],[112.145162,26.614707],[112.144533,26.613282],[112.145848,26.606691],[112.145346,26.604888],[112.144437,26.603779],[112.142979,26.603291],[112.141457,26.603371],[112.140963,26.6025],[112.141497,26.600751],[112.141592,26.596072],[112.143911,26.593434],[112.146676,26.592411],[112.14992,26.591911],[112.155394,26.592106],[112.158574,26.591826],[112.160486,26.589693],[112.161721,26.589175],[112.16463,26.588651],[112.167092,26.586817],[112.170543,26.585349],[112.171762,26.582534],[112.172144,26.579165],[112.171778,26.577611],[112.169817,26.576106],[112.168272,26.575703],[112.168184,26.574649],[112.173045,26.572456],[112.174686,26.571194],[112.174463,26.569884],[112.17314,26.568592],[112.172487,26.565978],[112.174137,26.564844],[112.17432,26.563156],[112.170367,26.561359],[112.168351,26.560134],[112.168479,26.558311],[112.16957,26.557812],[112.169491,26.557068],[112.168168,26.555331],[112.166,26.553795],[112.164893,26.553747],[112.16263,26.555075],[112.16145,26.554905],[112.160813,26.55304],[112.160255,26.552985],[112.158486,26.555618],[112.157386,26.55619],[112.156406,26.555514],[112.155625,26.553216],[112.154135,26.549992],[112.153163,26.549249],[112.150111,26.548535],[112.149123,26.54717],[112.15125,26.54475],[112.154486,26.543848],[112.160829,26.541106],[112.162741,26.539338],[112.161936,26.536881],[112.160908,26.534992],[112.155585,26.535857],[112.154342,26.535809],[112.15341,26.532639],[112.149433,26.529061],[112.147338,26.527463],[112.146724,26.525214],[112.147059,26.523726],[112.148621,26.521684],[112.148772,26.520026],[112.147505,26.515258],[112.147625,26.511247],[112.146828,26.50946],[112.145824,26.508308],[112.144772,26.505778],[112.14474,26.504455],[112.147927,26.503229],[112.152446,26.502699],[112.154278,26.503918],[112.156709,26.506515],[112.161936,26.511155],[112.168056,26.51849],[112.1742,26.524123],[112.181906,26.529713],[112.190448,26.5369],[112.200218,26.542422],[112.207868,26.546378],[112.213127,26.548542],[112.216761,26.548901],[112.222188,26.548499],[112.227822,26.546457],[112.235647,26.541087],[112.242691,26.535047],[112.244365,26.531267],[112.244333,26.523111],[112.243209,26.514051],[112.240173,26.508784],[112.236683,26.505394],[112.231934,26.503205],[112.227272,26.502888],[112.217996,26.504339],[112.215144,26.504192],[112.211271,26.502741],[112.207008,26.499991],[112.201756,26.495266],[112.197039,26.489357],[112.195365,26.486594],[112.194648,26.483521],[112.194568,26.479612],[112.196074,26.475989],[112.197923,26.473842],[112.200481,26.471653],[112.203398,26.470622],[112.206075,26.470256],[112.208968,26.470921],[112.213,26.472263],[112.215558,26.472513],[112.221646,26.471854],[112.233639,26.466725],[112.247361,26.463901],[112.25619,26.463589],[112.264908,26.465267],[112.277698,26.470537],[112.287619,26.476794],[112.297054,26.481246],[112.306059,26.485826],[112.312378,26.490125],[112.315526,26.49279],[112.319494,26.499321],[112.322275,26.504509],[112.322211,26.509875],[112.320147,26.518057],[112.318147,26.524153],[112.315518,26.530664],[112.30919,26.545323],[112.308513,26.550425],[112.309143,26.553369],[112.311143,26.557318],[112.314203,26.559847],[112.319574,26.562431],[112.326953,26.564229],[112.325367,26.566142],[112.32194,26.56925],[112.322251,26.573747],[112.323303,26.574924],[112.326363,26.575277],[112.328738,26.576002],[112.332515,26.577909],[112.333567,26.578896],[112.336459,26.58265],[112.336818,26.584325],[112.340476,26.593678],[112.339878,26.595743],[112.339982,26.598479],[112.33944,26.599916],[112.336045,26.601068],[112.334403,26.603011],[112.332196,26.60465],[112.330746,26.604967],[112.328507,26.603706],[112.325797,26.604041],[112.32504,26.604607],[112.327016,26.607708],[112.326969,26.609268],[112.325933,26.609834],[112.321151,26.604571],[112.318442,26.604717],[112.317836,26.606526],[112.316856,26.611649],[112.314848,26.611972],[112.307103,26.609913],[112.304051,26.61012],[112.301501,26.612326],[112.299668,26.615329],[112.299763,26.61782],[112.302114,26.623071],[112.30178,26.624069],[112.300329,26.625202],[112.294568,26.625373],[112.293245,26.625007],[112.290591,26.623223],[112.288161,26.623552],[112.285579,26.628808],[112.283515,26.629697],[112.281898,26.62815],[112.280662,26.623363],[112.279467,26.621999],[112.277794,26.621329],[112.274319,26.621231],[112.270853,26.621444],[112.267339,26.623692],[112.262111,26.627846],[112.256788,26.629076],[112.253481,26.630976],[112.252867,26.632042],[112.25317,26.634777],[112.255155,26.638126],[112.257051,26.640727],[112.260804,26.647274],[112.261306,26.648887],[112.261689,26.652377],[112.260996,26.658399],[112.261378,26.661261],[112.261259,26.662947],[112.259346,26.666016],[112.257481,26.666844],[112.254907,26.666491],[112.250373,26.664037],[112.247576,26.66207],[112.245983,26.661711],[112.244325,26.662594],[112.243648,26.664159],[112.243464,26.666034],[112.243536,26.673042],[112.242444,26.673992],[112.236348,26.674485],[112.234898,26.674996],[112.233862,26.67619],[112.231623,26.679696],[112.229065,26.680098],[112.227057,26.680926],[112.226316,26.682619],[112.226826,26.685048],[112.226212,26.686296],[112.225248,26.686679],[112.223439,26.685389],[112.221415,26.684975],[112.219694,26.685486],[112.219837,26.686356],[112.222276,26.694221],[112.222873,26.697703],[112.222188,26.698525],[112.220315,26.698604],[112.21504,26.697843],[112.213454,26.6983],[112.211597,26.699371],[112.211613,26.701806],[112.211008,26.702999],[112.209494,26.70407],[112.209366,26.704946],[112.210777,26.706833],[112.21002,26.707649],[112.20794,26.707612],[112.207406,26.70967],[112.206505,26.709615],[112.205597,26.708318],[112.20421,26.708081],[112.2028,26.705726],[112.201756,26.705926],[112.202266,26.707978],[112.20472,26.711228],[112.204808,26.71284],[112.203175,26.715044],[112.203493,26.717119],[112.204394,26.719517],[112.203924,26.721142],[112.199732,26.724051],[112.198306,26.726874],[112.199987,26.729132],[112.202792,26.731974],[112.205709,26.732625],[112.208187,26.731292],[112.210745,26.73027],[112.218706,26.72982],[112.222292,26.728037],[112.225208,26.728323],[112.229774,26.727653],[112.231934,26.728377],[112.23536,26.730842],[112.238484,26.731402],[112.241265,26.732254],[112.245026,26.732588],[112.248349,26.732059],[112.249808,26.732546],[112.249696,26.734603],[112.25129,26.734901],[112.253776,26.734384],[112.255665,26.735053],[112.259752,26.740815],[112.259976,26.741807],[112.257473,26.742361],[112.258047,26.743724],[112.261075,26.747125],[112.260876,26.74825],[112.257712,26.751147],[112.257386,26.75271],[112.255019,26.752728],[112.253712,26.753367],[112.254366,26.755539],[112.252867,26.758794],[112.251186,26.763265],[112.24619,26.763314],[112.243839,26.764208],[112.242237,26.764281],[112.240875,26.766915],[112.238572,26.765005],[112.23587,26.765151],[112.235121,26.766283],[112.235998,26.770578],[112.237193,26.771873],[112.236715,26.773187],[112.236874,26.774684],[112.23842,26.775973],[112.240412,26.774459],[112.243528,26.774118],[112.247154,26.775207],[112.247234,26.776514],[112.244134,26.77882],[112.245337,26.781119],[112.24509,26.783674],[112.245728,26.785352],[112.246413,26.78385],[112.248062,26.782275],[112.249242,26.782828],[112.253832,26.783595],[112.255258,26.786764],[112.256732,26.787749],[112.260047,26.78663],[112.260541,26.787122],[112.258493,26.790571],[112.256095,26.793144],[112.255593,26.797577],[112.253521,26.799462],[112.248453,26.799012],[112.245337,26.800472],[112.241393,26.801323],[112.240779,26.802138],[112.240524,26.804133],[112.233974,26.807313],[112.232715,26.807259],[112.23026,26.804759],[112.228324,26.805404],[112.226124,26.806918],[112.225447,26.80867],[112.225734,26.809916],[112.224977,26.81036],[112.221622,26.808025],[112.21492,26.810269],[112.20896,26.810457],[112.20543,26.811363],[112.204553,26.813741],[112.205748,26.814975],[112.205143,26.817164],[112.202314,26.817815],[112.200226,26.817152],[112.197517,26.817177],[112.195533,26.818697],[112.192281,26.819694],[112.186552,26.822497],[112.184089,26.825513],[112.179898,26.828766],[112.179141,26.829775],[112.179308,26.832012],[112.178336,26.832401],[112.176328,26.83211],[112.171865,26.829848],[112.165921,26.831094],[112.16161,26.830699],[112.160375,26.831392],[112.160231,26.83732],[112.159896,26.83932],[112.158669,26.840888],[112.153418,26.84284],[112.151338,26.842864],[112.14827,26.842019],[112.145346,26.840426],[112.144445,26.84056],[112.142039,26.841892],[112.140947,26.843898],[112.135982,26.847806],[112.134691,26.850311],[112.133823,26.853375],[112.131488,26.855891],[112.127703,26.859259],[112.123463,26.865404],[112.121208,26.869354],[112.116586,26.873189],[112.116363,26.875493],[112.117176,26.876344],[112.120961,26.877729],[112.12218,26.87965],[112.120053,26.878471],[112.115989,26.877571],[112.114204,26.876866],[112.109853,26.877219],[112.105709,26.876939],[112.101159,26.877462],[112.095995,26.876769],[112.093119,26.876678],[112.089278,26.87686],[112.086783,26.876198],[112.080926,26.875268],[112.076623,26.87624],[112.072774,26.876477],[112.063953,26.87934],[112.059467,26.879218],[112.057466,26.880683],[112.055929,26.88112],[112.05298,26.880561],[112.051586,26.879802],[112.048868,26.880118],[112.03968,26.88222],[112.038581,26.883351],[112.039019,26.886152],[112.035855,26.890406],[112.027942,26.893687],[112.025719,26.895316],[112.024205,26.896816],[112.020842,26.902449],[112.019488,26.903464],[112.017081,26.904126],[112.01587,26.905129],[112.015694,26.908245],[112.010722,26.917571],[112.007064,26.920882],[112.004323,26.925353],[112.003439,26.928269],[112.003678,26.933712],[112.002004,26.937988],[112.001654,26.939932],[112.002012,26.942003],[112.001622,26.944317],[112.000634,26.943643],[111.99845,26.943552],[111.996657,26.944038],[111.995279,26.945143],[111.993868,26.945107],[111.991278,26.943491],[111.988832,26.942446],[111.987254,26.942659],[111.982082,26.942052],[111.979477,26.942288],[111.980337,26.944882],[111.981676,26.946103],[111.984967,26.948447],[111.986354,26.95002],[111.986521,26.951569],[111.985812,26.955796],[111.985023,26.957278],[111.98378,26.958231],[111.981533,26.958772],[111.975229,26.9591],[111.973723,26.958887],[111.972496,26.95811],[111.970089,26.953664],[111.968926,26.952425],[111.96581,26.951284],[111.961802,26.95115],[111.959515,26.952638],[111.955387,26.954806],[111.953578,26.955189],[111.948415,26.953276],[111.945705,26.954745],[111.944621,26.954691],[111.939585,26.953124],[111.935617,26.952237],[111.934844,26.951466],[111.931218,26.943036],[111.929831,26.938553],[111.92705,26.935674],[111.92521,26.934921],[111.922795,26.936488],[111.917823,26.935158],[111.915918,26.933985],[111.914539,26.932303],[111.912013,26.930092],[111.907439,26.924764],[111.905415,26.923415],[111.904005,26.923452],[111.901742,26.924515],[111.898522,26.926653],[111.897447,26.929563],[111.89904,26.933712],[111.89912,26.936919],[111.89869,26.938419],[111.898714,26.940321],[111.897622,26.943692],[111.897702,26.945003],[111.899112,26.947178],[111.898044,26.953355],[111.898068,26.9561],[111.899008,26.960454],[111.898243,26.968846],[111.896331,26.973741],[111.894562,26.976643],[111.894339,26.978252],[111.895454,26.980553],[111.898267,26.984828],[111.898379,26.986661],[111.897088,26.988246],[111.892865,26.992375],[111.890131,26.994688],[111.883629,26.996412],[111.881908,26.99762],[111.882155,26.999016],[111.880935,26.999472],[111.879437,26.997784],[111.877294,26.997061],[111.876728,26.997656],[111.876417,27.00068],[111.877389,27.003733],[111.877318,27.005651],[111.876513,27.00706],[111.874959,27.007952],[111.871349,27.009014],[111.870353,27.012596],[111.868711,27.013421],[111.865612,27.012098],[111.863189,27.009773],[111.861787,27.009269],[111.859978,27.009433],[111.854894,27.011018],[111.851045,27.010902],[111.849068,27.010477],[111.844654,27.008407],[111.843339,27.008195],[111.841944,27.008723],[111.832302,27.015358],[111.831163,27.016402],[111.829776,27.016778],[111.827131,27.015698],[111.822612,27.020262],[111.820963,27.020201],[111.818421,27.019558],[111.817441,27.020966],[111.818708,27.024717],[111.819281,27.027551],[111.820381,27.031399],[111.823377,27.034264],[111.823226,27.036776],[111.816054,27.045454],[111.814253,27.046207],[111.811392,27.046443],[111.809161,27.046019],[111.807918,27.044702],[111.807838,27.04367],[111.809695,27.039896],[111.81042,27.037608],[111.810078,27.035769],[111.809161,27.034221],[111.807846,27.033129],[111.806364,27.032995],[111.80489,27.033669],[111.803177,27.035447],[111.801535,27.035757],[111.79677,27.036085],[111.794642,27.038233],[111.793415,27.038906],[111.790953,27.039368],[111.786928,27.039689],[111.785534,27.040587],[111.78386,27.043239],[111.782625,27.043822],[111.779613,27.044174],[111.776944,27.045788],[111.775254,27.053476],[111.773629,27.056868],[111.772545,27.058021],[111.770258,27.059016],[111.767803,27.05935],[111.765963,27.058889],[111.762831,27.057487],[111.758544,27.058428],[111.75695,27.058276],[111.753539,27.057311],[111.753356,27.058349],[111.754352,27.059708],[111.757038,27.061055],[111.758018,27.062742],[111.756193,27.063191],[111.753324,27.061455],[111.748846,27.061401],[111.746208,27.060321],[111.7453,27.060381],[111.743969,27.062462],[111.742877,27.062517],[111.741594,27.061656],[111.739953,27.062044],[111.737873,27.061558],[111.736486,27.063585],[111.733227,27.065375],[111.732199,27.066794],[111.730191,27.067626],[111.728374,27.069051],[111.726541,27.069549],[111.725163,27.071685],[111.723752,27.071527],[111.72478,27.069064],[111.723728,27.067377],[111.721338,27.064986],[111.720772,27.063191],[111.720947,27.062147],[111.720087,27.060733],[111.718007,27.059653],[111.71631,27.057481],[111.713807,27.055066],[111.712859,27.05233],[111.71219,27.051626],[111.709855,27.050436],[111.706803,27.050169],[111.703982,27.047778],[111.70234,27.047675],[111.699272,27.046595],[111.698244,27.043786],[111.698053,27.04117],[111.697312,27.039647],[111.694746,27.038888],[111.692348,27.037207],[111.690332,27.036722],[111.689351,27.034919],[111.688284,27.031381],[111.687056,27.030671],[111.686156,27.03177],[111.684514,27.032322],[111.680913,27.032492],[111.678841,27.032352],[111.677,27.03305],[111.675414,27.032128],[111.674012,27.031964],[111.669764,27.032552]]]]}}]}
