# Supplementary material for: The influence of extreme rainfall on crime: Spatiotemporal dynamics in Hunan Province, China
Source: PLoS One. 2026 Apr 22;21(4):e0345811. doi: 10.1371/journal.pone.0345811 (PMC13102242; doi:10.1371/journal.pone.0345811)
Supplement: S1 Data — S1 Raw Data. This is the original data1 required to replicate the manuscript’s results. S2 Raw Data. This is the original data1 required to replicate the manuscript’s results. (ZIP) [file pone.0345811.s001.zip › S1 Raw Data/S1_Hunan administrative boundary GeoJSON/430481.json]

{"type":"FeatureCollection","features":[{"type":"Feature","properties":{"adcode":430481,"name":"耒阳市","center":[112.847215,26.414162],"centroid":[112.915707,26.418715],"childrenNum":0,"level":"district","acroutes":[100000,430000,430400],"parent":{"adcode":430400}},"geometry":{"type":"MultiPolygon","coordinates":[[[[113.227926,26.486465],[113.226167,26.488139],[113.22216,26.493496],[113.214341,26.502459],[113.212829,26.503795],[113.2096,26.505084],[113.200485,26.502997],[113.197298,26.502973],[113.194514,26.503517],[113.191213,26.504865],[113.189635,26.506142],[113.189538,26.50895],[113.18905,26.511013],[113.18702,26.512012],[113.183972,26.512787],[113.182213,26.514755],[113.181478,26.517628],[113.179393,26.519366],[113.17711,26.520188],[113.171652,26.521216],[113.170146,26.522777],[113.16967,26.526051],[113.16873,26.528008],[113.164615,26.530396],[113.161772,26.532488],[113.160007,26.53422],[113.159212,26.53698],[113.159181,26.54162],[113.160555,26.544185],[113.16479,26.549244],[113.170122,26.553315],[113.172544,26.554952],[113.174471,26.556654],[113.174652,26.557357],[113.178218,26.562226],[113.17914,26.564442],[113.1792,26.567598],[113.178972,26.571013],[113.179237,26.578487],[113.179713,26.579001],[113.181924,26.584023],[113.182972,26.587278],[113.184177,26.593286],[113.184333,26.59683],[113.183737,26.600623],[113.18408,26.602679],[113.186568,26.604149],[113.186671,26.608101],[113.185225,26.609891],[113.182695,26.611976],[113.181839,26.615136],[113.183448,26.616843],[113.183857,26.620103],[113.179562,26.630172],[113.179243,26.636249],[113.17958,26.638369],[113.181658,26.642756],[113.184508,26.647716],[113.186339,26.651997],[113.186779,26.65812],[113.188002,26.660227],[113.188159,26.662465],[113.186647,26.664998],[113.186044,26.668327],[113.185098,26.670824],[113.184659,26.676822],[113.182899,26.678729],[113.181833,26.680978],[113.182984,26.687784],[113.180767,26.689183],[113.177978,26.689897],[113.174152,26.689938],[113.169941,26.688775],[113.165399,26.686981],[113.163043,26.68678],[113.160886,26.68789],[113.159434,26.690481],[113.155982,26.695156],[113.152946,26.697995],[113.151446,26.694223],[113.1485,26.692305],[113.144536,26.691254],[113.139825,26.691184],[113.137397,26.690345],[113.134969,26.690139],[113.133066,26.691591],[113.129837,26.692765],[113.125071,26.695327],[113.122372,26.70045],[113.120812,26.701199],[113.119649,26.70248],[113.120354,26.703478],[113.120137,26.705295],[113.11783,26.70559],[113.112432,26.701506],[113.110637,26.699748],[113.109908,26.69757],[113.109697,26.694937],[113.108908,26.692765],[113.105191,26.691302],[113.10257,26.690753],[113.099431,26.690605],[113.097407,26.692163],[113.094485,26.693562],[113.09066,26.694737],[113.085901,26.698378],[113.083545,26.699193],[113.082828,26.700379],[113.082798,26.702232],[113.082208,26.703979],[113.078346,26.705708],[113.075557,26.705885],[113.072039,26.705024],[113.068978,26.703737],[113.066303,26.701754],[113.058948,26.699411],[113.0467,26.699116],[113.041645,26.698797],[113.038561,26.697151],[113.036603,26.692972],[113.028753,26.68848],[113.027133,26.686993],[113.021283,26.683239],[113.01756,26.682336],[113.015915,26.68452],[113.012524,26.686196],[113.007096,26.687878],[113.001884,26.692541],[113.000174,26.694265],[112.997957,26.698231],[112.997469,26.700698],[112.9978,26.702758],[112.990884,26.703129],[112.987691,26.704115],[112.984372,26.704357],[112.980895,26.70294],[112.976684,26.697971],[112.972654,26.697812],[112.969136,26.698685],[112.965172,26.699216],[112.9609,26.70107],[112.956882,26.70258],[112.95349,26.703112],[112.948056,26.703478],[112.945177,26.702917],[112.944436,26.702132],[112.94452,26.701028],[112.949105,26.697682],[112.952394,26.694518],[112.955075,26.692901],[112.956015,26.690605],[112.955232,26.688716],[112.949213,26.686851],[112.947593,26.685311],[112.947195,26.682678],[112.948581,26.67975],[112.954382,26.676911],[112.958051,26.672253],[112.958738,26.670193],[112.960653,26.668977],[112.963395,26.66851],[112.964587,26.665812],[112.965702,26.660015],[112.967672,26.658007],[112.970419,26.658049],[112.975022,26.656768],[112.977449,26.65659],[112.979871,26.654748],[112.981203,26.653018],[112.983426,26.651406],[112.984118,26.649399],[112.982877,26.646541],[112.982986,26.644587],[112.984058,26.641492],[112.984167,26.639373],[112.983076,26.631637],[112.983763,26.629457],[112.982474,26.627113],[112.981932,26.624768],[112.982359,26.621556],[112.982221,26.619376],[112.981426,26.616972],[112.979679,26.613889],[112.978118,26.611946],[112.975931,26.609891],[112.973232,26.608243],[112.969955,26.607162],[112.967835,26.605567],[112.968076,26.603618],[112.966588,26.601621],[112.960961,26.601869],[112.958786,26.601367],[112.955912,26.601722],[112.95387,26.602938],[112.950743,26.603175],[112.946153,26.604575],[112.940375,26.6093],[112.935038,26.612348],[112.931869,26.618538],[112.93073,26.619595],[112.928411,26.619719],[112.925941,26.617102],[112.924429,26.613878],[112.922585,26.613352],[112.919489,26.614397],[112.916531,26.614533],[112.913199,26.613175],[112.911006,26.611296],[112.906187,26.605821],[112.903741,26.603547],[112.90112,26.60236],[112.897482,26.601237],[112.894108,26.601385],[112.890692,26.602241],[112.887867,26.603299],[112.884192,26.604285],[112.877884,26.605213],[112.876414,26.606654],[112.876836,26.609093],[112.879396,26.611716],[112.881168,26.614409],[112.882156,26.616778],[112.882613,26.619731],[112.882132,26.630219],[112.882475,26.645903],[112.88274,26.651052],[112.882228,26.654465],[112.881487,26.656419],[112.878571,26.659418],[112.874191,26.661573],[112.872288,26.662902],[112.866709,26.665151],[112.862811,26.666167],[112.859787,26.667719],[112.857088,26.668516],[112.854799,26.668823],[112.851491,26.668498],[112.848431,26.668811],[112.84575,26.667914],[112.842997,26.665759],[112.840756,26.66446],[112.837702,26.664425],[112.833816,26.664909],[112.831924,26.666928],[112.832051,26.668876],[112.833045,26.672595],[112.835942,26.677902],[112.836394,26.680193],[112.836165,26.682371],[112.833503,26.684],[112.831195,26.683097],[112.829593,26.681049],[112.826719,26.68027],[112.8239,26.678398],[112.82243,26.676515],[112.820062,26.675671],[112.817773,26.675464],[112.814315,26.672849],[112.813146,26.669821],[112.812875,26.667642],[112.813044,26.663345],[112.811742,26.660032],[112.809309,26.657872],[112.806507,26.657092],[112.802676,26.657576],[112.800658,26.658562],[112.798157,26.657895],[112.79732,26.654801],[112.798754,26.651584],[112.798868,26.648832],[112.798079,26.646429],[112.795199,26.643358],[112.793977,26.641758],[112.79435,26.639408],[112.795928,26.636816],[112.795332,26.633727],[112.793585,26.630302],[112.791284,26.627391],[112.789024,26.624024],[112.786326,26.620888],[112.781717,26.617941],[112.779988,26.615945],[112.777247,26.614699],[112.772439,26.611291],[112.771849,26.608827],[112.773415,26.604067],[112.773536,26.601887],[112.77262,26.598857],[112.772542,26.596795],[112.769397,26.592743],[112.765367,26.59139],[112.761348,26.591183],[112.756818,26.590456],[112.748763,26.58752],[112.744914,26.584271],[112.74445,26.581465],[112.745275,26.579397],[112.745245,26.576537],[112.744034,26.574192],[112.740582,26.57558],[112.736498,26.574794],[112.729534,26.572218],[112.723292,26.568726],[112.721618,26.568383],[112.719876,26.569181],[112.71981,26.57389],[112.719455,26.576549],[112.718394,26.577949],[112.716129,26.579545],[112.712219,26.578623],[112.710002,26.578765],[112.706828,26.581258],[112.706719,26.582871],[112.707767,26.587739],[112.706243,26.589919],[112.703309,26.591366],[112.700755,26.591715],[112.69564,26.591384],[112.690008,26.590137],[112.686423,26.589062],[112.684061,26.588725],[112.681814,26.587987],[112.677718,26.585588],[112.676429,26.583527],[112.676591,26.578144],[112.675489,26.576023],[112.672103,26.575746],[112.66891,26.5761],[112.662181,26.575545],[112.661548,26.573022],[112.660199,26.571166],[112.657416,26.569311],[112.653217,26.568171],[112.650716,26.568431],[112.649042,26.567994],[112.645023,26.566026],[112.640879,26.562274],[112.640071,26.559018],[112.64033,26.557582],[112.642391,26.556435],[112.644361,26.557056],[112.649542,26.560406],[112.651909,26.560678],[112.657982,26.56241],[112.66006,26.562445],[112.672477,26.560501],[112.675874,26.559621],[112.677224,26.55822],[112.678091,26.556016],[112.678248,26.552896],[112.677736,26.545999],[112.677061,26.542524],[112.675766,26.537435],[112.675471,26.534391],[112.674959,26.532565],[112.673254,26.529332],[112.673019,26.527517],[112.673489,26.525029],[112.674061,26.520081],[112.674501,26.517794],[112.675573,26.514684],[112.676109,26.512225],[112.675808,26.510008],[112.674862,26.507951],[112.672705,26.50435],[112.671254,26.500945],[112.670308,26.497617],[112.667404,26.492224],[112.665314,26.486938],[112.660223,26.482385],[112.658331,26.480298],[112.657554,26.478145],[112.65759,26.476295],[112.659319,26.474177],[112.661422,26.47303],[112.666651,26.470665],[112.66938,26.469109],[112.671374,26.466969],[112.672958,26.463976],[112.673434,26.461853],[112.672085,26.460073],[112.670157,26.458216],[112.669043,26.456329],[112.667765,26.450237],[112.666651,26.447007],[112.666042,26.443239],[112.665771,26.439264],[112.666717,26.433077],[112.665904,26.43035],[112.663235,26.428498],[112.660175,26.427764],[112.657169,26.426297],[112.654843,26.424309],[112.652584,26.421748],[112.647186,26.415245],[112.645367,26.411607],[112.641053,26.406891],[112.639011,26.405299],[112.637782,26.403826],[112.638354,26.400293],[112.641891,26.392464],[112.641047,26.387517],[112.641722,26.383783],[112.64162,26.382167],[112.640746,26.380451],[112.637541,26.378935],[112.633402,26.375947],[112.631848,26.374331],[112.631035,26.372194],[112.63124,26.369537],[112.632685,26.366447],[112.634475,26.363825],[112.635451,26.358041],[112.636294,26.356153],[112.638384,26.354845],[112.63936,26.353738],[112.640577,26.351287],[112.642126,26.346273],[112.642662,26.343585],[112.642258,26.341531],[112.640505,26.339074],[112.638324,26.337262],[112.635186,26.335444],[112.634583,26.334396],[112.634679,26.33265],[112.633908,26.33053],[112.632083,26.327836],[112.631414,26.325847],[112.627806,26.316799],[112.627637,26.314477],[112.628342,26.311013],[112.629119,26.30942],[112.630962,26.307756],[112.635017,26.305298],[112.636565,26.30335],[112.639005,26.298108],[112.639656,26.297587],[112.644379,26.295976],[112.653036,26.295668],[112.654494,26.295106],[112.655843,26.293951],[112.656681,26.292174],[112.6565,26.291125],[112.65406,26.288294],[112.649421,26.285759],[112.647963,26.284711],[112.645427,26.281719],[112.644999,26.280316],[112.645162,26.278408],[112.646294,26.275446],[112.649421,26.272467],[112.651686,26.268059],[112.653253,26.26191],[112.654735,26.256969],[112.657602,26.249302],[112.658138,26.247453],[112.658229,26.243347],[112.656675,26.240242],[112.654126,26.237504],[112.652271,26.234619],[112.652054,26.23175],[112.653457,26.229303],[112.65497,26.228746],[112.655897,26.227691],[112.657175,26.224289],[112.657416,26.221705],[112.655934,26.216644],[112.655132,26.212958],[112.654162,26.210332],[112.654873,26.204049],[112.659084,26.199402],[112.662452,26.19696],[112.666657,26.195223],[112.669296,26.193504],[112.671211,26.191613],[112.675157,26.18409],[112.676338,26.179857],[112.677417,26.177331],[112.678332,26.173501],[112.679374,26.171011],[112.681597,26.166849],[112.68273,26.162995],[112.68567,26.15815],[112.688501,26.155102],[112.690646,26.149166],[112.692676,26.145845],[112.693092,26.144131],[112.692399,26.142056],[112.689218,26.137525],[112.689038,26.135811],[112.689568,26.130674],[112.688887,26.127869],[112.686116,26.123343],[112.685616,26.121896],[112.686351,26.117756],[112.686116,26.115644],[112.686706,26.11476],[112.68855,26.114209],[112.693851,26.116314],[112.699128,26.117293],[112.703659,26.119678],[112.707713,26.122442],[112.709647,26.125129],[112.710015,26.127234],[112.710298,26.131742],[112.711551,26.133533],[112.71334,26.134417],[112.71634,26.133687],[112.718202,26.131861],[112.718617,26.129447],[112.720376,26.125485],[112.724443,26.126813],[112.726817,26.129903],[112.729184,26.1323],[112.732365,26.133314],[112.735046,26.134565],[112.738829,26.141759],[112.739986,26.144458],[112.741896,26.145537],[112.74445,26.145205],[112.746203,26.143782],[112.747492,26.140561],[112.747396,26.133954],[112.752511,26.129868],[112.755559,26.129832],[112.758577,26.131102],[112.760391,26.133083],[112.760758,26.135283],[112.760457,26.137596],[112.758445,26.142649],[112.758884,26.146848],[112.758752,26.149848],[112.761776,26.151515],[112.76312,26.1519],[112.765108,26.151372],[112.76609,26.149658],[112.766493,26.147245],[112.768355,26.145519],[112.773012,26.144653],[112.78012,26.144558],[112.782139,26.146041],[112.782217,26.151254],[112.781946,26.154011],[112.782241,26.154604],[112.781627,26.157243],[112.781705,26.160107],[112.782422,26.162627],[112.783633,26.164222],[112.78585,26.165011],[112.788591,26.16539],[112.791392,26.166291],[112.790952,26.16893],[112.793049,26.17091],[112.790868,26.173792],[112.788109,26.175339],[112.782169,26.175754],[112.777168,26.177331],[112.775349,26.180041],[112.775964,26.183888],[112.781066,26.190107],[112.783193,26.194363],[112.786018,26.197007],[112.788621,26.197143],[112.79047,26.196444],[112.791729,26.193243],[112.790729,26.188892],[112.789904,26.183367],[112.789844,26.179845],[112.792989,26.179134],[112.795609,26.180106],[112.799965,26.184908],[112.80264,26.190237],[112.806206,26.1922],[112.80973,26.192152],[112.814712,26.1899],[112.818538,26.186657],[112.820303,26.17908],[112.820562,26.172031],[112.820273,26.165497],[112.819887,26.165141],[112.818767,26.161803],[112.820213,26.15968],[112.823189,26.158512],[112.828526,26.160249],[112.831183,26.159484],[112.835732,26.156241],[112.838587,26.155766],[112.841443,26.156484],[112.846461,26.158281],[112.849311,26.156656],[112.851961,26.155606],[112.857919,26.154189],[112.862233,26.154503],[112.865727,26.155677],[112.870047,26.15582],[112.872577,26.155173],[112.874155,26.153898],[112.87427,26.151147],[112.875842,26.149819],[112.87877,26.150542],[112.883909,26.15426],[112.886451,26.154456],[112.891078,26.156543],[112.893403,26.155375],[112.894789,26.153821],[112.89947,26.151271],[112.903627,26.148467],[112.906699,26.148425],[112.91085,26.150495],[112.921019,26.157949],[112.921639,26.1622],[112.921061,26.174414],[112.92267,26.176869],[112.930128,26.176774],[112.937345,26.173679],[112.942604,26.170792],[112.946454,26.166499],[112.94737,26.162242],[112.949894,26.160166],[112.955256,26.160101],[112.958894,26.159425],[112.968624,26.154219],[112.971353,26.153732],[112.975094,26.153691],[112.98457,26.156591],[112.991426,26.16089],[112.992968,26.162331],[112.994902,26.162763],[112.997944,26.162823],[113.000975,26.161969],[113.003168,26.160309],[113.005541,26.157735],[113.008662,26.155648],[113.012493,26.155606],[113.013765,26.156721],[113.014825,26.159241],[113.016265,26.160848],[113.018801,26.162153],[113.022801,26.163564],[113.025952,26.165805],[113.028958,26.17206],[113.029777,26.173472],[113.030868,26.174106],[113.033121,26.172078],[113.034055,26.171681],[113.035657,26.172825],[113.036344,26.175653],[113.036422,26.177634],[113.037278,26.179199],[113.035832,26.191222],[113.038001,26.19517],[113.037236,26.199977],[113.036242,26.202218],[113.034934,26.206633],[113.035476,26.210243],[113.037398,26.211144],[113.039898,26.213598],[113.038778,26.215838],[113.03676,26.218256],[113.035049,26.221006],[113.033615,26.224224],[113.033175,26.226287],[113.033012,26.229439],[113.031265,26.232823],[113.027717,26.236159],[113.025759,26.238802],[113.025211,26.242417],[113.025874,26.245279],[113.029609,26.249497],[113.032109,26.25201],[113.034681,26.25326],[113.03794,26.254107],[113.039995,26.255014],[113.04273,26.254942],[113.045278,26.254534],[113.049074,26.250902],[113.05205,26.248484],[113.054477,26.249219],[113.056978,26.250469],[113.062406,26.252389],[113.065526,26.252881],[113.068147,26.252928],[113.069924,26.251832],[113.071304,26.249646],[113.073521,26.248543],[113.075816,26.248703],[113.078364,26.249314],[113.084413,26.249166],[113.086768,26.248632],[113.090202,26.248437],[113.091678,26.25009],[113.090943,26.252732],[113.090124,26.25451],[113.088702,26.259048],[113.088371,26.264434],[113.086593,26.266276],[113.086877,26.268794],[113.086256,26.271205],[113.087112,26.273604],[113.092178,26.278953],[113.093925,26.281405],[113.096251,26.285854],[113.098311,26.288247],[113.100492,26.289781],[113.103546,26.290557],[113.106534,26.289793],[113.110016,26.288448],[113.113372,26.287447],[113.117059,26.287305],[113.117468,26.289994],[113.119204,26.293015],[113.121439,26.292541],[113.124409,26.29125],[113.127011,26.291404],[113.128806,26.29305],[113.12762,26.294833],[113.126499,26.297421],[113.126589,26.3004],[113.127433,26.302171],[113.13065,26.306554],[113.130668,26.309355],[113.12833,26.311155],[113.127336,26.313565],[113.128318,26.31562],[113.133054,26.319706],[113.136831,26.323283],[113.13856,26.324467],[113.14206,26.32587],[113.146054,26.324171],[113.149482,26.322933],[113.153693,26.323176],[113.15641,26.324704],[113.158338,26.326634],[113.162694,26.324301],[113.163784,26.325947],[113.165832,26.326788],[113.16817,26.326368],[113.170911,26.326338],[113.172815,26.327291],[113.173797,26.329689],[113.169953,26.333218],[113.167694,26.335989],[113.166326,26.338695],[113.165519,26.340939],[113.164784,26.344497],[113.165953,26.346492],[113.168236,26.346871],[113.168893,26.349097],[113.166893,26.351755],[113.162465,26.353975],[113.160133,26.356514],[113.158121,26.359225],[113.156573,26.362451],[113.157326,26.368341],[113.161477,26.371395],[113.167091,26.374266],[113.167881,26.376491],[113.165706,26.381664],[113.161555,26.386114],[113.160428,26.38773],[113.159874,26.390145],[113.161573,26.395908],[113.162025,26.402554],[113.162742,26.405068],[113.16335,26.405654],[113.163573,26.409548],[113.166844,26.412595],[113.168453,26.412979],[113.171869,26.412092],[113.179068,26.404944],[113.18546,26.403802],[113.191231,26.406187],[113.198683,26.412666],[113.212214,26.425244],[113.212991,26.429776],[113.211678,26.433106],[113.207389,26.436484],[113.205117,26.437135],[113.200183,26.440039],[113.197912,26.441784],[113.192291,26.445523],[113.191996,26.446925],[113.194924,26.451686],[113.200376,26.457459],[113.204467,26.462054],[113.207684,26.464408],[113.210112,26.465171],[113.214841,26.463101],[113.217389,26.462728],[113.22013,26.463852],[113.222438,26.465147],[113.224793,26.465644],[113.226853,26.467051],[113.227703,26.469677],[113.227962,26.472528],[113.228739,26.473834],[113.229329,26.478335],[113.23007,26.482084],[113.227926,26.486465]]]]}}]}
