# Supplementary material for: The influence of extreme rainfall on crime: Spatiotemporal dynamics in Hunan Province, China
Source: PLoS One. 2026 Apr 22;21(4):e0345811. doi: 10.1371/journal.pone.0345811 (PMC13102242; doi:10.1371/journal.pone.0345811)
Supplement: S1 Data — S1 Raw Data. This is the original data1 required to replicate the manuscript’s results. S2 Raw Data. This is the original data1 required to replicate the manuscript’s results. (ZIP) [file pone.0345811.s001.zip › S1 Raw Data/S1_Hunan administrative boundary GeoJSON/430482.json]

{"type":"FeatureCollection","features":[{"type":"Feature","properties":{"adcode":430482,"name":"常宁市","center":[112.396821,26.406773],"centroid":[112.430033,26.359289],"childrenNum":0,"level":"district","acroutes":[100000,430000,430400],"parent":{"adcode":430400}},"geometry":{"type":"MultiPolygon","coordinates":[[[[112.686415,26.123829],[112.688892,26.12787],[112.689566,26.130673],[112.689036,26.135808],[112.689218,26.137523],[112.692397,26.142055],[112.693094,26.144131],[112.692673,26.145845],[112.69065,26.149164],[112.688499,26.155105],[112.685674,26.158148],[112.682733,26.162996],[112.6816,26.16685],[112.679372,26.171016],[112.678327,26.173502],[112.677415,26.177331],[112.676337,26.179853],[112.675159,26.184093],[112.671212,26.191615],[112.669293,26.193505],[112.666656,26.195219],[112.662449,26.196958],[112.659082,26.199403],[112.654875,26.204049],[112.654162,26.210332],[112.655135,26.212958],[112.655931,26.216641],[112.657418,26.221706],[112.657175,26.224291],[112.655898,26.227693],[112.654969,26.228745],[112.65346,26.229302],[112.652056,26.231751],[112.652271,26.234617],[112.654129,26.237503],[112.656672,26.240243],[112.658231,26.243344],[112.658143,26.247456],[112.657601,26.249305],[112.654737,26.256968],[112.65325,26.261907],[112.651685,26.268057],[112.649419,26.272465],[112.646289,26.275449],[112.645162,26.278409],[112.644996,26.280317],[112.645427,26.281719],[112.647965,26.284709],[112.649424,26.28576],[112.654063,26.288294],[112.656501,26.291128],[112.656677,26.292175],[112.655843,26.293952],[112.654494,26.295104],[112.65304,26.29567],[112.644377,26.29598],[112.639661,26.297588],[112.639003,26.298113],[112.636565,26.30335],[112.635017,26.305298],[112.630959,26.307751],[112.629118,26.309419],[112.628344,26.311011],[112.627636,26.314475],[112.627808,26.316798],[112.631412,26.325849],[112.632087,26.327836],[112.633906,26.330529],[112.63468,26.332646],[112.63458,26.334398],[112.635188,26.33544],[112.638323,26.337261],[112.640507,26.339073],[112.642259,26.341531],[112.642663,26.343583],[112.642127,26.346271],[112.640573,26.351286],[112.639362,26.353738],[112.638384,26.354849],[112.636294,26.356155],[112.635454,26.358037],[112.634475,26.363822],[112.632689,26.366444],[112.631235,26.369536],[112.631036,26.372198],[112.631844,26.37433],[112.633403,26.375946],[112.637543,26.378933],[112.640744,26.380449],[112.641618,26.38217],[112.641723,26.383782],[112.641048,26.387514],[112.641889,26.392462],[112.638351,26.400296],[112.637781,26.403828],[112.639008,26.405299],[112.641048,26.406895],[112.645366,26.411612],[112.647185,26.415248],[112.652581,26.421745],[112.654842,26.424311],[112.65717,26.426297],[112.660171,26.427762],[112.663234,26.428497],[112.665905,26.430353],[112.666717,26.433079],[112.665772,26.439265],[112.666043,26.443236],[112.666651,26.447006],[112.667762,26.450236],[112.669045,26.456332],[112.670161,26.458217],[112.67208,26.460072],[112.673434,26.461857],[112.672959,26.463977],[112.671372,26.466967],[112.669382,26.469111],[112.666651,26.470661],[112.661421,26.473026],[112.659315,26.474181],[112.65759,26.476291],[112.657557,26.478145],[112.658331,26.4803],[112.660221,26.482385],[112.665313,26.486939],[112.667408,26.492222],[112.670305,26.497616],[112.671251,26.500944],[112.672705,26.504348],[112.674861,26.507952],[112.675806,26.510006],[112.67611,26.51223],[112.675568,26.514684],[112.674501,26.517792],[112.674065,26.520081],[112.67349,26.525028],[112.673014,26.527517],[112.673252,26.529331],[112.674955,26.532564],[112.675469,26.534393],[112.675767,26.537436],[112.677061,26.542527],[112.677735,26.546],[112.67825,26.552894],[112.678089,26.556017],[112.677227,26.55822],[112.675878,26.559619],[112.672478,26.560498],[112.660061,26.562441],[112.657982,26.562411],[112.651912,26.560678],[112.64954,26.560408],[112.64436,26.557061],[112.642392,26.556436],[112.64033,26.557585],[112.64007,26.559019],[112.640883,26.562276],[112.645023,26.566023],[112.649043,26.567996],[112.650712,26.568431],[112.653217,26.568176],[112.657413,26.56931],[112.660199,26.571168],[112.661548,26.573021],[112.662178,26.575544],[112.664119,26.580553],[112.665551,26.58367],[112.666651,26.587121],[112.668398,26.593404],[112.668332,26.595592],[112.667187,26.597744],[112.662587,26.600755],[112.660028,26.601455],[112.657662,26.601515],[112.654908,26.600785],[112.651906,26.599602],[112.648805,26.597809],[112.645936,26.595622],[112.640308,26.590058],[112.637648,26.587586],[112.634702,26.585303],[112.633021,26.584699],[112.630865,26.584754],[112.629002,26.585773],[112.627625,26.587146],[112.624723,26.59237],[112.623601,26.594863],[112.622384,26.598753],[112.620151,26.599792],[112.617149,26.599632],[112.613063,26.599078],[112.607634,26.597889],[112.595129,26.596396],[112.588738,26.595392],[112.578411,26.594009],[112.572435,26.592026],[112.567254,26.590508],[112.56234,26.587616],[112.558011,26.585748],[112.552394,26.58429],[112.550481,26.583096],[112.546716,26.57945],[112.544803,26.576827],[112.541154,26.572322],[112.540054,26.569749],[112.537633,26.566842],[112.534509,26.565658],[112.531778,26.565558],[112.52657,26.566607],[112.522264,26.568316],[112.516232,26.571667],[112.511151,26.57424],[112.507187,26.578536],[112.505916,26.57914],[112.502267,26.581607],[112.497905,26.582456],[112.496285,26.580883],[112.49435,26.577452],[112.492902,26.573541],[112.492946,26.567946],[112.494079,26.56394],[112.493156,26.560008],[112.490972,26.557056],[112.485356,26.552355],[112.48169,26.550851],[112.470539,26.550301],[112.464298,26.549577],[112.460721,26.550631],[112.457155,26.55215],[112.451029,26.554098],[112.445987,26.557261],[112.441686,26.564],[112.438115,26.571523],[112.436335,26.577731],[112.43519,26.580389],[112.431033,26.586817],[112.428014,26.589244],[112.425206,26.590268],[112.421795,26.589209],[112.418107,26.587691],[112.415669,26.584974],[112.411163,26.57916],[112.401759,26.567337],[112.396115,26.560778],[112.392704,26.554093],[112.392289,26.550146],[112.391388,26.546904],[112.390011,26.544616],[112.3879,26.543746],[112.38403,26.544566],[112.381006,26.546989],[112.376306,26.553744],[112.373083,26.557356],[112.369661,26.559649],[112.362938,26.563605],[112.355248,26.566388],[112.346591,26.567681],[112.339796,26.567616],[112.333472,26.566293],[112.326954,26.564229],[112.319573,26.562431],[112.314199,26.559843],[112.311148,26.557316],[112.309141,26.553369],[112.308511,26.550421],[112.309196,26.545325],[112.315515,26.530665],[112.318147,26.524154],[112.320154,26.518057],[112.32221,26.509876],[112.322271,26.504513],[112.319496,26.49932],[112.315521,26.492792],[112.312375,26.490128],[112.306061,26.485824],[112.297056,26.48125],[112.287624,26.476796],[112.2777,26.470536],[112.264902,26.465267],[112.256189,26.463592],[112.24736,26.463902],[112.233638,26.466727],[112.221642,26.471851],[112.21556,26.472511],[112.212995,26.472261],[112.208965,26.470921],[112.206073,26.470251],[112.203392,26.470626],[112.200484,26.471651],[112.197924,26.473841],[112.196078,26.475991],[112.194563,26.47961],[112.192601,26.48234],[112.192003,26.484049],[112.192462,26.487663],[112.191876,26.488863],[112.187266,26.490708],[112.185458,26.492927],[112.183412,26.493937],[112.181289,26.495576],[112.178973,26.49825],[112.177226,26.49961],[112.175694,26.50017],[112.174053,26.499525],[112.172543,26.49819],[112.171239,26.496461],[112.170039,26.495876],[112.168065,26.495686],[112.163554,26.495756],[112.161978,26.495171],[112.160021,26.493892],[112.159087,26.492622],[112.158921,26.490443],[112.159551,26.486324],[112.161553,26.484394],[112.16618,26.48106],[112.166661,26.478255],[112.16649,26.47705],[112.162808,26.476216],[112.159081,26.474801],[112.156831,26.472606],[112.152171,26.469696],[112.151745,26.467916],[112.155764,26.467377],[112.157036,26.466532],[112.157959,26.464997],[112.157738,26.462357],[112.157141,26.459832],[112.157412,26.458577],[112.161055,26.457292],[112.162586,26.456502],[112.163128,26.454902],[112.161912,26.450711],[112.158086,26.447291],[112.155267,26.444516],[112.1484,26.444336],[112.14568,26.443566],[112.144293,26.442745],[112.143226,26.441475],[112.14275,26.439865],[112.142955,26.438035],[112.144127,26.436614],[112.146493,26.435549],[112.146454,26.433429],[112.145592,26.431703],[112.148837,26.431393],[112.15274,26.430053],[112.153647,26.428172],[112.152563,26.424551],[112.152514,26.423176],[112.154653,26.42068],[112.154415,26.418844],[112.150717,26.417724],[112.150114,26.416303],[112.151275,26.414763],[112.152519,26.411211],[112.150623,26.408695],[112.151369,26.406739],[112.153398,26.404974],[112.153265,26.403128],[112.151386,26.402142],[112.149617,26.401737],[112.148163,26.402437],[112.146195,26.404308],[112.143591,26.407655],[112.14254,26.408245],[112.140605,26.407945],[112.140251,26.407],[112.141274,26.404298],[112.141567,26.39825],[112.141506,26.395714],[112.140605,26.391176],[112.140589,26.389625],[112.141733,26.387084],[112.145708,26.386343],[112.150136,26.384612],[112.15122,26.383616],[112.151983,26.38206],[112.152044,26.379944],[112.148704,26.373925],[112.148688,26.372098],[112.149921,26.370537],[112.149755,26.369341],[112.149838,26.3623],[112.148124,26.358902],[112.148196,26.357356],[112.15065,26.354233],[112.15164,26.351481],[112.153183,26.349564],[112.15561,26.349894],[112.158755,26.353032],[112.16079,26.353503],[112.162117,26.353347],[112.163664,26.352281],[112.167634,26.35118],[112.167667,26.347242],[112.169226,26.346731],[112.169856,26.347712],[112.171891,26.348678],[112.174887,26.348613],[112.177303,26.348163],[112.179238,26.346666],[112.181477,26.343368],[112.182014,26.341025],[112.181693,26.336556],[112.181168,26.334088],[112.179255,26.329828],[112.177718,26.325919],[112.177425,26.324427],[112.177364,26.319787],[112.177502,26.314861],[112.17779,26.312227],[112.17795,26.305759],[112.178282,26.304272],[112.179443,26.303481],[112.181206,26.304357],[112.182638,26.306259],[112.183556,26.308673],[112.184993,26.31035],[112.187835,26.311521],[112.190417,26.312232],[112.19239,26.312197],[112.193994,26.311066],[112.195691,26.307927],[112.197095,26.307025],[112.198991,26.307446],[112.200125,26.308427],[112.200993,26.309984],[112.201899,26.313083],[112.202895,26.31407],[112.204924,26.314715],[112.206831,26.31456],[112.208943,26.313554],[112.210546,26.311907],[112.211784,26.310084],[112.212481,26.305624],[112.211862,26.303786],[112.210319,26.300907],[112.210071,26.296436],[112.209711,26.294198],[112.207566,26.289426],[112.205018,26.285275],[112.20164,26.281524],[112.198323,26.278569],[112.197322,26.277302],[112.19715,26.27558],[112.198173,26.271177],[112.198527,26.268032],[112.199202,26.265688],[112.200832,26.262383],[112.199108,26.258301],[112.198389,26.255541],[112.19856,26.25234],[112.198085,26.245232],[112.198394,26.241971],[112.198173,26.239336],[112.19715,26.235203],[112.19657,26.231476],[112.196023,26.229808],[112.193469,26.227032],[112.190704,26.224888],[112.190284,26.22368],[112.190743,26.217843],[112.191434,26.213439],[112.194889,26.206885],[112.195271,26.202365],[112.194757,26.197895],[112.19286,26.193921],[112.189599,26.190799],[112.186514,26.18928],[112.185778,26.187616],[112.185933,26.185666],[112.190395,26.180043],[112.192612,26.175707],[112.194027,26.173487],[112.195442,26.172008],[112.200119,26.16879],[112.206129,26.165527],[112.209545,26.165672],[112.211436,26.16684],[112.213703,26.167778],[112.215732,26.167913],[112.217219,26.165462],[112.216362,26.163562],[112.213393,26.158494],[112.211989,26.154358],[112.211945,26.152754],[112.212569,26.15118],[112.21451,26.150393],[112.217882,26.149596],[112.219701,26.149871],[112.220232,26.1511],[112.22173,26.15138],[112.222631,26.150784],[112.223134,26.14925],[112.223289,26.145319],[112.224328,26.138912],[112.227093,26.135833],[112.228447,26.134705],[112.231366,26.134444],[112.232372,26.13109],[112.232649,26.126802],[112.233124,26.122866],[112.232179,26.120765],[112.232433,26.117856],[112.235623,26.119827],[112.23821,26.120765],[112.240743,26.121141],[112.243004,26.122134],[112.247742,26.127545],[112.249677,26.126647],[112.249931,26.12588],[112.249831,26.122831],[112.251788,26.12252],[112.256731,26.122831],[112.257715,26.123287],[112.257245,26.128693],[112.257521,26.130042],[112.258506,26.130739],[112.261308,26.130523],[112.264106,26.130668],[112.266953,26.13116],[112.269662,26.132674],[112.271807,26.134244],[112.276456,26.138596],[112.281996,26.142266],[112.284456,26.143614],[112.286518,26.144301],[112.290687,26.144036],[112.291582,26.142913],[112.290925,26.136344],[112.291162,26.134755],[112.292401,26.134399],[112.295762,26.138009],[112.296608,26.137708],[112.296768,26.134655],[112.29799,26.133181],[112.299803,26.132343],[112.301633,26.132273],[112.304248,26.1329],[112.30683,26.136575],[112.307902,26.139518],[112.30871,26.142642],[112.310313,26.146151],[112.311855,26.148974],[112.309544,26.155411],[112.310412,26.158569],[112.311877,26.159863],[112.315626,26.161883],[112.319761,26.161667],[112.323261,26.160339],[112.327042,26.161111],[112.329099,26.16488],[112.335246,26.167016],[112.337784,26.167557],[112.340084,26.167302],[112.343533,26.165913],[112.350848,26.161702],[112.354353,26.160715],[112.357023,26.161321],[112.35903,26.163462],[112.360279,26.166053],[112.361728,26.176895],[112.362712,26.179196],[112.364337,26.181276],[112.368677,26.185391],[112.373282,26.188819],[112.375051,26.190558],[112.375781,26.192628],[112.376041,26.197499],[112.377268,26.201523],[112.379568,26.205046],[112.381271,26.206434],[112.383117,26.206915],[112.384837,26.206589],[112.386634,26.205231],[112.388972,26.201192],[112.389763,26.198912],[112.390188,26.19588],[112.391852,26.189024],[112.393793,26.186924],[112.39507,26.186198],[112.396856,26.185982],[112.400471,26.186248],[112.402589,26.18495],[112.405768,26.184809],[112.407719,26.185516],[112.410749,26.187666],[112.413281,26.188032],[112.415912,26.186168],[112.418898,26.186483],[112.420401,26.187406],[112.425841,26.189691],[112.427362,26.190047],[112.429258,26.189721],[112.429761,26.185261],[112.430607,26.184063],[112.436898,26.183201],[112.440348,26.18088],[112.444594,26.175933],[112.44586,26.176575],[112.450946,26.180389],[112.452527,26.180915],[112.454485,26.180875],[112.456712,26.180319],[112.46066,26.178569],[112.46213,26.177492],[112.464552,26.177056],[112.467454,26.177362],[112.469671,26.178063],[112.471822,26.178304],[112.476012,26.177757],[112.479512,26.175778],[112.482978,26.171848],[112.484394,26.169622],[112.485051,26.167968],[112.48483,26.165963],[112.482033,26.160735],[112.481989,26.159071],[112.482586,26.156785],[112.484145,26.153361],[112.485422,26.152107],[112.487086,26.151145],[112.488728,26.150924],[112.490624,26.1514],[112.494212,26.15325],[112.496014,26.155782],[112.498403,26.157516],[112.501571,26.157476],[112.503025,26.158058],[112.505894,26.159903],[112.50779,26.159602],[112.509111,26.154328],[112.509885,26.150142],[112.507928,26.145464],[112.508249,26.14387],[112.511461,26.137508],[112.512904,26.135557],[112.518604,26.136034],[112.524447,26.137488],[112.526532,26.139192],[112.527682,26.141474],[112.528201,26.143364],[112.527892,26.145655],[112.529102,26.147595],[112.53284,26.147916],[112.538285,26.146738],[112.541265,26.147179],[112.543421,26.148202],[112.54634,26.148468],[112.548563,26.149139],[112.55084,26.148844],[112.552416,26.147004],[112.554826,26.147274],[112.558835,26.151606],[112.562085,26.154393],[112.566541,26.158494],[112.569267,26.159802],[112.57244,26.160028],[112.572517,26.157557],[112.57349,26.155742],[112.576161,26.154133],[112.578394,26.153651],[112.580528,26.154584],[112.582065,26.156825],[112.582032,26.159246],[112.580506,26.161858],[112.576227,26.168344],[112.576631,26.172941],[112.576188,26.175171],[112.576327,26.177407],[112.577731,26.179807],[112.577427,26.181988],[112.57547,26.184283],[112.574082,26.186644],[112.573767,26.188648],[112.57385,26.1914],[112.57233,26.19341],[112.5726,26.1957],[112.573275,26.196281],[112.57526,26.199924],[112.577836,26.203482],[112.580561,26.208989],[112.580125,26.213013],[112.580429,26.217352],[112.581053,26.219086],[112.584326,26.220348],[112.588064,26.221065],[112.597816,26.220519],[112.599613,26.219847],[112.602836,26.217097],[112.604942,26.213158],[112.605246,26.208488],[112.607209,26.20238],[112.608961,26.198451],[112.613732,26.194487],[112.616607,26.193264],[112.621384,26.192923],[112.623418,26.192112],[112.62532,26.189641],[112.626138,26.187521],[112.626503,26.185],[112.62757,26.181386],[112.628178,26.17686],[112.629892,26.174505],[112.631606,26.173011],[112.631584,26.17072],[112.633662,26.163266],[112.632689,26.160294],[112.630124,26.154403],[112.630168,26.152052],[112.630672,26.150042],[112.634282,26.146136],[112.635409,26.143499],[112.635913,26.141208],[112.637306,26.138912],[112.63965,26.137874],[112.641043,26.135522],[112.641071,26.133266],[112.642104,26.134053],[112.64415,26.133236],[112.646853,26.133165],[112.648357,26.132453],[112.649468,26.130924],[112.650668,26.130754],[112.654234,26.129264],[112.656185,26.129234],[112.658701,26.129731],[112.663124,26.128713],[112.664799,26.13122],[112.665617,26.1296],[112.667126,26.128527],[112.670349,26.12955],[112.670659,26.127685],[112.668077,26.124666],[112.658209,26.114983],[112.654665,26.113624],[112.649441,26.113037],[112.646184,26.112435],[112.644056,26.111187],[112.642624,26.109802],[112.642038,26.108157],[112.642292,26.106001],[112.647191,26.103538],[112.654908,26.101051],[112.66214,26.10403],[112.66533,26.109837],[112.66816,26.1107],[112.671964,26.110284],[112.673805,26.111026],[112.674971,26.113428],[112.676442,26.117726],[112.676077,26.121793],[112.676138,26.125985],[112.67705,26.127264],[112.681876,26.127194],[112.685304,26.12424],[112.686415,26.123829]]]]}}]}
