# Supplementary material for: The influence of extreme rainfall on crime: Spatiotemporal dynamics in Hunan Province, China
Source: PLoS One. 2026 Apr 22;21(4):e0345811. doi: 10.1371/journal.pone.0345811 (PMC13102242; doi:10.1371/journal.pone.0345811)
Supplement: S1 Data — S1 Raw Data. This is the original data1 required to replicate the manuscript’s results. S2 Raw Data. This is the original data1 required to replicate the manuscript’s results. (ZIP) [file pone.0345811.s001.zip › S1 Raw Data/S1_Hunan administrative boundary GeoJSON/430500.json]

{"type":"FeatureCollection","features":[{"type":"Feature","properties":{"adcode":430502,"name":"双清区","center":[111.479756,27.240001],"centroid":[111.546436,27.241775],"childrenNum":0,"level":"district","parent":{"adcode":430500},"subFeatureIndex":0,"acroutes":[100000,430000,430500]},"geometry":{"type":"MultiPolygon","coordinates":[[[[111.600585,27.286758],[111.59138,27.286775],[111.588455,27.284017],[111.584828,27.277775],[111.580225,27.275795],[111.575192,27.276573],[111.562268,27.276252],[111.555421,27.280295],[111.55109,27.284068],[111.549435,27.294218],[111.5471,27.295266],[111.545082,27.294556],[111.544153,27.285743],[111.542747,27.280583],[111.540434,27.278773],[111.535673,27.27725],[111.526377,27.276962],[111.523634,27.277876],[111.524337,27.283053],[111.534154,27.291799],[111.537351,27.296248],[111.536784,27.298683],[111.532862,27.300696],[111.525266,27.299901],[111.51665,27.298024],[111.510688,27.299918],[111.50579,27.299123],[111.503772,27.300865],[111.500689,27.300967],[111.499102,27.305923],[111.491937,27.302709],[111.489919,27.299766],[111.492164,27.297601],[111.4867,27.291748],[111.485475,27.289803],[111.489534,27.287637],[111.491348,27.285777],[111.493502,27.279314],[111.491144,27.273156],[111.491937,27.270906],[111.495542,27.267268],[111.495724,27.263698],[111.493615,27.259654],[111.488332,27.253664],[111.485339,27.252818],[111.481644,27.253427],[111.478333,27.25627],[111.473754,27.265322],[111.469945,27.267251],[111.466068,27.265745],[111.464707,27.262987],[111.464684,27.257471],[111.4694,27.249332],[111.473867,27.249146],[111.474955,27.246083],[111.468539,27.242139],[111.473572,27.234811],[111.474638,27.230377],[111.476293,27.229192],[111.480805,27.229108],[111.481462,27.227483],[111.473708,27.220746],[111.473867,27.218224],[111.47686,27.217699],[111.474729,27.214415],[111.475227,27.213214],[111.479694,27.209777],[111.485022,27.204309],[111.486428,27.20155],[111.487901,27.196217],[111.492753,27.195878],[111.499306,27.200686],[111.502729,27.206341],[111.505382,27.206815],[111.508375,27.203107],[111.521593,27.197249],[111.519734,27.192001],[111.521979,27.191899],[111.523135,27.193491],[111.527783,27.196471],[111.529801,27.200161],[111.534267,27.202785],[111.539346,27.199112],[111.544311,27.201668],[111.54676,27.20116],[111.5488,27.197216],[111.549367,27.192509],[111.550342,27.190596],[111.554718,27.190376],[111.561543,27.195167],[111.565329,27.197131],[111.572811,27.198028],[111.577391,27.197232],[111.580724,27.197436],[111.584397,27.199366],[111.588478,27.200229],[111.598227,27.199755],[111.600812,27.197571],[111.602059,27.193051],[111.604235,27.191713],[111.608906,27.192814],[111.610743,27.196606],[111.614007,27.197791],[111.618293,27.200923],[111.618655,27.20717],[111.620016,27.208981],[111.61997,27.219477],[111.621059,27.225469],[111.62319,27.228532],[111.623757,27.231562],[111.622351,27.235708],[111.622532,27.239347],[111.624958,27.240379],[111.626251,27.242512],[111.627339,27.247707],[111.629538,27.251447],[111.626183,27.254476],[111.618383,27.251802],[111.614778,27.248723],[111.611831,27.249281],[111.611196,27.25099],[111.612942,27.253596],[111.612511,27.256168],[111.61403,27.259451],[111.609518,27.260906],[111.608838,27.264747],[111.603918,27.267369],[111.606571,27.274188],[111.604984,27.283239],[111.600585,27.286758]]]]}},{"type":"Feature","properties":{"adcode":430503,"name":"大祥区","center":[111.462968,27.233593],"centroid":[111.485515,27.159475],"childrenNum":0,"level":"district","parent":{"adcode":430500},"subFeatureIndex":1,"acroutes":[100000,430000,430500]},"geometry":{"type":"MultiPolygon","coordinates":[[[[111.468539,27.242139],[111.465909,27.241056],[111.458427,27.239702],[111.452668,27.239296],[111.446047,27.242732],[111.43988,27.240566],[111.433668,27.239567],[111.42741,27.236741],[111.42113,27.229548],[111.420609,27.226789],[111.423873,27.22012],[111.430653,27.209523],[111.430335,27.202853],[111.428091,27.199433],[111.422513,27.194811],[111.41757,27.19432],[111.409658,27.198384],[111.407821,27.201414],[111.407458,27.206561],[111.406302,27.208829],[111.40213,27.209523],[111.398208,27.208744],[111.395238,27.207018],[111.390499,27.201685],[111.386509,27.194168],[111.383471,27.194083],[111.38143,27.188276],[111.379571,27.185736],[111.379798,27.183704],[111.381952,27.179251],[111.382473,27.173561],[111.383652,27.170327],[111.387121,27.166737],[111.385942,27.16252],[111.389093,27.160234],[111.391905,27.162554],[111.394172,27.162317],[111.4034,27.153442],[111.408297,27.151833],[111.410361,27.149377],[111.410361,27.145261],[111.407889,27.139485],[111.408615,27.138469],[111.411902,27.138808],[111.414895,27.136419],[111.416233,27.133353],[111.41909,27.131066],[111.416006,27.130541],[111.41714,27.12922],[111.422853,27.130355],[111.428431,27.12551],[111.425325,27.119936],[111.421652,27.118326],[111.417684,27.111702],[111.41952,27.107991],[111.417117,27.104535],[111.420382,27.103535],[111.421584,27.100892],[111.420246,27.098892],[111.419226,27.094808],[111.414532,27.095198],[111.408207,27.093927],[111.40696,27.092487],[111.409091,27.091199],[111.410406,27.087911],[111.409544,27.085657],[111.411562,27.085843],[111.41426,27.083776],[111.418251,27.083962],[111.422354,27.080386],[111.42444,27.077386],[111.428295,27.076573],[111.429882,27.077607],[111.42834,27.07998],[111.431854,27.083217],[111.436207,27.081115],[111.439767,27.086725],[111.44505,27.088131],[111.449199,27.087758],[111.456386,27.091809],[111.457225,27.094368],[111.462395,27.093639],[111.465591,27.099112],[111.468131,27.097926],[111.468312,27.100485],[111.466589,27.101247],[111.467405,27.105094],[111.472915,27.105178],[111.471872,27.100739],[111.475771,27.09696],[111.479399,27.095469],[111.483367,27.096554],[111.484024,27.098706],[111.487403,27.100146],[111.490441,27.104619],[111.491983,27.11038],[111.490622,27.117225],[111.485861,27.120004],[111.486496,27.126831],[111.487675,27.128508],[111.484841,27.132252],[111.485022,27.13647],[111.482437,27.136843],[111.486224,27.137893],[111.487357,27.140891],[111.484795,27.140214],[111.486632,27.142246],[111.492957,27.139875],[111.493796,27.142568],[111.498081,27.144702],[111.503342,27.144533],[111.507581,27.146633],[111.512887,27.146684],[111.516197,27.144245],[111.516129,27.140332],[111.518034,27.135132],[111.521162,27.130795],[111.523203,27.130643],[111.522477,27.128779],[111.526763,27.126797],[111.529823,27.127441],[111.535945,27.12512],[111.533406,27.122731],[111.53531,27.120004],[111.540071,27.118886],[111.538371,27.115124],[111.537215,27.110279],[111.539527,27.109516],[111.542203,27.110448],[111.542928,27.105314],[111.544651,27.102128],[111.541659,27.10101],[111.539029,27.095215],[111.53989,27.089995],[111.548438,27.085945],[111.550614,27.085488],[111.559366,27.089267],[111.559253,27.092148],[111.561112,27.095147],[111.564603,27.097011],[111.567982,27.095808],[111.569841,27.096876],[111.568934,27.100485],[111.571405,27.101298],[111.573763,27.099688],[111.578139,27.101061],[111.580021,27.100146],[111.582764,27.101129],[111.58417,27.103518],[111.588773,27.101891],[111.588523,27.104382],[111.585961,27.104348],[111.586188,27.105704],[111.591335,27.108584],[111.595098,27.108703],[111.593625,27.112905],[111.594962,27.11814],[111.594554,27.122393],[111.592582,27.122596],[111.589475,27.119563],[111.586392,27.120088],[111.586052,27.122223],[111.590586,27.126001],[111.589952,27.12778],[111.583649,27.132015],[111.585961,27.132777],[111.586664,27.135386],[111.582923,27.139045],[111.577073,27.141382],[111.57535,27.143618],[111.574988,27.148937],[111.577346,27.154865],[111.583286,27.16523],[111.584828,27.170733],[111.586097,27.178675],[111.590927,27.187311],[111.593987,27.190697],[111.592967,27.192577],[111.595983,27.195895],[111.598227,27.199755],[111.588478,27.200229],[111.584397,27.199366],[111.580724,27.197436],[111.577391,27.197232],[111.572811,27.198028],[111.565329,27.197131],[111.561543,27.195167],[111.554718,27.190376],[111.550342,27.190596],[111.549367,27.192509],[111.5488,27.197216],[111.54676,27.20116],[111.544311,27.201668],[111.539346,27.199112],[111.534267,27.202785],[111.529801,27.200161],[111.527783,27.196471],[111.523135,27.193491],[111.521979,27.191899],[111.519734,27.192001],[111.521593,27.197249],[111.508375,27.203107],[111.505382,27.206815],[111.502729,27.206341],[111.499306,27.200686],[111.492753,27.195878],[111.487901,27.196217],[111.486428,27.20155],[111.485022,27.204309],[111.479694,27.209777],[111.475227,27.213214],[111.474729,27.214415],[111.47686,27.217699],[111.473867,27.218224],[111.473708,27.220746],[111.481462,27.227483],[111.480805,27.229108],[111.476293,27.229192],[111.474638,27.230377],[111.473572,27.234811],[111.468539,27.242139]]]]}},{"type":"Feature","properties":{"adcode":430511,"name":"北塔区","center":[111.452315,27.245688],"centroid":[111.420079,27.248192],"childrenNum":0,"level":"district","parent":{"adcode":430500},"subFeatureIndex":2,"acroutes":[100000,430000,430500]},"geometry":{"type":"MultiPolygon","coordinates":[[[[111.485475,27.289803],[111.478991,27.293355],[111.475522,27.299055],[111.472711,27.29958],[111.468924,27.298362],[111.465886,27.299174],[111.463528,27.297838],[111.463165,27.292949],[111.460354,27.291917],[111.460626,27.289684],[111.455525,27.28779],[111.454822,27.291105],[111.452736,27.292222],[111.448451,27.290395],[111.445435,27.290767],[111.442805,27.293795],[111.442465,27.296061],[111.437454,27.297651],[111.431968,27.29596],[111.429564,27.296535],[111.42503,27.291951],[111.426821,27.29146],[111.430585,27.286792],[111.427297,27.282647],[111.424554,27.28241],[111.424259,27.28082],[111.420495,27.281192],[111.419044,27.280295],[111.41714,27.276032],[111.412378,27.277318],[111.409907,27.275711],[111.409839,27.273105],[111.404057,27.272428],[111.402924,27.274949],[111.400112,27.27209],[111.395669,27.27297],[111.392721,27.271532],[111.391406,27.268588],[111.387166,27.268266],[111.38567,27.270347],[111.381997,27.269603],[111.377553,27.26676],[111.373154,27.2616],[111.373699,27.260314],[111.372044,27.257962],[111.368189,27.256473],[111.366103,27.257623],[111.363496,27.256033],[111.365536,27.255322],[111.361591,27.252919],[111.36039,27.249586],[111.362249,27.246996],[111.366829,27.245152],[111.367305,27.243578],[111.364811,27.237773],[111.366783,27.232882],[111.3654,27.230343],[111.365242,27.226924],[111.361161,27.225824],[111.355946,27.219189],[111.356127,27.215329],[111.358009,27.21621],[111.359732,27.211402],[111.357556,27.209828],[111.358644,27.207458],[111.357011,27.207424],[111.357147,27.204665],[111.354699,27.205105],[111.354767,27.202616],[111.353044,27.199298],[111.354449,27.197927],[111.3581,27.198367],[111.362906,27.197656],[111.366103,27.199196],[111.371635,27.199874],[111.373653,27.198198],[111.376691,27.199687],[111.376283,27.196403],[111.377938,27.194117],[111.383471,27.194083],[111.386509,27.194168],[111.390499,27.201685],[111.395238,27.207018],[111.398208,27.208744],[111.40213,27.209523],[111.406302,27.208829],[111.407458,27.206561],[111.407821,27.201414],[111.409658,27.198384],[111.41757,27.19432],[111.422513,27.194811],[111.428091,27.199433],[111.430335,27.202853],[111.430653,27.209523],[111.423873,27.22012],[111.420609,27.226789],[111.42113,27.229548],[111.42741,27.236741],[111.433668,27.239567],[111.43988,27.240566],[111.446047,27.242732],[111.452668,27.239296],[111.458427,27.239702],[111.465909,27.241056],[111.468539,27.242139],[111.474955,27.246083],[111.473867,27.249146],[111.4694,27.249332],[111.464684,27.257471],[111.464707,27.262987],[111.466068,27.265745],[111.469945,27.267251],[111.473754,27.265322],[111.478333,27.25627],[111.481644,27.253427],[111.485339,27.252818],[111.488332,27.253664],[111.493615,27.259654],[111.495724,27.263698],[111.495542,27.267268],[111.491937,27.270906],[111.491144,27.273156],[111.493502,27.279314],[111.491348,27.285777],[111.489534,27.287637],[111.485475,27.289803]]]]}},{"type":"Feature","properties":{"adcode":430522,"name":"新邵县","center":[111.459762,27.311429],"centroid":[111.464608,27.425567],"childrenNum":0,"level":"district","parent":{"adcode":430500},"subFeatureIndex":3,"acroutes":[100000,430000,430500]},"geometry":{"type":"MultiPolygon","coordinates":[[[[111.823753,27.447383],[111.819491,27.449292],[111.813573,27.454343],[111.812054,27.459866],[111.810762,27.471351],[111.808472,27.474103],[111.803575,27.474796],[111.801262,27.473192],[111.799448,27.470456],[111.796365,27.468159],[111.792238,27.468395],[111.790175,27.470456],[111.788905,27.479423],[111.787363,27.484928],[111.787817,27.491547],[111.787477,27.494621],[111.785754,27.495617],[111.779292,27.494975],[111.7702,27.495634],[111.754375,27.498723],[111.748457,27.498268],[111.744058,27.499416],[111.740453,27.502624],[111.737098,27.507908],[111.733765,27.515708],[111.730931,27.518223],[111.728346,27.517987],[111.723177,27.515691],[111.717735,27.516602],[111.70819,27.523929],[111.700685,27.529195],[111.692999,27.533854],[111.689825,27.531272],[111.690755,27.523692],[111.689644,27.52143],[111.687807,27.522511],[111.686742,27.526309],[111.682502,27.529668],[111.675383,27.537162],[111.67112,27.538361],[111.668944,27.537179],[111.666064,27.531558],[111.658514,27.52138],[111.654025,27.514762],[111.651667,27.514256],[111.649309,27.517649],[111.64389,27.520148],[111.644253,27.52219],[111.642552,27.52403],[111.642961,27.527288],[111.638653,27.537939],[111.641373,27.538496],[111.643301,27.5362],[111.647178,27.536251],[111.650102,27.534023],[111.651962,27.536048],[111.652823,27.540133],[111.649241,27.542107],[111.645409,27.546074],[111.641691,27.547812],[111.644003,27.550546],[111.643437,27.553719],[111.640489,27.555035],[111.639832,27.559186],[111.637678,27.561026],[111.635116,27.560368],[111.636045,27.555491],[111.630649,27.553077],[111.626681,27.554512],[111.626228,27.557296],[111.628405,27.558798],[111.630604,27.562325],[111.635615,27.562392],[111.64033,27.568754],[111.64185,27.572702],[111.641396,27.574643],[111.6377,27.572719],[111.635138,27.572888],[111.635637,27.575503],[111.639696,27.575992],[111.640081,27.577325],[111.637383,27.584732],[111.635206,27.584074],[111.636181,27.5807],[111.635138,27.578776],[111.631352,27.577444],[111.632214,27.580211],[111.628065,27.579974],[111.62786,27.577039],[111.62548,27.575199],[111.623303,27.57579],[111.616161,27.579687],[111.612398,27.5807],[111.611241,27.578523],[111.620651,27.571774],[111.617522,27.569513],[111.615572,27.566172],[111.611491,27.5671],[111.611944,27.569699],[111.609223,27.572061],[111.607682,27.575858],[111.604009,27.576954],[111.602399,27.575115],[111.599588,27.576802],[111.598363,27.579839],[111.595552,27.580615],[111.594713,27.58431],[111.596549,27.589776],[111.595506,27.590873],[111.593148,27.589608],[111.590201,27.593943],[111.590858,27.597621],[111.590586,27.601973],[111.589045,27.606561],[111.58052,27.607489],[111.574081,27.607708],[111.570476,27.611621],[111.56814,27.616884],[111.568911,27.622399],[111.568004,27.62707],[111.565556,27.627779],[111.563515,27.629954],[111.56093,27.630578],[111.556078,27.628774],[111.553607,27.626058],[111.551612,27.620172],[111.548959,27.615787],[111.542656,27.609648],[111.533746,27.607219],[111.531184,27.60592],[111.52742,27.608838],[111.525856,27.607522],[111.526717,27.605397],[111.522273,27.605549],[111.51792,27.602951],[111.508919,27.601349],[111.489352,27.594264],[111.485249,27.591733],[111.482415,27.587836],[111.477812,27.578641],[111.472869,27.578],[111.468267,27.579586],[111.463619,27.584867],[111.460558,27.591598],[111.457951,27.595428],[111.454074,27.597503],[111.449947,27.59865],[111.441944,27.597486],[111.430358,27.590603],[111.425982,27.585778],[111.414396,27.575199],[111.403967,27.557381],[111.402924,27.556436],[111.396575,27.553921],[111.392381,27.550664],[111.389706,27.547744],[111.388391,27.544909],[111.382677,27.545348],[111.380274,27.544082],[111.376533,27.545213],[111.374628,27.542951],[111.37787,27.539981],[111.378029,27.538276],[111.376533,27.532824],[111.375263,27.531204],[111.371046,27.529077],[111.367758,27.524908],[111.36277,27.524486],[111.360299,27.526562],[111.357964,27.525634],[111.357102,27.522916],[111.353338,27.524925],[111.350006,27.5296],[111.351139,27.531153],[111.355742,27.526832],[111.355674,27.528672],[111.350912,27.535677],[111.348033,27.537989],[111.339236,27.538901],[111.338284,27.540453],[111.335087,27.540487],[111.322141,27.54685],[111.317198,27.553702],[111.303708,27.564198],[111.300874,27.567083],[111.295772,27.566071],[111.292847,27.563861],[111.278382,27.555777],[111.275775,27.549888],[111.270696,27.54177],[111.268701,27.541584],[111.266026,27.543559],[111.261015,27.542192],[111.257659,27.54388],[111.256095,27.542783],[111.255641,27.53782],[111.253193,27.53912],[111.252082,27.538327],[111.252286,27.532386],[111.251674,27.530883],[111.249112,27.53085],[111.247094,27.525988],[111.244645,27.525094],[111.223809,27.536183],[111.225011,27.546344],[111.223968,27.549196],[111.220793,27.551744],[111.212246,27.551997],[111.207961,27.553128],[111.204152,27.552774],[111.199866,27.549972],[111.197395,27.549179],[111.197894,27.54415],[111.199413,27.538445],[111.202292,27.532554],[111.202587,27.527288],[111.197486,27.519641],[111.196874,27.516602],[111.201408,27.508921],[111.201499,27.504565],[111.200297,27.500817],[111.198778,27.499399],[111.192997,27.498251],[111.190004,27.496393],[111.186943,27.491683],[111.187147,27.48812],[111.191727,27.485519],[111.191523,27.484438],[111.187827,27.48454],[111.185923,27.483037],[111.185333,27.479997],[111.183519,27.47743],[111.183519,27.474931],[111.185265,27.473327],[111.192452,27.46902],[111.193541,27.46723],[111.190049,27.465017],[111.187736,27.465288],[111.185651,27.463058],[111.188643,27.459579],[111.187238,27.45816],[111.182454,27.456657],[111.179393,27.452214],[111.177488,27.451944],[111.174609,27.453295],[111.170505,27.454022],[111.168011,27.453228],[111.166107,27.449123],[111.160733,27.447806],[111.156833,27.445762],[111.156629,27.443008],[111.161209,27.444427],[111.163318,27.44414],[111.164701,27.440035],[111.154271,27.433734],[111.152775,27.43125],[111.154657,27.428209],[111.15994,27.425083],[111.167218,27.424256],[111.169326,27.422904],[111.169099,27.41944],[111.163273,27.415081],[111.161368,27.409741],[111.157468,27.407342],[111.153591,27.408879],[111.147696,27.40648],[111.145883,27.402205],[111.147424,27.394617],[111.146019,27.392301],[111.146812,27.389192],[111.148603,27.387755],[111.156403,27.388363],[111.16028,27.388076],[111.161028,27.386961],[111.15969,27.383715],[111.161481,27.38282],[111.161164,27.380758],[111.16266,27.378171],[111.166265,27.379777],[111.168941,27.378966],[111.172138,27.374588],[111.172228,27.36994],[111.175221,27.367979],[111.179007,27.366711],[111.179144,27.364834],[111.183338,27.359661],[111.182635,27.357514],[111.17674,27.354421],[111.172364,27.354911],[111.168487,27.353305],[111.161549,27.353744],[111.151233,27.355553],[111.1479,27.355553],[111.146109,27.352781],[111.145361,27.348655],[111.145905,27.340387],[111.147719,27.336262],[111.153138,27.333979],[111.159554,27.333996],[111.175516,27.336786],[111.17962,27.336786],[111.182726,27.33496],[111.185311,27.331747],[111.187895,27.326471],[111.191319,27.320789],[111.190026,27.317457],[111.193722,27.315495],[111.202587,27.31492],[111.204786,27.313043],[111.203177,27.307343],[111.203177,27.304586],[111.204673,27.303961],[111.211044,27.304028],[111.215239,27.303487],[111.216077,27.300172],[111.213379,27.297415],[111.215261,27.295723],[111.216667,27.292154],[111.220839,27.291613],[111.222834,27.289718],[111.223129,27.285709],[111.225623,27.283933],[111.232152,27.282122],[111.231744,27.278384],[111.227935,27.273579],[111.227437,27.271176],[111.230815,27.265001],[111.233944,27.261532],[111.237843,27.26072],[111.23934,27.262395],[111.241652,27.267386],[111.243035,27.267826],[111.247026,27.264612],[111.252173,27.262327],[111.254485,27.263986],[111.25868,27.263004],[111.262285,27.261329],[111.266796,27.263241],[111.265708,27.261464],[111.268429,27.261295],[111.269064,27.263563],[111.268043,27.268114],[111.271014,27.2672],[111.271875,27.263173],[111.273553,27.260297],[111.277317,27.259654],[111.277203,27.254222],[111.27879,27.252699],[111.27446,27.250381],[111.27641,27.250161],[111.27548,27.245846],[111.277657,27.246235],[111.27904,27.244255],[111.28396,27.246929],[111.283484,27.248993],[111.286771,27.247775],[111.289356,27.249298],[111.29185,27.252682],[111.293528,27.249146],[111.296248,27.250973],[111.302393,27.248333],[111.297813,27.24505],[111.299536,27.244018],[111.299151,27.241412],[111.302597,27.240396],[111.302778,27.244238],[111.30373,27.243578],[111.306383,27.246489],[111.314092,27.247233],[111.314024,27.251125],[111.315611,27.253071],[111.31806,27.253731],[111.32069,27.252801],[111.324068,27.253782],[111.327945,27.251413],[111.330031,27.254222],[111.333046,27.253325],[111.341821,27.252665],[111.344292,27.254865],[111.349802,27.254628],[111.352137,27.25808],[111.355923,27.259688],[111.359415,27.258503],[111.361138,27.255254],[111.363496,27.256033],[111.366103,27.257623],[111.368189,27.256473],[111.372044,27.257962],[111.373699,27.260314],[111.373154,27.2616],[111.377553,27.26676],[111.381997,27.269603],[111.38567,27.270347],[111.387166,27.268266],[111.391406,27.268588],[111.392721,27.271532],[111.395669,27.27297],[111.400112,27.27209],[111.402924,27.274949],[111.404057,27.272428],[111.409839,27.273105],[111.409907,27.275711],[111.412378,27.277318],[111.41714,27.276032],[111.419044,27.280295],[111.420495,27.281192],[111.424259,27.28082],[111.424554,27.28241],[111.427297,27.282647],[111.430585,27.286792],[111.426821,27.29146],[111.42503,27.291951],[111.429564,27.296535],[111.431968,27.29596],[111.437454,27.297651],[111.442465,27.296061],[111.442805,27.293795],[111.445435,27.290767],[111.448451,27.290395],[111.452736,27.292222],[111.454822,27.291105],[111.455525,27.28779],[111.460626,27.289684],[111.460354,27.291917],[111.463165,27.292949],[111.463528,27.297838],[111.465886,27.299174],[111.468924,27.298362],[111.472711,27.29958],[111.475522,27.299055],[111.478991,27.293355],[111.485475,27.289803],[111.4867,27.291748],[111.492164,27.297601],[111.489919,27.299766],[111.491937,27.302709],[111.499102,27.305923],[111.500689,27.300967],[111.503772,27.300865],[111.50579,27.299123],[111.510688,27.299918],[111.51665,27.298024],[111.525266,27.299901],[111.532862,27.300696],[111.536784,27.298683],[111.537351,27.296248],[111.534154,27.291799],[111.524337,27.283053],[111.523634,27.277876],[111.526377,27.276962],[111.535673,27.27725],[111.540434,27.278773],[111.542747,27.280583],[111.544153,27.285743],[111.545082,27.294556],[111.5471,27.295266],[111.549435,27.294218],[111.55109,27.284068],[111.555421,27.280295],[111.562268,27.276252],[111.575192,27.276573],[111.580225,27.275795],[111.584828,27.277775],[111.588455,27.284017],[111.59138,27.286775],[111.600585,27.286758],[111.600041,27.28982],[111.601832,27.299817],[111.601605,27.303978],[111.595393,27.307529],[111.594622,27.31147],[111.597479,27.315462],[111.603351,27.318134],[111.614733,27.322345],[111.618066,27.321939],[111.62022,27.319301],[111.622056,27.312299],[111.622714,27.306751],[111.623757,27.30325],[111.629742,27.300392],[111.633959,27.301322],[111.63727,27.304367],[111.643165,27.311419],[111.649082,27.314565],[111.652211,27.315089],[111.654229,27.314278],[111.655567,27.311233],[111.654909,27.30161],[111.659716,27.301745],[111.666382,27.306142],[111.670123,27.30555],[111.669669,27.301525],[111.672412,27.300696],[111.677196,27.294928],[111.681436,27.292864],[111.686606,27.292831],[111.690165,27.295639],[111.691707,27.299225],[111.692365,27.304942],[111.691594,27.312333],[111.686061,27.336752],[111.68656,27.340185],[111.693521,27.343718],[111.7154,27.346018],[111.721726,27.347742],[111.725875,27.351665],[111.728664,27.358174],[111.727575,27.364665],[111.728777,27.374723],[111.73279,27.38025],[111.739683,27.382634],[111.74755,27.38429],[111.760133,27.389039],[111.763217,27.390848],[111.767683,27.388549],[111.768273,27.385946],[111.770926,27.384746],[111.773352,27.385592],[111.777093,27.384915],[111.778408,27.383293],[111.782534,27.382938],[111.785346,27.386268],[111.791649,27.38958],[111.793258,27.393248],[111.793666,27.399095],[111.795979,27.402543],[111.799199,27.402627],[111.803212,27.405077],[111.80659,27.40408],[111.80786,27.39607],[111.810376,27.39411],[111.816203,27.394701],[111.819332,27.391879],[111.823436,27.393248],[111.825159,27.396695],[111.827358,27.398081],[111.832528,27.393501],[111.835906,27.394769],[111.837992,27.397456],[111.836563,27.400937],[111.838536,27.406649],[111.835906,27.410029],[111.830306,27.412022],[111.825612,27.412766],[111.818357,27.41792],[111.814276,27.423935],[111.814979,27.428496],[111.819559,27.440018],[111.823753,27.447383]]]]}},{"type":"Feature","properties":{"adcode":430523,"name":"邵阳县","center":[111.2757,26.989713],"centroid":[111.325512,26.979422],"childrenNum":0,"level":"district","parent":{"adcode":430500},"subFeatureIndex":4,"acroutes":[100000,430000,430500]},"geometry":{"type":"MultiPolygon","coordinates":[[[[111.66976,27.032549],[111.670327,27.035516],[111.668581,27.038144],[111.669148,27.041026],[111.671687,27.042705],[111.670735,27.043857],[111.667833,27.04362],[111.668195,27.046044],[111.67205,27.055233],[111.672186,27.056691],[111.674793,27.057758],[111.676607,27.060742],[111.675723,27.061861],[111.67239,27.058826],[111.670916,27.058742],[111.670939,27.061878],[111.672095,27.065285],[111.668218,27.063047],[111.664069,27.067658],[111.660441,27.078149],[111.657675,27.07859],[111.653821,27.080912],[111.651463,27.080878],[111.650034,27.083589],[111.64745,27.084657],[111.646361,27.082352],[111.643935,27.080454],[111.64423,27.077963],[111.640897,27.0782],[111.638743,27.076336],[111.637066,27.077386],[111.636612,27.083793],[111.632871,27.08425],[111.627498,27.087606],[111.626341,27.08564],[111.623167,27.084844],[111.621331,27.082674],[111.624006,27.080539],[111.624369,27.077861],[111.622396,27.076692],[111.623643,27.074048],[111.620378,27.07359],[111.618179,27.075014],[111.616864,27.073031],[111.616773,27.068624],[111.614846,27.067454],[111.610493,27.066878],[111.607636,27.064386],[111.605641,27.064522],[111.604508,27.068454],[111.602036,27.071031],[111.601311,27.073709],[111.603215,27.079997],[111.602331,27.082912],[111.603963,27.083318],[111.605755,27.08808],[111.60809,27.087555],[111.610017,27.088572],[111.605664,27.092232],[111.603261,27.096486],[111.60215,27.094334],[111.600018,27.097926],[111.594917,27.099824],[111.594214,27.098621],[111.591856,27.101891],[111.588773,27.101891],[111.58417,27.103518],[111.582764,27.101129],[111.580021,27.100146],[111.578139,27.101061],[111.573763,27.099688],[111.571405,27.101298],[111.568934,27.100485],[111.569841,27.096876],[111.567982,27.095808],[111.564603,27.097011],[111.561112,27.095147],[111.559253,27.092148],[111.559366,27.089267],[111.550614,27.085488],[111.548438,27.085945],[111.53989,27.089995],[111.539029,27.095215],[111.541659,27.10101],[111.544651,27.102128],[111.542928,27.105314],[111.542203,27.110448],[111.539527,27.109516],[111.537215,27.110279],[111.538371,27.115124],[111.540071,27.118886],[111.53531,27.120004],[111.533406,27.122731],[111.535945,27.12512],[111.529823,27.127441],[111.526763,27.126797],[111.522477,27.128779],[111.523203,27.130643],[111.521162,27.130795],[111.518034,27.135132],[111.516129,27.140332],[111.516197,27.144245],[111.512887,27.146684],[111.507581,27.146633],[111.503342,27.144533],[111.498081,27.144702],[111.493796,27.142568],[111.492957,27.139875],[111.486632,27.142246],[111.484795,27.140214],[111.487357,27.140891],[111.486224,27.137893],[111.482437,27.136843],[111.485022,27.13647],[111.484841,27.132252],[111.487675,27.128508],[111.486496,27.126831],[111.485861,27.120004],[111.490622,27.117225],[111.491983,27.11038],[111.490441,27.104619],[111.487403,27.100146],[111.484024,27.098706],[111.483367,27.096554],[111.479399,27.095469],[111.475771,27.09696],[111.471872,27.100739],[111.472915,27.105178],[111.467405,27.105094],[111.466589,27.101247],[111.468312,27.100485],[111.468131,27.097926],[111.465591,27.099112],[111.462395,27.093639],[111.457225,27.094368],[111.456386,27.091809],[111.449199,27.087758],[111.44505,27.088131],[111.439767,27.086725],[111.436207,27.081115],[111.431854,27.083217],[111.42834,27.07998],[111.429882,27.077607],[111.428295,27.076573],[111.42444,27.077386],[111.422354,27.080386],[111.418251,27.083962],[111.41426,27.083776],[111.411562,27.085843],[111.409544,27.085657],[111.410406,27.087911],[111.409091,27.091199],[111.40696,27.092487],[111.408207,27.093927],[111.414532,27.095198],[111.419226,27.094808],[111.420246,27.098892],[111.421584,27.100892],[111.420382,27.103535],[111.417117,27.104535],[111.41952,27.107991],[111.417684,27.111702],[111.421652,27.118326],[111.425325,27.119936],[111.428431,27.12551],[111.422853,27.130355],[111.41714,27.12922],[111.416006,27.130541],[111.41909,27.131066],[111.416233,27.133353],[111.414895,27.136419],[111.411902,27.138808],[111.408615,27.138469],[111.407889,27.139485],[111.410361,27.145261],[111.410361,27.149377],[111.408297,27.151833],[111.4034,27.153442],[111.394172,27.162317],[111.391905,27.162554],[111.389093,27.160234],[111.385942,27.16252],[111.387121,27.166737],[111.383652,27.170327],[111.382473,27.173561],[111.381952,27.179251],[111.379798,27.183704],[111.379571,27.185736],[111.38143,27.188276],[111.383471,27.194083],[111.377938,27.194117],[111.376283,27.196403],[111.376691,27.199687],[111.373653,27.198198],[111.371635,27.199874],[111.366103,27.199196],[111.362906,27.197656],[111.3581,27.198367],[111.354449,27.197927],[111.353044,27.199298],[111.354767,27.202616],[111.354699,27.205105],[111.357147,27.204665],[111.357011,27.207424],[111.358644,27.207458],[111.357556,27.209828],[111.359732,27.211402],[111.358009,27.21621],[111.356127,27.215329],[111.355946,27.219189],[111.361161,27.225824],[111.365242,27.226924],[111.3654,27.230343],[111.366783,27.232882],[111.364811,27.237773],[111.367305,27.243578],[111.366829,27.245152],[111.362249,27.246996],[111.36039,27.249586],[111.361591,27.252919],[111.365536,27.255322],[111.363496,27.256033],[111.361138,27.255254],[111.359415,27.258503],[111.355923,27.259688],[111.352137,27.25808],[111.349802,27.254628],[111.344292,27.254865],[111.341821,27.252665],[111.333046,27.253325],[111.330031,27.254222],[111.327945,27.251413],[111.324068,27.253782],[111.32069,27.252801],[111.31806,27.253731],[111.315611,27.253071],[111.314024,27.251125],[111.314092,27.247233],[111.306383,27.246489],[111.30373,27.243578],[111.302778,27.244238],[111.302597,27.240396],[111.299151,27.241412],[111.299536,27.244018],[111.297813,27.24505],[111.302393,27.248333],[111.296248,27.250973],[111.293528,27.249146],[111.29185,27.252682],[111.289356,27.249298],[111.286771,27.247775],[111.283484,27.248993],[111.28396,27.246929],[111.27904,27.244255],[111.277657,27.246235],[111.27548,27.245846],[111.27641,27.250161],[111.27446,27.250381],[111.27879,27.252699],[111.277203,27.254222],[111.277317,27.259654],[111.273553,27.260297],[111.271875,27.263173],[111.271014,27.2672],[111.268043,27.268114],[111.269064,27.263563],[111.268429,27.261295],[111.265708,27.261464],[111.266796,27.263241],[111.262285,27.261329],[111.25868,27.263004],[111.254485,27.263986],[111.252173,27.262327],[111.247026,27.264612],[111.243035,27.267826],[111.241652,27.267386],[111.23934,27.262395],[111.237843,27.26072],[111.233944,27.261532],[111.231903,27.256727],[111.227255,27.249806],[111.227867,27.248621],[111.225532,27.246269],[111.219546,27.244712],[111.218141,27.242123],[111.218889,27.238467],[111.220499,27.239516],[111.22365,27.233982],[111.225328,27.235725],[111.224965,27.231596],[111.227595,27.228228],[111.2273,27.225012],[111.224829,27.225232],[111.225555,27.222134],[111.230951,27.220492],[111.23213,27.21643],[111.23111,27.211927],[111.232515,27.211148],[111.23018,27.208626],[111.230089,27.206256],[111.226915,27.203141],[111.230225,27.200195],[111.229976,27.198367],[111.235463,27.193914],[111.231427,27.192441],[111.227142,27.193626],[111.227527,27.196589],[111.224308,27.198198],[111.22195,27.195167],[111.22433,27.19366],[111.221292,27.189207],[111.221065,27.186227],[111.222834,27.185431],[111.221156,27.183772],[111.224784,27.184619],[111.224172,27.181926],[111.222267,27.181046],[111.223083,27.179488],[111.226099,27.178828],[111.225872,27.175983],[111.22891,27.177016],[111.230135,27.175983],[111.228321,27.172766],[111.22882,27.170954],[111.226439,27.170259],[111.225645,27.16738],[111.221474,27.167296],[111.22136,27.162401],[111.223378,27.162859],[111.225328,27.160894],[111.228661,27.16186],[111.230497,27.159048],[111.232991,27.158608],[111.233536,27.155017],[111.236188,27.15141],[111.23612,27.147446],[111.23408,27.145939],[111.235576,27.141552],[111.23383,27.137588],[111.229681,27.136047],[111.227867,27.132506],[111.222018,27.129288],[111.221088,27.126848],[111.222358,27.124493],[111.221179,27.123917],[111.216191,27.126391],[111.212903,27.124256],[111.211566,27.120512],[111.212563,27.114209],[111.211974,27.111973],[111.215624,27.108466],[111.219773,27.111482],[111.218299,27.108093],[111.217891,27.103925],[111.218503,27.099146],[111.213878,27.093147],[111.214876,27.088724],[111.214332,27.085132],[111.215216,27.083928],[111.215805,27.076776],[111.213221,27.071861],[111.211316,27.069963],[111.205716,27.066386],[111.203449,27.066353],[111.202474,27.068387],[111.201249,27.066403],[111.197191,27.067675],[111.193631,27.063607],[111.190911,27.062895],[111.189868,27.066488],[111.183905,27.066403],[111.181864,27.06459],[111.181411,27.066624],[111.179007,27.065895],[111.173158,27.066336],[111.16978,27.063691],[111.166515,27.063285],[111.164452,27.059691],[111.159872,27.059606],[111.159985,27.062725],[111.156947,27.062217],[111.155201,27.059301],[111.151437,27.059148],[111.149488,27.055572],[111.147152,27.055673],[111.146223,27.058182],[111.142731,27.059691],[111.14094,27.059335],[111.141915,27.055894],[111.140645,27.056267],[111.139489,27.059284],[111.139375,27.054928],[111.137063,27.052826],[111.135907,27.055267],[111.13475,27.053826],[111.134932,27.045163],[111.137652,27.043688],[111.136655,27.038076],[111.134274,27.037415],[111.134365,27.035719],[111.12813,27.035923],[111.126747,27.032769],[111.12745,27.031379],[111.133118,27.025461],[111.139058,27.021697],[111.140169,27.017593],[111.138151,27.008589],[111.140124,27.005672],[111.139103,27.002721],[111.134954,27.001873],[111.131485,27.004909],[111.128742,27.011539],[111.126792,27.013998],[111.117678,27.020781],[111.106092,27.030548],[111.10387,27.029853],[111.098995,27.026682],[111.093486,27.02597],[111.091445,27.027598],[111.087908,27.037737],[111.083668,27.046468],[111.081855,27.047875],[111.078703,27.048164],[111.077116,27.046892],[111.074735,27.04262],[111.074259,27.036601],[111.072604,27.028463],[111.071516,27.027123],[111.06587,27.02363],[111.058978,27.020239],[111.053174,27.011556],[111.046961,27.006486],[111.040205,27.0025],[111.034741,27.00038],[111.027055,27.001567],[111.024152,26.999244],[111.023314,26.996276],[111.023722,26.992901],[111.022951,26.991171],[111.024152,26.987439],[111.028052,26.980959],[111.036305,26.97967],[111.035874,26.977923],[111.032043,26.974615],[111.031408,26.972393],[111.035307,26.968796],[111.034831,26.966726],[111.032043,26.965047],[111.031748,26.962875],[111.035511,26.952611],[111.033403,26.94825],[111.029843,26.943923],[111.030342,26.940275],[111.032655,26.9333],[111.030093,26.929007],[111.02388,26.927377],[111.015061,26.928413],[111.00912,26.93106],[111.004427,26.928124],[111.002205,26.925477],[111.000935,26.921624],[110.998373,26.918077],[111.005357,26.914071],[111.010662,26.90808],[111.018439,26.900815],[111.031929,26.893515],[111.039457,26.890408],[111.050725,26.888948],[111.055214,26.886894],[111.060542,26.885264],[111.066142,26.884297],[111.070768,26.884314],[111.076867,26.882854],[111.079111,26.877692],[111.0763,26.873923],[111.073874,26.872429],[111.068908,26.87107],[111.066188,26.868897],[111.064737,26.866214],[111.065303,26.862971],[111.067934,26.860084],[111.069997,26.851933],[111.070496,26.847772],[111.072151,26.845174],[111.078952,26.843],[111.081288,26.839212],[111.082059,26.835255],[111.080744,26.830958],[111.077275,26.828597],[111.070586,26.825029],[111.065167,26.820919],[111.064782,26.818642],[111.07036,26.813308],[111.073443,26.813155],[111.081038,26.815092],[111.09335,26.814616],[111.094302,26.817317],[111.09802,26.817912],[111.103983,26.811541],[111.108064,26.808925],[111.113279,26.80811],[111.112712,26.804372],[111.113302,26.800991],[111.114617,26.7997],[111.125658,26.797542],[111.127472,26.79637],[111.128084,26.792088],[111.13017,26.790049],[111.133435,26.790338],[111.13509,26.796285],[111.138831,26.801773],[111.1423,26.803132],[111.148694,26.803743],[111.153818,26.80235],[111.155813,26.794993],[111.157128,26.793685],[111.163023,26.792224],[111.167535,26.792207],[111.176559,26.788843],[111.18454,26.786464],[111.187578,26.784883],[111.199368,26.784781],[111.203358,26.783303],[111.206011,26.778817],[111.205421,26.775707],[111.201386,26.771748],[111.200705,26.769487],[111.201431,26.764678],[111.203086,26.759817],[111.208074,26.755704],[111.210115,26.749415],[111.210727,26.741748],[111.214853,26.728913],[111.212903,26.717879],[111.218118,26.713748],[111.223877,26.711435],[111.227618,26.712047],[111.23705,26.712541],[111.242423,26.71453],[111.253374,26.716944],[111.257999,26.717165],[111.262375,26.716587],[111.270356,26.713952],[111.271716,26.712728],[111.271898,26.708902],[111.269245,26.702083],[111.26988,26.696046],[111.272601,26.69205],[111.276251,26.688853],[111.29448,26.69625],[111.30296,26.700008],[111.304433,26.701607],[111.305907,26.707235],[111.307902,26.709888],[111.31026,26.71118],[111.313729,26.710483],[111.319511,26.7122],[111.321438,26.714224],[111.321982,26.719869],[111.321143,26.72162],[111.316745,26.724663],[111.317198,26.733181],[111.319783,26.73653],[111.323977,26.73772],[111.327514,26.752083],[111.329396,26.757607],[111.326675,26.764831],[111.329215,26.772138],[111.328036,26.774195],[111.324023,26.775894],[111.321687,26.780754],[111.321914,26.784408],[111.324091,26.788333],[111.32298,26.791748],[111.320508,26.794212],[111.318264,26.798867],[111.315158,26.802571],[111.316268,26.805273],[111.321211,26.810913],[111.322503,26.813087],[111.321619,26.818557],[111.323932,26.823161],[111.329872,26.836682],[111.331867,26.838652],[111.340936,26.844783],[111.349711,26.851542],[111.350368,26.854786],[111.349665,26.859829],[111.352998,26.86236],[111.359256,26.863429],[111.364675,26.865467],[111.366375,26.864941],[111.372905,26.858199],[111.375558,26.858131],[111.385262,26.861324],[111.392426,26.863005],[111.396711,26.862648],[111.406415,26.858216],[111.410406,26.858046],[111.414646,26.860271],[111.416822,26.864261],[111.419634,26.867793],[111.430018,26.867895],[111.433895,26.862427],[111.43818,26.860848],[111.440289,26.865365],[111.442805,26.867233],[111.445503,26.867589],[111.460105,26.867114],[111.461397,26.865942],[111.462508,26.861052],[111.464911,26.860577],[111.471464,26.861986],[111.476814,26.858063],[111.482528,26.856756],[111.486178,26.857622],[111.490962,26.860135],[111.495247,26.860712],[111.507944,26.859558],[111.517195,26.865127],[111.522999,26.865586],[111.528259,26.864992],[111.530436,26.862988],[111.532181,26.859269],[111.533292,26.853988],[111.533655,26.84711],[111.542135,26.842779],[111.54354,26.841182],[111.547009,26.842779],[111.55075,26.846957],[111.552065,26.85178],[111.549979,26.854395],[111.551,26.860016],[111.554423,26.864482],[111.558822,26.865348],[111.562971,26.86781],[111.565374,26.872649],[111.565873,26.879373],[111.566599,26.881852],[111.569093,26.884297],[111.572539,26.884449],[111.576824,26.882497],[111.57857,26.883108],[111.580996,26.888626],[111.583989,26.889916],[111.58519,26.892989],[111.58909,26.89674],[111.589249,26.899066],[111.583059,26.90903],[111.581903,26.915938],[111.583603,26.923236],[111.583127,26.925035],[111.574602,26.927802],[111.570929,26.932367],[111.56712,26.934811],[111.568254,26.937305],[111.571587,26.939664],[111.576484,26.945026],[111.579885,26.953696],[111.581449,26.962146],[111.584623,26.964029],[111.587571,26.96693],[111.591675,26.965386],[111.593466,26.962315],[111.599451,26.960738],[111.602172,26.959177],[111.606548,26.958379],[111.610153,26.96028],[111.61369,26.959703],[111.619857,26.954918],[111.622056,26.954205],[111.626319,26.955308],[111.630695,26.957667],[111.635274,26.963741],[111.642394,26.962943],[111.644525,26.964623],[111.650261,26.963181],[111.649218,26.967422],[111.652778,26.974123],[111.657675,26.986014],[111.657494,26.98827],[111.652166,26.993274],[111.653957,26.996445],[111.649785,27.001143],[111.649286,27.004451],[111.651531,27.008707],[111.6567,27.009776],[111.659602,27.012167],[111.661121,27.01739],[111.662482,27.019611],[111.660645,27.023444],[111.66552,27.026869],[111.664069,27.029463],[111.665815,27.031752],[111.66976,27.032549]]]]}},{"type":"Feature","properties":{"adcode":430524,"name":"隆回县","center":[111.038785,27.116002],"centroid":[110.965394,27.346434],"childrenNum":0,"level":"district","parent":{"adcode":430500},"subFeatureIndex":5,"acroutes":[100000,430000,430500]},"geometry":{"type":"MultiPolygon","coordinates":[[[[110.64826,27.367286],[110.656332,27.369635],[110.660209,27.369466],[110.663655,27.370903],[110.666943,27.369618],[110.673949,27.361707],[110.674311,27.355029],[110.673336,27.351631],[110.674697,27.348131],[110.677803,27.34431],[110.68007,27.343059],[110.689366,27.342873],[110.692767,27.343769],[110.697846,27.34267],[110.70204,27.343093],[110.705645,27.34174],[110.705804,27.3366],[110.706756,27.333015],[110.7112,27.333455],[110.714646,27.337124],[110.716256,27.337395],[110.722514,27.33594],[110.734576,27.335315],[110.736526,27.336076],[110.738634,27.343989],[110.74208,27.346627],[110.746819,27.352375],[110.757407,27.356466],[110.764594,27.360033],[110.772349,27.359881],[110.778085,27.357075],[110.781803,27.35437],[110.783118,27.350634],[110.783413,27.346931],[110.781826,27.333928],[110.780556,27.32571],[110.780647,27.31881],[110.777858,27.302861],[110.778357,27.294353],[110.777246,27.288652],[110.777291,27.281074],[110.779445,27.278434],[110.786202,27.274882],[110.79187,27.270939],[110.793502,27.268317],[110.794228,27.260331],[110.797833,27.255864],[110.797198,27.250753],[110.795452,27.248012],[110.795656,27.245761],[110.797991,27.243984],[110.79849,27.241784],[110.796314,27.23559],[110.799828,27.234828],[110.801732,27.232696],[110.800758,27.22904],[110.801755,27.226366],[110.805405,27.222083],[110.808444,27.216701],[110.813091,27.215448],[110.816175,27.213112],[110.817535,27.209845],[110.820687,27.206442],[110.820914,27.199112],[110.823498,27.200026],[110.825766,27.197165],[110.829371,27.195048],[110.826627,27.199264],[110.830708,27.198164],[110.831456,27.196251],[110.833882,27.196352],[110.833452,27.194659],[110.830209,27.195793],[110.83055,27.193711],[110.828962,27.193051],[110.827988,27.189529],[110.833905,27.185262],[110.833746,27.18384],[110.829121,27.182502],[110.828078,27.180047],[110.822886,27.180826],[110.817377,27.178032],[110.81418,27.17876],[110.808988,27.177981],[110.805088,27.179996],[110.80366,27.17876],[110.800826,27.178879],[110.798309,27.18069],[110.796608,27.184483],[110.793298,27.184094],[110.791734,27.182519],[110.790169,27.17854],[110.786156,27.174374],[110.78466,27.178371],[110.781214,27.175949],[110.776679,27.175831],[110.775817,27.173697],[110.778584,27.172461],[110.778584,27.171174],[110.775704,27.168278],[110.776838,27.165958],[110.779468,27.16462],[110.776407,27.160826],[110.775092,27.157371],[110.777994,27.155627],[110.778992,27.153222],[110.773051,27.148446],[110.778561,27.149225],[110.785408,27.15307],[110.792459,27.151207],[110.798059,27.150817],[110.803569,27.149462],[110.807083,27.147548],[110.807854,27.145092],[110.812117,27.142839],[110.810484,27.141264],[110.810734,27.137554],[110.813273,27.1342],[110.813749,27.131998],[110.813885,27.122613],[110.814701,27.121427],[110.822387,27.121952],[110.834086,27.121867],[110.839619,27.122664],[110.844131,27.125696],[110.845899,27.124544],[110.848484,27.119529],[110.851771,27.119258],[110.856986,27.10428],[110.861067,27.09535],[110.863652,27.091317],[110.866305,27.08864],[110.877505,27.082573],[110.882833,27.077014],[110.883944,27.074217],[110.883717,27.062505],[110.884511,27.058776],[110.884012,27.054436],[110.886551,27.050181],[110.890496,27.047452],[110.897661,27.050554],[110.905256,27.052707],[110.907977,27.050723],[110.908499,27.04679],[110.910584,27.043247],[110.916411,27.041806],[110.918905,27.040314],[110.920923,27.035618],[110.919608,27.027055],[110.925979,27.025817],[110.930695,27.027208],[110.93523,27.029734],[110.938857,27.030023],[110.948629,27.029327],[110.970191,27.031311],[110.977424,27.03143],[110.984203,27.032498],[110.988579,27.032057],[110.992841,27.030023],[110.99724,27.02614],[110.999893,27.017916],[110.999348,27.013371],[111.000958,27.01176],[111.001548,27.007673],[111.003679,27.005756],[111.007873,27.006011],[111.009891,27.008521],[111.013882,27.001958],[111.017351,26.997836],[111.019641,26.996666],[111.020162,26.99441],[111.023722,26.992901],[111.023314,26.996276],[111.024152,26.999244],[111.027055,27.001567],[111.034741,27.00038],[111.040205,27.0025],[111.046961,27.006486],[111.053174,27.011556],[111.058978,27.020239],[111.06587,27.02363],[111.071516,27.027123],[111.072604,27.028463],[111.074259,27.036601],[111.074735,27.04262],[111.077116,27.046892],[111.078703,27.048164],[111.081855,27.047875],[111.083668,27.046468],[111.087908,27.037737],[111.091445,27.027598],[111.093486,27.02597],[111.098995,27.026682],[111.10387,27.029853],[111.106092,27.030548],[111.117678,27.020781],[111.126792,27.013998],[111.128742,27.011539],[111.131485,27.004909],[111.134954,27.001873],[111.139103,27.002721],[111.140124,27.005672],[111.138151,27.008589],[111.140169,27.017593],[111.139058,27.021697],[111.133118,27.025461],[111.12745,27.031379],[111.126747,27.032769],[111.12813,27.035923],[111.134365,27.035719],[111.134274,27.037415],[111.136655,27.038076],[111.137652,27.043688],[111.134932,27.045163],[111.13475,27.053826],[111.135907,27.055267],[111.137063,27.052826],[111.139375,27.054928],[111.139489,27.059284],[111.140645,27.056267],[111.141915,27.055894],[111.14094,27.059335],[111.142731,27.059691],[111.146223,27.058182],[111.147152,27.055673],[111.149488,27.055572],[111.151437,27.059148],[111.155201,27.059301],[111.156947,27.062217],[111.159985,27.062725],[111.159872,27.059606],[111.164452,27.059691],[111.166515,27.063285],[111.16978,27.063691],[111.173158,27.066336],[111.179007,27.065895],[111.181411,27.066624],[111.181864,27.06459],[111.183905,27.066403],[111.189868,27.066488],[111.190911,27.062895],[111.193631,27.063607],[111.197191,27.067675],[111.201249,27.066403],[111.202474,27.068387],[111.203449,27.066353],[111.205716,27.066386],[111.211316,27.069963],[111.213221,27.071861],[111.215805,27.076776],[111.215216,27.083928],[111.214332,27.085132],[111.214876,27.088724],[111.213878,27.093147],[111.218503,27.099146],[111.217891,27.103925],[111.218299,27.108093],[111.219773,27.111482],[111.215624,27.108466],[111.211974,27.111973],[111.212563,27.114209],[111.211566,27.120512],[111.212903,27.124256],[111.216191,27.126391],[111.221179,27.123917],[111.222358,27.124493],[111.221088,27.126848],[111.222018,27.129288],[111.227867,27.132506],[111.229681,27.136047],[111.23383,27.137588],[111.235576,27.141552],[111.23408,27.145939],[111.23612,27.147446],[111.236188,27.15141],[111.233536,27.155017],[111.232991,27.158608],[111.230497,27.159048],[111.228661,27.16186],[111.225328,27.160894],[111.223378,27.162859],[111.22136,27.162401],[111.221474,27.167296],[111.225645,27.16738],[111.226439,27.170259],[111.22882,27.170954],[111.228321,27.172766],[111.230135,27.175983],[111.22891,27.177016],[111.225872,27.175983],[111.226099,27.178828],[111.223083,27.179488],[111.222267,27.181046],[111.224172,27.181926],[111.224784,27.184619],[111.221156,27.183772],[111.222834,27.185431],[111.221065,27.186227],[111.221292,27.189207],[111.22433,27.19366],[111.22195,27.195167],[111.224308,27.198198],[111.227527,27.196589],[111.227142,27.193626],[111.231427,27.192441],[111.235463,27.193914],[111.229976,27.198367],[111.230225,27.200195],[111.226915,27.203141],[111.230089,27.206256],[111.23018,27.208626],[111.232515,27.211148],[111.23111,27.211927],[111.23213,27.21643],[111.230951,27.220492],[111.225555,27.222134],[111.224829,27.225232],[111.2273,27.225012],[111.227595,27.228228],[111.224965,27.231596],[111.225328,27.235725],[111.22365,27.233982],[111.220499,27.239516],[111.218889,27.238467],[111.218141,27.242123],[111.219546,27.244712],[111.225532,27.246269],[111.227867,27.248621],[111.227255,27.249806],[111.231903,27.256727],[111.233944,27.261532],[111.230815,27.265001],[111.227437,27.271176],[111.227935,27.273579],[111.231744,27.278384],[111.232152,27.282122],[111.225623,27.283933],[111.223129,27.285709],[111.222834,27.289718],[111.220839,27.291613],[111.216667,27.292154],[111.215261,27.295723],[111.213379,27.297415],[111.216077,27.300172],[111.215239,27.303487],[111.211044,27.304028],[111.204673,27.303961],[111.203177,27.304586],[111.203177,27.307343],[111.204786,27.313043],[111.202587,27.31492],[111.193722,27.315495],[111.190026,27.317457],[111.191319,27.320789],[111.187895,27.326471],[111.185311,27.331747],[111.182726,27.33496],[111.17962,27.336786],[111.175516,27.336786],[111.159554,27.333996],[111.153138,27.333979],[111.147719,27.336262],[111.145905,27.340387],[111.145361,27.348655],[111.146109,27.352781],[111.1479,27.355553],[111.151233,27.355553],[111.161549,27.353744],[111.168487,27.353305],[111.172364,27.354911],[111.17674,27.354421],[111.182635,27.357514],[111.183338,27.359661],[111.179144,27.364834],[111.179007,27.366711],[111.175221,27.367979],[111.172228,27.36994],[111.172138,27.374588],[111.168941,27.378966],[111.166265,27.379777],[111.16266,27.378171],[111.161164,27.380758],[111.161481,27.38282],[111.15969,27.383715],[111.161028,27.386961],[111.16028,27.388076],[111.156403,27.388363],[111.148603,27.387755],[111.146812,27.389192],[111.146019,27.392301],[111.147424,27.394617],[111.145883,27.402205],[111.147696,27.40648],[111.153591,27.408879],[111.157468,27.407342],[111.161368,27.409741],[111.163273,27.415081],[111.169099,27.41944],[111.169326,27.422904],[111.167218,27.424256],[111.15994,27.425083],[111.154657,27.428209],[111.152775,27.43125],[111.154271,27.433734],[111.164701,27.440035],[111.163318,27.44414],[111.161209,27.444427],[111.156629,27.443008],[111.156833,27.445762],[111.160733,27.447806],[111.166107,27.449123],[111.168011,27.453228],[111.170505,27.454022],[111.174609,27.453295],[111.177488,27.451944],[111.179393,27.452214],[111.182454,27.456657],[111.187238,27.45816],[111.188643,27.459579],[111.185651,27.463058],[111.187736,27.465288],[111.190049,27.465017],[111.193541,27.46723],[111.192452,27.46902],[111.185265,27.473327],[111.183519,27.474931],[111.183519,27.47743],[111.185333,27.479997],[111.185923,27.483037],[111.187827,27.48454],[111.191523,27.484438],[111.191727,27.485519],[111.187147,27.48812],[111.186943,27.491683],[111.190004,27.496393],[111.192997,27.498251],[111.198778,27.499399],[111.200297,27.500817],[111.201499,27.504565],[111.201408,27.508921],[111.196874,27.516602],[111.197486,27.519641],[111.202587,27.527288],[111.202292,27.532554],[111.199413,27.538445],[111.197894,27.54415],[111.197395,27.549179],[111.195831,27.551356],[111.192566,27.552976],[111.187283,27.553803],[111.184562,27.555339],[111.182408,27.558646],[111.182136,27.563742],[111.176763,27.56084],[111.173883,27.559979],[111.169485,27.562629],[111.168623,27.566307],[111.166197,27.569901],[111.165948,27.57223],[111.170619,27.577224],[111.169213,27.578203],[111.16715,27.575976],[111.163454,27.576448],[111.162048,27.572804],[111.1574,27.571167],[111.154339,27.573343],[111.155246,27.576583],[111.157536,27.578574],[111.1501,27.582168],[111.147696,27.581577],[111.146404,27.578962],[111.143139,27.578017],[111.134864,27.581392],[111.130216,27.581375],[111.123777,27.578608],[111.116295,27.577207],[111.113188,27.578793],[111.111873,27.58453],[111.106931,27.590704],[111.098678,27.590215],[111.093236,27.589034],[111.084961,27.58922],[111.080313,27.588747],[111.074101,27.591463],[111.072015,27.593977],[111.07147,27.59924],[111.07376,27.605465],[111.073216,27.612566],[111.070858,27.620594],[111.066165,27.625603],[111.05993,27.631303],[111.050589,27.632855],[111.044626,27.632113],[111.037371,27.632062],[111.034514,27.633883],[111.0288,27.635435],[111.025739,27.635654],[111.017668,27.632838],[111.011728,27.627964],[111.0081,27.625873],[110.996945,27.626935],[110.994088,27.630123],[110.998441,27.63933],[110.996854,27.64621],[110.994746,27.652381],[110.990053,27.656478],[110.983795,27.660103],[110.975497,27.659799],[110.966972,27.65722],[110.957358,27.656225],[110.945727,27.653848],[110.938472,27.653561],[110.928881,27.655568],[110.9175,27.656411],[110.907932,27.654977],[110.889363,27.651201],[110.882901,27.650712],[110.877482,27.651605],[110.876485,27.65292],[110.87127,27.653645],[110.869184,27.655466],[110.868957,27.653157],[110.862269,27.65083],[110.85558,27.647356],[110.853857,27.641691],[110.854492,27.638167],[110.854265,27.630679],[110.852315,27.627576],[110.861589,27.624912],[110.861838,27.623512],[110.857303,27.621387],[110.850184,27.624186],[110.84565,27.624271],[110.84735,27.622011],[110.844516,27.620965],[110.846035,27.617575],[110.846284,27.613055],[110.847667,27.609007],[110.851862,27.605869],[110.854605,27.601821],[110.854333,27.594146],[110.853472,27.592037],[110.84998,27.590401],[110.842679,27.58841],[110.839006,27.58593],[110.833316,27.583686],[110.824315,27.578827],[110.818964,27.573529],[110.813046,27.56845],[110.808693,27.563388],[110.80409,27.561059],[110.799442,27.559439],[110.793003,27.55895],[110.786791,27.560519],[110.783685,27.564164],[110.776906,27.574002],[110.767043,27.58129],[110.75582,27.596828],[110.748996,27.60258],[110.746638,27.603845],[110.742398,27.603592],[110.737931,27.600674],[110.736866,27.602192],[110.736866,27.606392],[110.737999,27.609867],[110.74165,27.614084],[110.743667,27.617339],[110.741718,27.620813],[110.74106,27.62567],[110.737296,27.627104],[110.734938,27.62594],[110.732989,27.623326],[110.732853,27.619919],[110.734145,27.616378],[110.731538,27.616664],[110.723489,27.616057],[110.714442,27.616023],[110.712991,27.610373],[110.71052,27.606949],[110.705328,27.604706],[110.693425,27.602749],[110.685648,27.603373],[110.680229,27.602631],[110.674039,27.60005],[110.66989,27.593707],[110.666603,27.592678],[110.662567,27.587583],[110.662204,27.585643],[110.657579,27.583062],[110.657216,27.578253],[110.661411,27.57417],[110.661433,27.572888],[110.657171,27.573698],[110.655108,27.57525],[110.653044,27.574187],[110.652115,27.569547],[110.652772,27.565835],[110.638126,27.555912],[110.636675,27.551339],[110.63307,27.546884],[110.631324,27.540453],[110.632639,27.536099],[110.639667,27.532943],[110.648215,27.529584],[110.653702,27.524587],[110.65971,27.517514],[110.671953,27.506152],[110.68032,27.497052],[110.682678,27.492257],[110.683993,27.4879],[110.684628,27.475049],[110.684673,27.468716],[110.686215,27.466841],[110.690432,27.459494],[110.693311,27.455846],[110.693357,27.4524],[110.691588,27.447569],[110.688233,27.44387],[110.674107,27.434545],[110.668122,27.427516],[110.663088,27.420674],[110.660322,27.412158],[110.659574,27.40675],[110.660186,27.405686],[110.659665,27.396763],[110.655652,27.383648],[110.654904,27.3802],[110.651072,27.374875],[110.649281,27.373709],[110.649303,27.368891],[110.64826,27.367286]]]]}},{"type":"Feature","properties":{"adcode":430525,"name":"洞口县","center":[110.579212,27.062286],"centroid":[110.592108,27.09772],"childrenNum":0,"level":"district","parent":{"adcode":430500},"subFeatureIndex":6,"acroutes":[100000,430000,430500]},"geometry":{"type":"MultiPolygon","coordinates":[[[[110.919608,27.027055],[110.920923,27.035618],[110.918905,27.040314],[110.916411,27.041806],[110.910584,27.043247],[110.908499,27.04679],[110.907977,27.050723],[110.905256,27.052707],[110.897661,27.050554],[110.890496,27.047452],[110.886551,27.050181],[110.884012,27.054436],[110.884511,27.058776],[110.883717,27.062505],[110.883944,27.074217],[110.882833,27.077014],[110.877505,27.082573],[110.866305,27.08864],[110.863652,27.091317],[110.861067,27.09535],[110.856986,27.10428],[110.851771,27.119258],[110.848484,27.119529],[110.845899,27.124544],[110.844131,27.125696],[110.839619,27.122664],[110.834086,27.121867],[110.822387,27.121952],[110.814701,27.121427],[110.813885,27.122613],[110.813749,27.131998],[110.813273,27.1342],[110.810734,27.137554],[110.810484,27.141264],[110.812117,27.142839],[110.807854,27.145092],[110.807083,27.147548],[110.803569,27.149462],[110.798059,27.150817],[110.792459,27.151207],[110.785408,27.15307],[110.778561,27.149225],[110.773051,27.148446],[110.778992,27.153222],[110.777994,27.155627],[110.775092,27.157371],[110.776407,27.160826],[110.779468,27.16462],[110.776838,27.165958],[110.775704,27.168278],[110.778584,27.171174],[110.778584,27.172461],[110.775817,27.173697],[110.776679,27.175831],[110.781214,27.175949],[110.78466,27.178371],[110.786156,27.174374],[110.790169,27.17854],[110.791734,27.182519],[110.793298,27.184094],[110.796608,27.184483],[110.798309,27.18069],[110.800826,27.178879],[110.80366,27.17876],[110.805088,27.179996],[110.808988,27.177981],[110.81418,27.17876],[110.817377,27.178032],[110.822886,27.180826],[110.828078,27.180047],[110.829121,27.182502],[110.833746,27.18384],[110.833905,27.185262],[110.827988,27.189529],[110.828962,27.193051],[110.83055,27.193711],[110.830209,27.195793],[110.833452,27.194659],[110.833882,27.196352],[110.831456,27.196251],[110.830708,27.198164],[110.826627,27.199264],[110.829371,27.195048],[110.825766,27.197165],[110.823498,27.200026],[110.820914,27.199112],[110.820687,27.206442],[110.817535,27.209845],[110.816175,27.213112],[110.813091,27.215448],[110.808444,27.216701],[110.805405,27.222083],[110.801755,27.226366],[110.800758,27.22904],[110.801732,27.232696],[110.799828,27.234828],[110.796314,27.23559],[110.79849,27.241784],[110.797991,27.243984],[110.795656,27.245761],[110.795452,27.248012],[110.797198,27.250753],[110.797833,27.255864],[110.794228,27.260331],[110.793502,27.268317],[110.79187,27.270939],[110.786202,27.274882],[110.779445,27.278434],[110.777291,27.281074],[110.777246,27.288652],[110.778357,27.294353],[110.777858,27.302861],[110.780647,27.31881],[110.780556,27.32571],[110.781826,27.333928],[110.783413,27.346931],[110.783118,27.350634],[110.781803,27.35437],[110.778085,27.357075],[110.772349,27.359881],[110.764594,27.360033],[110.757407,27.356466],[110.746819,27.352375],[110.74208,27.346627],[110.738634,27.343989],[110.736526,27.336076],[110.734576,27.335315],[110.722514,27.33594],[110.716256,27.337395],[110.714646,27.337124],[110.7112,27.333455],[110.706756,27.333015],[110.705804,27.3366],[110.705645,27.34174],[110.70204,27.343093],[110.697846,27.34267],[110.692767,27.343769],[110.689366,27.342873],[110.68007,27.343059],[110.677803,27.34431],[110.674697,27.348131],[110.673336,27.351631],[110.674311,27.355029],[110.673949,27.361707],[110.666943,27.369618],[110.663655,27.370903],[110.660209,27.369466],[110.656332,27.369635],[110.64826,27.367286],[110.649213,27.365206],[110.640846,27.358039],[110.636516,27.353643],[110.632208,27.343262],[110.628127,27.337953],[110.622436,27.333336],[110.62196,27.330326],[110.614863,27.324103],[110.606542,27.321059],[110.605409,27.319943],[110.605749,27.316831],[110.609989,27.309525],[110.609989,27.307834],[110.607517,27.304722],[110.606384,27.301829],[110.609966,27.295994],[110.609671,27.290936],[110.608674,27.288602],[110.605613,27.287028],[110.598698,27.281463],[110.585071,27.278604],[110.578904,27.278553],[110.574007,27.281057],[110.57115,27.284237],[110.566457,27.291325],[110.562285,27.296366],[110.558658,27.299326],[110.556572,27.302523],[110.553942,27.30824],[110.550087,27.307986],[110.540859,27.305178],[110.535758,27.302404],[110.524286,27.293372],[110.526394,27.289921],[110.521066,27.282545],[110.516758,27.278164],[110.511657,27.273765],[110.504515,27.270297],[110.493768,27.266557],[110.483543,27.262141],[110.475879,27.257962],[110.467468,27.252395],[110.462117,27.247081],[110.459872,27.239719],[110.459487,27.228921],[110.45629,27.213281],[110.45044,27.206815],[110.443049,27.201245],[110.434842,27.199349],[110.424049,27.199501],[110.408292,27.206476],[110.397137,27.212807],[110.391718,27.214094],[110.387138,27.218817],[110.380087,27.222693],[110.376731,27.223201],[110.37129,27.220154],[110.36646,27.215211],[110.365055,27.211792],[110.362787,27.209743],[110.357777,27.208948],[110.354671,27.205122],[110.352131,27.199044],[110.352109,27.195946],[110.353242,27.191645],[110.356416,27.184416],[110.356779,27.181317],[110.355895,27.175272],[110.35297,27.170242],[110.349751,27.166195],[110.346486,27.160301],[110.345828,27.154983],[110.342722,27.150512],[110.338913,27.149818],[110.331771,27.151461],[110.331884,27.155153],[110.330932,27.156542],[110.325785,27.158794],[110.320163,27.158693],[110.314358,27.157964],[110.31191,27.159285],[110.30708,27.164214],[110.306378,27.166449],[110.304632,27.166991],[110.297603,27.161233],[110.293908,27.163435],[110.292343,27.163418],[110.287673,27.160776],[110.278127,27.158066],[110.274205,27.156203],[110.267063,27.153866],[110.260443,27.15268],[110.256271,27.152443],[110.249492,27.151071],[110.245569,27.147751],[110.239584,27.140078],[110.236931,27.13769],[110.231353,27.134539],[110.226524,27.130355],[110.21784,27.126137],[110.206844,27.122359],[110.200473,27.118174],[110.19748,27.112413],[110.194193,27.102078],[110.196097,27.098621],[110.204395,27.092029],[110.208363,27.081268],[110.205869,27.07459],[110.203919,27.067454],[110.201403,27.061912],[110.198115,27.059369],[110.183287,27.055317],[110.175102,27.052266],[110.162609,27.046417],[110.155059,27.03772],[110.151976,27.030718],[110.150344,27.022867],[110.151273,27.016084],[110.153994,27.009487],[110.153631,26.998413],[110.150638,26.994834],[110.14853,26.989695],[110.151863,26.984403],[110.156533,26.982248],[110.165806,26.980993],[110.175873,26.975836],[110.182494,26.974852],[110.18755,26.973461],[110.193671,26.972732],[110.200904,26.973767],[110.207683,26.975294],[110.219495,26.975209],[110.224665,26.97073],[110.224778,26.961128],[110.229403,26.951915],[110.23845,26.951338],[110.2443,26.950388],[110.256021,26.952628],[110.265136,26.959329],[110.269444,26.967185],[110.273253,26.975294],[110.281438,26.988033],[110.284068,26.993426],[110.283659,27.004247],[110.289509,27.016169],[110.294746,27.022596],[110.29885,27.026784],[110.302909,27.034431],[110.305199,27.042823],[110.305085,27.045349],[110.308645,27.058064],[110.308826,27.061284],[110.310504,27.067878],[110.309847,27.074556],[110.306922,27.08181],[110.305516,27.088538],[110.304269,27.098231],[110.308123,27.107263],[110.315832,27.116395],[110.318893,27.116497],[110.327123,27.114464],[110.330683,27.111905],[110.332633,27.112346],[110.337847,27.116039],[110.341294,27.117649],[110.347529,27.122443],[110.352199,27.122731],[110.356099,27.124171],[110.358797,27.126899],[110.355872,27.13171],[110.360429,27.136081],[110.367413,27.136877],[110.368728,27.137791],[110.369907,27.142467],[110.372605,27.143229],[110.375892,27.140671],[110.379747,27.135776],[110.385687,27.133319],[110.393849,27.128],[110.40149,27.121054],[110.403712,27.117903],[110.40319,27.112769],[110.401898,27.107144],[110.393441,27.09713],[110.382762,27.090504],[110.377593,27.088013],[110.372401,27.08808],[110.367435,27.089097],[110.364601,27.091385],[110.359228,27.08964],[110.356371,27.087267],[110.355714,27.084742],[110.362039,27.078149],[110.36408,27.079505],[110.362629,27.082166],[110.363694,27.084318],[110.368116,27.086742],[110.371403,27.087064],[110.373988,27.086216],[110.373353,27.081234],[110.370882,27.081285],[110.370791,27.079183],[110.368501,27.079132],[110.36612,27.07659],[110.366506,27.073336],[110.369567,27.070166],[110.371879,27.066437],[110.379905,27.06542],[110.381107,27.063539],[110.378681,27.05864],[110.37893,27.056385],[110.381538,27.051554],[110.375167,27.045807],[110.37884,27.04045],[110.385891,27.041331],[110.389587,27.040535],[110.395527,27.03672],[110.400198,27.039093],[110.403576,27.039263],[110.407271,27.040738],[110.411285,27.044146],[110.417111,27.043959],[110.423528,27.04162],[110.429128,27.041297],[110.432007,27.039619],[110.434025,27.027717],[110.430488,27.02653],[110.433753,27.024122],[110.433141,27.022579],[110.430148,27.021188],[110.425183,27.022494],[110.424593,27.018255],[110.423052,27.016101],[110.42058,27.01505],[110.419016,27.016712],[110.414617,27.01427],[110.414255,27.012472],[110.417656,27.013235],[110.421601,27.01271],[110.424004,27.010217],[110.428675,27.006927],[110.434161,27.00094],[110.435408,26.996734],[110.432075,26.993155],[110.431713,26.990102],[110.432166,26.984572],[110.43398,26.982808],[110.438174,26.983724],[110.44153,26.983283],[110.447221,26.977516],[110.453683,26.976294],[110.453388,26.972834],[110.449942,26.967676],[110.449488,26.965471],[110.452413,26.961603],[110.467626,26.954613],[110.477172,26.948063],[110.480164,26.945145],[110.482636,26.940987],[110.481049,26.933419],[110.476446,26.930738],[110.47563,26.929024],[110.477534,26.926088],[110.487102,26.914869],[110.490639,26.913647],[110.493632,26.913647],[110.495242,26.917313],[110.496013,26.925629],[110.500071,26.927327],[110.506079,26.920504],[110.509095,26.916346],[110.510478,26.910252],[110.51567,26.901307],[110.520159,26.898217],[110.525555,26.890901],[110.52721,26.884942],[110.52687,26.883295],[110.52195,26.879373],[110.51669,26.871036],[110.514038,26.864041],[110.5144,26.862461],[110.520431,26.864126],[110.526893,26.863378],[110.530453,26.861544],[110.532675,26.858131],[110.535509,26.855584],[110.540021,26.853631],[110.540814,26.857027],[110.540383,26.861833],[110.538161,26.865518],[110.538456,26.870255],[110.541109,26.877421],[110.5485,26.880748],[110.553307,26.883872],[110.556617,26.888643],[110.557751,26.88866],[110.564439,26.885791],[110.569949,26.889084],[110.584323,26.893447],[110.594299,26.901018],[110.598947,26.905635],[110.604048,26.909302],[110.620917,26.911729],[110.62858,26.910677],[110.632571,26.908657],[110.636198,26.904821],[110.639441,26.902835],[110.645064,26.902105],[110.653316,26.90219],[110.658577,26.899881],[110.666149,26.89287],[110.672316,26.888456],[110.677644,26.882938],[110.683358,26.87922],[110.688505,26.87922],[110.693969,26.88012],[110.69873,26.882191],[110.698458,26.886113],[110.694694,26.900543],[110.696213,26.904142],[110.699796,26.908114],[110.70458,26.91066],[110.718591,26.912068],[110.734077,26.912493],[110.74174,26.91604],[110.748225,26.921013],[110.750968,26.932146],[110.759584,26.942532],[110.766726,26.948793],[110.772757,26.947961],[110.776226,26.948623],[110.78042,26.951033],[110.781486,26.952695],[110.780987,26.957412],[110.782597,26.961891],[110.782007,26.966591],[110.793752,26.970425],[110.798354,26.971069],[110.802662,26.970391],[110.803569,26.969356],[110.801392,26.968067],[110.80332,26.96525],[110.806675,26.965573],[110.809555,26.961077],[110.818034,26.96089],[110.825267,26.962129],[110.827806,26.95558],[110.827806,26.959499],[110.832046,26.959177],[110.835424,26.952628],[110.83946,26.952526],[110.843541,26.95636],[110.840594,26.958617],[110.843972,26.958973],[110.8532,26.950982],[110.852021,26.944687],[110.857553,26.944245],[110.857507,26.940716],[110.867347,26.935472],[110.869252,26.93929],[110.876281,26.937118],[110.875714,26.934301],[110.868799,26.926155],[110.869819,26.922184],[110.872902,26.918128],[110.878344,26.914631],[110.884647,26.912493],[110.904576,26.910863],[110.905211,26.913902],[110.907252,26.911644],[110.907297,26.913698],[110.909723,26.914462],[110.908317,26.924781],[110.910244,26.926851],[110.913419,26.932435],[110.921377,26.937729],[110.925526,26.936406],[110.928723,26.936796],[110.933484,26.938578],[110.936363,26.937611],[110.941691,26.93924],[110.950511,26.943363],[110.95101,26.944279],[110.950058,26.949404],[110.95135,26.951966],[110.956678,26.953764],[110.957358,26.957565],[110.959467,26.962298],[110.956837,26.964063],[110.945002,26.964165],[110.941102,26.965963],[110.934844,26.97414],[110.922646,26.985302],[110.919359,26.990289],[110.9175,26.997734],[110.917976,27.009199],[110.91453,27.016033],[110.912784,27.025088],[110.919608,27.027055]]]]}},{"type":"Feature","properties":{"adcode":430527,"name":"绥宁县","center":[110.155075,26.580622],"centroid":[110.199275,26.707518],"childrenNum":0,"level":"district","parent":{"adcode":430500},"subFeatureIndex":7,"acroutes":[100000,430000,430500]},"geometry":{"type":"MultiPolygon","coordinates":[[[[110.14853,26.989695],[110.146262,26.986879],[110.142771,26.98788],[110.138622,26.987795],[110.135584,26.985743],[110.132432,26.986353],[110.125539,26.984793],[110.116266,26.978008],[110.112231,26.971069],[110.104794,26.951915],[110.102776,26.948912],[110.099715,26.947961],[110.09611,26.948606],[110.089694,26.948759],[110.083799,26.946163],[110.075886,26.9417],[110.072168,26.93201],[110.073505,26.928345],[110.077428,26.923576],[110.08491,26.919995],[110.090125,26.915463],[110.097425,26.906365],[110.097765,26.899253],[110.09704,26.896028],[110.093253,26.891155],[110.089172,26.88905],[110.078221,26.882022],[110.068472,26.880969],[110.063575,26.882056],[110.059471,26.880392],[110.055934,26.876215],[110.048701,26.860729],[110.04682,26.845768],[110.045913,26.842117],[110.042308,26.836597],[110.042988,26.832724],[110.048724,26.825012],[110.050447,26.824163],[110.05743,26.822702],[110.057771,26.818184],[110.056206,26.81358],[110.056524,26.80884],[110.060106,26.802775],[110.061648,26.793481],[110.064935,26.788945],[110.067316,26.787466],[110.068608,26.784629],[110.064958,26.775945],[110.063484,26.769912],[110.068223,26.765289],[110.069402,26.761703],[110.068268,26.759647],[110.063529,26.761499],[110.061693,26.760327],[110.063484,26.756689],[110.064096,26.750944],[110.063076,26.749398],[110.059108,26.747273],[110.050152,26.749075],[110.049268,26.747579],[110.054438,26.743125],[110.056546,26.740201],[110.055911,26.738366],[110.052647,26.73755],[110.050311,26.735629],[110.048361,26.730716],[110.047477,26.724663],[110.05115,26.72349],[110.054324,26.720362],[110.060809,26.717539],[110.063348,26.717828],[110.063983,26.720294],[110.067293,26.718407],[110.067611,26.712745],[110.071556,26.709854],[110.072735,26.705671],[110.0721,26.700144],[110.068427,26.698852],[110.065185,26.695383],[110.061988,26.695026],[110.056206,26.697866],[110.050515,26.69642],[110.044167,26.698121],[110.041832,26.695519],[110.03868,26.684992],[110.036889,26.681948],[110.028749,26.675518],[110.025326,26.671691],[110.025258,26.669752],[110.02188,26.668272],[110.022084,26.665704],[110.02036,26.662863],[110.017776,26.662234],[110.011201,26.664938],[110.00526,26.664343],[110.002018,26.666605],[110.002132,26.668],[110.005464,26.669225],[110.007709,26.672576],[110.006621,26.673307],[110.000522,26.672712],[109.997756,26.674294],[109.997484,26.67773],[109.995556,26.68006],[109.991589,26.681948],[109.987598,26.685349],[109.983154,26.686267],[109.977532,26.685893],[109.97667,26.688989],[109.973405,26.690349],[109.969505,26.690536],[109.963588,26.691829],[109.954111,26.690315],[109.950007,26.68887],[109.946198,26.686063],[109.943931,26.683274],[109.941958,26.677747],[109.937877,26.675161],[109.934068,26.673732],[109.928649,26.675722],[109.919421,26.676284],[109.914025,26.676216],[109.909445,26.67409],[109.904616,26.671045],[109.901079,26.668017],[109.899855,26.664326],[109.89897,26.655582],[109.896431,26.654409],[109.885435,26.653813],[109.876502,26.651193],[109.861764,26.645511],[109.858205,26.643401],[109.855008,26.63532],[109.85358,26.62865],[109.851471,26.621809],[109.847594,26.62009],[109.844012,26.61958],[109.840407,26.622081],[109.834512,26.622473],[109.83068,26.621503],[109.82746,26.616415],[109.826758,26.611581],[109.826848,26.605846],[109.832562,26.599242],[109.840293,26.594511],[109.849113,26.58634],[109.856844,26.580927],[109.859815,26.583345],[109.861696,26.583668],[109.863102,26.580927],[109.866752,26.576263],[109.872058,26.571037],[109.872012,26.568381],[109.865165,26.562677],[109.863873,26.556259],[109.861968,26.550963],[109.862898,26.543301],[109.862671,26.539861],[109.866458,26.537409],[109.86911,26.537119],[109.872307,26.53889],[109.875527,26.535927],[109.879154,26.534616],[109.884936,26.530477],[109.890287,26.531721],[109.892554,26.525487],[109.887679,26.524466],[109.88378,26.522779],[109.883099,26.518828],[109.879699,26.51738],[109.879789,26.515984],[109.88344,26.513514],[109.88319,26.509954],[109.880673,26.507978],[109.878338,26.503805],[109.879381,26.497042],[109.877341,26.497621],[109.875776,26.494112],[109.871967,26.492238],[109.866888,26.490807],[109.8641,26.489154],[109.862354,26.486854],[109.857661,26.475763],[109.856482,26.469561],[109.8563,26.465199],[109.860177,26.463614],[109.868045,26.465999],[109.870833,26.467874],[109.875413,26.468163],[109.88158,26.46571],[109.891398,26.459388],[109.896748,26.459916],[109.902847,26.461825],[109.910443,26.466749],[109.915476,26.472321],[109.919036,26.474672],[109.928468,26.477075],[109.932571,26.476001],[109.934159,26.472338],[109.934771,26.466834],[109.933796,26.462012],[109.934907,26.456968],[109.939804,26.454054],[109.950868,26.451225],[109.95504,26.446913],[109.954541,26.444851],[109.951775,26.440897],[109.950551,26.436977],[109.952909,26.434488],[109.96064,26.431165],[109.96683,26.428045],[109.972203,26.428113],[109.978348,26.429579],[109.987281,26.432477],[109.988324,26.429954],[109.986601,26.425113],[109.982882,26.416795],[109.979436,26.407333],[109.977985,26.400189],[109.977826,26.393762],[109.978665,26.388032],[109.981522,26.385543],[109.993675,26.380564],[110.005464,26.377665],[110.012221,26.372463],[110.011541,26.364652],[110.013445,26.356636],[110.016347,26.351861],[110.017685,26.347528],[110.016755,26.34062],[110.012992,26.335058],[110.009908,26.316411],[110.010271,26.309074],[110.009296,26.304006],[110.002608,26.299297],[109.998504,26.297505],[109.995942,26.294996],[109.990636,26.28718],[109.984288,26.27909],[109.985195,26.27624],[109.990387,26.272827],[109.991747,26.268457],[109.996531,26.268867],[110.003401,26.270352],[110.012742,26.26733],[110.018615,26.262807],[110.021789,26.263558],[110.02519,26.267945],[110.029656,26.27653],[110.029316,26.281275],[110.023353,26.285405],[110.022061,26.29474],[110.022424,26.303563],[110.024646,26.307573],[110.033987,26.314705],[110.035619,26.316735],[110.036209,26.320421],[110.040494,26.326392],[110.048656,26.335246],[110.054052,26.333711],[110.059244,26.336014],[110.066998,26.337754],[110.087767,26.347443],[110.097607,26.354129],[110.103842,26.35592],[110.110734,26.355391],[110.117105,26.350291],[110.120597,26.348756],[110.128759,26.34862],[110.140504,26.343946],[110.148575,26.341984],[110.15642,26.340705],[110.163108,26.342001],[110.166804,26.343895],[110.167983,26.346829],[110.166373,26.35447],[110.16626,26.361821],[110.166849,26.372139],[110.169253,26.388101],[110.170953,26.395603],[110.170091,26.402764],[110.167507,26.407009],[110.164877,26.414715],[110.163063,26.428113],[110.163471,26.435221],[110.164922,26.442959],[110.16796,26.45177],[110.172858,26.461416],[110.177007,26.471571],[110.18034,26.480823],[110.180952,26.487451],[110.179773,26.493941],[110.1834,26.508472],[110.189023,26.522217],[110.195893,26.526049],[110.204962,26.528144],[110.216299,26.520276],[110.219813,26.514843],[110.222284,26.504163],[110.225685,26.50079],[110.234641,26.500602],[110.238337,26.502732],[110.245592,26.508608],[110.255976,26.51595],[110.262823,26.514723],[110.264229,26.512134],[110.26534,26.504963],[110.263413,26.493345],[110.26407,26.48251],[110.263617,26.474502],[110.265,26.46709],[110.271552,26.455997],[110.27552,26.453764],[110.280621,26.453543],[110.288126,26.454804],[110.293726,26.458468],[110.296719,26.46133],[110.302274,26.468658],[110.304065,26.477773],[110.303906,26.483975],[110.305131,26.491965],[110.308259,26.501931],[110.309461,26.50946],[110.312114,26.519918],[110.317192,26.532334],[110.323564,26.54468],[110.32633,26.553057],[110.333358,26.563324],[110.339298,26.572943],[110.346735,26.581813],[110.354671,26.590204],[110.360384,26.595685],[110.367118,26.601132],[110.37401,26.609097],[110.380472,26.618695],[110.384281,26.62266],[110.39072,26.627186],[110.399064,26.634163],[110.404687,26.642414],[110.406818,26.648284],[110.411919,26.665279],[110.41727,26.673766],[110.421578,26.681607],[110.425614,26.693359],[110.429649,26.700995],[110.436565,26.705484],[110.4333,26.709769],[110.438174,26.714139],[110.447742,26.720345],[110.453002,26.722861],[110.461097,26.730257],[110.471526,26.739097],[110.480731,26.745709],[110.485901,26.752015],[110.498756,26.774721],[110.501772,26.779361],[110.508732,26.792139],[110.509843,26.795146],[110.51338,26.799224],[110.51762,26.802792],[110.518799,26.805476],[110.527278,26.815279],[110.53043,26.822906],[110.530475,26.825403],[110.533922,26.828393],[110.534466,26.831858],[110.536574,26.836019],[110.538547,26.8448],[110.538638,26.848078],[110.540021,26.853631],[110.535509,26.855584],[110.532675,26.858131],[110.530453,26.861544],[110.526893,26.863378],[110.520431,26.864126],[110.5144,26.862461],[110.514038,26.864041],[110.51669,26.871036],[110.52195,26.879373],[110.52687,26.883295],[110.52721,26.884942],[110.525555,26.890901],[110.520159,26.898217],[110.51567,26.901307],[110.510478,26.910252],[110.509095,26.916346],[110.506079,26.920504],[110.500071,26.927327],[110.496013,26.925629],[110.495242,26.917313],[110.493632,26.913647],[110.490639,26.913647],[110.487102,26.914869],[110.477534,26.926088],[110.47563,26.929024],[110.476446,26.930738],[110.481049,26.933419],[110.482636,26.940987],[110.480164,26.945145],[110.477172,26.948063],[110.467626,26.954613],[110.452413,26.961603],[110.449488,26.965471],[110.449942,26.967676],[110.453388,26.972834],[110.453683,26.976294],[110.447221,26.977516],[110.44153,26.983283],[110.438174,26.983724],[110.43398,26.982808],[110.432166,26.984572],[110.431713,26.990102],[110.432075,26.993155],[110.435408,26.996734],[110.434161,27.00094],[110.428675,27.006927],[110.424004,27.010217],[110.421601,27.01271],[110.417656,27.013235],[110.414255,27.012472],[110.414617,27.01427],[110.419016,27.016712],[110.42058,27.01505],[110.423052,27.016101],[110.424593,27.018255],[110.425183,27.022494],[110.430148,27.021188],[110.433141,27.022579],[110.433753,27.024122],[110.430488,27.02653],[110.434025,27.027717],[110.432007,27.039619],[110.429128,27.041297],[110.423528,27.04162],[110.417111,27.043959],[110.411285,27.044146],[110.407271,27.040738],[110.403576,27.039263],[110.400198,27.039093],[110.395527,27.03672],[110.389587,27.040535],[110.385891,27.041331],[110.37884,27.04045],[110.375167,27.045807],[110.381538,27.051554],[110.37893,27.056385],[110.378681,27.05864],[110.381107,27.063539],[110.379905,27.06542],[110.371879,27.066437],[110.369567,27.070166],[110.366506,27.073336],[110.36612,27.07659],[110.368501,27.079132],[110.370791,27.079183],[110.370882,27.081285],[110.373353,27.081234],[110.373988,27.086216],[110.371403,27.087064],[110.368116,27.086742],[110.363694,27.084318],[110.362629,27.082166],[110.36408,27.079505],[110.362039,27.078149],[110.355714,27.084742],[110.356371,27.087267],[110.359228,27.08964],[110.364601,27.091385],[110.367435,27.089097],[110.372401,27.08808],[110.377593,27.088013],[110.382762,27.090504],[110.393441,27.09713],[110.401898,27.107144],[110.40319,27.112769],[110.403712,27.117903],[110.40149,27.121054],[110.393849,27.128],[110.385687,27.133319],[110.379747,27.135776],[110.375892,27.140671],[110.372605,27.143229],[110.369907,27.142467],[110.368728,27.137791],[110.367413,27.136877],[110.360429,27.136081],[110.355872,27.13171],[110.358797,27.126899],[110.356099,27.124171],[110.352199,27.122731],[110.347529,27.122443],[110.341294,27.117649],[110.337847,27.116039],[110.332633,27.112346],[110.330683,27.111905],[110.327123,27.114464],[110.318893,27.116497],[110.315832,27.116395],[110.308123,27.107263],[110.304269,27.098231],[110.305516,27.088538],[110.306922,27.08181],[110.309847,27.074556],[110.310504,27.067878],[110.308826,27.061284],[110.308645,27.058064],[110.305085,27.045349],[110.305199,27.042823],[110.302909,27.034431],[110.29885,27.026784],[110.294746,27.022596],[110.289509,27.016169],[110.283659,27.004247],[110.284068,26.993426],[110.281438,26.988033],[110.273253,26.975294],[110.269444,26.967185],[110.265136,26.959329],[110.256021,26.952628],[110.2443,26.950388],[110.23845,26.951338],[110.229403,26.951915],[110.224778,26.961128],[110.224665,26.97073],[110.219495,26.975209],[110.207683,26.975294],[110.200904,26.973767],[110.193671,26.972732],[110.18755,26.973461],[110.182494,26.974852],[110.175873,26.975836],[110.165806,26.980993],[110.156533,26.982248],[110.151863,26.984403],[110.14853,26.989695]]]]}},{"type":"Feature","properties":{"adcode":430528,"name":"新宁县","center":[110.859115,26.438912],"centroid":[110.917976,26.541665],"childrenNum":0,"level":"district","parent":{"adcode":430500},"subFeatureIndex":8,"acroutes":[100000,430000,430500]},"geometry":{"type":"MultiPolygon","coordinates":[[[[110.585525,26.301327],[110.587021,26.305696],[110.591057,26.310763],[110.595093,26.318373],[110.605976,26.32878],[110.612347,26.33366],[110.617199,26.333933],[110.62103,26.332585],[110.622844,26.330077],[110.624703,26.322519],[110.625792,26.315643],[110.635042,26.310439],[110.643771,26.30846],[110.650392,26.309893],[110.659846,26.312965],[110.667238,26.317623],[110.673382,26.316991],[110.68134,26.315234],[110.690341,26.311873],[110.697778,26.308716],[110.702675,26.303716],[110.704761,26.298904],[110.709477,26.293153],[110.720927,26.294228],[110.732558,26.31177],[110.736389,26.313169],[110.741763,26.313903],[110.745617,26.310252],[110.749517,26.301105],[110.750333,26.293768],[110.750038,26.290508],[110.742806,26.276104],[110.735211,26.271],[110.744892,26.262892],[110.758201,26.255194],[110.759085,26.248689],[110.767791,26.250277],[110.77618,26.25376],[110.782279,26.257481],[110.78865,26.25842],[110.797062,26.258693],[110.804703,26.258505],[110.807151,26.259256],[110.814656,26.258795],[110.82411,26.256525],[110.834313,26.255893],[110.841183,26.257293],[110.84599,26.259854],[110.85057,26.263302],[110.855626,26.26815],[110.865058,26.269345],[110.87653,26.270317],[110.889295,26.272434],[110.899974,26.275045],[110.911015,26.276104],[110.916389,26.275984],[110.917613,26.270608],[110.9192,26.268269],[110.924324,26.263046],[110.924664,26.260349],[110.922193,26.257652],[110.921603,26.254886],[110.927204,26.254016],[110.92997,26.255654],[110.92938,26.259581],[110.930378,26.264343],[110.935252,26.275438],[110.936908,26.280644],[110.939742,26.286685],[110.938971,26.29073],[110.935547,26.294314],[110.936862,26.29986],[110.936023,26.305371],[110.932441,26.308426],[110.929448,26.315046],[110.925435,26.318749],[110.928383,26.321069],[110.938495,26.32315],[110.942394,26.324669],[110.943913,26.326716],[110.947201,26.339579],[110.947858,26.350445],[110.947405,26.353123],[110.950511,26.35696],[110.948743,26.365522],[110.944911,26.37156],[110.944843,26.373606],[110.949037,26.377972],[110.958945,26.382746],[110.967947,26.383582],[110.974567,26.38556],[110.977197,26.384452],[110.978966,26.381348],[110.983636,26.378023],[110.983818,26.371918],[110.988647,26.366256],[110.991889,26.363578],[110.996378,26.36177],[111.008576,26.358871],[111.016534,26.366],[111.017827,26.368694],[111.019142,26.377392],[111.024266,26.381007],[111.025082,26.384588],[111.019006,26.391033],[111.018303,26.393199],[111.019187,26.396677],[111.019187,26.401008],[111.023087,26.407282],[111.025558,26.419198],[111.029163,26.4245],[111.029503,26.429477],[111.031748,26.432477],[111.039819,26.436874],[111.044943,26.440948],[111.045193,26.44359],[111.042699,26.446811],[111.043719,26.451208],[111.045714,26.45298],[111.052675,26.457036],[111.06027,26.473752],[111.060157,26.480329],[111.056438,26.486599],[111.057572,26.489274],[111.061086,26.491216],[111.061925,26.492919],[111.062152,26.501079],[111.063331,26.503209],[111.06587,26.504265],[111.067503,26.507143],[111.066687,26.512066],[111.066505,26.521553],[111.063444,26.524959],[111.063286,26.526543],[111.06621,26.531482],[111.066573,26.541308],[111.065508,26.549635],[111.064283,26.554045],[111.06392,26.558387],[111.065054,26.566576],[111.067117,26.577267],[111.069634,26.584383],[111.073579,26.587821],[111.081129,26.587055],[111.088702,26.588894],[111.098655,26.586426],[111.104754,26.585898],[111.108223,26.588945],[111.112848,26.602306],[111.113846,26.609233],[111.113211,26.611105],[111.109221,26.615223],[111.109221,26.617453],[111.111692,26.618746],[111.11668,26.619393],[111.120965,26.6222],[111.127427,26.623085],[111.133299,26.620192],[111.134523,26.618133],[111.137108,26.610628],[111.136632,26.606101],[111.133889,26.600757],[111.133821,26.594868],[111.133186,26.590749],[111.127132,26.577489],[111.125726,26.5693],[111.125137,26.558847],[111.12584,26.553926],[111.142255,26.541308],[111.149238,26.533253],[111.153999,26.52702],[111.156289,26.520446],[111.159214,26.515745],[111.164429,26.513395],[111.165971,26.511743],[111.165721,26.507195],[111.162388,26.503907],[111.155586,26.502221],[111.154408,26.500398],[111.158874,26.494401],[111.158511,26.492647],[111.155518,26.488183],[111.155518,26.482442],[111.157038,26.480857],[111.163273,26.479051],[111.168011,26.474161],[111.170823,26.473343],[111.173883,26.474979],[111.176695,26.474553],[111.179506,26.472151],[111.183678,26.471179],[111.184834,26.468436],[111.181071,26.463375],[111.182204,26.461876],[111.185515,26.460751],[111.194312,26.459626],[111.201181,26.457326],[111.202406,26.45857],[111.203335,26.462881],[111.208686,26.464517],[111.212903,26.469663],[111.222063,26.474025],[111.227051,26.477944],[111.229636,26.481113],[111.234329,26.482663],[111.237322,26.481965],[111.244486,26.482067],[111.247071,26.483362],[111.251356,26.483839],[111.2597,26.479903],[111.261287,26.480482],[111.260834,26.485798],[111.263418,26.49343],[111.267182,26.499188],[111.271875,26.499427],[111.274709,26.493959],[111.278292,26.490211],[111.283529,26.489853],[111.288766,26.49234],[111.289651,26.494453],[111.289991,26.500636],[111.291283,26.503992],[111.295523,26.50682],[111.296929,26.511743],[111.296044,26.52622],[111.293777,26.532606],[111.291351,26.545957],[111.288472,26.557059],[111.28854,26.55963],[111.291419,26.564686],[111.296997,26.567751],[111.297949,26.569811],[111.297699,26.576944],[111.304592,26.583345],[111.305431,26.588638],[111.304365,26.591396],[111.306655,26.596128],[111.304071,26.600996],[111.303889,26.604042],[111.306066,26.61975],[111.30831,26.622524],[111.314251,26.626642],[111.313774,26.6311],[111.311485,26.634554],[111.31255,26.639029],[111.310192,26.640458],[111.305544,26.641275],[111.301259,26.644201],[111.300647,26.652129],[111.299309,26.656297],[111.299355,26.660669],[111.296951,26.668289],[111.293709,26.672814],[111.290943,26.674243],[111.285297,26.675365],[111.281126,26.678699],[111.279539,26.68358],[111.276296,26.687441],[111.276251,26.688853],[111.272601,26.69205],[111.26988,26.696046],[111.269245,26.702083],[111.271898,26.708902],[111.271716,26.712728],[111.270356,26.713952],[111.262375,26.716587],[111.257999,26.717165],[111.253374,26.716944],[111.242423,26.71453],[111.23705,26.712541],[111.227618,26.712047],[111.223877,26.711435],[111.218118,26.713748],[111.212903,26.717879],[111.214853,26.728913],[111.210727,26.741748],[111.210115,26.749415],[111.208074,26.755704],[111.203086,26.759817],[111.201431,26.764678],[111.200705,26.769487],[111.201386,26.771748],[111.205421,26.775707],[111.206011,26.778817],[111.203358,26.783303],[111.199368,26.784781],[111.187578,26.784883],[111.18454,26.786464],[111.176559,26.788843],[111.167535,26.792207],[111.163023,26.792224],[111.157128,26.793685],[111.155813,26.794993],[111.153818,26.80235],[111.148694,26.803743],[111.1423,26.803132],[111.138831,26.801773],[111.13509,26.796285],[111.133435,26.790338],[111.13017,26.790049],[111.128084,26.792088],[111.127472,26.79637],[111.125658,26.797542],[111.114617,26.7997],[111.113302,26.800991],[111.112712,26.804372],[111.113279,26.80811],[111.108064,26.808925],[111.103983,26.811541],[111.09802,26.817912],[111.094302,26.817317],[111.09335,26.814616],[111.081038,26.815092],[111.073443,26.813155],[111.07036,26.813308],[111.064782,26.818642],[111.065167,26.820919],[111.070586,26.825029],[111.077275,26.828597],[111.080744,26.830958],[111.082059,26.835255],[111.081288,26.839212],[111.078952,26.843],[111.072151,26.845174],[111.070496,26.847772],[111.069997,26.851933],[111.067934,26.860084],[111.065303,26.862971],[111.064737,26.866214],[111.066188,26.868897],[111.068908,26.87107],[111.073874,26.872429],[111.0763,26.873923],[111.079111,26.877692],[111.076867,26.882854],[111.070768,26.884314],[111.066142,26.884297],[111.060542,26.885264],[111.055214,26.886894],[111.050725,26.888948],[111.039457,26.890408],[111.031929,26.893515],[111.018439,26.900815],[111.010662,26.90808],[111.005357,26.914071],[110.998373,26.918077],[110.99597,26.916312],[110.991481,26.914903],[110.988533,26.912968],[110.98681,26.910303],[110.981165,26.89034],[110.979691,26.883516],[110.980575,26.868761],[110.983047,26.863124],[110.982434,26.853512],[110.979056,26.849301],[110.975225,26.845564],[110.969896,26.84283],[110.960487,26.840741],[110.954819,26.840792],[110.948516,26.842932],[110.93498,26.852986],[110.931534,26.851321],[110.929471,26.84728],[110.9287,26.843407],[110.929017,26.836036],[110.93099,26.826524],[110.93684,26.808772],[110.939742,26.801977],[110.940195,26.796676],[110.942281,26.788979],[110.945433,26.781944],[110.946203,26.777542],[110.94516,26.773447],[110.938631,26.759511],[110.934232,26.750757],[110.932917,26.746236],[110.929312,26.742275],[110.925344,26.740388],[110.913555,26.737057],[110.908045,26.735034],[110.899475,26.733844],[110.896663,26.73398],[110.891562,26.7384],[110.888456,26.744502],[110.884874,26.744961],[110.880974,26.7427],[110.876485,26.74151],[110.865783,26.739726],[110.859729,26.73942],[110.849073,26.737023],[110.848053,26.735136],[110.847826,26.730104],[110.848506,26.725598],[110.850025,26.722844],[110.854469,26.720617],[110.858596,26.720311],[110.863652,26.718866],[110.868118,26.712439],[110.869479,26.705008],[110.868753,26.697696],[110.862201,26.678954],[110.858188,26.672032],[110.85515,26.664156],[110.850116,26.661638],[110.845514,26.661877],[110.84311,26.66453],[110.840117,26.669956],[110.836172,26.672457],[110.8303,26.672525],[110.820619,26.669565],[110.818805,26.664836],[110.817807,26.656841],[110.81876,26.643248],[110.819712,26.638144],[110.819145,26.632886],[110.817422,26.625842],[110.812207,26.611871],[110.812389,26.606799],[110.815858,26.583651],[110.817671,26.579889],[110.816628,26.575565],[110.813613,26.572279],[110.809328,26.569283],[110.805224,26.569249],[110.800758,26.571309],[110.795044,26.58263],[110.789852,26.590017],[110.786088,26.591345],[110.781622,26.589728],[110.777087,26.586511],[110.774253,26.582051],[110.767247,26.568142],[110.761375,26.564533],[110.739858,26.560736],[110.733306,26.56266],[110.726799,26.565487],[110.721448,26.566202],[110.717254,26.564789],[110.712651,26.560856],[110.709726,26.555033],[110.707278,26.548698],[110.7056,26.546264],[110.703015,26.546144],[110.699251,26.547473],[110.693606,26.560583],[110.690658,26.562797],[110.686577,26.562984],[110.68134,26.561383],[110.6771,26.559289],[110.671681,26.559068],[110.66302,26.560379],[110.659506,26.56169],[110.65606,26.564142],[110.652999,26.564516],[110.639327,26.559408],[110.633342,26.557842],[110.628467,26.557825],[110.621144,26.560004],[110.612823,26.55837],[110.617063,26.553585],[110.615838,26.550197],[110.614999,26.544952],[110.615906,26.538464],[110.611803,26.534309],[110.608152,26.5331],[110.604321,26.533509],[110.600239,26.538294],[110.595093,26.541972],[110.589629,26.545003],[110.584051,26.545957],[110.579879,26.545003],[110.576796,26.540559],[110.575458,26.535331],[110.572873,26.521672],[110.570493,26.516052],[110.560675,26.501607],[110.555778,26.492425],[110.548024,26.473735],[110.541744,26.462557],[110.532402,26.442806],[110.529251,26.436772],[110.526462,26.432767],[110.520635,26.429392],[110.515534,26.429187],[110.509208,26.430176],[110.503336,26.430466],[110.497963,26.430057],[110.49429,26.428625],[110.49209,26.42138],[110.49277,26.415601],[110.490843,26.404213],[110.488576,26.396063],[110.488281,26.391255],[110.488916,26.384571],[110.491342,26.378244],[110.498824,26.366153],[110.503767,26.359246],[110.507462,26.3485],[110.508007,26.340432],[110.504379,26.326375],[110.506215,26.322622],[110.510523,26.318032],[110.52152,26.314039],[110.52644,26.311036],[110.531314,26.307129],[110.536302,26.305269],[110.541653,26.305013],[110.563827,26.30875],[110.566593,26.308153],[110.584527,26.300389],[110.585525,26.301327]]]]}},{"type":"Feature","properties":{"adcode":430529,"name":"城步苗族自治县","center":[110.313226,26.363575],"centroid":[110.318488,26.318776],"childrenNum":0,"level":"district","parent":{"adcode":430500},"subFeatureIndex":9,"acroutes":[100000,430000,430500]},"geometry":{"type":"MultiPolygon","coordinates":[[[[109.991747,26.268457],[109.991113,26.265282],[109.994355,26.261749],[109.99533,26.258676],[109.990138,26.249679],[109.988823,26.245172],[109.989457,26.243158],[109.992768,26.238616],[109.98948,26.236021],[109.986714,26.232299],[109.978643,26.224598],[109.97438,26.218348],[109.971682,26.208888],[109.968485,26.200126],[109.966241,26.195498],[109.970095,26.195105],[109.977146,26.184874],[109.984379,26.179937],[109.994196,26.180415],[110.005759,26.185779],[110.014171,26.185506],[110.016733,26.184225],[110.02188,26.177973],[110.02757,26.170388],[110.030223,26.166117],[110.036776,26.163298],[110.04156,26.162444],[110.047001,26.167074],[110.051558,26.169209],[110.057703,26.169534],[110.062555,26.16844],[110.068449,26.168065],[110.080081,26.169756],[110.08398,26.171498],[110.094977,26.170456],[110.098718,26.169141],[110.096201,26.163093],[110.09441,26.157404],[110.09441,26.147135],[110.09611,26.142145],[110.100486,26.133003],[110.102481,26.132474],[110.101461,26.128047],[110.0984,26.129671],[110.09602,26.126714],[110.096609,26.125416],[110.093639,26.121245],[110.093684,26.119502],[110.090895,26.114426],[110.088084,26.111264],[110.088039,26.109008],[110.08593,26.105333],[110.080874,26.099077],[110.082416,26.095487],[110.079922,26.094718],[110.074412,26.083093],[110.074072,26.071279],[110.072122,26.063909],[110.067112,26.056728],[110.06489,26.050041],[110.068041,26.043423],[110.073188,26.040276],[110.083413,26.039028],[110.088311,26.035419],[110.09246,26.029723],[110.095362,26.021496],[110.097947,26.019461],[110.101008,26.020196],[110.10527,26.02437],[110.109011,26.030613],[110.112525,26.034769],[110.115337,26.035043],[110.119418,26.033931],[110.129643,26.02921],[110.134813,26.024216],[110.140436,26.020367],[110.147804,26.017767],[110.153427,26.018999],[110.156397,26.018503],[110.165829,26.023822],[110.168822,26.028902],[110.17152,26.038104],[110.172948,26.044996],[110.181655,26.060455],[110.185917,26.064405],[110.190973,26.067654],[110.196573,26.068167],[110.201176,26.066149],[110.204509,26.062046],[110.206595,26.058164],[110.207184,26.051974],[110.209043,26.046706],[110.212127,26.043064],[110.218022,26.0399],[110.234142,26.032717],[110.240558,26.028646],[110.245206,26.022266],[110.249673,26.010839],[110.251283,26.003739],[110.251101,25.996622],[110.24863,25.990395],[110.247972,25.982575],[110.245751,25.97544],[110.245841,25.968561],[110.248177,25.965138],[110.253301,25.962434],[110.261712,25.961373],[110.281551,25.965258],[110.287945,25.966935],[110.292434,25.965069],[110.297626,25.965651],[110.2991,25.970186],[110.301662,25.967962],[110.303249,25.972633],[110.304972,25.971299],[110.303838,25.969604],[110.305131,25.967328],[110.308123,25.967534],[110.309756,25.970169],[110.313361,25.970443],[110.320752,25.973061],[110.325559,25.975645],[110.329594,25.980727],[110.333086,25.986973],[110.335331,25.992499],[110.340251,26.008393],[110.343765,26.013491],[110.349252,26.026183],[110.352018,26.030801],[110.35399,26.036565],[110.356507,26.039797],[110.357981,26.046467],[110.355124,26.049648],[110.353288,26.054675],[110.356054,26.059532],[110.362878,26.064422],[110.368161,26.071142],[110.373194,26.078545],[110.373353,26.089111],[110.377117,26.094427],[110.382694,26.099983],[110.388498,26.104871],[110.393282,26.109965],[110.400379,26.11646],[110.406455,26.120887],[110.414549,26.125774],[110.423142,26.133653],[110.427178,26.138044],[110.43067,26.143803],[110.43797,26.15397],[110.456947,26.164426],[110.462004,26.168594],[110.467785,26.175513],[110.474111,26.180142],[110.47767,26.179937],[110.481525,26.176521],[110.484382,26.170576],[110.486944,26.167364],[110.490526,26.165553],[110.495106,26.166493],[110.500162,26.169739],[110.507712,26.176674],[110.517552,26.186821],[110.519774,26.192116],[110.52356,26.196266],[110.531065,26.209383],[110.536869,26.215855],[110.542673,26.221166],[110.546641,26.23358],[110.547072,26.239316],[110.546754,26.248501],[110.546074,26.257276],[110.548886,26.264343],[110.549044,26.269003],[110.552581,26.278715],[110.553171,26.283426],[110.555211,26.286378],[110.559633,26.287829],[110.569336,26.289587],[110.575231,26.293699],[110.584074,26.296925],[110.585525,26.301327],[110.584527,26.300389],[110.566593,26.308153],[110.563827,26.30875],[110.541653,26.305013],[110.536302,26.305269],[110.531314,26.307129],[110.52644,26.311036],[110.52152,26.314039],[110.510523,26.318032],[110.506215,26.322622],[110.504379,26.326375],[110.508007,26.340432],[110.507462,26.3485],[110.503767,26.359246],[110.498824,26.366153],[110.491342,26.378244],[110.488916,26.384571],[110.488281,26.391255],[110.488576,26.396063],[110.490843,26.404213],[110.49277,26.415601],[110.49209,26.42138],[110.49429,26.428625],[110.497963,26.430057],[110.503336,26.430466],[110.509208,26.430176],[110.515534,26.429187],[110.520635,26.429392],[110.526462,26.432767],[110.529251,26.436772],[110.532402,26.442806],[110.541744,26.462557],[110.548024,26.473735],[110.555778,26.492425],[110.560675,26.501607],[110.570493,26.516052],[110.572873,26.521672],[110.575458,26.535331],[110.576796,26.540559],[110.579879,26.545003],[110.584051,26.545957],[110.589629,26.545003],[110.595093,26.541972],[110.600239,26.538294],[110.604321,26.533509],[110.608152,26.5331],[110.611803,26.534309],[110.615906,26.538464],[110.614999,26.544952],[110.615838,26.550197],[110.617063,26.553585],[110.612823,26.55837],[110.61085,26.563937],[110.612573,26.571207],[110.613843,26.579412],[110.618038,26.593932],[110.620849,26.606663],[110.621575,26.61444],[110.623048,26.621724],[110.622164,26.641292],[110.618446,26.647893],[110.613027,26.655735],[110.60364,26.662149],[110.598675,26.664683],[110.592145,26.662693],[110.58616,26.657232],[110.578995,26.644252],[110.575322,26.634316],[110.571286,26.631287],[110.566208,26.631763],[110.560539,26.63549],[110.556413,26.643503],[110.551969,26.650836],[110.547072,26.654528],[110.53272,26.658917],[110.528117,26.658917],[110.523243,26.654323],[110.523583,26.651091],[110.528798,26.648539],[110.531949,26.645409],[110.533808,26.642329],[110.532584,26.638927],[110.526281,26.636494],[110.51957,26.635439],[110.51406,26.637327],[110.507462,26.642483],[110.506533,26.648505],[110.503291,26.662897],[110.500797,26.668545],[110.496557,26.674498],[110.480935,26.68722],[110.474859,26.688427],[110.468352,26.690825],[110.456018,26.690264],[110.453138,26.689261],[110.45035,26.689856],[110.447448,26.692526],[110.446359,26.695791],[110.443094,26.701454],[110.439535,26.706453],[110.4333,26.709769],[110.436565,26.705484],[110.429649,26.700995],[110.425614,26.693359],[110.421578,26.681607],[110.41727,26.673766],[110.411919,26.665279],[110.406818,26.648284],[110.404687,26.642414],[110.399064,26.634163],[110.39072,26.627186],[110.384281,26.62266],[110.380472,26.618695],[110.37401,26.609097],[110.367118,26.601132],[110.360384,26.595685],[110.354671,26.590204],[110.346735,26.581813],[110.339298,26.572943],[110.333358,26.563324],[110.32633,26.553057],[110.323564,26.54468],[110.317192,26.532334],[110.312114,26.519918],[110.309461,26.50946],[110.308259,26.501931],[110.305131,26.491965],[110.303906,26.483975],[110.304065,26.477773],[110.302274,26.468658],[110.296719,26.46133],[110.293726,26.458468],[110.288126,26.454804],[110.280621,26.453543],[110.27552,26.453764],[110.271552,26.455997],[110.265,26.46709],[110.263617,26.474502],[110.26407,26.48251],[110.263413,26.493345],[110.26534,26.504963],[110.264229,26.512134],[110.262823,26.514723],[110.255976,26.51595],[110.245592,26.508608],[110.238337,26.502732],[110.234641,26.500602],[110.225685,26.50079],[110.222284,26.504163],[110.219813,26.514843],[110.216299,26.520276],[110.204962,26.528144],[110.195893,26.526049],[110.189023,26.522217],[110.1834,26.508472],[110.179773,26.493941],[110.180952,26.487451],[110.18034,26.480823],[110.177007,26.471571],[110.172858,26.461416],[110.16796,26.45177],[110.164922,26.442959],[110.163471,26.435221],[110.163063,26.428113],[110.164877,26.414715],[110.167507,26.407009],[110.170091,26.402764],[110.170953,26.395603],[110.169253,26.388101],[110.166849,26.372139],[110.16626,26.361821],[110.166373,26.35447],[110.167983,26.346829],[110.166804,26.343895],[110.163108,26.342001],[110.15642,26.340705],[110.148575,26.341984],[110.140504,26.343946],[110.128759,26.34862],[110.120597,26.348756],[110.117105,26.350291],[110.110734,26.355391],[110.103842,26.35592],[110.097607,26.354129],[110.087767,26.347443],[110.066998,26.337754],[110.059244,26.336014],[110.054052,26.333711],[110.048656,26.335246],[110.040494,26.326392],[110.036209,26.320421],[110.035619,26.316735],[110.033987,26.314705],[110.024646,26.307573],[110.022424,26.303563],[110.022061,26.29474],[110.023353,26.285405],[110.029316,26.281275],[110.029656,26.27653],[110.02519,26.267945],[110.021789,26.263558],[110.018615,26.262807],[110.012742,26.26733],[110.003401,26.270352],[109.996531,26.268867],[109.991747,26.268457]]]]}},{"type":"Feature","properties":{"adcode":430581,"name":"武冈市","center":[110.636804,26.732086],"centroid":[110.739073,26.781347],"childrenNum":0,"level":"district","parent":{"adcode":430500},"subFeatureIndex":10,"acroutes":[100000,430000,430500]},"geometry":{"type":"MultiPolygon","coordinates":[[[[110.540021,26.853631],[110.538638,26.848078],[110.538547,26.8448],[110.536574,26.836019],[110.534466,26.831858],[110.533922,26.828393],[110.530475,26.825403],[110.53043,26.822906],[110.527278,26.815279],[110.518799,26.805476],[110.51762,26.802792],[110.51338,26.799224],[110.509843,26.795146],[110.508732,26.792139],[110.501772,26.779361],[110.498756,26.774721],[110.485901,26.752015],[110.480731,26.745709],[110.471526,26.739097],[110.461097,26.730257],[110.453002,26.722861],[110.447742,26.720345],[110.438174,26.714139],[110.4333,26.709769],[110.439535,26.706453],[110.443094,26.701454],[110.446359,26.695791],[110.447448,26.692526],[110.45035,26.689856],[110.453138,26.689261],[110.456018,26.690264],[110.468352,26.690825],[110.474859,26.688427],[110.480935,26.68722],[110.496557,26.674498],[110.500797,26.668545],[110.503291,26.662897],[110.506533,26.648505],[110.507462,26.642483],[110.51406,26.637327],[110.51957,26.635439],[110.526281,26.636494],[110.532584,26.638927],[110.533808,26.642329],[110.531949,26.645409],[110.528798,26.648539],[110.523583,26.651091],[110.523243,26.654323],[110.528117,26.658917],[110.53272,26.658917],[110.547072,26.654528],[110.551969,26.650836],[110.556413,26.643503],[110.560539,26.63549],[110.566208,26.631763],[110.571286,26.631287],[110.575322,26.634316],[110.578995,26.644252],[110.58616,26.657232],[110.592145,26.662693],[110.598675,26.664683],[110.60364,26.662149],[110.613027,26.655735],[110.618446,26.647893],[110.622164,26.641292],[110.623048,26.621724],[110.621575,26.61444],[110.620849,26.606663],[110.618038,26.593932],[110.613843,26.579412],[110.612573,26.571207],[110.61085,26.563937],[110.612823,26.55837],[110.621144,26.560004],[110.628467,26.557825],[110.633342,26.557842],[110.639327,26.559408],[110.652999,26.564516],[110.65606,26.564142],[110.659506,26.56169],[110.66302,26.560379],[110.671681,26.559068],[110.6771,26.559289],[110.68134,26.561383],[110.686577,26.562984],[110.690658,26.562797],[110.693606,26.560583],[110.699251,26.547473],[110.703015,26.546144],[110.7056,26.546264],[110.707278,26.548698],[110.709726,26.555033],[110.712651,26.560856],[110.717254,26.564789],[110.721448,26.566202],[110.726799,26.565487],[110.733306,26.56266],[110.739858,26.560736],[110.761375,26.564533],[110.767247,26.568142],[110.774253,26.582051],[110.777087,26.586511],[110.781622,26.589728],[110.786088,26.591345],[110.789852,26.590017],[110.795044,26.58263],[110.800758,26.571309],[110.805224,26.569249],[110.809328,26.569283],[110.813613,26.572279],[110.816628,26.575565],[110.817671,26.579889],[110.815858,26.583651],[110.812389,26.606799],[110.812207,26.611871],[110.817422,26.625842],[110.819145,26.632886],[110.819712,26.638144],[110.81876,26.643248],[110.817807,26.656841],[110.818805,26.664836],[110.820619,26.669565],[110.8303,26.672525],[110.836172,26.672457],[110.840117,26.669956],[110.84311,26.66453],[110.845514,26.661877],[110.850116,26.661638],[110.85515,26.664156],[110.858188,26.672032],[110.862201,26.678954],[110.868753,26.697696],[110.869479,26.705008],[110.868118,26.712439],[110.863652,26.718866],[110.858596,26.720311],[110.854469,26.720617],[110.850025,26.722844],[110.848506,26.725598],[110.847826,26.730104],[110.848053,26.735136],[110.849073,26.737023],[110.859729,26.73942],[110.865783,26.739726],[110.876485,26.74151],[110.880974,26.7427],[110.884874,26.744961],[110.888456,26.744502],[110.891562,26.7384],[110.896663,26.73398],[110.899475,26.733844],[110.908045,26.735034],[110.913555,26.737057],[110.925344,26.740388],[110.929312,26.742275],[110.932917,26.746236],[110.934232,26.750757],[110.938631,26.759511],[110.94516,26.773447],[110.946203,26.777542],[110.945433,26.781944],[110.942281,26.788979],[110.940195,26.796676],[110.939742,26.801977],[110.93684,26.808772],[110.93099,26.826524],[110.929017,26.836036],[110.9287,26.843407],[110.929471,26.84728],[110.931534,26.851321],[110.93498,26.852986],[110.948516,26.842932],[110.954819,26.840792],[110.960487,26.840741],[110.969896,26.84283],[110.975225,26.845564],[110.979056,26.849301],[110.982434,26.853512],[110.983047,26.863124],[110.980575,26.868761],[110.979691,26.883516],[110.981165,26.89034],[110.98681,26.910303],[110.988533,26.912968],[110.991481,26.914903],[110.99597,26.916312],[110.998373,26.918077],[111.000935,26.921624],[111.002205,26.925477],[111.004427,26.928124],[111.00912,26.93106],[111.015061,26.928413],[111.02388,26.927377],[111.030093,26.929007],[111.032655,26.9333],[111.030342,26.940275],[111.029843,26.943923],[111.033403,26.94825],[111.035511,26.952611],[111.031748,26.962875],[111.032043,26.965047],[111.034831,26.966726],[111.035307,26.968796],[111.031408,26.972393],[111.032043,26.974615],[111.035874,26.977923],[111.036305,26.97967],[111.028052,26.980959],[111.024152,26.987439],[111.022951,26.991171],[111.023722,26.992901],[111.020162,26.99441],[111.019641,26.996666],[111.017351,26.997836],[111.013882,27.001958],[111.009891,27.008521],[111.007873,27.006011],[111.003679,27.005756],[111.001548,27.007673],[111.000958,27.01176],[110.999348,27.013371],[110.999893,27.017916],[110.99724,27.02614],[110.992841,27.030023],[110.988579,27.032057],[110.984203,27.032498],[110.977424,27.03143],[110.970191,27.031311],[110.948629,27.029327],[110.938857,27.030023],[110.93523,27.029734],[110.930695,27.027208],[110.925979,27.025817],[110.919608,27.027055],[110.912784,27.025088],[110.91453,27.016033],[110.917976,27.009199],[110.9175,26.997734],[110.919359,26.990289],[110.922646,26.985302],[110.934844,26.97414],[110.941102,26.965963],[110.945002,26.964165],[110.956837,26.964063],[110.959467,26.962298],[110.957358,26.957565],[110.956678,26.953764],[110.95135,26.951966],[110.950058,26.949404],[110.95101,26.944279],[110.950511,26.943363],[110.941691,26.93924],[110.936363,26.937611],[110.933484,26.938578],[110.928723,26.936796],[110.925526,26.936406],[110.921377,26.937729],[110.913419,26.932435],[110.910244,26.926851],[110.908317,26.924781],[110.909723,26.914462],[110.907297,26.913698],[110.907252,26.911644],[110.905211,26.913902],[110.904576,26.910863],[110.884647,26.912493],[110.878344,26.914631],[110.872902,26.918128],[110.869819,26.922184],[110.868799,26.926155],[110.875714,26.934301],[110.876281,26.937118],[110.869252,26.93929],[110.867347,26.935472],[110.857507,26.940716],[110.857553,26.944245],[110.852021,26.944687],[110.8532,26.950982],[110.843972,26.958973],[110.840594,26.958617],[110.843541,26.95636],[110.83946,26.952526],[110.835424,26.952628],[110.832046,26.959177],[110.827806,26.959499],[110.827806,26.95558],[110.825267,26.962129],[110.818034,26.96089],[110.809555,26.961077],[110.806675,26.965573],[110.80332,26.96525],[110.801392,26.968067],[110.803569,26.969356],[110.802662,26.970391],[110.798354,26.971069],[110.793752,26.970425],[110.782007,26.966591],[110.782597,26.961891],[110.780987,26.957412],[110.781486,26.952695],[110.78042,26.951033],[110.776226,26.948623],[110.772757,26.947961],[110.766726,26.948793],[110.759584,26.942532],[110.750968,26.932146],[110.748225,26.921013],[110.74174,26.91604],[110.734077,26.912493],[110.718591,26.912068],[110.70458,26.91066],[110.699796,26.908114],[110.696213,26.904142],[110.694694,26.900543],[110.698458,26.886113],[110.69873,26.882191],[110.693969,26.88012],[110.688505,26.87922],[110.683358,26.87922],[110.677644,26.882938],[110.672316,26.888456],[110.666149,26.89287],[110.658577,26.899881],[110.653316,26.90219],[110.645064,26.902105],[110.639441,26.902835],[110.636198,26.904821],[110.632571,26.908657],[110.62858,26.910677],[110.620917,26.911729],[110.604048,26.909302],[110.598947,26.905635],[110.594299,26.901018],[110.584323,26.893447],[110.569949,26.889084],[110.564439,26.885791],[110.557751,26.88866],[110.556617,26.888643],[110.553307,26.883872],[110.5485,26.880748],[110.541109,26.877421],[110.538456,26.870255],[110.538161,26.865518],[110.540383,26.861833],[110.540814,26.857027],[110.540021,26.853631]]]]}},{"type":"Feature","properties":{"adcode":430582,"name":"邵东市","center":[111.743168,27.257273],"centroid":[111.850315,27.187043],"childrenNum":0,"level":"district","parent":{"adcode":430500},"subFeatureIndex":11,"acroutes":[100000,430000,430500]},"geometry":{"type":"MultiPolygon","coordinates":[[[[111.600585,27.286758],[111.604984,27.283239],[111.606571,27.274188],[111.603918,27.267369],[111.608838,27.264747],[111.609518,27.260906],[111.61403,27.259451],[111.612511,27.256168],[111.612942,27.253596],[111.611196,27.25099],[111.611831,27.249281],[111.614778,27.248723],[111.618383,27.251802],[111.626183,27.254476],[111.629538,27.251447],[111.627339,27.247707],[111.626251,27.242512],[111.624958,27.240379],[111.622532,27.239347],[111.622351,27.235708],[111.623757,27.231562],[111.62319,27.228532],[111.621059,27.225469],[111.61997,27.219477],[111.620016,27.208981],[111.618655,27.20717],[111.618293,27.200923],[111.614007,27.197791],[111.610743,27.196606],[111.608906,27.192814],[111.604235,27.191713],[111.602059,27.193051],[111.600812,27.197571],[111.598227,27.199755],[111.595983,27.195895],[111.592967,27.192577],[111.593987,27.190697],[111.590927,27.187311],[111.586097,27.178675],[111.584828,27.170733],[111.583286,27.16523],[111.577346,27.154865],[111.574988,27.148937],[111.57535,27.143618],[111.577073,27.141382],[111.582923,27.139045],[111.586664,27.135386],[111.585961,27.132777],[111.583649,27.132015],[111.589952,27.12778],[111.590586,27.126001],[111.586052,27.122223],[111.586392,27.120088],[111.589475,27.119563],[111.592582,27.122596],[111.594554,27.122393],[111.594962,27.11814],[111.593625,27.112905],[111.595098,27.108703],[111.591335,27.108584],[111.586188,27.105704],[111.585961,27.104348],[111.588523,27.104382],[111.588773,27.101891],[111.591856,27.101891],[111.594214,27.098621],[111.594917,27.099824],[111.600018,27.097926],[111.60215,27.094334],[111.603261,27.096486],[111.605664,27.092232],[111.610017,27.088572],[111.60809,27.087555],[111.605755,27.08808],[111.603963,27.083318],[111.602331,27.082912],[111.603215,27.079997],[111.601311,27.073709],[111.602036,27.071031],[111.604508,27.068454],[111.605641,27.064522],[111.607636,27.064386],[111.610493,27.066878],[111.614846,27.067454],[111.616773,27.068624],[111.616864,27.073031],[111.618179,27.075014],[111.620378,27.07359],[111.623643,27.074048],[111.622396,27.076692],[111.624369,27.077861],[111.624006,27.080539],[111.621331,27.082674],[111.623167,27.084844],[111.626341,27.08564],[111.627498,27.087606],[111.632871,27.08425],[111.636612,27.083793],[111.637066,27.077386],[111.638743,27.076336],[111.640897,27.0782],[111.64423,27.077963],[111.643935,27.080454],[111.646361,27.082352],[111.64745,27.084657],[111.650034,27.083589],[111.651463,27.080878],[111.653821,27.080912],[111.657675,27.07859],[111.660441,27.078149],[111.664069,27.067658],[111.668218,27.063047],[111.672095,27.065285],[111.670939,27.061878],[111.670916,27.058742],[111.67239,27.058826],[111.675723,27.061861],[111.676607,27.060742],[111.674793,27.057758],[111.672186,27.056691],[111.67205,27.055233],[111.668195,27.046044],[111.667833,27.04362],[111.670735,27.043857],[111.671687,27.042705],[111.669148,27.041026],[111.668581,27.038144],[111.670327,27.035516],[111.66976,27.032549],[111.674022,27.031972],[111.676992,27.033041],[111.678852,27.032345],[111.68452,27.032312],[111.687059,27.030667],[111.688283,27.031379],[111.690324,27.03672],[111.697307,27.039636],[111.69928,27.046587],[111.703973,27.047774],[111.706807,27.050164],[111.709868,27.050435],[111.712861,27.052334],[111.713813,27.055063],[111.718007,27.059657],[111.720093,27.060742],[111.72134,27.06498],[111.724787,27.069065],[111.723744,27.071522],[111.726532,27.069539],[111.732201,27.066793],[111.736486,27.06359],[111.737869,27.061556],[111.743968,27.062454],[111.745305,27.060386],[111.748842,27.061403],[111.753332,27.061454],[111.756188,27.063183],[111.758025,27.062742],[111.754352,27.059708],[111.753536,27.057318],[111.758546,27.058437],[111.762832,27.057487],[111.767797,27.059352],[111.770246,27.059013],[111.773624,27.05686],[111.775256,27.05347],[111.776934,27.04579],[111.779609,27.04418],[111.783872,27.043247],[111.786933,27.039687],[111.793417,27.038907],[111.796773,27.036092],[111.803166,27.035448],[111.80489,27.033668],[111.807837,27.033125],[111.810422,27.037601],[111.807837,27.043671],[111.809152,27.046028],[111.811397,27.046451],[111.816067,27.045451],[111.823232,27.036771],[111.823368,27.034261],[111.820375,27.031396],[111.81745,27.020968],[111.818425,27.01956],[111.82262,27.020256],[111.827132,27.015694],[111.829784,27.016779],[111.841937,27.008724],[111.844658,27.008402],[111.849056,27.010471],[111.854906,27.011014],[111.859984,27.009437],[111.863181,27.009776],[111.865607,27.012099],[111.868713,27.013422],[111.870346,27.012591],[111.871343,27.009013],[111.876513,27.007062],[111.877397,27.003738],[111.876422,27.000686],[111.877284,26.997056],[111.880934,26.999464],[111.883632,26.996412],[111.890116,26.994682],[111.898369,26.986659],[111.898279,26.984827],[111.894334,26.978245],[111.898233,26.968847],[111.899004,26.960449],[111.898052,26.953357],[111.899118,26.947181],[111.897621,26.943685],[111.898709,26.940326],[111.89905,26.933707],[111.89744,26.929567],[111.898528,26.926648],[111.903992,26.923457],[111.907439,26.924764],[111.912018,26.930093],[111.917823,26.93515],[111.922788,26.936491],[111.925214,26.934929],[111.929839,26.938561],[111.931222,26.943041],[111.93485,26.951474],[111.935621,26.952237],[111.94571,26.954748],[111.948408,26.953272],[111.953578,26.95519],[111.955391,26.954799],[111.961808,26.951151],[111.965821,26.951287],[111.968927,26.952424],[111.972509,26.958108],[111.97523,26.959092],[111.983778,26.958227],[111.985818,26.9558],[111.986362,26.950015],[111.980331,26.944873],[111.97947,26.942294],[111.988834,26.942447],[111.993867,26.945111],[112.000646,26.943651],[112.005272,26.948827],[112.007063,26.952661],[112.012708,26.953374],[112.016291,26.955427],[112.018921,26.95972],[112.019873,26.964911],[112.021913,26.966353],[112.02672,26.965709],[112.03105,26.967863],[112.034293,26.971714],[112.036197,26.972579],[112.042319,26.970985],[112.047125,26.975277],[112.047602,26.976617],[112.047647,26.985726],[112.047194,26.987676],[112.043793,26.992968],[112.043203,26.995648],[112.037308,26.996683],[112.046717,26.998616],[112.048554,27.000838],[112.048735,27.004111],[112.050164,27.006452],[112.055038,27.011115],[112.060094,27.013032],[112.067259,27.010285],[112.072315,27.011607],[112.080976,27.008555],[112.082835,27.009301],[112.086826,27.013235],[112.089388,27.019662],[112.089274,27.025071],[112.086123,27.027344],[112.085783,27.029446],[112.086848,27.033922],[112.084853,27.036042],[112.082178,27.036516],[112.079525,27.038619],[112.078051,27.041789],[112.07923,27.04418],[112.083447,27.0464],[112.082812,27.049401],[112.07753,27.049655],[112.075875,27.05252],[112.075761,27.057013],[112.074786,27.060623],[112.071816,27.06498],[112.060616,27.067895],[112.050572,27.071098],[112.046241,27.074268],[112.046921,27.077268],[112.054517,27.079624],[112.056195,27.081268],[112.05624,27.085759],[112.052114,27.093724],[112.051184,27.100332],[112.051705,27.102874],[112.054608,27.107059],[112.056648,27.111244],[112.056036,27.116649],[112.054041,27.11936],[112.04903,27.123968],[112.046445,27.128661],[112.046604,27.132693],[112.048667,27.135454],[112.052476,27.142856],[112.049075,27.1477],[112.049007,27.1508],[112.051728,27.158422],[112.052068,27.161622],[112.054245,27.16777],[112.058122,27.175424],[112.063926,27.181605],[112.068483,27.185194],[112.067531,27.188124],[112.070683,27.19107],[112.075285,27.18809],[112.074151,27.18577],[112.076736,27.185161],[112.084173,27.187108],[112.089954,27.185499],[112.092788,27.187175],[112.0917,27.190291],[112.089546,27.19068],[112.086803,27.18941],[112.086826,27.191882],[112.091269,27.19261],[112.092562,27.195235],[112.088526,27.195252],[112.09009,27.200144],[112.09229,27.202261],[112.092607,27.205308],[112.089524,27.204851],[112.086667,27.20568],[112.085329,27.203987],[112.07685,27.208],[112.076373,27.209422],[112.07329,27.211318],[112.068415,27.218664],[112.067939,27.22601],[112.069254,27.235878],[112.066715,27.242546],[112.065196,27.250804],[112.065286,27.257894],[112.063654,27.268165],[112.062407,27.285844],[112.058711,27.289532],[112.051275,27.292391],[112.041072,27.28916],[112.037217,27.291443],[112.031821,27.295808],[112.025133,27.303605],[112.019986,27.312553],[112.018036,27.317542],[112.000397,27.318624],[111.994502,27.314887],[111.990806,27.317339],[111.988494,27.321702],[111.988244,27.326522],[111.985682,27.332728],[111.990285,27.341554],[111.985342,27.345646],[111.975842,27.350972],[111.970491,27.357531],[111.965549,27.36],[111.958906,27.362079],[111.95351,27.365528],[111.949066,27.366052],[111.940858,27.369196],[111.929771,27.376769],[111.923604,27.37998],[111.918457,27.383428],[111.914331,27.385034],[111.909456,27.388955],[111.907643,27.39171],[111.907302,27.395394],[111.910771,27.399044],[111.913084,27.402728],[111.912857,27.410299],[111.905149,27.417649],[111.892792,27.426841],[111.882521,27.438346],[111.875583,27.445018],[111.869144,27.44985],[111.863748,27.451927],[111.858352,27.458836],[111.855291,27.461133],[111.847288,27.460694],[111.840214,27.456623],[111.838785,27.451302],[111.83518,27.446032],[111.831575,27.44512],[111.823753,27.447383],[111.819559,27.440018],[111.814979,27.428496],[111.814276,27.423935],[111.818357,27.41792],[111.825612,27.412766],[111.830306,27.412022],[111.835906,27.410029],[111.838536,27.406649],[111.836563,27.400937],[111.837992,27.397456],[111.835906,27.394769],[111.832528,27.393501],[111.827358,27.398081],[111.825159,27.396695],[111.823436,27.393248],[111.819332,27.391879],[111.816203,27.394701],[111.810376,27.39411],[111.80786,27.39607],[111.80659,27.40408],[111.803212,27.405077],[111.799199,27.402627],[111.795979,27.402543],[111.793666,27.399095],[111.793258,27.393248],[111.791649,27.38958],[111.785346,27.386268],[111.782534,27.382938],[111.778408,27.383293],[111.777093,27.384915],[111.773352,27.385592],[111.770926,27.384746],[111.768273,27.385946],[111.767683,27.388549],[111.763217,27.390848],[111.760133,27.389039],[111.74755,27.38429],[111.739683,27.382634],[111.73279,27.38025],[111.728777,27.374723],[111.727575,27.364665],[111.728664,27.358174],[111.725875,27.351665],[111.721726,27.347742],[111.7154,27.346018],[111.693521,27.343718],[111.68656,27.340185],[111.686061,27.336752],[111.691594,27.312333],[111.692365,27.304942],[111.691707,27.299225],[111.690165,27.295639],[111.686606,27.292831],[111.681436,27.292864],[111.677196,27.294928],[111.672412,27.300696],[111.669669,27.301525],[111.670123,27.30555],[111.666382,27.306142],[111.659716,27.301745],[111.654909,27.30161],[111.655567,27.311233],[111.654229,27.314278],[111.652211,27.315089],[111.649082,27.314565],[111.643165,27.311419],[111.63727,27.304367],[111.633959,27.301322],[111.629742,27.300392],[111.623757,27.30325],[111.622714,27.306751],[111.622056,27.312299],[111.62022,27.319301],[111.618066,27.321939],[111.614733,27.322345],[111.603351,27.318134],[111.597479,27.315462],[111.594622,27.31147],[111.595393,27.307529],[111.601605,27.303978],[111.601832,27.299817],[111.600041,27.28982],[111.600585,27.286758]]]]}}]}
