# Supplementary material for: The influence of extreme rainfall on crime: Spatiotemporal dynamics in Hunan Province, China
Source: PLoS One. 2026 Apr 22;21(4):e0345811. doi: 10.1371/journal.pone.0345811 (PMC13102242; doi:10.1371/journal.pone.0345811)
Supplement: S1 Data — S1 Raw Data. This is the original data1 required to replicate the manuscript’s results. S2 Raw Data. This is the original data1 required to replicate the manuscript’s results. (ZIP) [file pone.0345811.s001.zip › S1 Raw Data/S1_Hunan administrative boundary GeoJSON/430502.json]

{"type":"FeatureCollection","features":[{"type":"Feature","properties":{"adcode":430502,"name":"双清区","center":[111.479756,27.240001],"centroid":[111.546436,27.241775],"childrenNum":0,"level":"district","acroutes":[100000,430000,430500],"parent":{"adcode":430500}},"geometry":{"type":"MultiPolygon","coordinates":[[[[111.600597,27.286758],[111.591387,27.286782],[111.588463,27.28402],[111.584827,27.277776],[111.580228,27.275788],[111.5752,27.276574],[111.569945,27.276677],[111.562258,27.276246],[111.555413,27.280296],[111.551099,27.284062],[111.549948,27.289023],[111.549438,27.294222],[111.547107,27.295272],[111.54509,27.294551],[111.544145,27.28575],[111.542751,27.280584],[111.540438,27.278777],[111.535668,27.277252],[111.526387,27.27696],[111.523644,27.27787],[111.524345,27.283049],[111.534145,27.291794],[111.537349,27.296239],[111.536778,27.298679],[111.532855,27.300688],[111.525272,27.299906],[111.516652,27.298021],[111.514463,27.298692],[111.51069,27.299918],[111.510369,27.299857],[111.508554,27.29987],[111.507751,27.299588],[111.5058,27.299122],[111.505054,27.299511],[111.504256,27.300426],[111.503777,27.300859],[111.502335,27.300773],[111.500679,27.300975],[111.500094,27.301362],[111.499828,27.301938],[111.499619,27.302659],[111.499309,27.305341],[111.499099,27.305917],[111.498771,27.30594],[111.497567,27.305475],[111.496275,27.304846],[111.494883,27.304276],[111.493979,27.303618],[111.493154,27.303277],[111.491935,27.302703],[111.49099,27.301882],[111.490088,27.300789],[111.489873,27.300216],[111.489928,27.299759],[111.490771,27.299075],[111.492067,27.298627],[111.492249,27.298141],[111.492169,27.297599],[111.491419,27.296642],[111.490668,27.295791],[111.489849,27.294972],[111.489167,27.294186],[111.486696,27.291755],[111.486159,27.290937],[111.485749,27.290188],[111.485466,27.289802],[111.489543,27.28764],[111.491338,27.285783],[111.492361,27.284161],[111.493123,27.281964],[111.493499,27.279308],[111.491678,27.275455],[111.491153,27.273151],[111.49193,27.27091],[111.492539,27.270241],[111.494893,27.268465],[111.495262,27.26794],[111.495551,27.267273],[111.49568,27.266629],[111.495755,27.2657],[111.495721,27.263703],[111.495023,27.261923],[111.494408,27.260808],[111.493606,27.259648],[111.49134,27.257046],[111.488326,27.253664],[111.487501,27.253169],[111.486518,27.252914],[111.48535,27.252826],[111.483866,27.252929],[111.481637,27.25342],[111.480789,27.253877],[111.479414,27.254815],[111.478331,27.256271],[111.475912,27.261354],[111.474069,27.26486],[111.473761,27.265321],[111.472032,27.266682],[111.470996,27.267081],[111.469952,27.267248],[111.468876,27.267174],[111.467771,27.266833],[111.466844,27.266356],[111.466066,27.265747],[111.465404,27.264814],[111.464982,27.26388],[111.464716,27.262984],[111.464691,27.257471],[111.464774,27.256954],[111.465544,27.255344],[111.468332,27.250674],[111.469399,27.24933],[111.470292,27.24879],[111.47095,27.248573],[111.471784,27.248675],[111.472921,27.248989],[111.473866,27.249141],[111.474698,27.248389],[111.474953,27.24781],[111.474945,27.246079],[111.473394,27.24482],[111.470039,27.242993],[111.468546,27.242134],[111.469886,27.239587],[111.471588,27.237654],[111.473566,27.234816],[111.474419,27.232409],[111.47463,27.230376],[111.475075,27.229678],[111.475559,27.22941],[111.476284,27.229195],[111.478364,27.229617],[111.479966,27.229424],[111.480796,27.229102],[111.481527,27.228247],[111.481452,27.227489],[111.480357,27.22627],[111.478409,27.225054],[111.473705,27.220741],[111.473266,27.219424],[111.473388,27.218716],[111.473876,27.218225],[111.475166,27.217856],[111.47687,27.217695],[111.477116,27.217288],[111.476957,27.21679],[111.474729,27.214411],[111.47463,27.21385],[111.475217,27.213212],[111.479696,27.209774],[111.485027,27.204304],[111.486434,27.201545],[111.486945,27.198683],[111.487905,27.196219],[111.489024,27.195788],[111.490945,27.19573],[111.492757,27.195886],[111.496117,27.198229],[111.499314,27.20068],[111.501143,27.20287],[111.50202,27.204756],[111.502726,27.206337],[111.503599,27.206919],[111.504531,27.207046],[111.505392,27.206811],[111.506085,27.205794],[111.50651,27.204561],[111.507381,27.203665],[111.508376,27.203111],[111.516185,27.199498],[111.519251,27.198213],[111.519801,27.198039],[111.520914,27.198018],[111.521462,27.19774],[111.521595,27.197243],[111.521008,27.19441],[111.51973,27.192008],[111.519873,27.191534],[111.520368,27.191257],[111.521297,27.191456],[111.521968,27.191894],[111.523143,27.193495],[111.526607,27.195357],[111.52778,27.196476],[111.529807,27.200161],[111.532525,27.202346],[111.533538,27.202878],[111.534269,27.202781],[111.535618,27.201856],[111.536746,27.20052],[111.538551,27.199265],[111.539351,27.199119],[111.540628,27.199777],[111.542391,27.200877],[111.544311,27.201674],[111.545578,27.201597],[111.546749,27.201156],[111.547619,27.200116],[111.548791,27.197224],[111.548739,27.195246],[111.549379,27.192517],[111.550339,27.19059],[111.552419,27.18989],[111.554713,27.190367],[111.557435,27.1925],[111.561544,27.195166],[111.565335,27.197139],[111.568271,27.197882],[111.572809,27.198036],[111.577403,27.197228],[111.579126,27.197189],[111.580713,27.197438],[111.584398,27.199361],[111.586419,27.199986],[111.588478,27.200231],[111.592042,27.200104],[111.595731,27.200157],[111.597436,27.200018],[111.598231,27.199751],[111.599209,27.199237],[111.600221,27.198552],[111.600809,27.197579],[111.601093,27.196355],[111.601588,27.194555],[111.602055,27.193058],[111.60255,27.192535],[111.603635,27.19193],[111.604231,27.191706],[111.605174,27.191587],[111.60653,27.191866],[111.608082,27.192455],[111.6089,27.192811],[111.609527,27.193365],[111.610068,27.194144],[111.610222,27.19497],[111.610288,27.196028],[111.610741,27.196604],[111.612684,27.197431],[111.614001,27.197784],[111.616185,27.199324],[111.616917,27.199691],[111.618301,27.200916],[111.618735,27.202619],[111.61854,27.205649],[111.618654,27.207163],[111.620022,27.208976],[111.619961,27.21948],[111.620569,27.223054],[111.621054,27.225473],[111.621219,27.225821],[111.622057,27.226859],[111.623179,27.228528],[111.623593,27.229874],[111.623759,27.231566],[111.622354,27.235714],[111.622272,27.237524],[111.622438,27.238988],[111.622524,27.239342],[111.623848,27.239759],[111.624949,27.240378],[111.625853,27.241533],[111.626257,27.24251],[111.627332,27.247714],[111.62804,27.249313],[111.629643,27.250643],[111.629546,27.251444],[111.627266,27.253587],[111.626174,27.254482],[111.624978,27.254486],[111.624162,27.25412],[111.621935,27.252662],[111.619838,27.252318],[111.618382,27.251803],[111.614786,27.248722],[111.613501,27.248422],[111.612346,27.248721],[111.611833,27.249276],[111.611703,27.250561],[111.611192,27.250989],[111.612282,27.252242],[111.612782,27.253046],[111.61293,27.253599],[111.612656,27.254151],[111.612642,27.25528],[111.612747,27.255497],[111.612533,27.255895],[111.612521,27.256162],[111.612731,27.256602],[111.612996,27.256812],[111.613237,27.257456],[111.613775,27.257956],[111.613621,27.258702],[111.613978,27.259191],[111.61404,27.259445],[111.610708,27.26028],[111.609514,27.260909],[111.609123,27.262067],[111.609133,27.263582],[111.608839,27.26474],[111.607683,27.265575],[111.603917,27.267371],[111.603619,27.267971],[111.603747,27.268912],[111.605031,27.270452],[111.606566,27.274184],[111.605763,27.277499],[111.604981,27.283237],[111.600597,27.286758]]]]}}]}
