# Supplementary material for: The influence of extreme rainfall on crime: Spatiotemporal dynamics in Hunan Province, China
Source: PLoS One. 2026 Apr 22;21(4):e0345811. doi: 10.1371/journal.pone.0345811 (PMC13102242; doi:10.1371/journal.pone.0345811)
Supplement: S1 Data — S1 Raw Data. This is the original data1 required to replicate the manuscript’s results. S2 Raw Data. This is the original data1 required to replicate the manuscript’s results. (ZIP) [file pone.0345811.s001.zip › S1 Raw Data/S1_Hunan administrative boundary GeoJSON/430503.json]

{"type":"FeatureCollection","features":[{"type":"Feature","properties":{"adcode":430503,"name":"大祥区","center":[111.462968,27.233593],"centroid":[111.485515,27.159475],"childrenNum":0,"level":"district","acroutes":[100000,430000,430500],"parent":{"adcode":430500}},"geometry":{"type":"MultiPolygon","coordinates":[[[[111.468547,27.242134],[111.467458,27.241508],[111.466848,27.241409],[111.465903,27.241058],[111.458432,27.239708],[111.452679,27.239292],[111.450901,27.239946],[111.448734,27.241731],[111.447346,27.242471],[111.446042,27.242735],[111.443659,27.242131],[111.442229,27.241439],[111.439887,27.240572],[111.438759,27.240356],[111.436894,27.240127],[111.435376,27.239884],[111.433673,27.239562],[111.431921,27.239076],[111.429617,27.238056],[111.42851,27.237485],[111.427402,27.236748],[111.423721,27.232885],[111.423173,27.231687],[111.422797,27.231037],[111.421141,27.229554],[111.420614,27.226786],[111.423877,27.220115],[111.427852,27.214017],[111.429407,27.212122],[111.429886,27.211339],[111.430318,27.210472],[111.430651,27.209517],[111.430841,27.208305],[111.430981,27.206918],[111.43088,27.20575],[111.430681,27.204236],[111.430336,27.202852],[111.429509,27.20147],[111.428099,27.199442],[111.426155,27.197542],[111.425248,27.196538],[111.422512,27.194814],[111.420264,27.194196],[111.417562,27.194327],[111.415771,27.19498],[111.414013,27.195794],[111.412189,27.196739],[111.409651,27.198379],[111.408446,27.199724],[111.407823,27.201414],[111.40761,27.203068],[111.407453,27.206568],[111.407022,27.207823],[111.406299,27.208823],[111.405284,27.209386],[111.403782,27.209566],[111.402135,27.209526],[111.400633,27.209225],[111.399387,27.209034],[111.398215,27.208738],[111.395239,27.207014],[111.392385,27.203443],[111.390509,27.201684],[111.388451,27.197314],[111.386518,27.194161],[111.385344,27.193356],[111.384266,27.193329],[111.383475,27.194085],[111.383155,27.193025],[111.382771,27.19213],[111.381902,27.189523],[111.381441,27.188271],[111.380136,27.186709],[111.379572,27.185737],[111.379806,27.183711],[111.380488,27.182717],[111.381419,27.18086],[111.381948,27.179245],[111.382467,27.17356],[111.38286,27.171644],[111.383661,27.170327],[111.386134,27.168527],[111.386866,27.167567],[111.387131,27.16673],[111.385882,27.16383],[111.385946,27.162512],[111.386477,27.161555],[111.387546,27.160656],[111.38855,27.160175],[111.389086,27.160234],[111.390094,27.161128],[111.390966,27.162085],[111.391906,27.162562],[111.394183,27.162318],[111.395385,27.161477],[111.398919,27.157759],[111.400716,27.155301],[111.40339,27.153438],[111.405293,27.152866],[111.406364,27.152684],[111.408301,27.15184],[111.409434,27.150821],[111.410366,27.149382],[111.410761,27.147585],[111.41035,27.145254],[111.407888,27.139485],[111.407886,27.138827],[111.408621,27.138467],[111.41056,27.138819],[111.411898,27.138816],[111.413501,27.137913],[111.414901,27.136412],[111.415629,27.134975],[111.416226,27.133356],[111.417426,27.132216],[111.418959,27.131373],[111.419092,27.131072],[111.416552,27.130781],[111.416016,27.130545],[111.415679,27.129949],[111.415742,27.129409],[111.417146,27.129226],[111.419556,27.129635],[111.421229,27.130288],[111.422845,27.130358],[111.42694,27.126992],[111.428427,27.125503],[111.428556,27.124949],[111.428291,27.124311],[111.427738,27.123353],[111.42532,27.119931],[111.424638,27.119497],[111.421662,27.11833],[111.421106,27.117866],[111.420549,27.116211],[111.420089,27.115544],[111.419112,27.114791],[111.417689,27.111699],[111.417588,27.110915],[111.417909,27.109924],[111.418428,27.109312],[111.419399,27.108757],[111.419626,27.108464],[111.419525,27.107999],[111.417811,27.105693],[111.417124,27.104533],[111.417059,27.104067],[111.417415,27.103776],[111.419591,27.103738],[111.420372,27.103532],[111.420791,27.10295],[111.421579,27.100897],[111.421415,27.100315],[111.420892,27.09959],[111.42024,27.098893],[111.420011,27.09843],[111.420009,27.097936],[111.420313,27.096494],[111.419821,27.09542],[111.419232,27.09481],[111.41829,27.094611],[111.417284,27.094674],[111.414522,27.095204],[111.413451,27.095179],[111.412769,27.09489],[111.408199,27.093929],[111.406961,27.093206],[111.406863,27.092858],[111.406959,27.092479],[111.408354,27.091807],[111.4091,27.091194],[111.410164,27.089475],[111.410438,27.088382],[111.410403,27.087918],[111.410077,27.087453],[111.409458,27.087049],[111.409226,27.086525],[111.409226,27.086001],[111.40955,27.085652],[111.410621,27.085591],[111.411564,27.08585],[111.412215,27.08573],[111.412767,27.085353],[111.413477,27.084477],[111.414253,27.083777],[111.415294,27.083512],[111.417407,27.084086],[111.418251,27.083968],[111.41867,27.083645],[111.418994,27.082947],[111.420111,27.08162],[111.420951,27.080918],[111.421699,27.080714],[111.422346,27.080389],[111.422766,27.079663],[111.423153,27.078728],[111.424445,27.077388],[111.425385,27.077152],[111.427172,27.076911],[111.428289,27.076573],[111.429558,27.076946],[111.429883,27.077263],[111.429886,27.077612],[111.428335,27.079975],[111.428309,27.0814],[111.428438,27.08175],[111.428733,27.081836],[111.429055,27.08163],[111.429151,27.081106],[111.429474,27.080639],[111.429732,27.080522],[111.42996,27.080754],[111.430227,27.082149],[111.430585,27.082701],[111.431267,27.083075],[111.431853,27.083218],[111.433214,27.082747],[111.436211,27.081121],[111.436762,27.081379],[111.43683,27.081933],[111.436769,27.083037],[111.437064,27.083705],[111.437585,27.084139],[111.438754,27.084192],[111.439176,27.084538],[111.439378,27.086168],[111.439769,27.086716],[111.440257,27.086919],[111.441652,27.087174],[111.445047,27.088133],[111.446959,27.087426],[111.447962,27.087335],[111.449195,27.087764],[111.45157,27.089031],[111.453343,27.090549],[111.454124,27.090865],[111.455325,27.091179],[111.456396,27.091812],[111.456691,27.092334],[111.456989,27.093816],[111.457218,27.094368],[111.457544,27.094599],[111.457868,27.094479],[111.458351,27.093926],[111.458965,27.093543],[111.460067,27.09348],[111.462403,27.093641],[111.463052,27.093813],[111.463247,27.094132],[111.463137,27.095018],[111.463205,27.095367],[111.463822,27.096034],[111.464602,27.096699],[111.465024,27.097219],[111.465453,27.09835],[111.465584,27.099106],[111.466201,27.099422],[111.466492,27.099274],[111.466524,27.098722],[111.46678,27.098024],[111.467655,27.09764],[111.46814,27.097927],[111.468634,27.099642],[111.468573,27.100194],[111.468313,27.100486],[111.466824,27.100844],[111.466599,27.101253],[111.4664,27.104175],[111.466662,27.104727],[111.467408,27.105101],[111.471202,27.105487],[111.472273,27.10545],[111.47292,27.105186],[111.473272,27.104484],[111.473045,27.103788],[111.471938,27.102805],[111.47177,27.10179],[111.471864,27.100742],[111.472218,27.100129],[111.472896,27.0996],[111.473963,27.099274],[111.474707,27.098775],[111.474932,27.098338],[111.475028,27.097728],[111.47535,27.097231],[111.475769,27.096966],[111.477597,27.096448],[111.478472,27.096094],[111.479408,27.095475],[111.480313,27.095354],[111.481319,27.095582],[111.482554,27.096097],[111.483366,27.096558],[111.483757,27.096903],[111.483952,27.097369],[111.48389,27.09821],[111.484022,27.098706],[111.484509,27.098993],[111.486001,27.099041],[111.487413,27.100152],[111.488132,27.101281],[111.488395,27.102182],[111.488788,27.103081],[111.489405,27.103746],[111.490024,27.104149],[111.490446,27.104612],[111.490514,27.105309],[111.491583,27.10866],[111.491977,27.110374],[111.491205,27.114901],[111.490632,27.117231],[111.487625,27.119083],[111.486283,27.119484],[111.485863,27.120012],[111.485804,27.121028],[111.486036,27.122655],[111.486147,27.125127],[111.486493,27.126826],[111.487667,27.128506],[111.487735,27.129],[111.487026,27.130225],[111.485865,27.131483],[111.484848,27.132261],[111.484853,27.133248],[111.485244,27.133946],[111.485474,27.134815],[111.485511,27.135834],[111.485288,27.136387],[111.485027,27.136476],[111.484087,27.136075],[111.48253,27.136055],[111.482012,27.136233],[111.48208,27.136552],[111.482436,27.136841],[111.484514,27.137498],[111.486235,27.137893],[111.487522,27.139966],[111.48759,27.140517],[111.487365,27.140896],[111.48691,27.140928],[111.484802,27.140213],[111.48464,27.140652],[111.485095,27.141172],[111.486007,27.141952],[111.486626,27.142239],[111.487208,27.142118],[111.490282,27.141023],[111.492318,27.139992],[111.492965,27.139873],[111.493485,27.14013],[111.493811,27.140534],[111.493912,27.141144],[111.493787,27.14257],[111.494181,27.143063],[111.496468,27.144255],[111.498093,27.14471],[111.498998,27.144501],[111.500128,27.144027],[111.501523,27.144135],[111.50334,27.144531],[111.504313,27.14496],[111.505094,27.145566],[111.507578,27.14664],[111.509881,27.146914],[111.511663,27.146902],[111.512891,27.146693],[111.514733,27.145603],[111.515349,27.145367],[111.515913,27.144853],[111.516204,27.144242],[111.516296,27.143339],[111.515999,27.142033],[111.516136,27.140331],[111.516869,27.137562],[111.518041,27.135128],[111.51981,27.132613],[111.520291,27.131448],[111.520678,27.131067],[111.521163,27.130801],[111.521843,27.130826],[111.522817,27.131024],[111.523107,27.130906],[111.523204,27.130643],[111.522615,27.129571],[111.522451,27.129136],[111.522482,27.128787],[111.522773,27.128581],[111.524021,27.128587],[111.524763,27.128378],[111.525668,27.127849],[111.52625,27.12709],[111.526766,27.126796],[111.52881,27.127306],[111.529816,27.127444],[111.53059,27.127062],[111.531399,27.126503],[111.533244,27.126317],[111.53373,27.125878],[111.533922,27.125586],[111.53572,27.125617],[111.535914,27.125499],[111.535945,27.125122],[111.533994,27.123827],[111.533406,27.122725],[111.533369,27.121706],[111.533787,27.120918],[111.534399,27.120393],[111.535304,27.120007],[111.536568,27.119738],[111.537845,27.119279],[111.538689,27.119303],[111.539465,27.119181],[111.54008,27.118887],[111.540368,27.118332],[111.540073,27.117521],[111.538376,27.115117],[111.537539,27.112838],[111.5376,27.111907],[111.537204,27.110281],[111.537395,27.10999],[111.537849,27.109756],[111.538593,27.109575],[111.539533,27.10951],[111.540183,27.109711],[111.541903,27.110484],[111.542194,27.110454],[111.543071,27.107176],[111.542931,27.105316],[111.543316,27.104499],[111.544121,27.103302],[111.54465,27.10212],[111.54439,27.101803],[111.543611,27.10178],[111.542772,27.101987],[111.542218,27.1017],[111.541663,27.101006],[111.539997,27.097962],[111.539028,27.095221],[111.538952,27.092867],[111.539153,27.091221],[111.539892,27.089995],[111.544514,27.087639],[111.546069,27.087222],[111.548446,27.085943],[111.549513,27.085587],[111.550613,27.085493],[111.553049,27.086264],[111.555194,27.087443],[111.556138,27.088194],[111.557258,27.088667],[111.558329,27.088806],[111.55937,27.089265],[111.559794,27.089844],[111.559862,27.090456],[111.559219,27.091506],[111.559254,27.092145],[111.560385,27.094363],[111.5611,27.095144],[111.563833,27.096785],[111.564614,27.097013],[111.566719,27.096188],[111.567981,27.095803],[111.568921,27.095914],[111.56954,27.096405],[111.569835,27.096868],[111.569837,27.09745],[111.569485,27.098238],[111.569103,27.099607],[111.568945,27.100481],[111.569206,27.100711],[111.569726,27.100739],[111.571399,27.101296],[111.57221,27.101],[111.57376,27.099683],[111.574442,27.099913],[111.574705,27.100637],[111.575258,27.100839],[111.575842,27.100777],[111.576553,27.100308],[111.5772,27.1001],[111.577495,27.100273],[111.577821,27.100767],[111.578147,27.101056],[111.578536,27.101053],[111.57912,27.100702],[111.579507,27.100351],[111.580025,27.100145],[111.581991,27.100558],[111.582773,27.101133],[111.583856,27.103164],[111.584182,27.103512],[111.584636,27.103627],[111.585122,27.103535],[111.587964,27.102129],[111.588784,27.101891],[111.588041,27.102765],[111.588144,27.103171],[111.589049,27.103859],[111.588948,27.104094],[111.588531,27.104376],[111.585968,27.104343],[111.58571,27.104858],[111.585817,27.105372],[111.586185,27.105698],[111.589854,27.1076],[111.591323,27.108577],[111.592895,27.108945],[111.594303,27.108469],[111.595088,27.1087],[111.59504,27.109169],[111.59468,27.110293],[111.593954,27.11142],[111.593623,27.112898],[111.594955,27.118136],[111.594966,27.1201],[111.594817,27.12146],[111.594561,27.122396],[111.593884,27.12268],[111.592574,27.122594],[111.591369,27.122178],[111.590582,27.121478],[111.59005,27.120077],[111.589473,27.119564],[111.5878,27.119432],[111.586911,27.11967],[111.586392,27.120094],[111.58585,27.121759],[111.586062,27.122226],[111.588268,27.123993],[111.588688,27.124462],[111.589108,27.125114],[111.58974,27.125627],[111.59058,27.125996],[111.590737,27.126511],[111.590534,27.127027],[111.589961,27.127778],[111.585738,27.130421],[111.584282,27.131739],[111.583655,27.132023],[111.583607,27.132443],[111.583895,27.132771],[111.585962,27.132784],[111.586434,27.133437],[111.586753,27.134396],[111.586655,27.135379],[111.586158,27.135897],[111.58522,27.136416],[111.584623,27.137074],[111.584053,27.137968],[111.583425,27.138433],[111.582927,27.13905],[111.577062,27.14138],[111.575346,27.14362],[111.574983,27.148935],[111.577351,27.154871],[111.583292,27.165237],[111.584827,27.170739],[111.586095,27.178672],[111.590936,27.187317],[111.592211,27.18869],[111.592585,27.189592],[111.593995,27.19069],[111.59297,27.192575],[111.594098,27.194635],[111.595989,27.195901],[111.598231,27.199751],[111.597437,27.200018],[111.595731,27.200156],[111.592042,27.200105],[111.588476,27.200231],[111.586419,27.199985],[111.584398,27.199362],[111.580714,27.197439],[111.579126,27.197188],[111.577401,27.197229],[111.572809,27.198037],[111.56827,27.197882],[111.565335,27.19714],[111.561544,27.195166],[111.557435,27.1925],[111.554713,27.190367],[111.552419,27.189891],[111.550339,27.19059],[111.549377,27.192517],[111.548739,27.195246],[111.548791,27.197224],[111.547619,27.200115],[111.546749,27.201156],[111.545579,27.201596],[111.544311,27.201674],[111.542391,27.200877],[111.540626,27.199776],[111.539352,27.19912],[111.538551,27.199264],[111.536745,27.20052],[111.535619,27.201855],[111.53427,27.202781],[111.533537,27.202877],[111.532525,27.202345],[111.529807,27.200161],[111.52778,27.196475],[111.526608,27.195357],[111.523142,27.193495],[111.521968,27.191894],[111.521297,27.191457],[111.52037,27.191258],[111.519873,27.191533],[111.519731,27.192007],[111.521008,27.194411],[111.521596,27.197243],[111.521461,27.197741],[111.520914,27.198017],[111.519801,27.198038],[111.519252,27.198213],[111.516185,27.199497],[111.508376,27.203111],[111.507381,27.203664],[111.506511,27.204561],[111.506085,27.205794],[111.505394,27.206812],[111.504532,27.207046],[111.503601,27.206918],[111.502726,27.206337],[111.501143,27.202869],[111.499313,27.200679],[111.496116,27.198229],[111.492757,27.195886],[111.490944,27.195731],[111.489025,27.195789],[111.487905,27.19622],[111.486945,27.198683],[111.486433,27.201545],[111.485027,27.204304],[111.479697,27.209775],[111.475216,27.213213],[111.47463,27.213849],[111.474729,27.214412],[111.476957,27.21679],[111.477116,27.217289],[111.476869,27.217695],[111.475166,27.217855],[111.473876,27.218225],[111.473388,27.218715],[111.473266,27.219424],[111.473705,27.220741],[111.478409,27.225054],[111.480357,27.22627],[111.481452,27.227489],[111.481527,27.228246],[111.480796,27.229103],[111.479968,27.229423],[111.478365,27.229616],[111.476283,27.229196],[111.475559,27.22941],[111.475076,27.229679],[111.47463,27.230376],[111.474418,27.232409],[111.473565,27.234817],[111.471586,27.237653],[111.469885,27.239586],[111.468547,27.242134]]]]}}]}
