# Supplementary material for: The influence of extreme rainfall on crime: Spatiotemporal dynamics in Hunan Province, China
Source: PLoS One. 2026 Apr 22;21(4):e0345811. doi: 10.1371/journal.pone.0345811 (PMC13102242; doi:10.1371/journal.pone.0345811)
Supplement: S1 Data — S1 Raw Data. This is the original data1 required to replicate the manuscript’s results. S2 Raw Data. This is the original data1 required to replicate the manuscript’s results. (ZIP) [file pone.0345811.s001.zip › S1 Raw Data/S1_Hunan administrative boundary GeoJSON/430511.json]

{"type":"FeatureCollection","features":[{"type":"Feature","properties":{"adcode":430511,"name":"北塔区","center":[111.452315,27.245688],"centroid":[111.420079,27.248192],"childrenNum":0,"level":"district","acroutes":[100000,430000,430500],"parent":{"adcode":430500}},"geometry":{"type":"MultiPolygon","coordinates":[[[[111.485467,27.289802],[111.484653,27.290104],[111.483473,27.29071],[111.482173,27.291559],[111.480159,27.292673],[111.478989,27.293361],[111.478396,27.293977],[111.477791,27.294877],[111.477186,27.295972],[111.475528,27.299048],[111.475271,27.299339],[111.474784,27.299596],[111.474053,27.299674],[111.472713,27.299572],[111.471412,27.299289],[111.47011,27.298787],[111.46893,27.298358],[111.467628,27.298329],[111.466857,27.298515],[111.466249,27.299028],[111.465886,27.299176],[111.465031,27.298962],[111.464177,27.298603],[111.463523,27.297843],[111.463127,27.29557],[111.463001,27.294735],[111.463201,27.293678],[111.463157,27.29295],[111.46283,27.292442],[111.462259,27.292155],[111.461121,27.291943],[111.460349,27.29191],[111.459981,27.291621],[111.459938,27.291185],[111.460181,27.290746],[111.460708,27.290308],[111.460623,27.28969],[111.460175,27.289328],[111.459116,27.288933],[111.457287,27.288616],[111.456392,27.288147],[111.455535,27.287789],[111.45517,27.287899],[111.454887,27.288519],[111.455013,27.289282],[111.455059,27.29023],[111.454818,27.291103],[111.454007,27.291653],[111.452728,27.292225],[111.451672,27.292338],[111.450696,27.292161],[111.449758,27.291693],[111.449146,27.291041],[111.448452,27.290389],[111.447476,27.290249],[111.446216,27.290473],[111.445444,27.290768],[111.444878,27.291353],[111.444312,27.292266],[111.443948,27.292922],[111.442813,27.293801],[111.442653,27.294529],[111.442779,27.295366],[111.442457,27.296058],[111.441684,27.296389],[111.440383,27.296431],[111.439285,27.296873],[111.438476,27.297459],[111.437458,27.297646],[111.436441,27.297577],[111.434965,27.297248],[111.434009,27.296615],[111.43299,27.29614],[111.431972,27.295966],[111.43121,27.296172],[111.430421,27.296554],[111.429573,27.296532],[111.428781,27.296181],[111.427986,27.29568],[111.427562,27.295126],[111.427447,27.294671],[111.427472,27.294064],[111.427215,27.293435],[111.426393,27.292957],[111.425319,27.292608],[111.424979,27.29228],[111.425033,27.291952],[111.42543,27.291799],[111.426827,27.291452],[111.427277,27.291073],[111.427672,27.290489],[111.427895,27.289857],[111.428146,27.289224],[111.428708,27.288414],[111.429498,27.287829],[111.430342,27.287523],[111.430568,27.287243],[111.430595,27.286788],[111.429502,27.285441],[111.428536,27.283753],[111.428023,27.283124],[111.427287,27.282646],[111.426666,27.282624],[111.426044,27.282828],[111.425537,27.282957],[111.42497,27.282756],[111.424545,27.282403],[111.424402,27.281975],[111.424655,27.281494],[111.424596,27.281065],[111.424255,27.280814],[111.423607,27.280816],[111.423012,27.280895],[111.42211,27.2811],[111.420485,27.281193],[111.419918,27.281069],[111.419353,27.280768],[111.41904,27.280289],[111.418696,27.279331],[111.418297,27.278323],[111.417812,27.276983],[111.417442,27.276303],[111.417131,27.276026],[111.416055,27.275929],[111.415464,27.276133],[111.415407,27.276487],[111.415013,27.276817],[111.414476,27.276768],[111.414037,27.276579],[111.413414,27.276506],[111.413019,27.276733],[111.412738,27.277114],[111.412371,27.277317],[111.411777,27.277268],[111.411239,27.277044],[111.41053,27.27654],[111.410133,27.276111],[111.409905,27.275708],[111.409932,27.275381],[111.410382,27.27462],[111.41055,27.274191],[111.410463,27.273761],[111.41015,27.273332],[111.409838,27.273106],[111.409103,27.272856],[111.408254,27.272808],[111.407206,27.272786],[111.404733,27.272526],[111.404052,27.272427],[111.403799,27.272581],[111.403687,27.272935],[111.403775,27.273666],[111.403976,27.274827],[111.403779,27.275233],[111.403468,27.275284],[111.40293,27.274958],[111.402219,27.273948],[111.401794,27.273418],[111.401282,27.272965],[111.400658,27.272538],[111.400119,27.272083],[111.399693,27.271984],[111.397884,27.271938],[111.39661,27.272143],[111.396062,27.272965],[111.395664,27.272965],[111.39524,27.27279],[111.394842,27.272487],[111.394077,27.272034],[111.393285,27.271759],[111.392717,27.271532],[111.392319,27.27113],[111.392119,27.2706],[111.392031,27.269589],[111.391802,27.268908],[111.391405,27.26858],[111.390272,27.268405],[111.389153,27.268396],[111.388926,27.268067],[111.388585,27.26769],[111.388303,27.26769],[111.387793,27.267867],[111.387171,27.268272],[111.386102,27.26979],[111.385679,27.270347],[111.385368,27.270499],[111.384603,27.270424],[111.382789,27.269873],[111.381996,27.269594],[111.381258,27.269167],[111.380676,27.268472],[111.38022,27.267894],[111.379822,27.267514],[111.37917,27.267211],[111.378435,27.267112],[111.377554,27.266759],[111.376929,27.266104],[111.375536,27.264387],[111.37454,27.263126],[111.373701,27.262434],[111.373361,27.262004],[111.373161,27.261599],[111.373246,27.26117],[111.373611,27.260639],[111.373697,27.260311],[111.37344,27.260057],[111.372562,27.259705],[111.372051,27.259403],[111.371907,27.2591],[111.371906,27.258847],[111.372045,27.257963],[111.371874,27.257762],[111.371336,27.257585],[111.369806,27.257385],[111.369267,27.25721],[111.368841,27.256856],[111.368586,27.256503],[111.368188,27.256477],[111.367735,27.25668],[111.367056,27.257135],[111.366464,27.257464],[111.366097,27.257616],[111.365613,27.257465],[111.364778,27.256845],[111.363506,27.256024],[111.364861,27.255843],[111.365185,27.255719],[111.365529,27.255323],[111.36538,27.254798],[111.364444,27.254098],[111.361588,27.252918],[111.360702,27.252174],[111.360255,27.251034],[111.360398,27.249587],[111.361132,27.248227],[111.362256,27.246999],[111.363828,27.245946],[111.364858,27.245681],[111.36594,27.245593],[111.366822,27.245154],[111.367213,27.244584],[111.367309,27.243574],[111.366538,27.24088],[111.365205,27.23869],[111.364808,27.237769],[111.364904,27.237156],[111.365392,27.236279],[111.366342,27.23402],[111.366782,27.232881],[111.366631,27.231697],[111.365743,27.23082],[111.365397,27.230339],[111.365346,27.229506],[111.365736,27.228629],[111.365783,27.22784],[111.365239,27.226921],[111.364207,27.226483],[111.362436,27.226134],[111.361157,27.225828],[111.360565,27.225303],[111.359727,27.224382],[111.357875,27.221644],[111.357087,27.220593],[111.356493,27.219937],[111.355951,27.219192],[111.355407,27.218184],[111.355356,27.217176],[111.355694,27.215992],[111.356135,27.215335],[111.356577,27.215159],[111.357215,27.215421],[111.357661,27.216034],[111.358005,27.21621],[111.358496,27.216034],[111.358691,27.215464],[111.358661,27.213908],[111.359198,27.212593],[111.359637,27.211978],[111.359734,27.211409],[111.359388,27.210926],[111.357962,27.210708],[111.357518,27.210359],[111.357566,27.209831],[111.358204,27.209393],[111.358792,27.208866],[111.358985,27.208034],[111.358641,27.207464],[111.358049,27.207377],[111.35702,27.207422],[111.356624,27.207072],[111.356623,27.206545],[111.357013,27.205624],[111.357257,27.204967],[111.357157,27.20466],[111.35652,27.20501],[111.355735,27.205494],[111.355096,27.205494],[111.354702,27.2051],[111.354768,27.202624],[111.35383,27.201178],[111.353186,27.20017],[111.353036,27.199294],[111.353576,27.198416],[111.354458,27.197934],[111.356129,27.198064],[111.358094,27.198369],[111.358881,27.198281],[111.359469,27.197753],[111.360254,27.197403],[111.36163,27.197446],[111.362908,27.197664],[111.363793,27.198189],[111.365074,27.198889],[111.366105,27.199195],[111.369963,27.199606],[111.371633,27.199867],[111.372518,27.199691],[111.373007,27.199164],[111.373347,27.198507],[111.373642,27.198199],[111.373938,27.198287],[111.374135,27.198812],[111.374236,27.199558],[111.37463,27.199951],[111.375367,27.200037],[111.376691,27.199686],[111.377279,27.199246],[111.377375,27.198588],[111.376288,27.196399],[111.376481,27.195566],[111.377215,27.194688],[111.377948,27.194117],[111.37898,27.193983],[111.380109,27.194113],[111.380556,27.194138],[111.380973,27.194087],[111.381391,27.193997],[111.381579,27.193861],[111.381832,27.193578],[111.382033,27.193578],[111.382224,27.19377],[111.382364,27.194233],[111.382465,27.194299],[111.382719,27.194299],[111.383093,27.194118],[111.383476,27.194085],[111.384267,27.193329],[111.385344,27.193356],[111.386519,27.194162],[111.388451,27.197315],[111.389579,27.199716],[111.390509,27.201684],[111.390569,27.201716],[111.392384,27.203443],[111.395239,27.207014],[111.398216,27.208738],[111.399386,27.209033],[111.400632,27.209226],[111.402135,27.209526],[111.403782,27.209565],[111.405284,27.209387],[111.406298,27.208823],[111.407023,27.207824],[111.407453,27.206567],[111.407611,27.203067],[111.407823,27.201414],[111.408446,27.199725],[111.409651,27.198379],[111.410907,27.197552],[111.412188,27.196739],[111.414012,27.195794],[111.415771,27.194981],[111.417562,27.194327],[111.420265,27.194196],[111.422513,27.194815],[111.425247,27.196539],[111.426155,27.197542],[111.428097,27.199442],[111.429509,27.20147],[111.430337,27.202851],[111.430681,27.204237],[111.430879,27.205751],[111.430982,27.206919],[111.430841,27.208305],[111.430652,27.209517],[111.430318,27.210472],[111.429884,27.21134],[111.429406,27.212122],[111.427853,27.214016],[111.423877,27.220115],[111.420613,27.226787],[111.42114,27.229555],[111.422797,27.231036],[111.423174,27.231686],[111.42372,27.232885],[111.426154,27.235434],[111.427402,27.236749],[111.42851,27.237486],[111.429616,27.238057],[111.430676,27.238546],[111.431921,27.239076],[111.433672,27.239563],[111.435376,27.239884],[111.436895,27.240127],[111.438759,27.240356],[111.439886,27.240572],[111.442228,27.241438],[111.443658,27.242131],[111.446043,27.242735],[111.447346,27.242472],[111.448733,27.241731],[111.450901,27.239947],[111.452678,27.239292],[111.458433,27.23971],[111.465903,27.241058],[111.466847,27.241408],[111.467458,27.241508],[111.470039,27.242993],[111.473395,27.24482],[111.474945,27.246079],[111.474954,27.24781],[111.474697,27.24839],[111.473866,27.249142],[111.47292,27.248989],[111.471784,27.248674],[111.470949,27.248573],[111.470291,27.24879],[111.469876,27.249006],[111.469399,27.24933],[111.468983,27.249814],[111.468332,27.250674],[111.466375,27.253947],[111.465544,27.255344],[111.464775,27.256953],[111.464691,27.25747],[111.464715,27.262985],[111.464982,27.26388],[111.465403,27.264815],[111.466065,27.265746],[111.466845,27.266355],[111.467771,27.266833],[111.468877,27.267175],[111.469953,27.267248],[111.470996,27.267081],[111.471653,27.266864],[111.472032,27.266682],[111.473759,27.265321],[111.474069,27.26486],[111.475912,27.261354],[111.478332,27.256271],[111.479414,27.254814],[111.48079,27.253877],[111.481638,27.25342],[111.483865,27.25293],[111.48535,27.252825],[111.486519,27.252914],[111.487501,27.253169],[111.488325,27.253663],[111.49134,27.257046],[111.493606,27.259648],[111.494408,27.260809],[111.495023,27.261923],[111.495721,27.263703],[111.495755,27.2657],[111.49568,27.266629],[111.495551,27.267272],[111.495262,27.26794],[111.494893,27.268466],[111.493385,27.269617],[111.49254,27.27024],[111.491931,27.27091],[111.491512,27.27217],[111.491153,27.27315],[111.491678,27.275454],[111.493499,27.279308],[111.493122,27.281964],[111.492362,27.28416],[111.491338,27.285783],[111.489543,27.28764],[111.485467,27.289802]]]]}}]}
