# Supplementary material for: The influence of extreme rainfall on crime: Spatiotemporal dynamics in Hunan Province, China
Source: PLoS One. 2026 Apr 22;21(4):e0345811. doi: 10.1371/journal.pone.0345811 (PMC13102242; doi:10.1371/journal.pone.0345811)
Supplement: S1 Data — S1 Raw Data. This is the original data1 required to replicate the manuscript’s results. S2 Raw Data. This is the original data1 required to replicate the manuscript’s results. (ZIP) [file pone.0345811.s001.zip › S1 Raw Data/S1_Hunan administrative boundary GeoJSON/430522.json]

{"type":"FeatureCollection","features":[{"type":"Feature","properties":{"adcode":430522,"name":"新邵县","center":[111.459762,27.311429],"centroid":[111.464608,27.425567],"childrenNum":0,"level":"district","acroutes":[100000,430000,430500],"parent":{"adcode":430500}},"geometry":{"type":"MultiPolygon","coordinates":[[[[111.319268,27.551424],[111.317195,27.553708],[111.312785,27.5569],[111.303717,27.564204],[111.300881,27.56708],[111.298843,27.567205],[111.297311,27.566726],[111.295772,27.566075],[111.294156,27.564976],[111.29286,27.563869],[111.288229,27.561464],[111.286939,27.560642],[111.285518,27.559539],[111.284104,27.558771],[111.279805,27.556928],[111.278384,27.55577],[111.277635,27.55358],[111.276498,27.551175],[111.27577,27.549889],[111.273337,27.546041],[111.272061,27.544517],[111.271368,27.542865],[111.270695,27.541773],[111.269919,27.541181],[111.268691,27.541578],[111.266022,27.543566],[111.264573,27.543668],[111.263457,27.543173],[111.262341,27.542182],[111.261003,27.542182],[111.259665,27.542982],[111.257668,27.543878],[111.256774,27.543781],[111.256101,27.542787],[111.256316,27.539415],[111.256205,27.538421],[111.255643,27.537828],[111.254534,27.538327],[111.253196,27.539122],[111.252309,27.539025],[111.252087,27.538331],[111.252295,27.532378],[111.251678,27.530889],[111.25095,27.530644],[111.249113,27.530846],[111.248613,27.530601],[111.248225,27.529903],[111.248163,27.528663],[111.247823,27.526979],[111.247102,27.525989],[111.246097,27.525447],[111.244648,27.5251],[111.243483,27.525349],[111.242256,27.52595],[111.238533,27.528437],[111.229936,27.533146],[111.226455,27.534842],[111.224708,27.535513],[111.223807,27.536183],[111.223412,27.537212],[111.224417,27.540105],[111.224999,27.54474],[111.224999,27.546345],[111.224604,27.547862],[111.223959,27.549199],[111.222192,27.551077],[111.220791,27.551748],[111.21919,27.552021],[111.217491,27.552114],[111.214947,27.551986],[111.212243,27.551997],[111.207951,27.553124],[111.205601,27.553128],[111.204152,27.552777],[111.202356,27.551623],[111.201926,27.551116],[111.199867,27.549978],[111.198078,27.549281],[111.197392,27.549179],[111.197704,27.546751],[111.197898,27.544151],[111.19941,27.53844],[111.2009,27.535049],[111.202294,27.53255],[111.202786,27.530051],[111.202585,27.527287],[111.201684,27.525416],[111.197475,27.519638],[111.196775,27.518125],[111.196872,27.516608],[111.198564,27.514374],[111.201399,27.508927],[111.20149,27.50456],[111.201191,27.502509],[111.20029,27.500821],[111.198786,27.499397],[111.195992,27.498606],[111.192997,27.498259],[111.191194,27.497549],[111.189995,27.496394],[111.186944,27.49168],[111.186438,27.489987],[111.187138,27.488111],[111.188234,27.487308],[111.190528,27.486232],[111.191728,27.485514],[111.191825,27.48489],[111.19152,27.484445],[111.187831,27.484543],[111.186632,27.484102],[111.185932,27.483033],[111.185329,27.480007],[111.184226,27.478583],[111.183526,27.477425],[111.183325,27.476001],[111.183519,27.474929],[111.185266,27.473322],[111.188254,27.471348],[111.192442,27.469019],[111.19344,27.468212],[111.193537,27.467233],[111.192636,27.466074],[111.190043,27.465013],[111.189045,27.465017],[111.187748,27.46529],[111.186549,27.465025],[111.18555,27.464136],[111.185648,27.463067],[111.187242,27.461635],[111.188241,27.460473],[111.188636,27.45958],[111.188234,27.45887],[111.187235,27.45816],[111.182445,27.456658],[111.179394,27.45221],[111.178292,27.451859],[111.177494,27.451949],[111.174603,27.453295],[111.172711,27.453747],[111.170513,27.454021],[111.168918,27.453935],[111.168017,27.453225],[111.167511,27.451356],[111.167012,27.450022],[111.16611,27.449132],[111.160723,27.44781],[111.158623,27.446924],[111.156827,27.445769],[111.156425,27.443811],[111.156626,27.443007],[111.157624,27.442824],[111.158817,27.443089],[111.161216,27.444423],[111.162415,27.444685],[111.163309,27.444146],[111.164107,27.442808],[111.164703,27.44129],[111.164703,27.440042],[111.163705,27.439332],[111.154262,27.43374],[111.152965,27.432586],[111.152764,27.431251],[111.153659,27.429554],[111.154657,27.428215],[111.158144,27.425796],[111.15994,27.425078],[111.164932,27.424618],[111.16722,27.424255],[111.168419,27.423716],[111.169313,27.422912],[111.169611,27.421749],[111.169611,27.420501],[111.169112,27.419435],[111.164266,27.415705],[111.163268,27.415084],[111.16247,27.413839],[111.162262,27.412056],[111.161867,27.410721],[111.161361,27.409741],[111.158269,27.407521],[111.157472,27.407345],[111.156473,27.407704],[111.15508,27.408598],[111.153582,27.408871],[111.151287,27.40834],[111.148986,27.407454],[111.147689,27.406479],[111.146989,27.405234],[111.145887,27.402205],[111.146088,27.400776],[111.146982,27.397654],[111.147426,27.394621],[111.146927,27.393642],[111.146025,27.392307],[111.146025,27.390702],[111.146816,27.389188],[111.147911,27.388114],[111.148611,27.387755],[111.152702,27.387654],[111.156397,27.38836],[111.158886,27.388352],[111.160287,27.388079],[111.160987,27.387541],[111.161035,27.386955],[111.160183,27.385671],[111.159683,27.384605],[111.159683,27.383711],[111.160481,27.383176],[111.161278,27.382993],[111.161576,27.382193],[111.161174,27.381478],[111.161174,27.380768],[111.162165,27.378535],[111.162665,27.378176],[111.166256,27.379768],[111.167857,27.379764],[111.168946,27.37896],[111.169743,27.377797],[111.171636,27.375384],[111.172135,27.37458],[111.172135,27.373065],[111.171927,27.371371],[111.172225,27.369946],[111.173321,27.368872],[111.175213,27.367974],[111.176711,27.367701],[111.178305,27.367252],[111.178999,27.366713],[111.179151,27.364839],[111.180642,27.36341],[111.181536,27.361981],[111.183325,27.359658],[111.183526,27.358854],[111.182625,27.357519],[111.18103,27.356277],[111.178631,27.355125],[111.176739,27.354418],[111.175047,27.354422],[111.173147,27.354965],[111.172357,27.354914],[111.168495,27.353298],[111.161548,27.353743],[111.155884,27.354879],[111.151239,27.355555],[111.147904,27.355547],[111.146115,27.352786],[111.14536,27.348655],[111.145907,27.340388],[111.147717,27.33626],[111.153132,27.333979],[111.159566,27.333995],[111.172419,27.336319],[111.175505,27.336783],[111.179623,27.336791],[111.182722,27.33496],[111.185301,27.331749],[111.187894,27.326477],[111.190743,27.321657],[111.191312,27.320794],[111.190237,27.318712],[111.190036,27.317466],[111.191028,27.316658],[111.193725,27.31549],[111.196609,27.315126],[111.202592,27.314927],[111.203888,27.314302],[111.204783,27.313048],[111.20488,27.311447],[111.203874,27.309576],[111.203174,27.307349],[111.203077,27.305654],[111.203167,27.304584],[111.203667,27.304138],[111.204665,27.303955],[111.206759,27.304041],[111.211043,27.304025],[111.213539,27.303841],[111.215231,27.303478],[111.215931,27.302853],[111.216125,27.301783],[111.216077,27.300177],[111.215675,27.299646],[111.214475,27.29911],[111.213775,27.298579],[111.21338,27.297419],[111.214073,27.296618],[111.215265,27.295723],[111.215765,27.294559],[111.216257,27.292953],[111.216659,27.292153],[111.21765,27.291613],[111.219349,27.291699],[111.220847,27.291606],[111.222136,27.291066],[111.222836,27.289726],[111.222829,27.28714],[111.223128,27.285714],[111.223925,27.284733],[111.225616,27.283924],[111.232147,27.282123],[111.232543,27.280517],[111.231738,27.27838],[111.229138,27.27491],[111.227939,27.273574],[111.227336,27.272241],[111.227433,27.271171],[111.228431,27.26983],[111.22952,27.268045],[111.230809,27.265008],[111.232307,27.263488],[111.233548,27.261882],[111.234345,27.261167],[111.235344,27.260628],[111.236938,27.260448],[111.237832,27.260714],[111.239337,27.262402],[111.240841,27.265786],[111.24114,27.266677],[111.241639,27.267392],[111.243039,27.267834],[111.244135,27.267384],[111.245029,27.266759],[111.247026,27.264614],[111.248121,27.264301],[111.25036,27.262648],[111.252184,27.262331],[111.254493,27.263984],[111.255165,27.263863],[111.256226,27.263105],[111.257703,27.263543],[111.258361,27.263515],[111.258687,27.263004],[111.258195,27.262464],[111.258167,27.261905],[111.25877,27.261831],[111.260517,27.262367],[111.260954,27.262316],[111.261744,27.261581],[111.262784,27.261456],[111.263935,27.26248],[111.264885,27.263105],[111.266112,27.263445],[111.266799,27.263246],[111.266521,27.262613],[111.265676,27.262199],[111.265696,27.261464],[111.268435,27.261292],[111.26797,27.262292],[111.269073,27.263562],[111.268747,27.264832],[111.267735,27.266642],[111.26752,27.267838],[111.26804,27.268107],[111.270203,27.267712],[111.271021,27.267197],[111.270362,27.266442],[111.27039,27.266075],[111.271541,27.265196],[111.271874,27.263179],[111.273101,27.262175],[111.273565,27.260295],[111.273863,27.259877],[111.27455,27.259709],[111.277309,27.259654],[111.277559,27.259096],[111.277427,27.255735],[111.277198,27.254222],[111.277635,27.253366],[111.2788,27.252694],[111.278821,27.25201],[111.278467,27.251889],[111.277538,27.252354],[111.277018,27.252303],[111.276117,27.251428],[111.274661,27.250842],[111.274467,27.250376],[111.276408,27.250158],[111.276609,27.247945],[111.276415,27.247336],[111.275486,27.245847],[111.275645,27.245335],[111.276574,27.244553],[111.276983,27.244967],[111.277649,27.246234],[111.278495,27.246308],[111.278793,27.24594],[111.278682,27.244963],[111.279035,27.244256],[111.279888,27.244498],[111.280658,27.245182],[111.280956,27.245768],[111.281725,27.246159],[111.282627,27.246108],[111.283424,27.246374],[111.283972,27.246937],[111.283098,27.247867],[111.28348,27.248989],[111.284429,27.249196],[111.285192,27.248852],[111.285899,27.247852],[111.28678,27.247777],[111.287244,27.248778],[111.288208,27.249485],[111.289359,27.24929],[111.289906,27.250361],[111.291855,27.252682],[111.292375,27.252413],[111.292097,27.251361],[111.292319,27.250826],[111.293532,27.249153],[111.293997,27.248735],[111.294704,27.248809],[111.295203,27.249345],[111.296243,27.250982],[111.296957,27.251006],[111.298268,27.250001],[111.301457,27.249012],[111.302386,27.248328],[111.302386,27.247668],[111.301616,27.246839],[111.299453,27.246839],[111.298386,27.2463],[111.297803,27.245057],[111.29824,27.244619],[111.299252,27.244397],[111.299536,27.244017],[111.299564,27.242477],[111.299148,27.241406],[111.299315,27.241137],[111.300569,27.240597],[111.302601,27.240402],[111.303779,27.240891],[111.303883,27.241305],[111.30301,27.241817],[111.302774,27.244236],[111.303128,27.244432],[111.303731,27.243576],[111.304251,27.244553],[111.305104,27.245456],[111.304806,27.245823],[111.303842,27.245847],[111.30371,27.246456],[111.304341,27.246824],[111.306393,27.24648],[111.307572,27.246554],[111.309575,27.247066],[111.314103,27.24723],[111.314609,27.248028],[111.31402,27.251119],[111.314408,27.251998],[111.315614,27.253073],[111.317313,27.253679],[111.318055,27.25373],[111.3189,27.253214],[111.320134,27.253116],[111.320682,27.2528],[111.320488,27.251971],[111.320897,27.251701],[111.321667,27.251776],[111.321611,27.252874],[111.321972,27.253214],[111.323123,27.253362],[111.324066,27.253788],[111.325605,27.253542],[111.325487,27.252421],[111.325951,27.252006],[111.327102,27.25149],[111.327948,27.251416],[111.32853,27.253077],[111.328946,27.253784],[111.330042,27.254226],[111.330915,27.254054],[111.333037,27.253331],[111.33459,27.253233],[111.337127,27.253273],[111.338777,27.252624],[111.341135,27.252448],[111.341828,27.252667],[111.342764,27.25407],[111.343506,27.254683],[111.344289,27.254859],[111.346702,27.254289],[111.34788,27.254199],[111.349794,27.254636],[111.350487,27.255774],[111.352144,27.258076],[111.353226,27.258865],[111.354307,27.259389],[111.355937,27.259694],[111.357115,27.259385],[111.359417,27.258509],[111.360055,27.257849],[111.360637,27.256184],[111.361129,27.255262],[111.361719,27.255133],[111.36235,27.255594],[111.363508,27.256024],[111.365615,27.257466],[111.366094,27.257614],[111.368187,27.256477],[111.368582,27.256501],[111.369269,27.257208],[111.371335,27.257583],[111.372042,27.257962],[111.372049,27.259404],[111.373699,27.260311],[111.373158,27.261601],[111.373699,27.262433],[111.374538,27.263125],[111.37693,27.266102],[111.377554,27.266759],[111.379821,27.267513],[111.381256,27.269166],[111.381998,27.269596],[111.384605,27.270424],[111.385679,27.270346],[111.38717,27.268271],[111.388584,27.267689],[111.389153,27.268396],[111.391406,27.26858],[111.391801,27.268908],[111.39212,27.2706],[111.392716,27.271534],[111.394075,27.272034],[111.39524,27.272788],[111.396065,27.272964],[111.396613,27.272144],[111.397881,27.271937],[111.400121,27.272085],[111.401792,27.273418],[111.402929,27.274957],[111.403469,27.275285],[111.403976,27.274828],[111.403684,27.272933],[111.404052,27.272429],[111.407206,27.272785],[111.409106,27.272855],[111.409841,27.273105],[111.410465,27.273761],[111.410548,27.274191],[111.409903,27.275707],[111.410527,27.27654],[111.411775,27.27727],[111.412372,27.277317],[111.413411,27.276504],[111.415013,27.276817],[111.415464,27.276133],[111.416053,27.27593],[111.417128,27.276028],[111.417814,27.276985],[111.419041,27.280291],[111.419353,27.280767],[111.420483,27.281193],[111.422112,27.2811],[111.424255,27.280814],[111.424657,27.281494],[111.424546,27.282405],[111.425537,27.282955],[111.426667,27.282623],[111.427284,27.282647],[111.428026,27.283123],[111.428532,27.283753],[111.429503,27.28544],[111.430598,27.286788],[111.430342,27.287523],[111.429496,27.287828],[111.428706,27.288414],[111.428144,27.289222],[111.427673,27.290488],[111.426827,27.291453],[111.425031,27.291953],[111.425322,27.292606],[111.42639,27.292957],[111.427215,27.293434],[111.427472,27.294063],[111.427562,27.295126],[111.427985,27.29568],[111.429572,27.296532],[111.430418,27.296556],[111.431971,27.295966],[111.43299,27.296141],[111.434966,27.297247],[111.436443,27.297575],[111.437462,27.297645],[111.438474,27.297458],[111.439286,27.296872],[111.440381,27.296431],[111.441684,27.296388],[111.442454,27.296059],[111.44278,27.295368],[111.442655,27.294528],[111.442814,27.293801],[111.443951,27.292922],[111.44488,27.291352],[111.445442,27.29077],[111.447473,27.29025],[111.448451,27.290391],[111.449761,27.291692],[111.450697,27.29216],[111.451675,27.292336],[111.452729,27.292223],[111.454004,27.291652],[111.454816,27.291102],[111.455058,27.29023],[111.454885,27.288519],[111.455537,27.287789],[111.457291,27.288617],[111.459114,27.288933],[111.460625,27.289691],[111.460709,27.290309],[111.459939,27.291184],[111.460348,27.29191],[111.462262,27.292153],[111.463156,27.29295],[111.463003,27.294735],[111.463523,27.297841],[111.464175,27.298603],[111.465888,27.299177],[111.466858,27.298513],[111.467628,27.298329],[111.468931,27.29836],[111.471413,27.29929],[111.47271,27.299571],[111.474783,27.299595],[111.475524,27.299048],[111.477792,27.294876],[111.478991,27.29336],[111.482173,27.291559],[111.48347,27.290711],[111.485466,27.289805],[111.486694,27.291754],[111.489169,27.294188],[111.490666,27.29579],[111.492171,27.297599],[111.492067,27.298626],[111.49077,27.299075],[111.489931,27.299759],[111.490091,27.30079],[111.490992,27.30188],[111.491935,27.302701],[111.49398,27.303619],[111.494881,27.304275],[111.497565,27.305474],[111.499097,27.305919],[111.499312,27.305341],[111.499617,27.302658],[111.500095,27.301361],[111.500678,27.300974],[111.502334,27.300775],[111.503777,27.300861],[111.505052,27.299513],[111.505801,27.299122],[111.508553,27.299868],[111.510689,27.299919],[111.516651,27.298021],[111.525269,27.299907],[111.532854,27.300689],[111.536778,27.298681],[111.537346,27.296239],[111.534143,27.291793],[111.524347,27.283049],[111.523647,27.277872],[111.526385,27.276962],[111.535669,27.277251],[111.540438,27.278775],[111.542747,27.280584],[111.544148,27.285749],[111.54509,27.294551],[111.547108,27.29527],[111.549437,27.294223],[111.549951,27.289023],[111.551101,27.284061],[111.555414,27.280295],[111.562257,27.276247],[111.569945,27.276676],[111.575201,27.276575],[111.580227,27.275789],[111.584824,27.277778],[111.588464,27.284022],[111.591389,27.286781],[111.600596,27.286757],[111.600035,27.289816],[111.600666,27.293368],[111.601179,27.295649],[111.60183,27.299818],[111.601602,27.30397],[111.598142,27.306228],[111.59539,27.307521],[111.594627,27.31147],[111.595833,27.313935],[111.597483,27.315455],[111.603349,27.318126],[111.60945,27.320556],[111.61474,27.322345],[111.618068,27.321934],[111.62021,27.319294],[111.622054,27.312302],[111.622706,27.306752],[111.623753,27.303248],[111.626221,27.301736],[111.62975,27.3004],[111.633951,27.301329],[111.637265,27.304373],[111.639525,27.307244],[111.643165,27.31142],[111.649093,27.314556],[111.65222,27.315083],[111.65423,27.314287],[111.655568,27.311228],[111.65491,27.301611],[111.656927,27.301044],[111.658231,27.302134],[111.659721,27.301747],[111.666377,27.306142],[111.667639,27.305345],[111.668498,27.305271],[111.668942,27.305705],[111.670135,27.305556],[111.67028,27.304345],[111.670613,27.303837],[111.670419,27.302146],[111.66967,27.301533],[111.672423,27.300697],[111.67505,27.297571],[111.677199,27.29493],[111.681442,27.292871],[111.686607,27.292828],[111.690171,27.29563],[111.691717,27.299228],[111.691877,27.301517],[111.692369,27.304939],[111.691599,27.312337],[111.689388,27.321642],[111.68606,27.33676],[111.686552,27.340181],[111.689006,27.341887],[111.69352,27.343723],[111.696924,27.344234],[111.70315,27.344594],[111.71045,27.345359],[111.7154,27.346015],[111.721723,27.347749],[111.725869,27.351665],[111.728656,27.358178],[111.727568,27.364671],[111.728268,27.371074],[111.728781,27.374717],[111.730549,27.377844],[111.732788,27.380252],[111.73968,27.382638],[111.747542,27.384281],[111.754163,27.386678],[111.760125,27.389043],[111.761387,27.390511],[111.761997,27.390745],[111.763204,27.390847],[111.764535,27.390406],[111.765013,27.38943],[111.766219,27.388883],[111.767675,27.388548],[111.768154,27.387572],[111.768265,27.385948],[111.769346,27.385077],[111.77092,27.384742],[111.773347,27.385593],[111.775531,27.385581],[111.777097,27.384921],[111.778415,27.38329],[111.780834,27.382626],[111.782533,27.382938],[111.783504,27.383906],[111.785341,27.386276],[111.791657,27.389586],[111.792759,27.391093],[111.793258,27.393251],[111.79366,27.399094],[111.794527,27.401467],[111.795983,27.402541],[111.799193,27.402627],[111.803207,27.405085],[111.805266,27.405179],[111.806584,27.404086],[111.806937,27.402463],[111.807159,27.399211],[111.807859,27.396069],[111.809059,27.394438],[111.81039,27.394102],[111.812567,27.394305],[111.814265,27.394832],[111.8162,27.394707],[111.81932,27.391873],[111.821739,27.391963],[111.823445,27.393247],[111.824055,27.394325],[111.825164,27.396698],[111.826384,27.397986],[111.827348,27.398087],[111.829151,27.396448],[111.830828,27.394379],[111.83252,27.393501],[111.833851,27.393599],[111.83591,27.394773],[111.837858,27.396596],[111.83799,27.397463],[111.837754,27.39822],[111.837151,27.398876],[111.836562,27.400937],[111.836819,27.40288],[111.837678,27.404391],[111.838656,27.405573],[111.838545,27.406654],[111.837588,27.408067],[111.835903,27.41003],[111.830295,27.412021],[111.827036,27.412696],[111.825615,27.41277],[111.822904,27.414542],[111.818349,27.417917],[111.814272,27.423931],[111.814986,27.428496],[111.816907,27.434021],[111.819548,27.440026],[111.823743,27.447377],[111.819493,27.449284],[111.813586,27.454348],[111.81204,27.45986],[111.811284,27.466059],[111.810771,27.471344],[111.808469,27.474106],[111.803582,27.4748],[111.801259,27.473197],[111.799443,27.470447],[111.796357,27.468157],[111.792232,27.468395],[111.79018,27.470463],[111.79018,27.4723],[111.789154,27.47666],[111.788904,27.479414],[111.787372,27.484929],[111.787622,27.489059],[111.78783,27.491551],[111.787469,27.494624],[111.785764,27.495622],[111.779281,27.494979],[111.770199,27.495634],[111.763072,27.496933],[111.754385,27.498726],[111.74845,27.498266],[111.744068,27.499409],[111.740456,27.502622],[111.737108,27.507902],[111.735825,27.511341],[111.733766,27.515704],[111.730923,27.518226],[111.728344,27.517993],[111.726264,27.516612],[111.723172,27.515692],[111.720066,27.515688],[111.717744,27.516601],[111.70819,27.52393],[111.700695,27.529193],[111.696043,27.532172],[111.694615,27.532378],[111.694088,27.5331],[111.693,27.53386],[111.692022,27.533755],[111.690677,27.532784],[111.689817,27.531271],[111.690747,27.523696],[111.69049,27.522398],[111.689637,27.521427],[111.688424,27.521646],[111.687821,27.522515],[111.686746,27.526305],[111.686268,27.527283],[111.68554,27.52793],[111.684209,27.528585],[111.68251,27.529673],[111.679127,27.533037],[111.677192,27.535528],[111.675383,27.537158],[111.673199,27.538136],[111.671133,27.538358],[111.669545,27.537934],[111.668935,27.537177],[111.666058,27.531556],[111.664415,27.529712],[111.662411,27.526418],[111.661808,27.525841],[111.658501,27.521377],[111.654022,27.51476],[111.652871,27.514062],[111.651658,27.514257],[111.650875,27.515092],[111.650098,27.51662],[111.649315,27.517642],[111.648032,27.518223],[111.645744,27.5188],[111.643886,27.520145],[111.644261,27.522184],[111.643907,27.522886],[111.643117,27.523334],[111.642548,27.524036],[111.642964,27.527283],[111.642617,27.528878],[111.64198,27.530281],[111.640274,27.532963],[111.640357,27.534238],[111.639435,27.536086],[111.638659,27.537937],[111.639019,27.538573],[111.64017,27.538826],[111.641383,27.538503],[111.64259,27.536842],[111.643304,27.536203],[111.644378,27.536327],[111.645522,27.536706],[111.646313,27.536702],[111.647165,27.536253],[111.648809,27.534464],[111.650091,27.534016],[111.650667,27.534335],[111.651963,27.536051],[111.652261,27.536815],[111.652663,27.538721],[111.652816,27.540124],[111.651963,27.541465],[111.651395,27.541785],[111.649245,27.542108],[111.648462,27.542814],[111.647179,27.544537],[111.646257,27.545496],[111.645404,27.546073],[111.644261,27.546459],[111.642541,27.546844],[111.641896,27.54723],[111.641688,27.547803],[111.642195,27.548439],[111.643415,27.549456],[111.643997,27.55054],[111.644004,27.552703],[111.643442,27.553724],[111.642652,27.554172],[111.640489,27.555034],[111.640198,27.555564],[111.63983,27.557243],[111.639844,27.559177],[111.638714,27.560443],[111.637681,27.561036],[111.635788,27.560704],[111.635123,27.560369],[111.635026,27.559278],[111.636329,27.556164],[111.636038,27.555493],[111.634998,27.554909],[111.632537,27.553989],[111.630644,27.553073],[111.629223,27.552995],[111.627906,27.553502],[111.626685,27.554515],[111.625937,27.556117],[111.626228,27.55729],[111.628412,27.558795],[111.62898,27.559972],[111.630602,27.562318],[111.634852,27.56222],[111.635608,27.562384],[111.639317,27.567162],[111.640323,27.568756],[111.641855,27.572704],[111.641862,27.573962],[111.641397,27.574637],[111.640642,27.57464],[111.63922,27.57397],[111.637702,27.572715],[111.636378,27.57247],[111.635151,27.572891],[111.634589,27.573736],[111.634686,27.574827],[111.635636,27.575498],[111.638756,27.575654],[111.639699,27.575989],[111.640087,27.577333],[111.637674,27.584148],[111.63739,27.584737],[111.636634,27.58499],[111.635691,27.584912],[111.63522,27.584577],[111.635213,27.58407],[111.636184,27.580708],[111.635989,27.579613],[111.635137,27.578775],[111.63305,27.577692],[111.631823,27.577275],[111.631351,27.577446],[111.631927,27.578705],[111.632592,27.579624],[111.632218,27.580217],[111.631178,27.580388],[111.629292,27.580392],[111.628058,27.579979],[111.627392,27.579309],[111.627198,27.578385],[111.62785,27.577037],[111.625479,27.575194],[111.623309,27.57579],[111.616161,27.579683],[111.613617,27.580532],[111.612389,27.580708],[111.611252,27.580123],[111.610968,27.579453],[111.611245,27.578526],[111.616882,27.57422],[111.619898,27.573031],[111.620744,27.572439],[111.620647,27.571768],[111.619891,27.57118],[111.618754,27.570681],[111.61752,27.569508],[111.616473,27.567918],[111.615572,27.566172],[111.61465,27.565934],[111.613194,27.565973],[111.612154,27.566527],[111.611488,27.5671],[111.612133,27.568857],[111.611953,27.569699],[111.611384,27.570288],[111.610164,27.570966],[111.609228,27.572065],[111.608625,27.574418],[111.60825,27.57526],[111.607689,27.575852],[111.606469,27.576445],[111.604014,27.576959],[111.603543,27.576624],[111.603162,27.575619],[111.602399,27.575116],[111.601082,27.575291],[111.600236,27.575798],[111.599584,27.576811],[111.598371,27.579843],[111.597712,27.580263],[111.595549,27.58061],[111.594988,27.581705],[111.594613,27.582968],[111.594717,27.584312],[111.595293,27.586077],[111.596249,27.588088],[111.596541,27.589767],[111.596263,27.590441],[111.595507,27.590866],[111.594655,27.590531],[111.593143,27.589615],[111.59202,27.590628],[111.590204,27.593936],[111.590855,27.597618],[111.590592,27.601977],[111.589039,27.606567],[111.580525,27.607482],[111.574077,27.607712],[111.570465,27.611616],[111.568143,27.61689],[111.568912,27.622402],[111.568004,27.627072],[111.566798,27.62731],[111.565557,27.627769],[111.563525,27.629954],[111.562229,27.63057],[111.560926,27.630577],[111.558041,27.629273],[111.557417,27.629417],[111.556072,27.62877],[111.55445,27.627282],[111.553597,27.626059],[111.551608,27.620178],[111.548966,27.61578],[111.547898,27.614701],[111.546789,27.614019],[111.545569,27.612882],[111.544071,27.610416],[111.54265,27.60964],[111.535239,27.607697],[111.533755,27.607225],[111.531183,27.605916],[111.529963,27.606103],[111.52929,27.606652],[111.528354,27.608526],[111.527411,27.608834],[111.526669,27.608596],[111.525921,27.608],[111.525851,27.607517],[111.527467,27.606481],[111.527467,27.60594],[111.526718,27.605398],[111.525706,27.605227],[111.524354,27.605297],[111.52321,27.605542],[111.52226,27.60555],[111.520839,27.604837],[111.520312,27.604175],[111.51792,27.602944],[111.508921,27.60135],[111.499131,27.597918],[111.493474,27.595865],[111.489356,27.594259],[111.485238,27.591742],[111.482416,27.587842],[111.479587,27.581647],[111.477812,27.57865],[111.472869,27.578003],[111.468266,27.579589],[111.466026,27.582617],[111.46362,27.584873],[111.462587,27.587624],[111.460556,27.591602],[111.457942,27.595432],[111.454074,27.597497],[111.449949,27.598643],[111.441955,27.597493],[111.430356,27.590601],[111.425981,27.585773],[111.419533,27.579796],[111.414389,27.575198],[111.410264,27.568074],[111.409591,27.5674],[111.407331,27.562887],[111.403976,27.55738],[111.402922,27.556441],[111.396585,27.553915],[111.394644,27.552594],[111.392384,27.550664],[111.391649,27.549433],[111.389707,27.547741],[111.388855,27.546077],[111.388397,27.544915],[111.387045,27.544775],[111.384743,27.545558],[111.38267,27.545348],[111.381797,27.544572],[111.380279,27.544077],[111.378212,27.54465],[111.376542,27.545215],[111.375585,27.544864],[111.374545,27.543664],[111.374628,27.542954],[111.377006,27.54104],[111.37788,27.539976],[111.378032,27.538273],[111.377186,27.534877],[111.376542,27.532827],[111.375259,27.531197],[111.373027,27.529997],[111.371037,27.52908],[111.370156,27.527946],[111.369435,27.526176],[111.367757,27.524905],[111.365809,27.52455],[111.364672,27.52485],[111.363223,27.524394],[111.362773,27.52448],[111.360304,27.526566],[111.359181,27.526741],[111.357961,27.525626],[111.357732,27.524913],[111.358114,27.523654],[111.357822,27.522999],[111.357115,27.522913],[111.355701,27.524312],[111.355028,27.524574],[111.353794,27.524589],[111.353344,27.524921],[111.350487,27.52839],[111.350016,27.529595],[111.350335,27.530655],[111.351139,27.53115],[111.352013,27.530515],[111.355743,27.526831],[111.355985,27.528032],[111.355666,27.528671],[111.35091,27.535684],[111.349801,27.537029],[111.348026,27.537992],[111.345953,27.538234],[111.339228,27.538892],[111.338285,27.54046],[111.335082,27.540483],[111.32912,27.543208],[111.322131,27.546844],[111.319268,27.551424]]]]}}]}
