# Supplementary material for: The influence of extreme rainfall on crime: Spatiotemporal dynamics in Hunan Province, China
Source: PLoS One. 2026 Apr 22;21(4):e0345811. doi: 10.1371/journal.pone.0345811 (PMC13102242; doi:10.1371/journal.pone.0345811)
Supplement: S1 Data — S1 Raw Data. This is the original data1 required to replicate the manuscript’s results. S2 Raw Data. This is the original data1 required to replicate the manuscript’s results. (ZIP) [file pone.0345811.s001.zip › S1 Raw Data/S1_Hunan administrative boundary GeoJSON/430523.json]

{"type":"FeatureCollection","features":[{"type":"Feature","properties":{"adcode":430523,"name":"邵阳县","center":[111.2757,26.989713],"centroid":[111.325512,26.979422],"childrenNum":0,"level":"district","acroutes":[100000,430000,430500],"parent":{"adcode":430500}},"geometry":{"type":"MultiPolygon","coordinates":[[[[111.669767,27.032552],[111.67033,27.035522],[111.668574,27.03815],[111.669136,27.041022],[111.6717,27.042713],[111.670737,27.043859],[111.667834,27.043621],[111.668194,27.046036],[111.669991,27.049943],[111.672053,27.055234],[111.672196,27.056693],[111.673756,27.05693],[111.674793,27.057758],[111.674834,27.059309],[111.676611,27.060739],[111.675716,27.061862],[111.673715,27.060924],[111.672385,27.058829],[111.670907,27.058748],[111.670927,27.061879],[111.672535,27.061584],[111.67267,27.063251],[111.671307,27.063268],[111.672087,27.065277],[111.670703,27.064849],[111.669055,27.06313],[111.668221,27.063048],[111.66407,27.067656],[111.663168,27.070399],[111.661838,27.073386],[111.66114,27.077165],[111.660434,27.078143],[111.659091,27.078664],[111.657674,27.078583],[111.655578,27.080065],[111.653814,27.080904],[111.651467,27.080886],[111.650036,27.082408],[111.650043,27.083589],[111.648558,27.083161],[111.647445,27.08466],[111.646597,27.083196],[111.645356,27.084463],[111.644841,27.084237],[111.645553,27.082785],[111.646353,27.082351],[111.64577,27.081517],[111.643932,27.080464],[111.643667,27.078942],[111.644237,27.077964],[111.642284,27.077825],[111.642114,27.076905],[111.640547,27.078207],[111.639801,27.077518],[111.641504,27.07665],[111.638736,27.076343],[111.637074,27.077379],[111.637393,27.080036],[111.637176,27.081587],[111.636057,27.082252],[111.636613,27.083797],[111.634321,27.084509],[111.632876,27.08426],[111.632238,27.085296],[111.629573,27.086106],[111.629356,27.087258],[111.627497,27.087605],[111.626344,27.085643],[111.623163,27.084851],[111.62184,27.083821],[111.621318,27.082675],[111.62199,27.081841],[111.623719,27.081089],[111.623658,27.079208],[111.624323,27.077651],[111.622851,27.077541],[111.622397,27.076685],[111.623448,27.075793],[111.622356,27.075365],[111.623631,27.07404],[111.621773,27.074503],[111.620389,27.073594],[111.619751,27.074885],[111.618178,27.075006],[111.617655,27.073368],[111.61674,27.072784],[111.616991,27.071725],[111.61678,27.068622],[111.614847,27.067453],[111.614217,27.068831],[111.613565,27.067662],[111.6105,27.06688],[111.607631,27.064391],[111.605643,27.064519],[111.60451,27.068455],[111.604965,27.069172],[111.603615,27.069033],[111.602801,27.070602],[111.602035,27.071036],[111.601316,27.07371],[111.601445,27.074827],[111.602347,27.075429],[111.602184,27.077883],[111.603222,27.080007],[111.602462,27.0815],[111.60234,27.082906],[111.602937,27.08378],[111.603961,27.083317],[111.604809,27.085667],[111.604782,27.086789],[111.605752,27.088074],[111.608092,27.087547],[111.610025,27.088578],[111.608662,27.089023],[111.606749,27.091645],[111.605664,27.092223],[111.603914,27.094787],[111.603262,27.096482],[111.602381,27.096089],[111.602143,27.094335],[111.600658,27.095406],[111.601825,27.095938],[111.600007,27.097929],[111.597456,27.098936],[111.596154,27.099057],[111.595137,27.099896],[111.594214,27.098623],[111.593224,27.098912],[111.593034,27.099873],[111.591691,27.1011],[111.591861,27.101892],[111.590016,27.101476],[111.587967,27.10213],[111.585125,27.103536],[111.584183,27.103513],[111.582772,27.101134],[111.580025,27.100145],[111.578146,27.101053],[111.577203,27.100099],[111.57584,27.100776],[111.574707,27.100637],[111.573758,27.099682],[111.571397,27.101296],[111.568942,27.100481],[111.569837,27.09687],[111.567979,27.095805],[111.564614,27.097015],[111.561101,27.095145],[111.559256,27.092142],[111.55986,27.090452],[111.559371,27.089266],[111.556136,27.088196],[111.55305,27.086263],[111.550615,27.085493],[111.548444,27.085944],[111.54607,27.087223],[111.544517,27.08764],[111.539891,27.089995],[111.539152,27.091222],[111.53903,27.095221],[111.539993,27.097964],[111.541662,27.101007],[111.542767,27.101985],[111.544653,27.102118],[111.54293,27.105318],[111.543072,27.107175],[111.542197,27.110456],[111.539532,27.109513],[111.537205,27.110282],[111.537538,27.112839],[111.538379,27.115119],[111.540366,27.11833],[111.539464,27.11918],[111.537843,27.119279],[111.535306,27.120008],[111.533787,27.120916],[111.533407,27.122727],[111.533997,27.123826],[111.535944,27.125122],[111.53572,27.125619],[111.533922,27.125585],[111.533244,27.126319],[111.531399,27.126504],[111.529812,27.127442],[111.526767,27.126794],[111.525668,27.127852],[111.52402,27.128587],[111.522772,27.128581],[111.522819,27.131022],[111.521164,27.130803],[111.518037,27.135129],[111.516871,27.137565],[111.516138,27.14033],[111.516294,27.143337],[111.515914,27.144853],[111.512889,27.146692],[111.509878,27.146912],[111.507578,27.14664],[111.503339,27.144529],[111.500131,27.144026],[111.498089,27.144708],[111.496468,27.144257],[111.493789,27.142568],[111.493809,27.140532],[111.492968,27.139873],[111.48721,27.142117],[111.486009,27.141955],[111.484802,27.140214],[111.487366,27.140896],[111.487522,27.139965],[111.486233,27.137894],[111.482435,27.136842],[111.482014,27.136234],[111.48409,27.136072],[111.485026,27.136477],[111.485473,27.134817],[111.484849,27.13226],[111.487027,27.130224],[111.487664,27.128506],[111.486491,27.126828],[111.486145,27.125128],[111.485867,27.120013],[111.490628,27.117231],[111.491978,27.110375],[111.490445,27.104612],[111.48879,27.103079],[111.487413,27.100151],[111.486002,27.09904],[111.484022,27.098704],[111.483757,27.096905],[111.482557,27.096094],[111.480312,27.095354],[111.475767,27.096968],[111.474709,27.098774],[111.472898,27.099601],[111.47186,27.100741],[111.471935,27.102807],[111.473041,27.10379],[111.472918,27.105185],[111.471202,27.105486],[111.467411,27.105098],[111.4664,27.104178],[111.466597,27.10125],[111.468313,27.100486],[111.468632,27.099642],[111.468143,27.097929],[111.46678,27.098021],[111.466495,27.099277],[111.465586,27.099109],[111.465023,27.097217],[111.463206,27.095365],[111.463246,27.094133],[111.462405,27.093641],[111.458966,27.093543],[111.457216,27.09437],[111.456396,27.091812],[111.453343,27.090551],[111.451573,27.089029],[111.447965,27.087333],[111.445048,27.088132],[111.439771,27.086714],[111.439174,27.084538],[111.437587,27.084139],[111.436766,27.083039],[111.43676,27.081378],[111.43621,27.081124],[111.431856,27.083219],[111.430587,27.082698],[111.429733,27.080522],[111.428437,27.081749],[111.428336,27.079978],[111.429882,27.077611],[111.428288,27.076575],[111.424442,27.077385],[111.423153,27.078728],[111.422346,27.080389],[111.420108,27.081621],[111.41825,27.083965],[111.415292,27.083514],[111.414255,27.083774],[111.412769,27.085354],[111.411562,27.085852],[111.409547,27.085649],[111.409459,27.08705],[111.410436,27.088381],[111.4091,27.091193],[111.406956,27.092478],[111.406963,27.093207],[111.408198,27.09393],[111.414526,27.095203],[111.417286,27.094671],[111.419233,27.09481],[111.420312,27.096494],[111.420244,27.098895],[111.42158,27.100897],[111.420793,27.102951],[111.419593,27.103738],[111.417415,27.103773],[111.417124,27.104531],[111.419525,27.107997],[111.419396,27.108755],[111.41791,27.109923],[111.417687,27.1117],[111.419111,27.114789],[111.420549,27.116212],[111.421661,27.11833],[111.425324,27.119932],[111.427739,27.123352],[111.428553,27.124948],[111.426938,27.12699],[111.422848,27.130357],[111.421227,27.130288],[111.419559,27.129634],[111.417144,27.129223],[111.41574,27.129408],[111.416018,27.130548],[111.419091,27.131074],[111.416228,27.133354],[111.414899,27.136414],[111.413502,27.137912],[111.411901,27.138814],[111.408618,27.138467],[111.407886,27.139485],[111.410354,27.145252],[111.410761,27.147583],[111.410368,27.149382],[111.408299,27.15184],[111.406366,27.152684],[111.403389,27.153436],[111.400716,27.155304],[111.398919,27.157762],[111.395385,27.161475],[111.394184,27.162319],[111.391905,27.162562],[111.389084,27.160231],[111.387544,27.160659],[111.385943,27.162516],[111.385882,27.163828],[111.38713,27.166732],[111.386133,27.168524],[111.383658,27.170328],[111.382864,27.171647],[111.382464,27.173561],[111.381948,27.179245],[111.381419,27.180858],[111.379805,27.183709],[111.379574,27.185738],[111.38144,27.188271],[111.383474,27.194087],[111.381833,27.193578],[111.380558,27.194139],[111.377946,27.194116],[111.376481,27.195567],[111.376292,27.1964],[111.377377,27.198591],[111.376692,27.199683],[111.375369,27.200036],[111.374236,27.199556],[111.373639,27.198198],[111.37252,27.199689],[111.371632,27.199868],[111.366104,27.199192],[111.362909,27.197666],[111.360257,27.197405],[111.358093,27.198371],[111.354458,27.197932],[111.353033,27.199296],[111.353189,27.200169],[111.35477,27.202626],[111.354702,27.2051],[111.355733,27.205493],[111.357157,27.204661],[111.356622,27.206545],[111.357022,27.207424],[111.358643,27.207464],[111.358792,27.208869],[111.357564,27.209829],[111.357965,27.210707],[111.359735,27.211407],[111.358663,27.21391],[111.35869,27.215465],[111.358005,27.21621],[111.356574,27.215158],[111.355692,27.215991],[111.355407,27.218182],[111.359728,27.224384],[111.361159,27.225828],[111.365242,27.226921],[111.365785,27.22784],[111.365398,27.230337],[111.366633,27.231695],[111.366782,27.23288],[111.364808,27.237769],[111.366538,27.240878],[111.367311,27.243577],[111.367216,27.244582],[111.365941,27.245594],[111.363825,27.245946],[111.362258,27.246998],[111.3604,27.249587],[111.360257,27.251031],[111.361587,27.252915],[111.364442,27.2541],[111.365527,27.255325],[111.363506,27.256024],[111.361132,27.255261],[111.36006,27.25785],[111.359423,27.258509],[111.355936,27.259693],[111.354309,27.259387],[111.352145,27.258075],[111.349798,27.254637],[111.347879,27.254198],[111.344291,27.254857],[111.342764,27.254071],[111.341822,27.252667],[111.338776,27.252626],[111.337128,27.253273],[111.333038,27.253331],[111.33004,27.254227],[111.328941,27.253788],[111.327951,27.251419],[111.325489,27.252418],[111.325604,27.253545],[111.324071,27.253788],[111.321616,27.252875],[111.321663,27.251777],[111.32049,27.251968],[111.32068,27.2528],[111.318055,27.25373],[111.315613,27.253071],[111.314019,27.251118],[111.314609,27.248027],[111.314101,27.247229],[111.309576,27.247067],[111.306395,27.246478],[111.30434,27.246825],[111.303845,27.245848],[111.3051,27.245455],[111.30373,27.243577],[111.302773,27.244236],[111.303011,27.24182],[111.303777,27.24089],[111.302597,27.240404],[111.300569,27.240601],[111.299151,27.241404],[111.299538,27.244016],[111.297802,27.245056],[111.298385,27.246304],[111.29945,27.246842],[111.301613,27.246836],[111.302387,27.248327],[111.301457,27.249009],[111.29827,27.250003],[111.296242,27.250979],[111.294709,27.248807],[111.293996,27.248737],[111.292314,27.250823],[111.292375,27.252412],[111.291853,27.252684],[111.289357,27.249292],[111.288204,27.249483],[111.28678,27.247778],[111.285192,27.248853],[111.283483,27.248992],[111.283097,27.247865],[111.283972,27.246934],[111.283422,27.246374],[111.28096,27.245767],[111.279034,27.244253],[111.278796,27.24594],[111.27765,27.246235],[111.276572,27.244553],[111.275486,27.245848],[111.276612,27.247946],[111.276409,27.250159],[111.274469,27.250378],[111.277019,27.252303],[111.278471,27.251887],[111.278796,27.252696],[111.277202,27.254221],[111.277555,27.259092],[111.277311,27.259653],[111.27455,27.25971],[111.27356,27.260294],[111.273106,27.262178],[111.271871,27.263177],[111.271539,27.265194],[111.270393,27.266078],[111.271023,27.267198],[111.268046,27.268106],[111.267734,27.266638],[111.26907,27.263558],[111.267971,27.262293],[111.268432,27.261294],[111.265699,27.261467],[111.266798,27.263246],[111.264885,27.263102],[111.262789,27.261455],[111.260517,27.262368],[111.258163,27.261906],[111.25836,27.263518],[111.25623,27.263102],[111.254494,27.263986],[111.252181,27.262334],[111.250356,27.262651],[111.248125,27.264298],[111.247026,27.264616],[111.245032,27.266759],[111.243038,27.267834],[111.24164,27.267389],[111.239334,27.262403],[111.237835,27.26071],[111.235339,27.260629],[111.233935,27.261536],[111.232145,27.258711],[111.2319,27.256717],[111.230049,27.255134],[111.229805,27.253481],[111.228529,27.251066],[111.227261,27.249812],[111.227858,27.248616],[111.225735,27.247518],[111.225525,27.246264],[111.223022,27.245322],[111.221516,27.245819],[111.219549,27.244721],[111.219888,27.243554],[111.218138,27.242121],[111.218376,27.239485],[111.218884,27.238474],[111.220499,27.239508],[111.222188,27.237364],[111.222147,27.236382],[111.223653,27.233989],[111.224955,27.23607],[111.224962,27.231602],[111.226569,27.230799],[111.226637,27.229019],[111.227593,27.228221],[111.227865,27.226539],[111.227295,27.225008],[111.226406,27.224921],[111.225999,27.226054],[111.224833,27.225233],[111.225511,27.224158],[111.225545,27.222135],[111.226773,27.221395],[111.230164,27.22102],[111.231548,27.219366],[111.231921,27.217621],[111.233908,27.217551],[111.232124,27.216424],[111.2311,27.211927],[111.232504,27.211158],[111.230171,27.208621],[111.230083,27.206262],[111.229669,27.205528],[111.228645,27.205748],[111.227648,27.204857],[111.226929,27.203146],[111.228787,27.201001],[111.230225,27.200198],[111.229981,27.198359],[111.232972,27.195966],[111.233684,27.194341],[111.234403,27.195226],[111.235461,27.193908],[111.232348,27.192659],[111.23207,27.191653],[111.231426,27.192451],[111.231975,27.194012],[111.23091,27.193306],[111.230435,27.195116],[111.230022,27.19337],[111.227146,27.193624],[111.226908,27.194758],[111.227532,27.19659],[111.22585,27.196689],[111.224317,27.198192],[111.222466,27.19777],[111.223524,27.196908],[111.222398,27.196359],[111.22195,27.195168],[111.222561,27.193757],[111.224338,27.193659],[111.223381,27.192746],[111.222676,27.190728],[111.221306,27.189202],[111.221055,27.18623],[111.222696,27.186195],[111.222839,27.185426],[111.22037,27.18427],[111.221157,27.183778],[111.223313,27.184541],[111.224785,27.184628],[111.224867,27.183125],[111.224182,27.181934],[111.222262,27.181049],[111.223076,27.179488],[111.225409,27.179453],[111.226088,27.178834],[111.22545,27.176909],[111.226339,27.175955],[111.228156,27.176903],[111.229628,27.176868],[111.230137,27.175978],[111.228319,27.172769],[111.228814,27.170959],[111.228089,27.170224],[111.226447,27.170259],[111.224772,27.171213],[111.224256,27.1706],[111.226345,27.169311],[111.226515,27.168177],[111.225654,27.167385],[111.222133,27.167518],[111.221482,27.167304],[111.220845,27.165621],[111.221971,27.165095],[111.221252,27.164031],[111.221353,27.162406],[111.222377,27.161729],[111.223368,27.162857],[111.2245,27.162429],[111.225694,27.160798],[111.227817,27.162082],[111.228672,27.161868],[111.230496,27.159046],[111.231629,27.159717],[111.232992,27.158606],[111.233549,27.155026],[111.23618,27.151417],[111.236696,27.149],[111.236113,27.147438],[111.23401,27.146507],[111.235346,27.144263],[111.235577,27.14155],[111.234634,27.138947],[111.23382,27.137594],[111.232538,27.136766],[111.229682,27.136043],[111.227871,27.132503],[111.223646,27.13038],[111.222011,27.129287],[111.221075,27.12684],[111.222357,27.124491],[111.22119,27.123924],[111.217881,27.126123],[111.216192,27.126389],[111.212902,27.12426],[111.211552,27.120511],[111.211668,27.117335],[111.212563,27.114205],[111.211973,27.111966],[111.214008,27.109513],[111.215635,27.108465],[111.217148,27.109032],[111.218315,27.111115],[111.219773,27.111474],[111.218308,27.108089],[111.218708,27.105486],[111.217894,27.103923],[111.218613,27.100012],[111.218511,27.099156],[111.213885,27.093149],[111.213648,27.090962],[111.214869,27.088716],[111.21434,27.085123],[111.215208,27.083919],[111.215547,27.08095],[111.215513,27.078189],[111.215805,27.076783],[111.213221,27.071864],[111.211315,27.069971],[111.205726,27.066388],[111.20346,27.066348],[111.203813,27.068009],[111.202477,27.068379],[111.201249,27.066406],[111.198231,27.067662],[111.197186,27.067667],[111.195959,27.065948],[111.193632,27.063616],[111.191889,27.062684],[111.190899,27.062892],[111.190499,27.065966],[111.189861,27.066492],[111.187012,27.066394],[111.185208,27.066817],[111.183899,27.066406],[111.183553,27.064947],[111.181864,27.064588],[111.181403,27.06662],[111.179015,27.065902],[111.174953,27.066591],[111.173148,27.066336],[111.169777,27.063685],[111.167566,27.063801],[111.166522,27.06328],[111.164453,27.059691],[111.16271,27.058968],[111.160675,27.059078],[111.159861,27.059599],[111.159983,27.062724],[111.15824,27.062991],[111.156958,27.062215],[111.155791,27.059772],[111.155208,27.059303],[111.15143,27.059153],[111.150989,27.057173],[111.149477,27.055564],[111.147157,27.055674],[111.146228,27.05818],[111.143671,27.059437],[111.14152,27.059703],[111.140937,27.059338],[111.141866,27.056994],[111.141921,27.055894],[111.140645,27.056264],[111.140069,27.05939],[111.139486,27.059292],[111.139384,27.054921],[111.137071,27.052826],[111.136277,27.05355],[111.135897,27.055263],[111.134744,27.053822],[111.135368,27.052531],[111.134514,27.049914],[111.134934,27.045161],[111.135477,27.044316],[111.136956,27.044044],[111.138027,27.043019],[111.137017,27.042209],[111.136928,27.039945],[111.13743,27.0391],[111.136657,27.038081],[111.13427,27.037421],[111.135429,27.036223],[111.134371,27.035713],[111.130614,27.035979],[111.128131,27.035916],[111.127175,27.035348],[111.126748,27.032778],[111.127453,27.031377],[111.133117,27.025459],[111.139065,27.021701],[111.140218,27.019883],[111.140164,27.017596],[111.139045,27.012622],[111.138265,27.010786],[111.138156,27.008597],[111.138875,27.006952],[111.14013,27.005672],[111.14013,27.004757],[111.139106,27.002713],[111.137539,27.001659],[111.134941,27.001879],[111.1333,27.003078],[111.131489,27.004914],[111.128742,27.011539],[111.126781,27.014006],[111.124903,27.015557],[111.117679,27.020781],[111.11304,27.02466],[111.110523,27.026988],[111.106081,27.030549],[111.103876,27.029848],[111.100729,27.027526],[111.098993,27.026681],[111.094984,27.025905],[111.093485,27.025974],[111.091443,27.027596],[111.090738,27.029147],[111.0901,27.031892],[111.087903,27.037739],[111.083664,27.04647],[111.081853,27.047876],[111.080272,27.048369],[111.078699,27.04816],[111.077118,27.046887],[111.074737,27.042626],[111.074256,27.03661],[111.072879,27.031348],[111.073144,27.030386],[111.072608,27.028458],[111.071529,27.027132],[111.065859,27.023629],[111.061274,27.021574],[111.058981,27.020248],[111.057224,27.017955],[111.054796,27.013855],[111.053175,27.011562],[111.046969,27.006489],[111.040213,27.002499],[111.037046,27.000987],[111.034746,27.000379],[111.031776,27.001091],[111.027048,27.001561],[111.025142,27.000535],[111.024145,26.999238],[111.023318,26.996267],[111.023718,26.992896],[111.022958,26.991176],[111.024145,26.987434],[111.027218,26.982019],[111.028052,26.980959],[111.03455,26.980229],[111.0363,26.979673],[111.036646,26.978925],[111.035879,26.977923],[111.033783,26.976736],[111.032033,26.97461],[111.031409,26.972397],[111.032664,26.970526],[111.035316,26.968788],[111.034828,26.966731],[111.032033,26.96504],[111.031755,26.962867],[111.033146,26.958198],[111.034292,26.956564],[111.035506,26.952612],[111.035228,26.950926],[111.03341,26.948244],[111.030473,26.945364],[111.029849,26.943933],[111.030351,26.940271],[111.031396,26.937976],[111.031565,26.936145],[111.032664,26.933305],[111.031796,26.931387],[111.030087,26.929011],[111.027157,26.928414],[111.023874,26.927377],[111.022056,26.927279],[111.01975,26.927928],[111.01507,26.928409],[111.011814,26.929544],[111.009121,26.931063],[111.007154,26.930304],[111.004441,26.92813],[111.002203,26.925476],[111.000934,26.921628],[110.999761,26.919611],[110.998377,26.91807],[111.00535,26.91407],[111.010654,26.908077],[111.018447,26.90082],[111.031918,26.893522],[111.039467,26.890409],[111.045328,26.889441],[111.05072,26.888948],[111.055224,26.886896],[111.060534,26.885261],[111.066151,26.884305],[111.070776,26.88431],[111.076881,26.882861],[111.078502,26.880252],[111.079112,26.877695],[111.077471,26.876165],[111.076304,26.873927],[111.073883,26.872437],[111.068904,26.871068],[111.066191,26.8689],[111.064726,26.866215],[111.065296,26.862968],[111.067941,26.860086],[111.068721,26.856137],[111.070003,26.851939],[111.070505,26.847781],[111.07214,26.845171],[111.078956,26.842996],[111.081283,26.839209],[111.08207,26.835259],[111.080754,26.830961],[111.077261,26.828601],[111.070593,26.825022],[111.067365,26.822876],[111.065174,26.820921],[111.064774,26.818641],[111.070363,26.81331],[111.073435,26.813159],[111.081032,26.815085],[111.089395,26.8149],[111.091443,26.814],[111.093349,26.814609],[111.094312,26.817324],[111.096463,26.818223],[111.098009,26.81791],[111.100444,26.814859],[111.103978,26.811541],[111.108075,26.808924],[111.109811,26.808385],[111.111527,26.80853],[111.11327,26.808101],[111.112714,26.804364],[111.113311,26.800994],[111.114613,26.7997],[111.118601,26.798679],[111.125662,26.797547],[111.12748,26.796375],[111.127677,26.793399],[111.128091,26.792082],[111.13018,26.790057],[111.13197,26.78986],[111.133429,26.790341],[111.134473,26.792256],[111.135084,26.796277],[111.135741,26.797663],[111.137661,26.799862],[111.138828,26.801765],[111.1423,26.803134],[111.145773,26.803622],[111.148683,26.803738],[111.151742,26.803233],[111.153817,26.802351],[111.154787,26.800355],[111.155825,26.796178],[111.155818,26.794989],[111.157141,26.793677],[111.163035,26.792227],[111.167546,26.792215],[111.169553,26.791275],[111.17656,26.78885],[111.18453,26.786459],[111.187582,26.784887],[111.195491,26.784678],[111.199357,26.784783],[111.203352,26.783297],[111.204451,26.782572],[111.205244,26.781266],[111.205997,26.778812],[111.205977,26.777152],[111.205427,26.775707],[111.202429,26.773078],[111.201378,26.771743],[111.200707,26.769486],[111.201419,26.764675],[111.203081,26.759806],[111.20578,26.757275],[111.208066,26.755708],[111.210107,26.749411],[111.210732,26.741743],[111.211437,26.739003],[111.214849,26.728914],[111.213465,26.722411],[111.212895,26.717877],[111.214096,26.716321],[111.218118,26.713755],[111.22193,26.711937],[111.22387,26.711432],[111.227614,26.712048],[111.23675,26.712628],[111.237049,26.712541],[111.24242,26.714533],[111.253375,26.716954],[111.258007,26.717175],[111.262362,26.716594],[111.270359,26.713952],[111.271715,26.712721],[111.27219,26.710724],[111.271892,26.708906],[111.270013,26.70526],[111.269246,26.70209],[111.269246,26.699093],[111.269891,26.696045],[111.27259,26.692055],[111.276246,26.688855],[111.294485,26.696248],[111.302956,26.700017],[111.304428,26.701602],[111.3059,26.70724],[111.307901,26.709888],[111.309075,26.710945],[111.310261,26.711183],[111.313734,26.710486],[111.316671,26.71102],[111.3195,26.712199],[111.321439,26.714231],[111.321975,26.717343],[111.321975,26.719863],[111.321148,26.721628],[111.316732,26.72467],[111.316549,26.725906],[111.317207,26.733186],[111.318143,26.735421],[111.319791,26.736536],[111.323976,26.73772],[111.325156,26.739897],[111.325034,26.742184],[111.32751,26.752086],[111.328751,26.755197],[111.329396,26.757606],[111.329097,26.759254],[111.327218,26.763067],[111.326689,26.764826],[111.327218,26.767501],[111.329219,26.772144],[111.328032,26.774192],[111.32403,26.775893],[111.322511,26.778121],[111.321684,26.780761],[111.321507,26.783111],[111.321914,26.7844],[111.324092,26.788339],[111.323983,26.789865],[111.322979,26.791745],[111.32051,26.794205],[111.318272,26.79887],[111.316027,26.800982],[111.315145,26.802566],[111.315321,26.803738],[111.316271,26.805269],[111.321216,26.810914],[111.322511,26.81309],[111.322565,26.814853],[111.321623,26.818548],[111.321921,26.820138],[111.323922,26.823166],[111.32987,26.836686],[111.331871,26.838652],[111.34094,26.844782],[111.349717,26.85155],[111.350361,26.85478],[111.349656,26.85848],[111.349656,26.859831],[111.351189,26.861652],[111.353006,26.862359],[111.359246,26.863426],[111.364666,26.865461],[111.366375,26.864934],[111.369014,26.862417],[111.372907,26.85819],[111.375552,26.858138],[111.385252,26.861321],[111.386954,26.861263],[111.390372,26.862527],[111.392428,26.862997],[111.396721,26.862649],[111.400479,26.860828],[111.406414,26.858219],[111.410409,26.858039],[111.412878,26.858805],[111.414634,26.860272],[111.416818,26.864267],[111.419633,26.867786],[111.421159,26.86814],[111.42451,26.867844],[111.430024,26.867897],[111.431076,26.866899],[111.432134,26.864841],[111.433897,26.862434],[111.435356,26.861315],[111.438177,26.86084],[111.439005,26.861837],[111.440287,26.865357],[111.44281,26.867236],[111.445503,26.867583],[111.460106,26.867114],[111.461395,26.865937],[111.461686,26.862765],[111.462507,26.86106],[111.464908,26.860585],[111.469303,26.861866],[111.471467,26.861976],[111.472932,26.86106],[111.475096,26.859118],[111.476805,26.858056],[111.480956,26.857401],[111.482536,26.856752],[111.484178,26.856862],[111.486172,26.857622],[111.490967,26.860132],[111.49524,26.860706],[111.4987,26.860521],[111.502444,26.859802],[111.507945,26.859553],[111.513391,26.86309],[111.517203,26.865137],[111.522995,26.865589],[111.526394,26.865403],[111.528266,26.864986],[111.530436,26.86298],[111.532193,26.859274],[111.533298,26.853986],[111.533705,26.848877],[111.533651,26.847114],[111.534465,26.846232],[111.537578,26.845252],[111.542136,26.842776],[111.543608,26.840931],[111.547006,26.842776],[111.549699,26.845217],[111.55075,26.846951],[111.55206,26.851782],[111.54997,26.854392],[111.551001,26.860022],[111.552792,26.863316],[111.554433,26.864481],[111.558815,26.865345],[111.560714,26.866117],[111.562973,26.86781],[111.564472,26.869607],[111.565374,26.872657],[111.565876,26.879371],[111.566595,26.881846],[111.567836,26.88347],[111.569091,26.884287],[111.570949,26.884716],[111.572543,26.884449],[111.574042,26.883255],[111.57683,26.882502],[111.578573,26.883116],[111.579801,26.887006],[111.580988,26.888624],[111.582528,26.888768],[111.583993,26.889916],[111.585186,26.892995],[111.589093,26.896734],[111.589249,26.89907],[111.587974,26.901382],[111.58305,26.909028],[111.581958,26.912761],[111.581904,26.915943],[111.583606,26.923228],[111.583125,26.925036],[111.576328,26.927099],[111.574592,26.927794],[111.572801,26.929799],[111.570936,26.932367],[111.567131,26.934818],[111.567138,26.936006],[111.568257,26.937304],[111.571594,26.939656],[111.576484,26.945022],[111.577447,26.947977],[111.578743,26.950353],[111.579896,26.953696],[111.580737,26.959721],[111.581456,26.962143],[111.584623,26.96402],[111.587574,26.966928],[111.589778,26.966639],[111.591684,26.965387],[111.593475,26.962317],[111.595157,26.961541],[111.599451,26.960741],[111.602177,26.959177],[111.60449,26.958412],[111.606545,26.958383],[111.610147,26.960272],[111.612012,26.960359],[111.613688,26.959698],[111.617384,26.95723],[111.61986,26.954924],[111.622051,26.954212],[111.626331,26.955312],[111.628867,26.956436],[111.630699,26.95767],[111.631953,26.959241],[111.633249,26.961784],[111.635284,26.963736],[111.639496,26.963377],[111.64054,26.962786],[111.642385,26.962948],[111.644529,26.964628],[111.647866,26.964368],[111.649711,26.962925],[111.650267,26.963174],[111.649202,26.966077],[111.649216,26.967415],[111.650911,26.971372],[111.65277,26.974123],[111.657687,26.986021],[111.657491,26.988263],[111.654119,26.990892],[111.652166,26.993273],[111.652756,26.994837],[111.653963,26.996441],[111.651956,26.999059],[111.649792,27.001138],[111.649216,27.002626],[111.649297,27.004456],[111.651522,27.008707],[111.656704,27.009778],[111.658379,27.010682],[111.659593,27.012164],[111.660997,27.015789],[111.661126,27.017393],[111.662483,27.019617],[111.660644,27.022587],[111.660658,27.02345],[111.663025,27.024469],[111.664402,27.026125],[111.665528,27.02686],[111.664077,27.029466],[111.664368,27.030352],[111.665813,27.031747],[111.668051,27.031626],[111.669767,27.032552]]]]}}]}
