# Supplementary material for: The influence of extreme rainfall on crime: Spatiotemporal dynamics in Hunan Province, China
Source: PLoS One. 2026 Apr 22;21(4):e0345811. doi: 10.1371/journal.pone.0345811 (PMC13102242; doi:10.1371/journal.pone.0345811)
Supplement: S1 Data — S1 Raw Data. This is the original data1 required to replicate the manuscript’s results. S2 Raw Data. This is the original data1 required to replicate the manuscript’s results. (ZIP) [file pone.0345811.s001.zip › S1 Raw Data/S1_Hunan administrative boundary GeoJSON/430524.json]

{"type":"FeatureCollection","features":[{"type":"Feature","properties":{"adcode":430524,"name":"隆回县","center":[111.038785,27.116002],"centroid":[110.965394,27.346434],"childrenNum":0,"level":"district","acroutes":[100000,430000,430500],"parent":{"adcode":430500}},"geometry":{"type":"MultiPolygon","coordinates":[[[[110.648269,27.367291],[110.656333,27.369632],[110.660201,27.369459],[110.663652,27.370913],[110.666939,27.369612],[110.669627,27.366964],[110.673956,27.361715],[110.674319,27.355038],[110.673344,27.351636],[110.674688,27.348127],[110.677812,27.344312],[110.680064,27.343057],[110.683666,27.342671],[110.689363,27.342871],[110.692759,27.343771],[110.697844,27.342664],[110.702039,27.343097],[110.704588,27.342737],[110.705641,27.341737],[110.705811,27.336606],[110.706755,27.333017],[110.709582,27.332937],[110.711211,27.333451],[110.714637,27.337133],[110.716266,27.337393],[110.722519,27.335946],[110.734585,27.335312],[110.736534,27.336072],[110.737509,27.338381],[110.737727,27.34141],[110.738647,27.343998],[110.742079,27.346633],[110.746826,27.352383],[110.757408,27.356472],[110.764594,27.360028],[110.772336,27.359888],[110.778094,27.357073],[110.781799,27.354365],[110.783118,27.350629],[110.783403,27.346933],[110.782422,27.339402],[110.781829,27.333918],[110.780545,27.325711],[110.780642,27.318812],[110.779401,27.311291],[110.777851,27.30287],[110.77836,27.294347],[110.77724,27.288654],[110.777288,27.281072],[110.77945,27.278435],[110.782416,27.276452],[110.786194,27.27489],[110.788403,27.273168],[110.791866,27.270932],[110.793513,27.268322],[110.794118,27.265538],[110.794233,27.260331],[110.797829,27.255858],[110.797206,27.250757],[110.79545,27.248019],[110.795668,27.245756],[110.797993,27.243993],[110.798483,27.241789],[110.796527,27.237102],[110.796316,27.235593],[110.799833,27.234831],[110.80174,27.232695],[110.800759,27.229042],[110.801746,27.226371],[110.803017,27.224541],[110.805415,27.22209],[110.808447,27.216707],[110.809991,27.216079],[110.813085,27.215444],[110.814635,27.21463],[110.816184,27.21312],[110.817528,27.209847],[110.820271,27.20739],[110.820694,27.206441],[110.821124,27.201251],[110.820918,27.199114],[110.821839,27.19908],[110.823503,27.200035],[110.824363,27.199648],[110.825774,27.197156],[110.828909,27.195192],[110.829146,27.196034],[110.827184,27.197717],[110.826633,27.19926],[110.828667,27.199047],[110.830707,27.198172],[110.831452,27.196241],[110.83388,27.196348],[110.834467,27.195119],[110.83345,27.194665],[110.831573,27.195613],[110.830199,27.195787],[110.830907,27.194805],[110.830556,27.193716],[110.828952,27.193055],[110.827977,27.189534],[110.830132,27.188479],[110.83147,27.186869],[110.833898,27.185272],[110.83374,27.183836],[110.832215,27.183689],[110.829127,27.182506],[110.828074,27.180048],[110.825998,27.180048],[110.824581,27.181077],[110.822892,27.180836],[110.817377,27.17803],[110.815246,27.178197],[110.81418,27.178758],[110.810863,27.177977],[110.80898,27.177977],[110.805094,27.180001],[110.803653,27.178765],[110.800832,27.178878],[110.799324,27.179493],[110.798319,27.180696],[110.796618,27.18449],[110.793295,27.184096],[110.791733,27.182526],[110.791236,27.180221],[110.790171,27.178538],[110.786163,27.174382],[110.785225,27.175057],[110.78465,27.178364],[110.783397,27.178197],[110.781205,27.175952],[110.77945,27.175444],[110.776689,27.175839],[110.775436,27.174656],[110.775817,27.173701],[110.778578,27.172471],[110.778584,27.171182],[110.775702,27.168282],[110.775854,27.166925],[110.776834,27.165957],[110.77859,27.166184],[110.779474,27.164614],[110.777724,27.161941],[110.776405,27.160818],[110.775097,27.157363],[110.776229,27.156301],[110.777985,27.155626],[110.778929,27.154564],[110.778996,27.153214],[110.777803,27.15181],[110.774358,27.149959],[110.773045,27.148442],[110.774988,27.149057],[110.77856,27.149231],[110.780237,27.149946],[110.78215,27.151556],[110.785407,27.153073],[110.786175,27.153113],[110.789214,27.151991],[110.792459,27.151209],[110.798059,27.150808],[110.803574,27.149465],[110.807091,27.147553],[110.807848,27.145081],[110.81211,27.142835],[110.810482,27.141265],[110.810233,27.140142],[110.810742,27.137562],[110.813278,27.134207],[110.813745,27.132008],[110.813557,27.12624],[110.813896,27.122617],[110.814695,27.121427],[110.818539,27.121487],[110.822383,27.121962],[110.834079,27.121868],[110.839613,27.122657],[110.844123,27.125705],[110.845903,27.124535],[110.848481,27.119528],[110.851781,27.119268],[110.856987,27.104287],[110.859294,27.100034],[110.861061,27.095348],[110.863646,27.091309],[110.866304,27.088648],[110.87751,27.08257],[110.880191,27.080136],[110.882831,27.07702],[110.883933,27.074211],[110.88403,27.071443],[110.883721,27.062501],[110.88452,27.058782],[110.883999,27.054442],[110.88656,27.050174],[110.890501,27.047452],[110.893383,27.048228],[110.897657,27.050542],[110.902391,27.052148],[110.905254,27.052696],[110.907966,27.05073],[110.908499,27.046797],[110.910594,27.043245],[110.9131,27.042201],[110.916424,27.041813],[110.918912,27.040315],[110.920795,27.037465],[110.920934,27.035619],[110.920153,27.031291],[110.919602,27.027049],[110.925971,27.025825],[110.930699,27.027203],[110.935239,27.029745],[110.938871,27.030026],[110.942976,27.029605],[110.948636,27.029337],[110.954853,27.029732],[110.961355,27.030575],[110.970182,27.031304],[110.977422,27.031431],[110.984202,27.032495],[110.988573,27.03206],[110.992835,27.030019],[110.997236,27.026139],[110.998368,27.023557],[110.999894,27.01791],[110.999343,27.016351],[110.999343,27.013374],[111.000965,27.011761],[111.001347,27.010657],[111.001541,27.00768],[111.002013,27.006743],[111.003684,27.005752],[111.005597,27.005384],[111.007879,27.006007],[111.009314,27.008396],[111.009901,27.008516],[111.013878,27.001952],[111.017359,26.997836],[111.019642,26.996659],[111.019599,26.995119],[111.020162,26.994403],[111.023716,26.992898],[111.023316,26.99627],[111.024146,26.999242],[111.025138,27.000533],[111.027045,27.001564],[111.031779,27.001095],[111.034752,27.000379],[111.037046,27.000988],[111.040218,27.0025],[111.046969,27.006489],[111.053174,27.01156],[111.054796,27.013855],[111.057224,27.017957],[111.058979,27.020245],[111.061274,27.021576],[111.065863,27.02363],[111.071529,27.027129],[111.072607,27.028454],[111.073145,27.030387],[111.072879,27.031351],[111.074259,27.036609],[111.074737,27.042629],[111.077117,27.04689],[111.078703,27.048161],[111.080277,27.048368],[111.081851,27.04788],[111.083661,27.046469],[111.087905,27.037739],[111.090102,27.031893],[111.090738,27.02915],[111.09144,27.027598],[111.093486,27.025979],[111.094988,27.025905],[111.098995,27.026681],[111.100727,27.027524],[111.103875,27.029846],[111.106084,27.030548],[111.110522,27.026989],[111.113034,27.024661],[111.117677,27.02078],[111.1249,27.015562],[111.126782,27.014003],[111.128744,27.01154],[111.131492,27.004916],[111.133296,27.003076],[111.134943,27.001878],[111.13754,27.001664],[111.139108,27.002715],[111.140131,27.004755],[111.140131,27.005672],[111.138872,27.00695],[111.138151,27.008596],[111.138266,27.010784],[111.139047,27.012624],[111.140161,27.017596],[111.140222,27.019884],[111.139065,27.021704],[111.133115,27.025464],[111.127454,27.031378],[111.126746,27.032776],[111.127176,27.035351],[111.128132,27.03592],[111.130614,27.035973],[111.134368,27.035712],[111.135433,27.036221],[111.134271,27.037425],[111.136656,27.038081],[111.137431,27.039104],[111.136928,27.039947],[111.137019,27.042208],[111.138024,27.043017],[111.136953,27.044041],[111.135476,27.044315],[111.134937,27.045164],[111.134519,27.049914],[111.135367,27.052529],[111.134743,27.053826],[111.135899,27.055264],[111.136275,27.053552],[111.137068,27.052823],[111.139386,27.054923],[111.139483,27.059291],[111.140064,27.059391],[111.140646,27.056261],[111.141923,27.055893],[111.141868,27.05699],[111.140936,27.059338],[111.14274,27.059699],[111.146227,27.058181],[111.147153,27.055672],[111.149478,27.055565],[111.150992,27.057177],[111.151433,27.059157],[111.155211,27.059304],[111.155792,27.059772],[111.156961,27.062213],[111.158238,27.062996],[111.159981,27.062728],[111.15986,27.059598],[111.160672,27.059077],[111.162706,27.05897],[111.164449,27.059692],[111.16652,27.063284],[111.167567,27.063799],[111.169777,27.063685],[111.173149,27.066333],[111.174953,27.066587],[111.179021,27.065899],[111.181406,27.066621],[111.181866,27.064588],[111.183549,27.064949],[111.1839,27.066407],[111.185208,27.066821],[111.187012,27.066393],[111.189857,27.066494],[111.190499,27.065965],[111.190898,27.062896],[111.191885,27.062682],[111.193629,27.063611],[111.195959,27.065952],[111.197182,27.067664],[111.19823,27.067664],[111.20125,27.066407],[111.202473,27.06838],[111.203811,27.068012],[111.20346,27.066347],[111.205724,27.066393],[111.211312,27.069971],[111.213225,27.071864],[111.215804,27.076779],[111.215513,27.07819],[111.21555,27.080952],[111.215211,27.083921],[111.214339,27.085124],[111.214866,27.088715],[111.213649,27.090962],[111.213885,27.093148],[111.21851,27.099152],[111.218613,27.100014],[111.217892,27.103926],[111.21871,27.105483],[111.21831,27.108091],[111.219769,27.111473],[111.218316,27.111112],[111.217148,27.109033],[111.215634,27.108465],[111.214006,27.109508],[111.211978,27.111968],[111.212559,27.114207],[111.211663,27.117336],[111.211554,27.120511],[111.212898,27.124261],[111.216191,27.126387],[111.21788,27.126119],[111.221192,27.123927],[111.222354,27.124495],[111.221077,27.126841],[111.222015,27.129288],[111.22365,27.130377],[111.227869,27.132502],[111.229679,27.136045],[111.232537,27.136767],[111.23382,27.137595],[111.234637,27.138945],[111.235576,27.141552],[111.235346,27.144259],[111.234014,27.146504],[111.236108,27.14744],[111.236696,27.149004],[111.236181,27.151416],[111.233548,27.155025],[111.232997,27.158606],[111.231629,27.159716],[111.230497,27.159041],[111.228674,27.161867],[111.227815,27.162081],[111.225696,27.160798],[111.224497,27.162429],[111.223371,27.162856],[111.222378,27.161727],[111.221349,27.162402],[111.221252,27.164026],[111.221973,27.165095],[111.220847,27.165623],[111.221482,27.167306],[111.225653,27.167387],[111.226513,27.168182],[111.226344,27.169311],[111.224261,27.1706],[111.224776,27.171215],[111.226447,27.17026],[111.228087,27.170226],[111.228814,27.170961],[111.228317,27.172765],[111.230139,27.175979],[111.22891,27.177021],[111.226338,27.175959],[111.225454,27.176908],[111.226089,27.178838],[111.225405,27.179453],[111.223081,27.179486],[111.222263,27.18105],[111.224176,27.181932],[111.224866,27.183128],[111.224782,27.184624],[111.223311,27.184537],[111.221155,27.183776],[111.220368,27.18427],[111.222832,27.185426],[111.222699,27.186194],[111.221059,27.186227],[111.221301,27.1892],[111.222675,27.190723],[111.223377,27.192747],[111.22434,27.193663],[111.22256,27.193756],[111.221949,27.195166],[111.222396,27.196361],[111.223523,27.196909],[111.222469,27.197771],[111.224316,27.198192],[111.225853,27.196689],[111.22753,27.196589],[111.226907,27.194758],[111.227143,27.193623],[111.230018,27.193369],[111.230436,27.195112],[111.230908,27.193309],[111.231974,27.19401],[111.231423,27.192447],[111.232071,27.191652],[111.232349,27.192661],[111.235467,27.19391],[111.234407,27.195226],[111.233687,27.194344],[111.232973,27.195967],[111.229982,27.198359],[111.230224,27.200196],[111.228789,27.200997],[111.226925,27.203148],[111.227651,27.204858],[111.228644,27.205746],[111.229667,27.205526],[111.230079,27.206261],[111.23017,27.208619],[111.232506,27.211157],[111.231102,27.211925],[111.232125,27.216426],[111.233905,27.217548],[111.231919,27.217615],[111.231544,27.219365],[111.230164,27.221021],[111.226773,27.221395],[111.225544,27.222136],[111.225514,27.224153],[111.22483,27.225229],[111.225999,27.22605],[111.226404,27.224921],[111.227294,27.225008],[111.227936,27.227305],[111.226634,27.229022],[111.226574,27.230798],[111.224963,27.231599],[111.225333,27.235733],[111.224957,27.236067],[111.22365,27.23399],[111.222148,27.236381],[111.222185,27.237362],[111.220496,27.239512],[111.218885,27.238471],[111.218371,27.239486],[111.218141,27.242123],[111.21989,27.243552],[111.219551,27.244721],[111.221519,27.245816],[111.223026,27.245322],[111.225526,27.246263],[111.225732,27.247518],[111.227857,27.248613],[111.227264,27.249809],[111.228529,27.251064],[111.2298,27.253481],[111.230049,27.25513],[111.231901,27.256719],[111.232143,27.258708],[111.233935,27.261532],[111.230811,27.265011],[111.229522,27.268041],[111.227433,27.271172],[111.227936,27.273575],[111.231738,27.278382],[111.232537,27.280518],[111.232143,27.282126],[111.225617,27.283922],[111.223922,27.284729],[111.223129,27.28571],[111.222832,27.289729],[111.222142,27.291063],[111.220847,27.291604],[111.21765,27.291617],[111.216657,27.292151],[111.215265,27.295722],[111.213376,27.297424],[111.213776,27.298578],[111.216076,27.30018],[111.215931,27.30285],[111.215235,27.303477],[111.211046,27.304024],[111.204665,27.303957],[111.20317,27.304585],[111.203176,27.307348],[111.203878,27.309576],[111.204877,27.311445],[111.20478,27.313046],[111.203884,27.314301],[111.202588,27.314928],[111.196613,27.315128],[111.193719,27.315489],[111.191032,27.316656],[111.190039,27.317464],[111.190239,27.318712],[111.19131,27.320793],[111.187896,27.326478],[111.185305,27.331749],[111.18272,27.334958],[111.179626,27.336793],[111.175504,27.336786],[111.172422,27.336319],[111.159564,27.333998],[111.153129,27.333978],[111.147716,27.336259],[111.145906,27.340389],[111.145361,27.348654],[111.146112,27.35279],[111.147904,27.355545],[111.15124,27.355559],[111.155889,27.354878],[111.161549,27.353744],[111.168493,27.353297],[111.172356,27.354911],[111.176738,27.354418],[111.181031,27.356279],[111.182629,27.35752],[111.183525,27.358854],[111.183325,27.359654],[111.180643,27.363409],[111.179148,27.364843],[111.179003,27.366711],[111.178306,27.367251],[111.175213,27.367971],[111.173324,27.368872],[111.172228,27.369946],[111.171932,27.371373],[111.172132,27.374581],[111.168947,27.378963],[111.167851,27.379763],[111.166259,27.37977],[111.162663,27.378176],[111.161174,27.380763],[111.161477,27.382817],[111.159679,27.383711],[111.159679,27.384604],[111.161035,27.386952],[111.160284,27.388079],[111.156398,27.388359],[111.152705,27.387652],[111.148612,27.387752],[111.14682,27.389186],[111.146021,27.390706],[111.146027,27.392306],[111.147426,27.39462],[111.146978,27.397654],[111.145888,27.402202],[111.147692,27.406482],[111.148988,27.407456],[111.153583,27.408869],[111.155078,27.408596],[111.157469,27.407342],[111.158268,27.407522],[111.161362,27.409742],[111.162264,27.412056],[111.16247,27.413836],[111.163269,27.415083],[111.169111,27.419436],[111.169613,27.420503],[111.169316,27.422909],[111.167222,27.424256],[111.159939,27.425083],[111.158147,27.425796],[111.154654,27.428216],[111.152765,27.431249],[111.152965,27.432588],[111.154267,27.433742],[111.163705,27.439334],[111.164703,27.440041],[111.164703,27.441287],[111.163311,27.444146],[111.162415,27.444686],[111.161216,27.44442],[111.158819,27.443087],[111.156622,27.443007],[111.156827,27.445773],[111.16072,27.447812],[111.166114,27.449132],[111.167016,27.450018],[111.168015,27.453224],[111.168917,27.453937],[111.170515,27.454024],[111.174601,27.453297],[111.177495,27.451951],[111.17939,27.452211],[111.182441,27.456656],[111.187236,27.458162],[111.188634,27.459582],[111.187242,27.461634],[111.185644,27.463067],[111.185547,27.46414],[111.187744,27.465293],[111.190039,27.465013],[111.192636,27.466079],[111.193538,27.467232],[111.193441,27.468211],[111.192442,27.469018],[111.188259,27.47135],[111.185262,27.473322],[111.183519,27.474928],[111.183525,27.477427],[111.185329,27.480005],[111.185928,27.483037],[111.18663,27.484103],[111.187829,27.484543],[111.191522,27.484443],[111.191722,27.485515],[111.188235,27.487308],[111.187139,27.488114],[111.186443,27.489986],[111.186945,27.491678],[111.189996,27.496395],[111.191195,27.497547],[111.192993,27.498254],[111.19599,27.498607],[111.198787,27.499399],[111.200288,27.500818],[111.20119,27.50251],[111.201493,27.504562],[111.201402,27.508925],[111.198563,27.514374],[111.196874,27.516605],[111.196777,27.518124],[111.197479,27.519636],[111.20168,27.525417],[111.202582,27.527289],[111.202788,27.530052],[111.202292,27.53255],[111.200899,27.535047],[111.19941,27.538437],[111.197897,27.544151],[111.197388,27.549178],[111.195826,27.551355],[111.194228,27.552414],[111.192557,27.55298],[111.189221,27.553233],[111.187278,27.553799],[111.184572,27.555344],[111.182883,27.557028],[111.182411,27.55864],[111.182145,27.563733],[111.180897,27.563547],[111.176757,27.560843],[111.173875,27.559978],[111.171544,27.560897],[111.169486,27.562634],[111.168614,27.566303],[111.166193,27.569898],[111.165944,27.572228],[111.167476,27.574445],[111.169456,27.57563],[111.170606,27.577221],[111.169208,27.578193],[111.167609,27.576209],[111.166713,27.576096],[111.165569,27.576955],[111.163462,27.576449],[111.162058,27.572807],[111.159818,27.571562],[111.157396,27.571176],[111.15555,27.571975],[111.154339,27.573346],[111.154339,27.574598],[111.155235,27.576582],[111.156573,27.577321],[111.157536,27.578572],[111.156833,27.579258],[111.155048,27.579657],[111.152917,27.581129],[111.150108,27.58216],[111.147704,27.581575],[111.146403,27.578972],[111.144617,27.578066],[111.143152,27.578013],[111.140494,27.578799],[111.134852,27.581395],[111.130215,27.581381],[111.123773,27.578606],[111.120159,27.577674],[111.116291,27.577201],[111.113185,27.578799],[111.112653,27.581781],[111.111872,27.58453],[111.109269,27.588417],[111.106932,27.590707],[111.098668,27.590215],[111.093244,27.589037],[111.084968,27.589223],[111.080313,27.588744],[111.074102,27.591459],[111.072013,27.593975],[111.071468,27.599247],[111.073769,27.605456],[111.073218,27.612571],[111.070851,27.62059],[111.066165,27.625607],[111.059924,27.631303],[111.050589,27.632846],[111.044632,27.632114],[111.040231,27.631855],[111.037373,27.632068],[111.034516,27.633878],[111.028801,27.635441],[111.025744,27.635654],[111.017662,27.632833],[111.011723,27.627962],[111.008103,27.625873],[111.002394,27.626512],[110.996946,27.626931],[110.994076,27.630118],[110.996643,27.635188],[110.998441,27.639333],[110.996843,27.646206],[110.994736,27.652386],[110.990044,27.656477],[110.983797,27.660103],[110.975497,27.659804],[110.966961,27.657216],[110.957372,27.656225],[110.94573,27.653843],[110.938478,27.653564],[110.928882,27.655566],[110.917501,27.656411],[110.907942,27.654974],[110.899164,27.653091],[110.889351,27.651202],[110.882904,27.65071],[110.877473,27.651601],[110.876487,27.652918],[110.871262,27.653644],[110.869186,27.655466],[110.868962,27.653158],[110.862266,27.65083],[110.855583,27.647357],[110.85459,27.643186],[110.853857,27.641695],[110.854493,27.638169],[110.854451,27.632893],[110.854263,27.63067],[110.852314,27.62757],[110.857096,27.626525],[110.861582,27.624908],[110.86183,27.623517],[110.859929,27.62222],[110.857296,27.621395],[110.854566,27.622133],[110.851297,27.623877],[110.850177,27.624176],[110.845642,27.624269],[110.845352,27.623577],[110.847349,27.622007],[110.844964,27.621661],[110.844522,27.620969],[110.846042,27.617575],[110.84629,27.613057],[110.847658,27.609004],[110.849384,27.607433],[110.851872,27.605862],[110.854602,27.601823],[110.854608,27.596604],[110.854329,27.594142],[110.85347,27.592032],[110.849983,27.590401],[110.845721,27.589589],[110.842688,27.588417],[110.839001,27.585928],[110.836598,27.584836],[110.834019,27.584257],[110.833311,27.583691],[110.824321,27.578832],[110.818951,27.573526],[110.813048,27.568453],[110.808702,27.563387],[110.804083,27.561063],[110.799451,27.559439],[110.793016,27.558939],[110.786805,27.560517],[110.783687,27.564172],[110.776901,27.574006],[110.767039,27.581288],[110.761561,27.589056],[110.755822,27.596824],[110.749005,27.602575],[110.746632,27.603852],[110.742406,27.603586],[110.740778,27.602788],[110.737932,27.600678],[110.736873,27.602202],[110.736861,27.606395],[110.737993,27.609875],[110.741649,27.614081],[110.743671,27.617342],[110.743508,27.618793],[110.74171,27.620816],[110.74105,27.62566],[110.738931,27.626891],[110.737303,27.627104],[110.734942,27.62594],[110.73381,27.624921],[110.732999,27.623324],[110.732756,27.621514],[110.733253,27.618547],[110.734234,27.617608],[110.734155,27.616377],[110.731546,27.616663],[110.727235,27.616218],[110.723488,27.616058],[110.717622,27.616331],[110.71445,27.616031],[110.712997,27.610375],[110.710527,27.606954],[110.705327,27.604698],[110.699121,27.603493],[110.693431,27.602754],[110.685658,27.603373],[110.680221,27.602635],[110.674034,27.600052],[110.669887,27.593709],[110.667986,27.593403],[110.666612,27.592677],[110.662568,27.587579],[110.662199,27.585635],[110.65758,27.583066],[110.65715,27.580703],[110.657223,27.578259],[110.658791,27.576156],[110.661418,27.574165],[110.661424,27.572887],[110.659614,27.572994],[110.657174,27.573706],[110.655104,27.57525],[110.653796,27.575357],[110.653046,27.574185],[110.652125,27.569545],[110.652949,27.566496],[110.652761,27.56583],[110.644849,27.560497],[110.642542,27.559265],[110.638117,27.555916],[110.637251,27.554298],[110.636664,27.551342],[110.633074,27.546894],[110.63259,27.544131],[110.631318,27.540448],[110.63265,27.536099],[110.639661,27.532943],[110.648221,27.52958],[110.653693,27.524578],[110.659711,27.517518],[110.666225,27.51161],[110.671964,27.506154],[110.675875,27.502057],[110.680312,27.497048],[110.682679,27.492251],[110.684005,27.487901],[110.684628,27.475048],[110.684665,27.468718],[110.686227,27.466845],[110.687831,27.4636],[110.69044,27.459495],[110.693322,27.455843],[110.693346,27.452404],[110.691578,27.447565],[110.688237,27.443866],[110.674101,27.434555],[110.668937,27.428022],[110.668126,27.427522],[110.663095,27.420676],[110.660328,27.412156],[110.659584,27.406749],[110.660183,27.405682],[110.659675,27.396767],[110.657416,27.388939],[110.655649,27.383644],[110.654904,27.38019],[110.651072,27.374881],[110.64928,27.373714],[110.649038,27.371873],[110.649304,27.368892],[110.648269,27.367291]]]]}}]}
