# Supplementary material for: The influence of extreme rainfall on crime: Spatiotemporal dynamics in Hunan Province, China
Source: PLoS One. 2026 Apr 22;21(4):e0345811. doi: 10.1371/journal.pone.0345811 (PMC13102242; doi:10.1371/journal.pone.0345811)
Supplement: S1 Data — S1 Raw Data. This is the original data1 required to replicate the manuscript’s results. S2 Raw Data. This is the original data1 required to replicate the manuscript’s results. (ZIP) [file pone.0345811.s001.zip › S1 Raw Data/S1_Hunan administrative boundary GeoJSON/430525.json]

{"type":"FeatureCollection","features":[{"type":"Feature","properties":{"adcode":430525,"name":"洞口县","center":[110.579212,27.062286],"centroid":[110.592108,27.09772],"childrenNum":0,"level":"district","acroutes":[100000,430000,430500],"parent":{"adcode":430500}},"geometry":{"type":"MultiPolygon","coordinates":[[[[110.9196,27.027049],[110.920152,27.031288],[110.92093,27.035621],[110.920792,27.037464],[110.918911,27.040316],[110.916421,27.041812],[110.913105,27.042205],[110.910591,27.043246],[110.908499,27.046797],[110.907963,27.05073],[110.905255,27.052697],[110.902392,27.052148],[110.897656,27.050544],[110.893382,27.04823],[110.890504,27.047449],[110.886562,27.050176],[110.884,27.054441],[110.884519,27.058778],[110.883724,27.062499],[110.884024,27.071447],[110.883935,27.07421],[110.882832,27.077015],[110.880196,27.080135],[110.877512,27.082572],[110.866305,27.088647],[110.863645,27.091311],[110.861066,27.095347],[110.859298,27.100034],[110.856987,27.104287],[110.851781,27.119268],[110.84848,27.119526],[110.845902,27.124539],[110.844126,27.125702],[110.839609,27.122656],[110.834078,27.12187],[110.822384,27.121958],[110.81854,27.121487],[110.814696,27.12143],[110.813893,27.12262],[110.813561,27.12624],[110.813747,27.132007],[110.813277,27.134205],[110.810739,27.137562],[110.810236,27.140143],[110.810487,27.141265],[110.812109,27.142837],[110.807844,27.145081],[110.80709,27.147553],[110.803578,27.149462],[110.798056,27.150811],[110.79246,27.151209],[110.789216,27.15199],[110.786175,27.153112],[110.785405,27.153071],[110.782153,27.151556],[110.780239,27.149948],[110.77856,27.149229],[110.774984,27.149058],[110.773046,27.148438],[110.77436,27.149958],[110.777806,27.151814],[110.77899,27.153216],[110.778925,27.154565],[110.777985,27.155631],[110.776225,27.156303],[110.775098,27.157368],[110.776403,27.160822],[110.777725,27.161944],[110.779469,27.164612],[110.778593,27.166184],[110.776833,27.165957],[110.775852,27.166929],[110.775698,27.168283],[110.778585,27.171179],[110.778577,27.172471],[110.775819,27.173702],[110.775438,27.174658],[110.776687,27.175837],[110.777628,27.176007],[110.779452,27.175444],[110.781204,27.175951],[110.783402,27.1782],[110.784651,27.178365],[110.785226,27.175056],[110.786167,27.174384],[110.790173,27.178536],[110.791236,27.180221],[110.79173,27.182521],[110.793295,27.184098],[110.79662,27.184491],[110.798315,27.180691],[110.799321,27.179492],[110.800829,27.178877],[110.803651,27.178763],[110.805095,27.179999],[110.808979,27.177977],[110.81086,27.177977],[110.814185,27.178763],[110.815248,27.1782],[110.81738,27.178029],[110.822887,27.180831],[110.824582,27.181074],[110.826001,27.18005],[110.828069,27.18005],[110.829123,27.182506],[110.832213,27.18369],[110.833737,27.183835],[110.833899,27.185267],[110.831467,27.186864],[110.830137,27.188477],[110.82798,27.189531],[110.828953,27.193052],[110.830558,27.193718],[110.830907,27.194804],[110.830202,27.195786],[110.831572,27.19561],[110.833453,27.194664],[110.834467,27.195119],[110.833875,27.196344],[110.83145,27.196241],[110.830704,27.198169],[110.828669,27.199048],[110.826633,27.19926],[110.82652,27.198417],[110.829147,27.196034],[110.828912,27.195192],[110.825774,27.197156],[110.824363,27.199647],[110.823503,27.200035],[110.821833,27.199079],[110.820916,27.19911],[110.821127,27.20125],[110.820697,27.206444],[110.820267,27.20739],[110.817526,27.209845],[110.816188,27.213117],[110.814639,27.214631],[110.813091,27.215448],[110.809993,27.216078],[110.808444,27.216709],[110.805411,27.222088],[110.803019,27.224543],[110.801745,27.226367],[110.800764,27.229044],[110.801737,27.232698],[110.799832,27.234837],[110.79632,27.235591],[110.796523,27.2371],[110.798485,27.241787],[110.797991,27.243993],[110.795663,27.245755],[110.795452,27.248018],[110.797204,27.250756],[110.797829,27.255855],[110.794228,27.260329],[110.794123,27.265537],[110.793514,27.268321],[110.791868,27.270935],[110.788405,27.273171],[110.786191,27.274886],[110.782421,27.276451],[110.779452,27.278435],[110.777287,27.281069],[110.777239,27.288651],[110.778358,27.294343],[110.777855,27.302869],[110.779396,27.311296],[110.780645,27.318815],[110.780547,27.325713],[110.781829,27.333922],[110.782421,27.339404],[110.783402,27.346936],[110.783118,27.350627],[110.781796,27.354364],[110.77809,27.357074],[110.77234,27.359887],[110.764596,27.360026],[110.757411,27.35647],[110.746828,27.352382],[110.742084,27.346631],[110.738646,27.343999],[110.737729,27.341412],[110.73751,27.338382],[110.736537,27.336074],[110.734583,27.335315],[110.722516,27.335945],[110.716263,27.337391],[110.714633,27.337133],[110.711211,27.333452],[110.709581,27.332935],[110.706751,27.333018],[110.70581,27.336606],[110.70564,27.341738],[110.704586,27.342739],[110.702039,27.3431],[110.697839,27.342662],[110.692754,27.343771],[110.689364,27.342868],[110.683672,27.342672],[110.680063,27.343059],[110.677808,27.344313],[110.674686,27.348128],[110.673348,27.351633],[110.674321,27.355035],[110.673956,27.361714],[110.669626,27.366963],[110.666942,27.369616],[110.663649,27.370911],[110.660203,27.369461],[110.656326,27.369636],[110.648274,27.367288],[110.649206,27.365203],[110.645476,27.361755],[110.640862,27.358039],[110.636507,27.353636],[110.632209,27.343266],[110.628122,27.337954],[110.623515,27.334009],[110.622429,27.333338],[110.622486,27.331588],[110.62195,27.330328],[110.620572,27.329461],[110.616679,27.3253],[110.614863,27.324107],[110.613338,27.323668],[110.60655,27.321055],[110.605399,27.31994],[110.605739,27.316837],[110.607329,27.313589],[110.609989,27.30953],[110.609997,27.307832],[110.607524,27.304718],[110.606372,27.301831],[110.606461,27.30087],[110.609624,27.296847],[110.610005,27.293449],[110.609681,27.290934],[110.608675,27.288594],[110.605853,27.28784],[110.605618,27.287019],[110.5987,27.281456],[110.585085,27.2786],[110.578913,27.278554],[110.573999,27.281048],[110.571136,27.284246],[110.566449,27.291332],[110.562289,27.296357],[110.558656,27.299321],[110.556572,27.302518],[110.555769,27.30527],[110.553944,27.308245],[110.5501,27.307992],[110.540864,27.305182],[110.535763,27.302399],[110.530143,27.298231],[110.52428,27.293377],[110.526396,27.289927],[110.524377,27.286931],[110.521077,27.282551],[110.516746,27.278166],[110.511662,27.273771],[110.504509,27.270289],[110.493756,27.266559],[110.483538,27.262132],[110.475874,27.257958],[110.467457,27.252394],[110.462113,27.247083],[110.459874,27.239715],[110.459477,27.22892],[110.458009,27.221101],[110.45629,27.213282],[110.450451,27.206816],[110.443055,27.20125],[110.43484,27.199353],[110.424047,27.199492],[110.416554,27.202873],[110.408282,27.206475],[110.39714,27.212801],[110.391722,27.214088],[110.389557,27.216719],[110.387149,27.218822],[110.383175,27.221355],[110.378618,27.223107],[110.375601,27.223034],[110.371303,27.220161],[110.368083,27.21721],[110.366461,27.215205],[110.365042,27.211788],[110.362788,27.209747],[110.357776,27.208951],[110.356098,27.207178],[110.354662,27.205121],[110.352124,27.199048],[110.3521,27.195952],[110.353243,27.191646],[110.356406,27.184408],[110.356771,27.181312],[110.356568,27.178561],[110.355895,27.175273],[110.353162,27.171354],[110.352983,27.170238],[110.349756,27.166205],[110.346472,27.160295],[110.345815,27.154989],[110.343966,27.151628],[110.342717,27.150506],[110.338914,27.149813],[110.331777,27.151468],[110.331331,27.1523],[110.331883,27.15515],[110.330934,27.156536],[110.327301,27.158407],[110.325792,27.15879],[110.320173,27.158697],[110.31774,27.157958],[110.314366,27.157963],[110.311917,27.159281],[110.307076,27.164214],[110.306378,27.166443],[110.304627,27.166991],[110.301886,27.164292],[110.297596,27.161225],[110.296412,27.161215],[110.295844,27.162104],[110.293898,27.163433],[110.292341,27.163423],[110.28767,27.16077],[110.283996,27.159519],[110.278133,27.158061],[110.274216,27.156199],[110.267056,27.153867],[110.260446,27.152688],[110.25627,27.15244],[110.25391,27.151483],[110.249482,27.151065],[110.245582,27.147755],[110.24336,27.144673],[110.239581,27.140081],[110.236921,27.137696],[110.23135,27.134536],[110.226524,27.130352],[110.217839,27.126142],[110.206851,27.122366],[110.200477,27.118176],[110.197476,27.112409],[110.194184,27.102083],[110.196098,27.098617],[110.199982,27.095895],[110.204394,27.092025],[110.208367,27.081268],[110.205878,27.074588],[110.203907,27.067452],[110.201417,27.061915],[110.198109,27.059363],[110.183277,27.055326],[110.17511,27.052268],[110.162614,27.046414],[110.155056,27.037718],[110.151966,27.030714],[110.150336,27.022866],[110.150385,27.019361],[110.151268,27.016089],[110.152663,27.012356],[110.153985,27.009482],[110.153628,26.998417],[110.152947,26.996708],[110.150628,26.994833],[110.148527,26.989702],[110.149679,26.988428],[110.150701,26.985968],[110.151869,26.984404],[110.156532,26.982249],[110.163108,26.981032],[110.165809,26.981001],[110.168631,26.97939],[110.175873,26.975843],[110.182506,26.974843],[110.187542,26.973465],[110.193673,26.972725],[110.200915,26.973766],[110.207678,26.975294],[110.215901,26.975377],[110.219485,26.975216],[110.224667,26.970726],[110.224773,26.961122],[110.229411,26.951907],[110.238453,26.951337],[110.244308,26.950389],[110.251056,26.951461],[110.25601,26.952622],[110.259238,26.955233],[110.265142,26.959335],[110.26944,26.967188],[110.273243,26.975294],[110.277509,26.982223],[110.281442,26.988029],[110.284077,26.99343],[110.283656,27.004247],[110.287435,27.011657],[110.289503,27.016166],[110.294749,27.022602],[110.298861,27.026785],[110.302907,27.034425],[110.305194,27.042827],[110.305089,27.045358],[110.308649,27.058069],[110.308836,27.061278],[110.310506,27.067871],[110.309857,27.074557],[110.306922,27.081807],[110.305511,27.088528],[110.304262,27.098234],[110.30813,27.107262],[110.314528,27.115254],[110.315834,27.116392],[110.318891,27.1165],[110.327122,27.114473],[110.330212,27.112491],[110.330682,27.111912],[110.332645,27.112341],[110.334875,27.113692],[110.337851,27.116045],[110.341298,27.117649],[110.345571,27.120763],[110.347526,27.122444],[110.352189,27.122723],[110.353867,27.12307],[110.356106,27.124166],[110.35879,27.126892],[110.358036,27.129307],[110.35587,27.131712],[110.359495,27.135488],[110.36042,27.136078],[110.363785,27.136264],[110.367418,27.136869],[110.368724,27.137795],[110.368894,27.140629],[110.369908,27.14247],[110.372608,27.143235],[110.375893,27.14067],[110.377774,27.137427],[110.379745,27.135772],[110.385681,27.133326],[110.388146,27.131868],[110.393839,27.127994],[110.398632,27.123882],[110.401486,27.121058],[110.403708,27.117907],[110.403716,27.116428],[110.40254,27.109114],[110.401892,27.107137],[110.398275,27.102973],[110.395858,27.099703],[110.393442,27.097127],[110.38277,27.090504],[110.377596,27.088005],[110.372398,27.088078],[110.367435,27.089097],[110.364604,27.091379],[110.36239,27.090991],[110.359228,27.089635],[110.356365,27.08726],[110.355595,27.085599],[110.355724,27.084746],[110.359455,27.081341],[110.360485,27.07953],[110.36205,27.078148],[110.363842,27.078319],[110.364077,27.079499],[110.362626,27.082164],[110.362674,27.083235],[110.363688,27.084311],[110.368124,27.086738],[110.3714,27.087058],[110.373371,27.086748],[110.374101,27.08563],[110.373825,27.081563],[110.370889,27.081279],[110.370784,27.079188],[110.368505,27.079126],[110.366129,27.076596],[110.366502,27.073336],[110.367167,27.072161],[110.369575,27.070169],[110.371149,27.067126],[110.37187,27.066438],[110.375285,27.065708],[110.379899,27.065413],[110.380799,27.064828],[110.381107,27.063545],[110.378682,27.058639],[110.378934,27.056392],[110.381707,27.052418],[110.381529,27.051564],[110.375163,27.045803],[110.375885,27.044147],[110.37745,27.043034],[110.378836,27.040446],[110.38075,27.040347],[110.385892,27.041341],[110.389582,27.040528],[110.395518,27.036713],[110.397821,27.037386],[110.400197,27.039095],[110.40357,27.039255],[110.40726,27.040746],[110.411274,27.044152],[110.415053,27.044167],[110.417113,27.04395],[110.423536,27.041621],[110.426658,27.041776],[110.429131,27.041305],[110.43201,27.039617],[110.432935,27.035497],[110.43403,27.027711],[110.433129,27.026888],[110.430502,27.026531],[110.43081,27.025563],[110.433762,27.024113],[110.433146,27.022586],[110.431451,27.021266],[110.430137,27.021188],[110.426731,27.022638],[110.425182,27.022493],[110.424801,27.02152],[110.424582,27.018258],[110.423049,27.016104],[110.420576,27.015053],[110.419019,27.016715],[110.417162,27.01643],[110.414624,27.014271],[110.414242,27.012464],[110.415094,27.012195],[110.417648,27.013241],[110.421598,27.012703],[110.422911,27.011947],[110.424006,27.010212],[110.426155,27.008907],[110.428685,27.006919],[110.431686,27.003942],[110.434159,27.000944],[110.435108,26.998577],[110.4354,26.996739],[110.434597,26.9956],[110.432067,26.993156],[110.43171,26.990095],[110.432172,26.984569],[110.432837,26.983228],[110.433981,26.982798],[110.438182,26.98373],[110.441531,26.983285],[110.442682,26.982576],[110.444556,26.98069],[110.445675,26.978852],[110.447224,26.977521],[110.448878,26.977044],[110.452219,26.976827],[110.453687,26.976288],[110.453395,26.972839],[110.45153,26.969524],[110.449932,26.967685],[110.449494,26.965473],[110.450354,26.963795],[110.452414,26.961609],[110.467635,26.954616],[110.468722,26.95343],[110.472533,26.951482],[110.477172,26.948068],[110.480172,26.945141],[110.482638,26.940991],[110.48104,26.933422],[110.476434,26.930733],[110.475631,26.929023],[110.477545,26.926096],[110.487098,26.914872],[110.490634,26.913654],[110.493626,26.913654],[110.49524,26.917318],[110.495483,26.922199],[110.496018,26.925619],[110.498719,26.927329],[110.500081,26.927334],[110.506082,26.920499],[110.509091,26.916349],[110.510469,26.910244],[110.515668,26.901315],[110.520152,26.89821],[110.522212,26.895987],[110.525553,26.890902],[110.527215,26.884947],[110.526883,26.883298],[110.521952,26.879374],[110.520185,26.877135],[110.518311,26.874113],[110.516697,26.871034],[110.514565,26.865798],[110.514046,26.864035],[110.514403,26.862459],[110.520436,26.864123],[110.526891,26.863376],[110.530443,26.861536],[110.532665,26.858135],[110.535511,26.855584],[110.540028,26.853624],[110.540791,26.857077],[110.540377,26.861826],[110.538155,26.865507],[110.538066,26.86813],[110.538447,26.870261],[110.540239,26.875435],[110.541099,26.87742],[110.548495,26.880753],[110.553296,26.883879],[110.555209,26.886237],[110.556612,26.888637],[110.55774,26.888658],[110.563351,26.886046],[110.564438,26.885792],[110.569944,26.889088],[110.574924,26.890685],[110.584322,26.893452],[110.587834,26.896272],[110.594289,26.901025],[110.598936,26.905627],[110.604045,26.909296],[110.61157,26.910322],[110.62092,26.911726],[110.628568,26.910679],[110.632574,26.908658],[110.636199,26.904813],[110.639434,26.902828],[110.645054,26.902108],[110.65331,26.902196],[110.658581,26.899884],[110.662011,26.896972],[110.666139,26.892877],[110.672318,26.888461],[110.677646,26.88293],[110.683347,26.879224],[110.688505,26.879219],[110.693971,26.880121],[110.698739,26.882199],[110.698463,26.886118],[110.696339,26.893566],[110.694692,26.900537],[110.696209,26.904144],[110.699801,26.908114],[110.704586,26.910654],[110.711325,26.911265],[110.718591,26.912073],[110.734072,26.912498],[110.741743,26.916043],[110.745514,26.918624],[110.748231,26.921018],[110.749561,26.926013],[110.750964,26.932147],[110.759584,26.942535],[110.76505,26.947789],[110.766737,26.948788],[110.772746,26.947965],[110.776217,26.948617],[110.780418,26.951031],[110.78148,26.952694],[110.781602,26.954254],[110.780993,26.957419],[110.781301,26.959185],[110.782607,26.961899],[110.782015,26.966597],[110.793749,26.97043],[110.798348,26.971067],[110.80267,26.970394],[110.80357,26.969348],[110.801389,26.968074],[110.801608,26.966696],[110.802516,26.966447],[110.803311,26.965251],[110.804203,26.965624],[110.805573,26.964966],[110.806676,26.965572],[110.807933,26.963925],[110.809555,26.961086],[110.813374,26.960661],[110.818029,26.960889],[110.825271,26.962138],[110.827809,26.955575],[110.827801,26.959496],[110.832042,26.95917],[110.835416,26.952627],[110.839463,26.952534],[110.843542,26.956352],[110.840598,26.95862],[110.843963,26.958973],[110.853192,26.95098],[110.852024,26.944696],[110.857563,26.94424],[110.857498,26.940712],[110.867343,26.935469],[110.869249,26.939287],[110.87628,26.937116],[110.87572,26.934308],[110.868786,26.926153],[110.869824,26.922189],[110.872914,26.918131],[110.878348,26.914639],[110.88464,26.912488],[110.904574,26.910866],[110.905206,26.913898],[110.90725,26.911649],[110.907298,26.913695],[110.909723,26.914457],[110.90832,26.924785],[110.910234,26.926847],[110.913413,26.932438],[110.921376,26.937727],[110.922593,26.937085],[110.92552,26.936401],[110.928724,26.9368],[110.9323,26.938334],[110.933492,26.938582],[110.936355,26.937619],[110.938309,26.937997],[110.941699,26.939245],[110.946256,26.941592],[110.950514,26.943369],[110.951008,26.944281],[110.950068,26.949405],[110.951341,26.951974],[110.953222,26.952855],[110.956677,26.953772],[110.95735,26.957569],[110.959467,26.962303],[110.956831,26.964059],[110.955128,26.964137],[110.947602,26.963935],[110.944999,26.964168],[110.941099,26.965955],[110.939112,26.968985],[110.934838,26.974149],[110.928245,26.979981],[110.92265,26.985305],[110.919357,26.990292],[110.918035,26.993803],[110.917508,26.997738],[110.917922,27.004382],[110.91797,27.009202],[110.916649,27.012718],[110.914532,27.016037],[110.913494,27.019992],[110.91278,27.025087],[110.914848,27.025216],[110.91673,27.0265],[110.9196,27.027049]]]]}}]}
