# Supplementary material for: The influence of extreme rainfall on crime: Spatiotemporal dynamics in Hunan Province, China
Source: PLoS One. 2026 Apr 22;21(4):e0345811. doi: 10.1371/journal.pone.0345811 (PMC13102242; doi:10.1371/journal.pone.0345811)
Supplement: S1 Data — S1 Raw Data. This is the original data1 required to replicate the manuscript’s results. S2 Raw Data. This is the original data1 required to replicate the manuscript’s results. (ZIP) [file pone.0345811.s001.zip › S1 Raw Data/S1_Hunan administrative boundary GeoJSON/430527.json]

{"type":"FeatureCollection","features":[{"type":"Feature","properties":{"adcode":430527,"name":"绥宁县","center":[110.155075,26.580622],"centroid":[110.199275,26.707518],"childrenNum":0,"level":"district","acroutes":[100000,430000,430500],"parent":{"adcode":430500}},"geometry":{"type":"MultiPolygon","coordinates":[[[[109.946211,26.686071],[109.943935,26.683279],[109.94196,26.67774],[109.937887,26.67516],[109.934063,26.673724],[109.928643,26.675723],[109.919413,26.676287],[109.914035,26.676216],[109.909441,26.674094],[109.904626,26.671047],[109.901081,26.668017],[109.899862,26.664327],[109.898963,26.655589],[109.896424,26.654409],[109.885425,26.653819],[109.876509,26.651185],[109.861765,26.645504],[109.858213,26.643398],[109.855018,26.635329],[109.853584,26.628651],[109.851466,26.621814],[109.847585,26.620087],[109.844005,26.619585],[109.840403,26.622069],[109.834511,26.622466],[109.830688,26.621505],[109.827449,26.616413],[109.826758,26.611584],[109.826843,26.605847],[109.832564,26.599247],[109.840303,26.594515],[109.849105,26.586345],[109.856844,26.580924],[109.859818,26.583339],[109.861694,26.583665],[109.863092,26.580924],[109.866751,26.57627],[109.872058,26.571026],[109.872022,26.568372],[109.865168,26.562678],[109.863862,26.55626],[109.861958,26.550962],[109.862885,26.543309],[109.862678,26.539853],[109.866452,26.537401],[109.869105,26.537128],[109.872308,26.5389],[109.875532,26.535929],[109.879162,26.534606],[109.884933,26.53048],[109.890289,26.531723],[109.892543,26.52548],[109.887672,26.524457],[109.883792,26.522781],[109.883092,26.518831],[109.879697,26.517375],[109.87979,26.515973],[109.883449,26.513522],[109.883185,26.509959],[109.880667,26.507974],[109.878349,26.503802],[109.879369,26.497046],[109.877336,26.49762],[109.875781,26.494118],[109.871972,26.492239],[109.866887,26.490801],[109.864105,26.48916],[109.862343,26.486849],[109.857664,26.475769],[109.856487,26.469559],[109.856295,26.465191],[109.860168,26.463621],[109.868049,26.466003],[109.870831,26.467873],[109.875425,26.468156],[109.881587,26.465703],[109.891388,26.459395],[109.896752,26.459915],[109.90285,26.46183],[109.910447,26.466744],[109.915483,26.47232],[109.919035,26.474667],[109.928471,26.477084],[109.93258,26.47599],[109.93417,26.472346],[109.934763,26.466841],[109.933807,26.462006],[109.934905,26.456968],[109.939813,26.454047],[109.950868,26.451224],[109.955027,26.446918],[109.954542,26.444844],[109.951781,26.440908],[109.950555,26.436981],[109.952901,26.434492],[109.960633,26.431156],[109.966832,26.428041],[109.97221,26.428112],[109.978344,26.429586],[109.987274,26.432471],[109.988337,26.429965],[109.986611,26.425111],[109.98288,26.416797],[109.979428,26.407334],[109.977987,26.400193],[109.977823,26.393757],[109.978665,26.388036],[109.981525,26.385546],[109.993672,26.380558],[110.005463,26.377662],[110.012218,26.37247],[110.011547,26.364646],[110.013459,26.356645],[110.01634,26.351868],[110.017681,26.347522],[110.016754,26.340625],[110.012981,26.33506],[110.009899,26.316421],[110.010263,26.30908],[110.009307,26.304017],[110.00261,26.299299],[109.998515,26.297497],[109.995948,26.294996],[109.990641,26.287176],[109.984286,26.279099],[109.985184,26.276245],[109.990384,26.272825],[109.991754,26.268468],[109.996533,26.268875],[110.003409,26.270359],[110.012745,26.267328],[110.018616,26.262803],[110.021797,26.263563],[110.025185,26.267947],[110.02965,26.276537],[110.029322,26.281273],[110.023345,26.2854],[110.022068,26.29474],[110.022425,26.303558],[110.024636,26.307569],[110.033987,26.314707],[110.035627,26.31673],[110.036212,26.320414],[110.040506,26.326404],[110.048666,26.335254],[110.054066,26.333717],[110.059237,26.336014],[110.067012,26.337754],[110.087775,26.347443],[110.097619,26.354129],[110.103846,26.355921],[110.110729,26.355391],[110.117098,26.350287],[110.120586,26.34875],[110.128753,26.348618],[110.140501,26.343954],[110.148568,26.341976],[110.156407,26.340695],[110.163119,26.341994],[110.1668,26.343893],[110.167984,26.346825],[110.166372,26.354473],[110.166265,26.361829],[110.166843,26.372134],[110.169261,26.388098],[110.170958,26.395593],[110.170088,26.402761],[110.167513,26.407007],[110.164881,26.414713],[110.163069,26.428112],[110.163469,26.435216],[110.164924,26.442956],[110.167962,26.451771],[110.172855,26.461424],[110.177,26.471561],[110.180331,26.480824],[110.180951,26.487458],[110.179774,26.493941],[110.183405,26.508477],[110.189033,26.522226],[110.195894,26.526044],[110.204967,26.528152],[110.216294,26.520277],[110.219818,26.514836],[110.222293,26.504155],[110.225681,26.500786],[110.234633,26.50061],[110.238335,26.502735],[110.245582,26.508609],[110.255981,26.515947],[110.262836,26.51473],[110.26422,26.512146],[110.265354,26.504967],[110.263414,26.493342],[110.264084,26.482518],[110.26362,26.474499],[110.26499,26.467088],[110.271545,26.455997],[110.275511,26.453756],[110.280632,26.453536],[110.288136,26.454806],[110.293721,26.458468],[110.296717,26.461327],[110.302266,26.468667],[110.304056,26.477772],[110.303906,26.483982],[110.305126,26.491966],[110.308265,26.501933],[110.30947,26.509465],[110.312123,26.519915],[110.317195,26.532331],[110.32355,26.544684],[110.326339,26.55306],[110.333351,26.56333],[110.339292,26.572947],[110.346746,26.581814],[110.354678,26.590196],[110.360384,26.595687],[110.367124,26.601133],[110.374008,26.609099],[110.38047,26.618695],[110.384293,26.62266],[110.390713,26.627188],[110.399072,26.634166],[110.404686,26.642412],[110.406819,26.648287],[110.411918,26.665287],[110.417275,26.673768],[110.421591,26.681606],[110.425606,26.693362],[110.429643,26.700987],[110.436562,26.705486],[110.433303,26.709765],[110.438174,26.714131],[110.447754,26.720338],[110.452996,26.722856],[110.461092,26.730268],[110.471534,26.739105],[110.480721,26.745706],[110.485893,26.752016],[110.498746,26.774729],[110.501763,26.779357],[110.508725,26.792132],[110.509838,26.795149],[110.513375,26.799223],[110.517612,26.802803],[110.518804,26.805477],[110.527284,26.815285],[110.530423,26.822911],[110.53048,26.8254],[110.533932,26.828399],[110.534467,26.831855],[110.536564,26.836015],[110.53854,26.844809],[110.538647,26.84808],[110.540031,26.853628],[110.535516,26.855589],[110.532663,26.858139],[110.530444,26.861542],[110.526892,26.863379],[110.520437,26.864118],[110.514403,26.862456],[110.514046,26.864039],[110.516699,26.871028],[110.521949,26.879371],[110.526878,26.883301],[110.527213,26.884944],[110.525558,26.890904],[110.520159,26.898208],[110.515672,26.901311],[110.510472,26.910249],[110.509089,26.916348],[110.506086,26.920496],[110.50008,26.927333],[110.496014,26.925619],[110.495237,26.917315],[110.493625,26.913659],[110.490636,26.91365],[110.487098,26.914872],[110.477547,26.926094],[110.475629,26.92902],[110.476435,26.930733],[110.481042,26.933422],[110.48264,26.940996],[110.480172,26.945143],[110.477169,26.948068],[110.467633,26.954614],[110.452411,26.961606],[110.449494,26.965471],[110.449936,26.967685],[110.453396,26.972841],[110.453681,26.976293],[110.447226,26.977523],[110.441534,26.983284],[110.438181,26.983732],[110.43398,26.982801],[110.432176,26.984566],[110.431712,26.990099],[110.432069,26.993156],[110.4354,26.996739],[110.434159,27.000945],[110.428681,27.006916],[110.424009,27.010218],[110.421598,27.012703],[110.417646,27.013247],[110.414244,27.012466],[110.414622,27.014274],[110.419023,27.016715],[110.420578,27.015056],[110.423046,27.016101],[110.424586,27.018261],[110.425185,27.022493],[110.430143,27.021193],[110.433146,27.022589],[110.433759,27.024117],[110.430499,27.026531],[110.43403,27.027716],[110.432012,27.03962],[110.42913,27.041306],[110.423538,27.041622],[110.417111,27.043948],[110.411277,27.04415],[110.407261,27.040744],[110.403566,27.039252],[110.400192,27.039094],[110.395513,27.036715],[110.389586,27.040525],[110.385891,27.041341],[110.378837,27.040446],[110.375156,27.0458],[110.381533,27.051558],[110.378929,27.056395],[110.37868,27.058633],[110.381105,27.063548],[110.379899,27.065408],[110.371875,27.066435],[110.369578,27.070165],[110.366504,27.073333],[110.366126,27.076598],[110.368508,27.079125],[110.370784,27.079186],[110.370891,27.081275],[110.373822,27.081565],[110.373373,27.08675],[110.368123,27.086742],[110.362674,27.083241],[110.364072,27.079502],[110.362046,27.078151],[110.355719,27.084741],[110.356368,27.087259],[110.359228,27.089637],[110.364607,27.091383],[110.367431,27.089093],[110.372403,27.088075],[110.377595,27.088005],[110.382774,27.090506],[110.393445,27.097122],[110.40189,27.107141],[110.402546,27.109115],[110.403709,27.117905],[110.401483,27.121054],[110.393837,27.127993],[110.385684,27.133326],[110.379742,27.135773],[110.375891,27.140667],[110.37261,27.143236],[110.369906,27.142473],[110.368722,27.137799],[110.367417,27.136869],[110.36042,27.13608],[110.355876,27.131712],[110.35803,27.129308],[110.358793,27.126896],[110.356104,27.124168],[110.352188,27.122721],[110.347524,27.122449],[110.341297,27.117651],[110.337851,27.116045],[110.332645,27.112343],[110.330683,27.111913],[110.327124,27.114475],[110.318885,27.116502],[110.315832,27.116396],[110.308136,27.107255],[110.304263,27.098236],[110.305511,27.088532],[110.306924,27.08181],[110.309855,27.074562],[110.310504,27.067875],[110.308835,27.061275],[110.30865,27.058071],[110.305083,27.045361],[110.305197,27.042825],[110.302908,27.034424],[110.298856,27.026786],[110.294755,27.022598],[110.289498,27.016162],[110.283656,27.004247],[110.284077,26.993428],[110.281438,26.988027],[110.273243,26.975292],[110.269441,26.967184],[110.26514,26.959331],[110.25601,26.952619],[110.244312,26.950388],[110.238456,26.951337],[110.229411,26.951908],[110.224775,26.961123],[110.224668,26.970724],[110.21949,26.975213],[110.207671,26.975292],[110.200916,26.973763],[110.193669,26.972727],[110.187549,26.973465],[110.182506,26.974844],[110.17588,26.975845],[110.165808,26.981001],[110.156528,26.982248],[110.151871,26.984408],[110.148525,26.989704],[110.146264,26.986885],[110.142769,26.987886],[110.138618,26.98779],[110.135594,26.985752],[110.132427,26.986358],[110.125536,26.984795],[110.116264,26.978006],[110.112241,26.971067],[110.104794,26.951925],[110.102776,26.948912],[110.099701,26.947963],[110.096099,26.948613],[110.08968,26.948763],[110.083802,26.946162],[110.075892,26.941708],[110.072162,26.932016],[110.073503,26.928352],[110.077419,26.923581],[110.084922,26.919995],[110.090115,26.915469],[110.097426,26.906365],[110.097776,26.899254],[110.097041,26.896029],[110.093253,26.891159],[110.089173,26.889041],[110.078217,26.882017],[110.068474,26.88098],[110.063567,26.882061],[110.05948,26.8804],[110.055942,26.876215],[110.048688,26.860733],[110.046826,26.845776],[110.045906,26.842118],[110.042311,26.836604],[110.042996,26.832726],[110.048716,26.825022],[110.050449,26.82416],[110.05744,26.8227],[110.057768,26.818188],[110.056198,26.81357],[110.056527,26.808837],[110.060114,26.802768],[110.061648,26.793487],[110.064943,26.788938],[110.067319,26.787469],[110.068602,26.784618],[110.06495,26.775943],[110.063481,26.769916],[110.068224,26.765296],[110.069401,26.761706],[110.068267,26.759646],[110.063538,26.761503],[110.061684,26.760324],[110.063495,26.756698],[110.064109,26.750951],[110.063082,26.749402],[110.059109,26.747264],[110.050157,26.749068],[110.049258,26.747572],[110.054437,26.743136],[110.056534,26.740196],[110.055899,26.738365],[110.052646,26.737547],[110.050307,26.735628],[110.048367,26.730716],[110.047475,26.724669],[110.051163,26.723489],[110.054323,26.720364],[110.060799,26.717547],[110.063338,26.71782],[110.063995,26.720294],[110.067304,26.718401],[110.067618,26.71274],[110.071548,26.709853],[110.072725,26.705662],[110.07209,26.700133],[110.068424,26.698856],[110.065179,26.695387],[110.061976,26.695026],[110.056213,26.69787],[110.050514,26.696426],[110.044158,26.698125],[110.04184,26.695519],[110.03868,26.684988],[110.036883,26.681949],[110.028737,26.675521],[110.025321,26.671699],[110.025264,26.669752],[110.02189,26.668273],[110.022075,26.665701],[110.020349,26.662865],[110.017781,26.662231],[110.011198,26.664935],[110.005249,26.664345],[110.002018,26.666608],[110.002125,26.668008],[110.00547,26.669224],[110.007717,26.67257],[110.006633,26.67331],[110.000527,26.672711],[109.997759,26.674297],[109.997488,26.677722],[109.995548,26.680065],[109.991575,26.681958],[109.987595,26.685349],[109.983151,26.686273],[109.977524,26.685895],[109.976661,26.688994],[109.973408,26.690359],[109.969514,26.690535],[109.963579,26.69183],[109.954107,26.690315],[109.950012,26.68888],[109.946211,26.686071]]]]}}]}
