# Supplementary material for: The influence of extreme rainfall on crime: Spatiotemporal dynamics in Hunan Province, China
Source: PLoS One. 2026 Apr 22;21(4):e0345811. doi: 10.1371/journal.pone.0345811 (PMC13102242; doi:10.1371/journal.pone.0345811)
Supplement: S1 Data — S1 Raw Data. This is the original data1 required to replicate the manuscript’s results. S2 Raw Data. This is the original data1 required to replicate the manuscript’s results. (ZIP) [file pone.0345811.s001.zip › S1 Raw Data/S1_Hunan administrative boundary GeoJSON/430528.json]

{"type":"FeatureCollection","features":[{"type":"Feature","properties":{"adcode":430528,"name":"新宁县","center":[110.859115,26.438912],"centroid":[110.917976,26.541665],"childrenNum":0,"level":"district","acroutes":[100000,430000,430500],"parent":{"adcode":430500}},"geometry":{"type":"MultiPolygon","coordinates":[[[[110.921613,26.254887],[110.92491,26.254007],[110.927191,26.254014],[110.928786,26.254537],[110.929959,26.255658],[110.929381,26.259585],[110.930381,26.264345],[110.932083,26.268862],[110.935256,26.27544],[110.936917,26.280635],[110.939024,26.284279],[110.939735,26.286688],[110.939669,26.289151],[110.938966,26.290735],[110.935553,26.294305],[110.935438,26.295365],[110.936553,26.297654],[110.936851,26.299855],[110.936025,26.30537],[110.934496,26.307014],[110.93243,26.308423],[110.930728,26.311879],[110.929439,26.315046],[110.925439,26.318743],[110.925439,26.319856],[110.928381,26.321064],[110.938487,26.323157],[110.942387,26.32466],[110.943924,26.32672],[110.947213,26.339573],[110.947601,26.341747],[110.947337,26.343833],[110.947857,26.350446],[110.947403,26.353129],[110.948452,26.355101],[110.95051,26.356959],[110.950039,26.359803],[110.94875,26.365524],[110.946568,26.369742],[110.944907,26.371559],[110.94485,26.373612],[110.949047,26.377964],[110.954344,26.380733],[110.958938,26.382738],[110.967954,26.383583],[110.972432,26.385206],[110.974556,26.385568],[110.9762,26.385273],[110.977208,26.384455],[110.978977,26.38135],[110.980101,26.380237],[110.982637,26.379131],[110.983637,26.378017],[110.983869,26.3762],[110.983811,26.371915],[110.988645,26.366261],[110.991892,26.363572],[110.996371,26.361768],[111.008576,26.358871],[111.013765,26.363934],[111.016533,26.365993],[111.01783,26.368703],[111.019128,26.377387],[111.020433,26.378567],[111.024259,26.381015],[111.025383,26.382953],[111.025086,26.384596],[111.019012,26.391039],[111.018301,26.393205],[111.019194,26.396671],[111.019194,26.401016],[111.021309,26.403778],[111.023086,26.407278],[111.025557,26.419204],[111.029159,26.424493],[111.029506,26.429487],[111.030209,26.430894],[111.031746,26.432483],[111.039827,26.436873],[111.04495,26.440941],[111.045603,26.442235],[111.04519,26.443582],[111.042711,26.446805],[111.042595,26.448682],[111.043711,26.451208],[111.045719,26.452978],[111.049611,26.455042],[111.052677,26.457045],[111.057684,26.46835],[111.06027,26.473757],[111.060626,26.476986],[111.060155,26.48033],[111.056445,26.486607],[111.056618,26.488075],[111.05756,26.48928],[111.061097,26.491223],[111.061923,26.492925],[111.062163,26.501084],[111.06251,26.502498],[111.063336,26.503201],[111.065865,26.504266],[111.06722,26.505559],[111.067509,26.507146],[111.066699,26.512069],[111.066873,26.51862],[111.066517,26.521553],[111.063452,26.524949],[111.063278,26.526536],[111.064162,26.528358],[111.06622,26.531472],[111.066575,26.534117],[111.066575,26.541309],[111.065518,26.549639],[111.064278,26.554045],[111.063931,26.558384],[111.065047,26.566578],[111.067112,26.57727],[111.069641,26.584372],[111.071285,26.586347],[111.073583,26.587813],[111.07835,26.587056],[111.081119,26.587063],[111.086886,26.588883],[111.088704,26.58889],[111.098645,26.586427],[111.102925,26.585838],[111.104751,26.585898],[111.106982,26.586895],[111.108222,26.58895],[111.110982,26.596668],[111.112858,26.602303],[111.113453,26.604947],[111.113857,26.60923],[111.113213,26.611111],[111.109222,26.615226],[111.109222,26.617455],[111.110048,26.618278],[111.111684,26.618746],[111.114618,26.618686],[111.116675,26.619389],[111.120972,26.622206],[111.125137,26.622962],[111.127426,26.623082],[111.133293,26.620198],[111.134524,26.618144],[111.13711,26.610622],[111.137284,26.608628],[111.136639,26.606098],[111.134821,26.602932],[111.133879,26.600764],[111.133821,26.594861],[111.133177,26.590751],[111.127128,26.577491],[111.125723,26.569303],[111.125129,26.558852],[111.125426,26.555331],[111.125831,26.553918],[111.142266,26.541309],[111.149249,26.533253],[111.154,26.527025],[111.156289,26.520448],[111.157925,26.517274],[111.159214,26.515747],[111.164437,26.513389],[111.165965,26.511741],[111.16637,26.509658],[111.165726,26.507193],[111.164139,26.505137],[111.162387,26.503911],[111.159214,26.502973],[111.155587,26.502216],[111.154413,26.501278],[111.154413,26.500401],[111.158867,26.494405],[111.158512,26.492643],[111.156645,26.490533],[111.155521,26.488188],[111.15505,26.484959],[111.155521,26.482434],[111.157049,26.480846],[111.163263,26.479043],[111.165255,26.47769],[111.168015,26.474166],[111.169304,26.473402],[111.170832,26.473342],[111.173873,26.474976],[111.174824,26.475151],[111.176691,26.474561],[111.179509,26.472149],[111.183674,26.471171],[111.18464,26.470494],[111.184839,26.468437],[111.184161,26.467271],[111.181591,26.464336],[111.181062,26.463371],[111.182203,26.46187],[111.185516,26.460751],[111.194317,26.459632],[111.196688,26.458955],[111.198308,26.457896],[111.201175,26.457333],[111.202406,26.45856],[111.20334,26.462875],[111.204844,26.463813],[111.208686,26.46451],[111.209513,26.465328],[111.211554,26.468598],[111.212909,26.469656],[111.222065,26.474018],[111.227047,26.477945],[111.229634,26.481114],[111.231336,26.482105],[111.234335,26.482661],[111.237327,26.481958],[111.241202,26.481777],[111.244491,26.482072],[111.247077,26.483358],[111.248953,26.483834],[111.251366,26.483834],[111.257539,26.481073],[111.259712,26.479894],[111.261298,26.480484],[111.260827,26.485797],[111.261645,26.488905],[111.263414,26.493427],[111.267173,26.499182],[111.268347,26.499771],[111.271875,26.499423],[111.274701,26.493963],[111.276701,26.491143],[111.278288,26.490205],[111.280816,26.489803],[111.283526,26.489863],[111.286757,26.490922],[111.288765,26.492335],[111.289641,26.494446],[111.289997,26.500642],[111.291286,26.503985],[111.295533,26.506811],[111.296467,26.508633],[111.296938,26.511748],[111.296409,26.522049],[111.296053,26.526215],[111.293765,26.53261],[111.291352,26.545963],[111.289707,26.551889],[111.288468,26.557058],[111.288534,26.559636],[111.289468,26.561932],[111.29141,26.56469],[111.297004,26.56775],[111.297946,26.569805],[111.298004,26.572476],[111.297714,26.576942],[111.298243,26.577819],[111.3033,26.582002],[111.304589,26.583348],[111.3053,26.586407],[111.305424,26.588636],[111.304358,26.591394],[111.304953,26.59389],[111.306655,26.596126],[111.306531,26.597002],[111.304713,26.599291],[111.304061,26.600991],[111.303887,26.604043],[111.305655,26.617174],[111.306069,26.619757],[111.307068,26.621456],[111.3083,26.62252],[111.312307,26.624876],[111.314257,26.626636],[111.314604,26.628576],[111.313778,26.631099],[111.31201,26.632504],[111.311489,26.634558],[111.312663,26.63791],[111.312547,26.639021],[111.310192,26.640459],[111.30554,26.641275],[111.302532,26.642854],[111.301251,26.644199],[111.300656,26.652127],[111.299301,26.656294],[111.299359,26.660669],[111.296954,26.668295],[111.295715,26.670763],[111.293715,26.672817],[111.290947,26.674248],[111.288063,26.67501],[111.285303,26.675358],[111.283064,26.676415],[111.281122,26.678702],[111.279535,26.683571],[111.276304,26.68745],[111.276247,26.688855],[111.272594,26.692051],[111.269892,26.696044],[111.269248,26.699093],[111.269248,26.702089],[111.270016,26.705265],[111.271892,26.708903],[111.272189,26.710728],[111.271718,26.712721],[111.270363,26.713951],[111.262364,26.716592],[111.258001,26.717174],[111.253374,26.716953],[111.242425,26.714533],[111.237046,26.712547],[111.236748,26.712627],[111.227617,26.712045],[111.223866,26.71143],[111.221924,26.711938],[111.218115,26.713757],[111.214099,26.716324],[111.212901,26.717876],[111.213471,26.722415],[111.214851,26.728914],[111.211438,26.739001],[111.210736,26.741742],[111.210108,26.749416],[111.208067,26.755712],[111.205778,26.757276],[111.203076,26.759809],[111.201423,26.764675],[111.200712,26.769486],[111.201373,26.771745],[111.202423,26.773075],[111.205431,26.775708],[111.205976,26.777151],[111.206001,26.778815],[111.205249,26.781268],[111.204447,26.782571],[111.203348,26.783299],[111.199357,26.784783],[111.19549,26.784676],[111.187582,26.78489],[111.184533,26.78646],[111.176559,26.788852],[111.169552,26.791271],[111.167544,26.792213],[111.163032,26.792226],[111.15714,26.793676],[111.155818,26.794992],[111.155826,26.796175],[111.154785,26.800357],[111.153818,26.802355],[111.151736,26.80323],[111.148687,26.803738],[111.14577,26.803624],[111.1423,26.80313],[111.138829,26.801767],[111.137656,26.799863],[111.135747,26.797665],[111.135077,26.796275],[111.134466,26.792253],[111.133425,26.790342],[111.13197,26.789861],[111.130177,26.790055],[111.128087,26.792086],[111.127674,26.793395],[111.127475,26.796375],[111.125666,26.797545],[111.118601,26.79868],[111.114609,26.799696],[111.113312,26.800992],[111.112717,26.804366],[111.113271,26.808101],[111.111527,26.808528],[111.109809,26.808381],[111.108073,26.808922],[111.103983,26.811541],[111.100446,26.814861],[111.098009,26.817907],[111.096463,26.818221],[111.094307,26.817326],[111.093348,26.814607],[111.091448,26.813999],[111.089398,26.814901],[111.081028,26.815088],[111.073434,26.813164],[111.07036,26.813311],[111.064774,26.818642],[111.065179,26.82092],[111.06736,26.822877],[111.070591,26.825021],[111.077268,26.828602],[111.080755,26.83096],[111.082069,26.835261],[111.081284,26.839208],[111.078954,26.842995],[111.072145,26.845172],[111.070509,26.847777],[111.069996,26.851937],[111.068724,26.856138],[111.067939,26.860084],[111.065294,26.862969],[111.064733,26.866214],[111.066187,26.868905],[111.068906,26.871069],[111.07388,26.872431],[111.076301,26.873926],[111.077466,26.876163],[111.079111,26.877692],[111.078507,26.880256],[111.07688,26.882859],[111.070781,26.884308],[111.066146,26.884301],[111.060535,26.885263],[111.055222,26.886898],[111.050718,26.888948],[111.045331,26.889442],[111.039464,26.890403],[111.031919,26.893521],[111.018442,26.900817],[111.01065,26.90808],[111.005353,26.914067],[110.998379,26.918071],[110.995966,26.916309],[110.991496,26.914908],[110.988537,26.912979],[110.98681,26.910302],[110.984513,26.902593],[110.981158,26.890337],[110.979696,26.883514],[110.979754,26.880289],[110.980572,26.868765],[110.983051,26.863129],[110.983017,26.858535],[110.982439,26.853507],[110.979068,26.8493],[110.975225,26.845573],[110.969887,26.842828],[110.960484,26.840744],[110.954815,26.840784],[110.94851,26.842922],[110.937677,26.850795],[110.934983,26.852993],[110.931529,26.851316],[110.929463,26.847283],[110.928703,26.843409],[110.929017,26.836042],[110.931,26.826524],[110.934,26.816959],[110.936834,26.808782],[110.939751,26.801974],[110.940189,26.796669],[110.94228,26.788986],[110.945436,26.781936],[110.946197,26.777539],[110.945172,26.773449],[110.938636,26.759515],[110.934223,26.750759],[110.932909,26.746234],[110.929315,26.74227],[110.92534,26.740392],[110.913557,26.737056],[110.908037,26.735031],[110.899484,26.733847],[110.896667,26.733988],[110.89156,26.738406],[110.88966,26.741702],[110.889296,26.74356],[110.888461,26.744509],[110.88642,26.745131],[110.884867,26.744957],[110.880967,26.742705],[110.876488,26.741501],[110.873001,26.741033],[110.865787,26.73973],[110.859738,26.739422],[110.857763,26.738888],[110.8535,26.738273],[110.849062,26.737016],[110.848046,26.735137],[110.847839,26.730104],[110.848509,26.725598],[110.850013,26.72285],[110.851673,26.72164],[110.854466,26.72061],[110.858606,26.720309],[110.863647,26.718865],[110.865341,26.717167],[110.868126,26.712433],[110.869472,26.705011],[110.868754,26.697695],[110.865349,26.688219],[110.862209,26.678957],[110.858193,26.672034],[110.855136,26.664148],[110.852996,26.662649],[110.85012,26.661646],[110.845517,26.661873],[110.843121,26.664529],[110.840121,26.66996],[110.83618,26.672462],[110.830288,26.672529],[110.824826,26.671198],[110.82062,26.669572],[110.818794,26.664843],[110.817794,26.65685],[110.818307,26.648554],[110.818761,26.643242],[110.81972,26.638144],[110.819141,26.632885],[110.817431,26.625846],[110.815547,26.620433],[110.812208,26.611867],[110.812398,26.606801],[110.814613,26.592679],[110.815852,26.583649],[110.81767,26.579887],[110.816629,26.575569],[110.813613,26.572282],[110.809333,26.569276],[110.805226,26.569256],[110.800755,26.571318],[110.79802,26.576968],[110.795037,26.582632],[110.792013,26.587605],[110.789856,26.590008],[110.786096,26.591347],[110.781634,26.589727],[110.777073,26.586507],[110.774247,26.582049],[110.77071,26.574645],[110.767248,26.568145],[110.761389,26.56453],[110.739855,26.560734],[110.733294,26.562655],[110.726799,26.565487],[110.721453,26.566197],[110.717247,26.564784],[110.712645,26.560861],[110.709719,26.555023],[110.70729,26.548702],[110.705596,26.546258],[110.703018,26.546144],[110.699242,26.54747],[110.697192,26.551695],[110.693614,26.560593],[110.690664,26.562796],[110.686574,26.562983],[110.681335,26.561383],[110.677096,26.559281],[110.671684,26.559067],[110.667081,26.559508],[110.663016,26.560379],[110.659504,26.561691],[110.656066,26.564148],[110.652992,26.564516],[110.646704,26.562274],[110.639333,26.559401],[110.633342,26.557835],[110.628459,26.557828],[110.624145,26.558718],[110.621146,26.560011],[110.619055,26.559421],[110.612816,26.558364],[110.617064,26.553583],[110.615833,26.550195],[110.615006,26.544952],[110.615907,26.53847],[110.614221,26.536026],[110.6118,26.534298],[110.608148,26.533093],[110.604314,26.533501],[110.600248,26.538289],[110.595084,26.541979],[110.58963,26.544999],[110.584044,26.54595],[110.579888,26.544999],[110.576805,26.540553],[110.575467,26.535336],[110.572872,26.521681],[110.570492,26.516055],[110.566575,26.510502],[110.560675,26.5016],[110.555784,26.492416],[110.548033,26.473737],[110.541753,26.46256],[110.532415,26.442804],[110.529242,26.436766],[110.526466,26.432771],[110.523524,26.430619],[110.520648,26.429386],[110.515533,26.429178],[110.509204,26.430184],[110.503345,26.430472],[110.497958,26.43005],[110.494297,26.428622],[110.493157,26.426383],[110.492099,26.421383],[110.492777,26.415611],[110.490835,26.404221],[110.488579,26.396061],[110.48829,26.391254],[110.488918,26.384562],[110.491355,26.378245],[110.495082,26.372083],[110.498817,26.366161],[110.503767,26.359253],[110.505956,26.35317],[110.507469,26.348501],[110.508014,26.340438],[110.506741,26.336139],[110.5057,26.331369],[110.504386,26.326378],[110.506213,26.322614],[110.510526,26.318038],[110.521516,26.314046],[110.526449,26.31104],[110.531316,26.307122],[110.536307,26.30527],[110.541654,26.305008],[110.54938,26.306229],[110.559965,26.308242],[110.563824,26.308739],[110.5666,26.308148],[110.571095,26.306317],[110.575062,26.30429],[110.579788,26.302223],[110.58454,26.300391],[110.58554,26.301317],[110.587027,26.305693],[110.591068,26.310772],[110.595092,26.318374],[110.605983,26.328786],[110.612337,26.333663],[110.617196,26.333932],[110.621038,26.33259],[110.622848,26.330081],[110.624707,26.32252],[110.62579,26.315636],[110.635045,26.310443],[110.643762,26.308457],[110.650398,26.309893],[110.659843,26.312966],[110.66723,26.317622],[110.673386,26.316992],[110.681343,26.315227],[110.690334,26.311866],[110.697787,26.308719],[110.702687,26.303713],[110.704761,26.298908],[110.707868,26.294573],[110.70948,26.293164],[110.720933,26.294231],[110.732559,26.311765],[110.736393,26.313174],[110.741756,26.313905],[110.745615,26.310255],[110.749515,26.301109],[110.750341,26.293768],[110.750036,26.2905],[110.742805,26.276111],[110.73522,26.270996],[110.744896,26.262895],[110.758192,26.255195],[110.759092,26.248697],[110.767785,26.250275],[110.776181,26.253765],[110.782271,26.257471],[110.78865,26.258424],[110.797062,26.258699],[110.804713,26.258511],[110.807143,26.25925],[110.814646,26.258787],[110.824099,26.256531],[110.828437,26.256551],[110.834304,26.255893],[110.836593,26.256128],[110.841179,26.257296],[110.845997,26.259847],[110.850566,26.263311],[110.855632,26.268151],[110.86506,26.269339],[110.876538,26.270312],[110.889288,26.27244],[110.893758,26.273755],[110.899989,26.275044],[110.911028,26.276098],[110.914912,26.276332],[110.916383,26.275983],[110.917614,26.270614],[110.919201,26.268265],[110.924316,26.263042],[110.925018,26.261928],[110.924671,26.260344],[110.9222,26.257646],[110.921613,26.254887]]]]}}]}
