# Supplementary material for: The influence of extreme rainfall on crime: Spatiotemporal dynamics in Hunan Province, China
Source: PLoS One. 2026 Apr 22;21(4):e0345811. doi: 10.1371/journal.pone.0345811 (PMC13102242; doi:10.1371/journal.pone.0345811)
Supplement: S1 Data — S1 Raw Data. This is the original data1 required to replicate the manuscript’s results. S2 Raw Data. This is the original data1 required to replicate the manuscript’s results. (ZIP) [file pone.0345811.s001.zip › S1 Raw Data/S1_Hunan administrative boundary GeoJSON/430529.json]

{"type":"FeatureCollection","features":[{"type":"Feature","properties":{"adcode":430529,"name":"城步苗族自治县","center":[110.313226,26.363575],"centroid":[110.318488,26.318776],"childrenNum":0,"level":"district","acroutes":[100000,430000,430500],"parent":{"adcode":430500}},"geometry":{"type":"MultiPolygon","coordinates":[[[[110.281545,25.965268],[110.287936,25.966927],[110.292435,25.965065],[110.293953,25.965523],[110.297624,25.965658],[110.298202,25.966724],[110.297841,25.968338],[110.298708,25.970185],[110.299917,25.96966],[110.301651,25.96797],[110.303036,25.970155],[110.30324,25.97264],[110.304166,25.97264],[110.304961,25.971296],[110.303838,25.969615],[110.304002,25.968278],[110.305125,25.967332],[110.308114,25.967535],[110.309762,25.97017],[110.313368,25.970448],[110.320744,25.973061],[110.325552,25.975643],[110.329585,25.980733],[110.333092,25.986979],[110.335339,25.992511],[110.337545,25.999191],[110.340258,26.008401],[110.343779,26.013489],[110.346518,26.01926],[110.349256,26.026179],[110.352015,26.030794],[110.352041,26.03237],[110.353999,26.036565],[110.356514,26.039799],[110.357499,26.042793],[110.357979,26.046469],[110.355135,26.049658],[110.353289,26.054677],[110.356048,26.059531],[110.359595,26.061871],[110.362885,26.064429],[110.365407,26.067903],[110.368173,26.071143],[110.373204,26.078539],[110.373414,26.08268],[110.373348,26.0891],[110.377118,26.094417],[110.382682,26.09999],[110.388494,26.104872],[110.393289,26.109963],[110.40037,26.116457],[110.406445,26.120881],[110.414557,26.12577],[110.423141,26.13365],[110.427174,26.138043],[110.430682,26.143808],[110.437966,26.153965],[110.441762,26.156289],[110.445565,26.158148],[110.456954,26.164429],[110.462005,26.168597],[110.467792,26.175514],[110.471325,26.178527],[110.47411,26.180146],[110.47767,26.179936],[110.481526,26.176519],[110.48437,26.170568],[110.486951,26.167367],[110.490524,26.165554],[110.495095,26.166498],[110.500153,26.169743],[110.507719,26.176669],[110.512251,26.181517],[110.517539,26.186823],[110.519785,26.192114],[110.523562,26.196265],[110.526563,26.201787],[110.531062,26.209392],[110.532829,26.211693],[110.536869,26.215851],[110.542668,26.221162],[110.545401,26.228983],[110.546629,26.233583],[110.547082,26.239321],[110.546754,26.248496],[110.546084,26.257274],[110.548888,26.264351],[110.549046,26.269009],[110.551102,26.273719],[110.552573,26.278721],[110.553164,26.283431],[110.55522,26.286374],[110.55964,26.287834],[110.565223,26.289002],[110.569342,26.289586],[110.572869,26.291637],[110.575227,26.293696],[110.584067,26.296931],[110.585539,26.301318],[110.584534,26.300389],[110.579792,26.302224],[110.575062,26.30429],[110.571095,26.306319],[110.566603,26.308145],[110.563824,26.308744],[110.559962,26.308242],[110.549381,26.306229],[110.54165,26.305008],[110.53631,26.30527],[110.531312,26.307127],[110.526445,26.311042],[110.521512,26.314044],[110.51053,26.318034],[110.506209,26.322615],[110.504383,26.32638],[110.505703,26.331364],[110.506741,26.33614],[110.508015,26.340435],[110.50747,26.348503],[110.505953,26.353172],[110.503765,26.359248],[110.498813,26.366155],[110.491352,26.378246],[110.488921,26.384567],[110.488291,26.391255],[110.488573,26.396065],[110.490833,26.404218],[110.492777,26.41561],[110.4921,26.421383],[110.493158,26.426386],[110.494301,26.428622],[110.497959,26.430051],[110.503345,26.430469],[110.509204,26.430178],[110.515529,26.429176],[110.520645,26.429385],[110.523522,26.430619],[110.526465,26.432773],[110.529243,26.436766],[110.532416,26.442808],[110.541749,26.462561],[110.548028,26.473737],[110.555785,26.492416],[110.560678,26.501602],[110.566576,26.510502],[110.570491,26.516055],[110.572875,26.521681],[110.57547,26.53534],[110.57681,26.540554],[110.579883,26.545],[110.584041,26.545948],[110.589631,26.545],[110.595082,26.541981],[110.600251,26.538291],[110.604317,26.533502],[110.608146,26.533091],[110.611805,26.534301],[110.614222,26.536027],[110.615903,26.53847],[110.615003,26.544947],[110.615837,26.550192],[110.617066,26.553583],[110.61281,26.558364],[110.610859,26.563936],[110.61258,26.571204],[110.613841,26.579419],[110.618038,26.593922],[110.620856,26.606661],[110.621578,26.614433],[110.623056,26.62172],[110.622655,26.632306],[110.622169,26.641286],[110.618452,26.647892],[110.613026,26.655728],[110.607857,26.659423],[110.603647,26.662147],[110.598668,26.664677],[110.59214,26.662692],[110.586169,26.657229],[110.582741,26.651422],[110.57899,26.644249],[110.577486,26.640644],[110.575319,26.634314],[110.571299,26.631291],[110.566209,26.631768],[110.560527,26.635493],[110.556402,26.64351],[110.551969,26.650847],[110.547062,26.654534],[110.54079,26.656676],[110.532731,26.658915],[110.528127,26.658915],[110.525158,26.656303],[110.523253,26.654333],[110.523581,26.651101],[110.528796,26.648541],[110.531943,26.645399],[110.533801,26.642323],[110.532573,26.638934],[110.526287,26.636494],[110.519581,26.635441],[110.514064,26.63733],[110.507463,26.64248],[110.506544,26.648496],[110.504678,26.655945],[110.503299,26.662901],[110.50081,26.668542],[110.49656,26.67449],[110.480928,26.687212],[110.474859,26.688429],[110.468343,26.690816],[110.464225,26.690555],[110.456022,26.690264],[110.453145,26.689257],[110.45036,26.689854],[110.447437,26.692517],[110.44636,26.695785],[110.443089,26.701455],[110.439542,26.706446],[110.433302,26.709766],[110.43656,26.705484],[110.429637,26.700985],[110.425604,26.693368],[110.421591,26.681609],[110.417276,26.673766],[110.411916,26.665281],[110.409966,26.658251],[110.40682,26.648287],[110.404685,26.642405],[110.399076,26.634165],[110.390715,26.627192],[110.384291,26.622653],[110.380468,26.618689],[110.374005,26.609102],[110.367128,26.601135],[110.360383,26.595684],[110.354682,26.590196],[110.346741,26.581809],[110.339293,26.572944],[110.333355,26.563324],[110.32634,26.553068],[110.323555,26.544686],[110.317197,26.532329],[110.31212,26.519918],[110.309467,26.509464],[110.308265,26.501938],[110.305125,26.491968],[110.303903,26.483985],[110.304054,26.477774],[110.303247,26.472526],[110.302261,26.468669],[110.29922,26.464894],[110.296711,26.461328],[110.293723,26.458472],[110.288133,26.454808],[110.280633,26.453537],[110.275509,26.453754],[110.271542,26.456004],[110.269421,26.459309],[110.266866,26.464019],[110.264994,26.467091],[110.263621,26.4745],[110.264081,26.482513],[110.263411,26.493343],[110.265348,26.504965],[110.264219,26.512139],[110.262833,26.514724],[110.260311,26.515531],[110.255982,26.51595],[110.245585,26.508612],[110.241565,26.505578],[110.238334,26.502738],[110.234629,26.500608],[110.2295,26.500384],[110.225683,26.500787],[110.222288,26.504158],[110.220797,26.509508],[110.219818,26.514837],[110.216291,26.520276],[110.210642,26.524438],[110.204968,26.528152],[110.19589,26.526045],[110.189033,26.522227],[110.18638,26.515913],[110.183411,26.508477],[110.181493,26.501669],[110.179779,26.493941],[110.180954,26.487461],[110.18033,26.480831],[110.177,26.471562],[110.172849,26.461425],[110.167963,26.451773],[110.164928,26.442957],[110.16347,26.435211],[110.163069,26.428114],[110.163772,26.422341],[110.164882,26.414712],[110.167516,26.407008],[110.170084,26.40276],[110.170918,26.399274],[110.170958,26.395594],[110.169263,26.388098],[110.166846,26.372133],[110.166262,26.36183],[110.166373,26.354474],[110.166721,26.351706],[110.167831,26.348667],[110.167982,26.346819],[110.1668,26.343893],[110.163115,26.341992],[110.156409,26.340697],[110.148567,26.341977],[110.140501,26.343953],[110.136022,26.345996],[110.128757,26.348615],[110.120587,26.34875],[110.117099,26.350284],[110.110728,26.355395],[110.103851,26.355926],[110.097618,26.35413],[110.087772,26.34744],[110.082518,26.344911],[110.074905,26.341558],[110.06701,26.337756],[110.059234,26.336012],[110.054065,26.333722],[110.051523,26.334141],[110.048666,26.335256],[110.047496,26.334485],[110.045552,26.331956],[110.040501,26.326402],[110.036212,26.320414],[110.036265,26.31861],[110.035628,26.316731],[110.033992,26.31471],[110.026065,26.3084],[110.024639,26.307569],[110.022426,26.303564],[110.02213,26.300958],[110.022065,26.294744],[110.022544,26.291308],[110.023267,26.287999],[110.023345,26.2854],[110.026117,26.283221],[110.029322,26.281267],[110.030019,26.278804],[110.029651,26.276535],[110.028173,26.273225],[110.026426,26.270634],[110.025184,26.267946],[110.023319,26.26513],[110.021795,26.263565],[110.018616,26.262801],[110.017263,26.26367],[110.015634,26.265437],[110.012751,26.267332],[110.009625,26.267998],[110.003411,26.270357],[110.001342,26.270132],[109.996534,26.268874],[109.993841,26.268462],[109.991753,26.268462],[109.991109,26.26528],[109.99172,26.263887],[109.99436,26.261752],[109.995424,26.259805],[109.995332,26.258674],[109.993342,26.255799],[109.99013,26.249672],[109.988817,26.245178],[109.989447,26.243163],[109.992771,26.238617],[109.98948,26.236017],[109.986721,26.232302],[109.982176,26.227867],[109.978636,26.224608],[109.974373,26.218345],[109.971687,26.20889],[109.968488,26.200124],[109.966249,26.195501],[109.970098,26.195096],[109.97348,26.19033],[109.977139,26.184875],[109.980508,26.182169],[109.984383,26.179929],[109.989244,26.180004],[109.994209,26.180423],[109.997828,26.181562],[109.999923,26.183091],[110.00395,26.185115],[110.005749,26.185781],[110.010899,26.185864],[110.014176,26.185504],[110.016731,26.184215],[110.018485,26.182402],[110.021887,26.17798],[110.023142,26.175807],[110.027582,26.170388],[110.02904,26.167667],[110.030216,26.166116],[110.034038,26.164294],[110.036771,26.163298],[110.041552,26.162443],[110.043437,26.164279],[110.046991,26.167083],[110.051569,26.169211],[110.05769,26.169526],[110.062564,26.168439],[110.068442,26.168065],[110.074308,26.168822],[110.080074,26.169766],[110.081546,26.170988],[110.083982,26.171497],[110.086813,26.171055],[110.094984,26.170455],[110.098715,26.169136],[110.0988,26.168297],[110.097125,26.165374],[110.096199,26.163095],[110.094419,26.157406],[110.094143,26.153958],[110.094124,26.150172],[110.0944,26.147129],[110.096107,26.142144],[110.09769,26.139475],[110.099444,26.135172],[110.100094,26.134752],[110.100482,26.133005],[110.102478,26.13248],[110.102334,26.130186],[110.101224,26.127719],[110.0984,26.129676],[110.096613,26.127877],[110.096028,26.126722],[110.096613,26.125425],[110.094754,26.123348],[110.093638,26.121241],[110.093697,26.119509],[110.093053,26.118047],[110.091805,26.116622],[110.090899,26.114433],[110.088094,26.111261],[110.088042,26.109004],[110.086308,26.106401],[110.085933,26.105337],[110.081861,26.100545],[110.080869,26.099082],[110.080968,26.097545],[110.08236,26.096802],[110.082406,26.09549],[110.079923,26.094717],[110.079253,26.093427],[110.079326,26.092242],[110.078183,26.09075],[110.076022,26.086062],[110.074419,26.083092],[110.074472,26.079312],[110.074065,26.071271],[110.07212,26.063904],[110.067102,26.056725],[110.064895,26.05004],[110.065703,26.047294],[110.068055,26.043423],[110.073198,26.040279],[110.079332,26.039206],[110.083418,26.039033],[110.088311,26.035417],[110.092462,26.029729],[110.094051,26.024926],[110.095372,26.021504],[110.09794,26.019463],[110.101,26.020191],[110.10527,26.024363],[110.10902,26.030607],[110.112521,26.034779],[110.115326,26.035034],[110.119411,26.033931],[110.129651,26.029219],[110.1348,26.024221],[110.140449,26.020371],[110.144278,26.018803],[110.147234,26.01845],[110.147812,26.017767],[110.150544,26.018367],[110.152331,26.018435],[110.153211,26.018975],[110.15639,26.018503],[110.165835,26.023823],[110.168817,26.028903],[110.171509,26.038103],[110.172948,26.045006],[110.177421,26.053079],[110.181657,26.060461],[110.185927,26.064399],[110.190977,26.067655],[110.196567,26.068165],[110.201165,26.066147],[110.204521,26.062044],[110.206596,26.058158],[110.207188,26.051968],[110.209033,26.046702],[110.212127,26.043063],[110.218025,26.039904],[110.224922,26.036752],[110.229789,26.034734],[110.234143,26.032708],[110.240554,26.028641],[110.245211,26.022262],[110.247825,26.016093],[110.24967,26.010833],[110.251286,26.003732],[110.251115,25.996617],[110.248639,25.990394],[110.247963,25.98258],[110.245756,25.975448],[110.245835,25.968564],[110.248166,25.96514],[110.253296,25.962437],[110.257125,25.961558],[110.26171,25.961378],[110.281545,25.965268]]]]}}]}
