# Supplementary material for: The influence of extreme rainfall on crime: Spatiotemporal dynamics in Hunan Province, China
Source: PLoS One. 2026 Apr 22;21(4):e0345811. doi: 10.1371/journal.pone.0345811 (PMC13102242; doi:10.1371/journal.pone.0345811)
Supplement: S1 Data — S1 Raw Data. This is the original data1 required to replicate the manuscript’s results. S2 Raw Data. This is the original data1 required to replicate the manuscript’s results. (ZIP) [file pone.0345811.s001.zip › S1 Raw Data/S1_Hunan administrative boundary GeoJSON/430581.json]

{"type":"FeatureCollection","features":[{"type":"Feature","properties":{"adcode":430581,"name":"武冈市","center":[110.636804,26.732086],"centroid":[110.739073,26.781347],"childrenNum":0,"level":"district","acroutes":[100000,430000,430500],"parent":{"adcode":430500}},"geometry":{"type":"MultiPolygon","coordinates":[[[[110.540028,26.853626],[110.538647,26.848085],[110.538538,26.844804],[110.536565,26.836014],[110.534471,26.831853],[110.533934,26.828396],[110.533023,26.826967],[110.531334,26.826656],[110.530483,26.825396],[110.530423,26.822912],[110.52854,26.817792],[110.527285,26.815283],[110.522344,26.80972],[110.518802,26.805475],[110.517614,26.802801],[110.515538,26.800559],[110.513378,26.799221],[110.509837,26.795146],[110.50872,26.792136],[110.504093,26.783916],[110.501764,26.779354],[110.498747,26.774723],[110.495628,26.769081],[110.491953,26.762966],[110.4889,26.756982],[110.485896,26.752015],[110.483102,26.748293],[110.480719,26.745705],[110.476477,26.742411],[110.474124,26.741122],[110.471536,26.739102],[110.464724,26.733098],[110.461092,26.730266],[110.452995,26.722855],[110.447752,26.720339],[110.438177,26.714134],[110.433302,26.709763],[110.439546,26.706449],[110.443088,26.701455],[110.446358,26.695785],[110.447438,26.692519],[110.450358,26.689851],[110.45314,26.689257],[110.456018,26.690265],[110.464223,26.690557],[110.468344,26.69082],[110.474854,26.68843],[110.480924,26.687213],[110.496557,26.674492],[110.50081,26.668543],[110.503296,26.662905],[110.504678,26.655942],[110.506542,26.648497],[110.507459,26.642478],[110.514066,26.637325],[110.519581,26.635441],[110.52629,26.636493],[110.532577,26.638932],[110.533802,26.642322],[110.531943,26.6454],[110.5288,26.648545],[110.523581,26.651097],[110.523249,26.65433],[110.525156,26.656302],[110.528124,26.658912],[110.532734,26.658917],[110.540794,26.656677],[110.547063,26.65453],[110.551969,26.650844],[110.556403,26.643505],[110.56053,26.635494],[110.566208,26.631769],[110.571294,26.631296],[110.575318,26.634316],[110.57749,26.640642],[110.578993,26.644245],[110.582739,26.651423],[110.586166,26.657227],[110.59214,26.66269],[110.598668,26.664677],[110.603645,26.662145],[110.607857,26.659419],[110.613028,26.655733],[110.618452,26.647893],[110.622168,26.641289],[110.622657,26.632304],[110.623055,26.621721],[110.621577,26.614439],[110.620859,26.60666],[110.618035,26.593925],[110.613836,26.579421],[110.612581,26.571205],[110.610856,26.563935],[110.61281,26.558365],[110.619055,26.559417],[110.621149,26.560007],[110.624147,26.558721],[110.628461,26.557834],[110.633342,26.557834],[110.639334,26.559398],[110.646701,26.562278],[110.652993,26.56452],[110.656065,26.564149],[110.659504,26.561693],[110.663021,26.560382],[110.667082,26.55951],[110.671679,26.559071],[110.677091,26.559281],[110.681333,26.561386],[110.686576,26.562985],[110.690667,26.562795],[110.693617,26.560592],[110.697195,26.551698],[110.699246,26.547472],[110.703011,26.546147],[110.7056,26.546259],[110.707289,26.548705],[110.70972,26.555026],[110.712647,26.560865],[110.71725,26.564783],[110.72145,26.566196],[110.726801,26.565485],[110.733299,26.562653],[110.739858,26.560733],[110.761385,26.564529],[110.76725,26.568145],[110.770713,26.574646],[110.774249,26.582047],[110.777078,26.586505],[110.781634,26.589726],[110.786093,26.591343],[110.789857,26.590013],[110.792011,26.587606],[110.795034,26.582632],[110.798021,26.576965],[110.800754,26.571317],[110.805225,26.569256],[110.809328,26.569276],[110.813611,26.572277],[110.816628,26.575571],[110.817672,26.579884],[110.81585,26.58365],[110.813883,26.597535],[110.812399,26.606801],[110.812212,26.611867],[110.815548,26.62043],[110.817431,26.625846],[110.819138,26.632884],[110.819717,26.638144],[110.818758,26.643247],[110.818311,26.64855],[110.817799,26.656848],[110.818794,26.664843],[110.820622,26.669575],[110.824828,26.671196],[110.830294,26.67253],[110.836177,26.672462],[110.840123,26.669964],[110.843121,26.664526],[110.845517,26.661877],[110.85012,26.661644],[110.852998,26.662647],[110.85514,26.664146],[110.858193,26.672034],[110.862205,26.678956],[110.865349,26.688215],[110.868758,26.697698],[110.86947,26.705013],[110.868124,26.71243],[110.865343,26.717166],[110.863647,26.718864],[110.858603,26.720305],[110.85447,26.720606],[110.851677,26.721638],[110.850017,26.72285],[110.848509,26.725599],[110.847839,26.730105],[110.848045,26.735137],[110.849064,26.737015],[110.853499,26.738275],[110.857758,26.738888],[110.859737,26.739419],[110.865789,26.73973],[110.872999,26.741034],[110.876492,26.741506],[110.880969,26.742708],[110.884867,26.744956],[110.886418,26.745131],[110.888463,26.744508],[110.889302,26.743564],[110.889658,26.741701],[110.891558,26.738402],[110.896669,26.733984],[110.899486,26.733847],[110.908042,26.73503],[110.913556,26.737059],[110.92534,26.740392],[110.929316,26.74227],[110.932906,26.74623],[110.934221,26.750765],[110.938632,26.759517],[110.945172,26.773449],[110.946198,26.77754],[110.945437,26.781941],[110.942282,26.788984],[110.940188,26.796668],[110.939748,26.801974],[110.936834,26.808782],[110.933998,26.816956],[110.930999,26.826524],[110.929014,26.836044],[110.928706,26.843409],[110.929461,26.847283],[110.93153,26.851317],[110.934987,26.852994],[110.937672,26.850793],[110.948508,26.842922],[110.954813,26.840788],[110.960479,26.840745],[110.969891,26.84283],[110.975225,26.845572],[110.979068,26.8493],[110.982441,26.85351],[110.983014,26.858536],[110.98305,26.863129],[110.980576,26.868762],[110.979756,26.880294],[110.979696,26.883511],[110.981162,26.890339],[110.984516,26.902593],[110.986809,26.910298],[110.988535,26.912975],[110.991491,26.914904],[110.995962,26.916308],[110.998375,26.918072],[110.999763,26.919611],[111.000933,26.921627],[111.002207,26.925475],[111.004439,26.928127],[111.00716,26.930303],[111.009121,26.931061],[111.011812,26.929546],[111.01507,26.928409],[111.019752,26.927923],[111.022057,26.927277],[111.023873,26.927374],[111.027155,26.928414],[111.030087,26.929011],[111.031795,26.931386],[111.032664,26.933305],[111.031566,26.936147],[111.031391,26.937978],[111.030353,26.94027],[111.029846,26.943933],[111.030473,26.945365],[111.033406,26.94824],[111.035228,26.950926],[111.035505,26.952611],[111.034287,26.956565],[111.033146,26.958196],[111.031753,26.962868],[111.03203,26.965039],[111.034824,26.966733],[111.035457,26.96767],[111.035318,26.968792],[111.032664,26.970531],[111.031409,26.972395],[111.032036,26.974614],[111.03378,26.976736],[111.03588,26.977926],[111.036646,26.978926],[111.036296,26.979673],[111.034552,26.980232],[111.028054,26.98096],[111.027215,26.982019],[111.024144,26.987437],[111.022956,26.991175],[111.023716,26.992899],[111.020162,26.994404],[111.019601,26.995117],[111.019637,26.996661],[111.017357,26.997836],[111.013875,27.001948],[111.009899,27.008515],[111.009314,27.008394],[111.007878,27.006006],[111.005597,27.005384],[111.003685,27.005753],[111.002013,27.006744],[111.001537,27.00768],[111.00135,27.010656],[111.00097,27.011763],[110.999347,27.013374],[110.999347,27.016354],[110.999896,27.017908],[110.998369,27.023557],[110.997235,27.026139],[110.99283,27.030022],[110.988571,27.03206],[110.984203,27.032492],[110.977427,27.031429],[110.970181,27.031308],[110.96136,27.030575],[110.95485,27.029731],[110.948635,27.029333],[110.942976,27.029604],[110.938867,27.030027],[110.935241,27.02974],[110.930697,27.027202],[110.925967,27.025824],[110.919602,27.027052],[110.916736,27.026498],[110.914847,27.025212],[110.912778,27.025086],[110.91349,27.019995],[110.914534,27.016039],[110.916645,27.012714],[110.917967,27.009205],[110.917925,27.00438],[110.917508,26.997734],[110.918033,26.993802],[110.919354,26.990292],[110.922655,26.985306],[110.928242,26.979979],[110.934836,26.974148],[110.939114,26.968986],[110.941099,26.965956],[110.945003,26.964169],[110.947603,26.963936],[110.955127,26.964135],[110.956835,26.964058],[110.959465,26.9623],[110.957353,26.95757],[110.956678,26.953772],[110.953221,26.952854],[110.951344,26.95197],[110.950065,26.949406],[110.951006,26.944282],[110.950518,26.943369],[110.946258,26.941591],[110.941697,26.939246],[110.938306,26.937997],[110.936357,26.937618],[110.933491,26.93858],[110.932296,26.938332],[110.928725,26.936802],[110.925515,26.936399],[110.922594,26.937084],[110.92137,26.937725],[110.913418,26.932441],[110.910232,26.92685],[110.908325,26.924785],[110.909725,26.914457],[110.9073,26.913694],[110.907245,26.911649],[110.905212,26.913898],[110.904572,26.910867],[110.884644,26.912485],[110.878351,26.914637],[110.872909,26.91813],[110.869819,26.922191],[110.868788,26.92615],[110.87572,26.934306],[110.876281,26.937118],[110.869252,26.939289],[110.86734,26.935467],[110.857499,26.940712],[110.857565,26.944243],[110.852027,26.944695],[110.853191,26.95098],[110.84396,26.958973],[110.840593,26.958619],[110.843544,26.956351],[110.839459,26.952534],[110.835416,26.952631],[110.832044,26.959168],[110.827802,26.959493],[110.827808,26.955574],[110.825274,26.962135],[110.818028,26.960891],[110.813376,26.960663],[110.809557,26.961086],[110.807934,26.963922],[110.806673,26.965573],[110.805575,26.964966],[110.804199,26.965626],[110.803312,26.965252],[110.802516,26.966447],[110.801611,26.966694],[110.801387,26.968073],[110.803572,26.969351],[110.802673,26.970395],[110.798353,26.971069],[110.793755,26.970429],[110.782014,26.966597],[110.782605,26.961897],[110.781302,26.959182],[110.780994,26.957419],[110.781604,26.954253],[110.781477,26.952694],[110.780421,26.951033],[110.776222,26.948619],[110.772746,26.947964],[110.766737,26.948789],[110.765048,26.947789],[110.759587,26.942534],[110.750965,26.932149],[110.74956,26.926009],[110.748226,26.921015],[110.745517,26.91862],[110.741746,26.916041],[110.734066,26.912499],[110.71859,26.912072],[110.711325,26.911265],[110.704592,26.910653],[110.699801,26.908112],[110.696205,26.904148],[110.694691,26.900538],[110.696338,26.893565],[110.698462,26.886121],[110.69874,26.882199],[110.693967,26.880119],[110.688501,26.87922],[110.683348,26.879225],[110.677646,26.882933],[110.672319,26.888458],[110.66614,26.89288],[110.662014,26.896971],[110.658581,26.899887],[110.653313,26.902194],[110.645053,26.902112],[110.639436,26.902826],[110.636196,26.904813],[110.63257,26.908656],[110.62857,26.910677],[110.620919,26.911722],[110.611567,26.910318],[110.604044,26.909293],[110.598939,26.905629],[110.594288,26.901024],[110.587832,26.896276],[110.584326,26.893453],[110.57492,26.890689],[110.569942,26.88909],[110.56444,26.885795],[110.563348,26.886048],[110.557743,26.888657],[110.556614,26.888638],[110.555215,26.886237],[110.553296,26.883876],[110.548499,26.880756],[110.541102,26.877417],[110.540239,26.875435],[110.538447,26.870259],[110.538061,26.868135],[110.538152,26.86551],[110.540372,26.861826],[110.540788,26.857077],[110.540028,26.853626]]]]}}]}
