# Supplementary material for: The influence of extreme rainfall on crime: Spatiotemporal dynamics in Hunan Province, China
Source: PLoS One. 2026 Apr 22;21(4):e0345811. doi: 10.1371/journal.pone.0345811 (PMC13102242; doi:10.1371/journal.pone.0345811)
Supplement: S1 Data — S1 Raw Data. This is the original data1 required to replicate the manuscript’s results. S2 Raw Data. This is the original data1 required to replicate the manuscript’s results. (ZIP) [file pone.0345811.s001.zip › S1 Raw Data/S1_Hunan administrative boundary GeoJSON/430582.json]

{"type":"FeatureCollection","features":[{"type":"Feature","properties":{"adcode":430582,"name":"邵东市","center":[111.743168,27.257273],"centroid":[111.850315,27.187043],"childrenNum":0,"level":"district","acroutes":[100000,430000,430500],"parent":{"adcode":430500}},"geometry":{"type":"MultiPolygon","coordinates":[[[[111.600597,27.286758],[111.604983,27.283238],[111.605761,27.2775],[111.606566,27.274184],[111.60503,27.27045],[111.603747,27.268913],[111.603919,27.267371],[111.607682,27.265576],[111.608839,27.264738],[111.609514,27.260911],[111.610708,27.260282],[111.61404,27.259444],[111.613775,27.257955],[111.612519,27.25616],[111.612929,27.253597],[111.61119,27.25099],[111.611834,27.249276],[111.6135,27.248421],[111.614787,27.248722],[111.618384,27.251802],[111.621934,27.252662],[111.624976,27.254489],[111.626175,27.254484],[111.629549,27.251442],[111.629642,27.250641],[111.628038,27.249313],[111.627332,27.247712],[111.626258,27.242509],[111.62495,27.24038],[111.622521,27.239343],[111.622355,27.235715],[111.623762,27.231565],[111.62318,27.228528],[111.621052,27.225474],[111.619962,27.21948],[111.620019,27.208975],[111.618654,27.207163],[111.618737,27.20262],[111.618301,27.200915],[111.616915,27.199689],[111.613998,27.197786],[111.610744,27.196603],[111.610069,27.194145],[111.608902,27.192812],[111.60653,27.191865],[111.60423,27.191704],[111.602055,27.193059],[111.60081,27.197581],[111.600223,27.198549],[111.59823,27.199754],[111.595988,27.195898],[111.594099,27.194635],[111.592967,27.192575],[111.593995,27.190688],[111.592583,27.189591],[111.590938,27.187316],[111.586095,27.178674],[111.584829,27.170741],[111.583292,27.165238],[111.577349,27.154868],[111.574983,27.148934],[111.575346,27.143619],[111.577064,27.141381],[111.582924,27.139052],[111.585223,27.136416],[111.586656,27.135377],[111.586754,27.134398],[111.58596,27.132784],[111.583894,27.132773],[111.583656,27.13202],[111.585737,27.130422],[111.589962,27.12778],[111.59058,27.125994],[111.589111,27.125117],[111.58827,27.123992],[111.586064,27.122228],[111.586391,27.120091],[111.587798,27.119429],[111.589474,27.119564],[111.59058,27.12148],[111.592573,27.122593],[111.594561,27.122394],[111.594955,27.118133],[111.593621,27.112897],[111.59509,27.108699],[111.592894,27.108947],[111.591322,27.108576],[111.586183,27.105697],[111.585971,27.10434],[111.588529,27.104378],[111.589048,27.103861],[111.588041,27.102764],[111.590014,27.101477],[111.591856,27.101892],[111.591695,27.101101],[111.593035,27.099874],[111.593221,27.09891],[111.594213,27.09862],[111.594908,27.099825],[111.596159,27.099056],[111.597457,27.098937],[111.600005,27.097925],[111.601827,27.095939],[111.600659,27.095407],[111.602144,27.094336],[111.602377,27.096085],[111.603265,27.096483],[111.603914,27.094788],[111.605663,27.092226],[111.606753,27.091644],[111.607801,27.089831],[111.610023,27.088577],[111.608092,27.087549],[111.605751,27.088076],[111.604786,27.08679],[111.604806,27.08567],[111.60396,27.083318],[111.602938,27.083781],[111.602341,27.082909],[111.60246,27.081498],[111.603223,27.080002],[111.602087,27.07737],[111.602351,27.075427],[111.601448,27.074829],[111.601313,27.073709],[111.602035,27.071034],[111.602803,27.070603],[111.603613,27.069037],[111.604962,27.069171],[111.60451,27.068455],[111.605642,27.06452],[111.60763,27.064396],[111.6105,27.066883],[111.613568,27.067659],[111.614216,27.068832],[111.61485,27.067454],[111.61678,27.068622],[111.616993,27.071723],[111.616739,27.072789],[111.617658,27.07337],[111.618182,27.075007],[111.619755,27.074883],[111.620388,27.073591],[111.621774,27.074506],[111.623632,27.074038],[111.622355,27.075362],[111.62345,27.075793],[111.622396,27.076686],[111.622848,27.077542],[111.624327,27.077655],[111.623663,27.079205],[111.62372,27.081089],[111.621992,27.081843],[111.621322,27.082677],[111.621841,27.083824],[111.623159,27.084852],[111.626346,27.085643],[111.627499,27.087608],[111.629357,27.087258],[111.629575,27.086106],[111.632237,27.085293],[111.632871,27.08426],[111.634319,27.084513],[111.636613,27.083802],[111.636057,27.082252],[111.637179,27.08159],[111.637391,27.080034],[111.637075,27.077381],[111.638741,27.076342],[111.641502,27.076649],[111.64009,27.077058],[111.6409,27.078204],[111.642115,27.076907],[111.642281,27.077822],[111.644237,27.077962],[111.643667,27.078942],[111.643931,27.08046],[111.646189,27.081832],[111.64484,27.084233],[111.645353,27.084464],[111.646599,27.083194],[111.64744,27.084658],[111.648561,27.083162],[111.65004,27.083587],[111.650035,27.082408],[111.651468,27.080885],[111.653814,27.080906],[111.657675,27.078581],[111.659087,27.078667],[111.660437,27.078145],[111.661137,27.077165],[111.661838,27.073386],[111.663172,27.070399],[111.66407,27.067653],[111.668217,27.06305],[111.669058,27.063131],[111.670703,27.064848],[111.672089,27.065279],[111.671305,27.063271],[111.67267,27.06325],[111.672535,27.061586],[111.670926,27.061877],[111.670911,27.058749],[111.672385,27.05883],[111.673719,27.060924],[111.675717,27.061866],[111.67661,27.060741],[111.674835,27.059314],[111.674793,27.057758],[111.673755,27.056934],[111.672193,27.056692],[111.672053,27.055233],[111.669992,27.049946],[111.668191,27.046037],[111.667838,27.043625],[111.670739,27.043862],[111.6717,27.042715],[111.669141,27.041024],[111.668575,27.038148],[111.670329,27.035521],[111.669764,27.032548],[111.674009,27.031966],[111.675411,27.032128],[111.677004,27.033049],[111.678847,27.032349],[111.680907,27.032494],[111.684509,27.032317],[111.686155,27.031767],[111.687058,27.030674],[111.688288,27.03138],[111.689347,27.034923],[111.690333,27.036721],[111.692352,27.037206],[111.694745,27.038892],[111.697309,27.039645],[111.698056,27.041169],[111.698248,27.043786],[111.699276,27.046597],[111.702338,27.047674],[111.703978,27.047781],[111.706807,27.050172],[111.709859,27.050436],[111.71219,27.051626],[111.712859,27.052331],[111.713809,27.055066],[111.716311,27.057484],[111.718008,27.059653],[111.720084,27.060735],[111.720946,27.062151],[111.720769,27.063185],[111.721335,27.064983],[111.723728,27.067379],[111.724781,27.069064],[111.723754,27.071524],[111.72516,27.07168],[111.726541,27.069548],[111.728378,27.069048],[111.730195,27.067621],[111.732204,27.066797],[111.733226,27.065371],[111.736486,27.063589],[111.737877,27.061559],[111.739953,27.062044],[111.741593,27.061656],[111.74288,27.062517],[111.74397,27.062458],[111.745304,27.06038],[111.746212,27.060321],[111.748844,27.061398],[111.753323,27.061457],[111.756199,27.06319],[111.75802,27.062744],[111.757039,27.061058],[111.754351,27.059707],[111.753359,27.05835],[111.753541,27.057311],[111.756951,27.058275],[111.758539,27.058431],[111.762827,27.057489],[111.765962,27.058883],[111.767799,27.059352],[111.770254,27.059013],[111.772548,27.058022],[111.773628,27.05687],[111.775252,27.053478],[111.776944,27.045789],[111.779612,27.044174],[111.782623,27.043824],[111.783863,27.043237],[111.785534,27.040588],[111.786931,27.039688],[111.790953,27.039365],[111.793413,27.038908],[111.794644,27.038235],[111.796772,27.036086],[111.801536,27.035758],[111.803171,27.035451],[111.804889,27.033668],[111.806363,27.032995],[111.807843,27.03313],[111.809161,27.034223],[111.81008,27.035768],[111.810417,27.037605],[111.809701,27.039898],[111.807837,27.043673],[111.80792,27.044702],[111.809161,27.046021],[111.811388,27.046446],[111.814253,27.046204],[111.816059,27.04545],[111.823227,27.036775],[111.823377,27.034266],[111.820383,27.031401],[111.819287,27.027551],[111.818706,27.024718],[111.81744,27.020964],[111.818421,27.019559],[111.820969,27.020199],[111.822614,27.020264],[111.827135,27.015697],[111.829777,27.016779],[111.831163,27.016402],[111.832305,27.015363],[111.841943,27.008722],[111.843339,27.0082],[111.844658,27.00841],[111.849064,27.010473],[111.851042,27.010903],[111.854898,27.011017],[111.85998,27.009433],[111.861781,27.009271],[111.863187,27.009778],[111.865611,27.012094],[111.868715,27.013419],[111.870355,27.012595],[111.871352,27.009013],[111.874954,27.007952],[111.876516,27.007058],[111.877321,27.005652],[111.877393,27.003734],[111.876418,27.00068],[111.876729,26.997658],[111.877295,26.99706],[111.879438,26.997787],[111.880933,26.999468],[111.882158,26.999016],[111.881909,26.99762],[111.883632,26.996414],[111.890125,26.99469],[111.892866,26.992374],[111.897091,26.988247],[111.898373,26.986663],[111.898269,26.984826],[111.895451,26.980554],[111.89434,26.978248],[111.894558,26.976648],[111.896328,26.973744],[111.898243,26.968846],[111.899006,26.960457],[111.898072,26.956097],[111.898041,26.953354],[111.89911,26.947173],[111.897703,26.945001],[111.897625,26.943692],[111.89871,26.940318],[111.89912,26.936922],[111.899037,26.93371],[111.897444,26.92956],[111.898518,26.926649],[111.901747,26.924515],[111.904004,26.923453],[111.905416,26.923415],[111.90744,26.924763],[111.912013,26.930094],[111.914541,26.932303],[111.915921,26.933985],[111.917821,26.935155],[111.922793,26.936486],[111.925212,26.934923],[111.927049,26.935672],[111.929826,26.938555],[111.931217,26.943039],[111.93484,26.951468],[111.935619,26.952239],[111.939589,26.953123],[111.944624,26.954685],[111.945704,26.954745],[111.948413,26.953279],[111.953583,26.955192],[111.955389,26.954809],[111.959515,26.952638],[111.961799,26.951145],[111.965816,26.951285],[111.96893,26.952427],[111.970088,26.953667],[111.972501,26.958113],[111.973726,26.958888],[111.975232,26.959099],[111.981533,26.95877],[111.98378,26.958231],[111.985026,26.957277],[111.985809,26.955801],[111.986526,26.951571],[111.986354,26.950019],[111.984963,26.94845],[111.981673,26.946106],[111.980339,26.944883],[111.979477,26.94229],[111.982083,26.942053],[111.987252,26.942662],[111.98883,26.942447],[111.991275,26.943492],[111.99387,26.945104],[111.995282,26.945147],[111.996657,26.944037],[111.998453,26.943551],[112.000638,26.943643],[112.002092,26.94464],[112.003161,26.946548],[112.005263,26.948828],[112.007054,26.952659],[112.008107,26.953214],[112.012716,26.953381],[112.016298,26.955424],[112.018919,26.959718],[112.018924,26.961028],[112.019863,26.964918],[112.021903,26.966346],[112.024135,26.966271],[112.026709,26.965699],[112.028324,26.96619],[112.031054,26.96786],[112.034303,26.971713],[112.036192,26.97258],[112.038974,26.972068],[112.040293,26.970877],[112.042317,26.970991],[112.043791,26.972047],[112.047123,26.975274],[112.047611,26.976616],[112.047793,26.981028],[112.047653,26.985731],[112.047185,26.987676],[112.043781,26.992961],[112.04321,26.995649],[112.037319,26.996678],[112.037531,26.997868],[112.039742,26.997098],[112.041699,26.997383],[112.043329,26.998105],[112.046723,26.998617],[112.047725,26.999204],[112.04855,27.000847],[112.048727,27.004106],[112.05017,27.006454],[112.055033,27.011108],[112.057732,27.012444],[112.060089,27.013031],[112.061755,27.012573],[112.064428,27.01106],[112.067272,27.010289],[112.072307,27.011609],[112.073807,27.011151],[112.077814,27.009325],[112.080985,27.008555],[112.082838,27.009293],[112.085033,27.011076],[112.086814,27.013241],[112.087841,27.015331],[112.089388,27.019666],[112.089752,27.022962],[112.089274,27.025063],[112.086113,27.027341],[112.085791,27.029441],[112.086845,27.033927],[112.086186,27.035133],[112.084852,27.036038],[112.082179,27.036506],[112.079521,27.038622],[112.078042,27.041783],[112.079231,27.044174],[112.083445,27.046398],[112.083466,27.048492],[112.082802,27.049397],[112.077528,27.049655],[112.076366,27.050716],[112.075878,27.052514],[112.075758,27.05701],[112.074788,27.060617],[112.073464,27.063023],[112.071814,27.064983],[112.069135,27.065898],[112.066457,27.066367],[112.060602,27.067896],[112.050564,27.071099],[112.047896,27.072461],[112.046236,27.074269],[112.046085,27.076067],[112.046931,27.077262],[112.054509,27.079625],[112.056196,27.081262],[112.056243,27.085762],[112.055755,27.087113],[112.053772,27.090272],[112.052116,27.093727],[112.051483,27.097177],[112.051177,27.100331],[112.051701,27.102877],[112.052729,27.104669],[112.054597,27.107058],[112.056653,27.111245],[112.056512,27.114839],[112.056025,27.116648],[112.054042,27.119354],[112.049038,27.123965],[112.047559,27.126247],[112.046438,27.128663],[112.046609,27.132693],[112.048654,27.135453],[112.051556,27.140504],[112.052469,27.142861],[112.05114,27.144997],[112.049651,27.14653],[112.049085,27.147692],[112.049018,27.150796],[112.051732,27.158418],[112.05207,27.161619],[112.054255,27.167772],[112.058127,27.175431],[112.063919,27.18161],[112.066239,27.1831],[112.068481,27.185202],[112.067537,27.188117],[112.068248,27.189332],[112.070682,27.191069],[112.071658,27.19022],[112.072956,27.190058],[112.073796,27.188972],[112.075291,27.188085],[112.075244,27.187117],[112.074155,27.185778],[112.07552,27.185955],[112.076744,27.185165],[112.084162,27.187106],[112.086637,27.186084],[112.088532,27.186106],[112.090727,27.185461],[112.092777,27.187165],[112.091978,27.188079],[112.091703,27.19029],[112.089539,27.190682],[112.087914,27.189472],[112.086793,27.189418],[112.086316,27.190639],[112.086819,27.191892],[112.088428,27.191817],[112.091267,27.192607],[112.091495,27.194048],[112.092554,27.195226],[112.091148,27.195533],[112.088516,27.195258],[112.088542,27.196447],[112.089399,27.197748],[112.090094,27.201286],[112.09134,27.201076],[112.092788,27.202485],[112.094013,27.202367],[112.092513,27.203222],[112.092606,27.205308],[112.090992,27.206093],[112.089534,27.204856],[112.087707,27.205071],[112.086762,27.205684],[112.085329,27.203985],[112.081629,27.205808],[112.0799,27.206303],[112.079132,27.207572],[112.076859,27.207991],[112.07636,27.209426],[112.073293,27.211314],[112.068424,27.218663],[112.067942,27.226012],[112.068461,27.230603],[112.06926,27.235881],[112.066706,27.242541],[112.065196,27.250813],[112.065289,27.257896],[112.063649,27.268166],[112.062404,27.285844],[112.058703,27.289535],[112.051281,27.292399],[112.045519,27.29033],[112.041082,27.289154],[112.037215,27.291453],[112.031812,27.29581],[112.025126,27.303611],[112.019988,27.31256],[112.018042,27.317545],[112.000394,27.31863],[111.994498,27.314881],[111.990808,27.317346],[111.988493,27.321702],[111.988249,27.326525],[111.986204,27.330887],[111.98569,27.332723],[111.990278,27.341558],[111.985332,27.345655],[111.975854,27.350971],[111.970493,27.357538],[111.965546,27.359992],[111.958908,27.362081],[111.9535,27.365522],[111.949057,27.366059],[111.945486,27.367208],[111.940856,27.369194],[111.929785,27.376764],[111.923603,27.379985],[111.918454,27.383432],[111.914333,27.385042],[111.909454,27.38895],[111.907648,27.391704],[111.907305,27.395402],[111.908437,27.396985],[111.910762,27.399052],[111.913093,27.402723],[111.913363,27.406856],[111.912854,27.410296],[111.905141,27.417648],[111.900506,27.42133],[111.892788,27.426846],[111.887395,27.432598],[111.882511,27.438345],[111.878405,27.442487],[111.875577,27.445019],[111.870952,27.448244],[111.869156,27.449853],[111.863758,27.451929],[111.861184,27.454692],[111.85836,27.458834],[111.855282,27.461135],[111.850383,27.461146],[111.847294,27.460695],[111.844715,27.459097],[111.84214,27.458185],[111.84021,27.456624],[111.84008,27.454977],[111.838793,27.451307],[111.836727,27.447638],[111.83518,27.446033],[111.831573,27.445127],[111.828241,27.44628],[111.825147,27.446747],[111.823746,27.44738],[111.819552,27.440024],[111.81691,27.43402],[111.814985,27.428493],[111.814273,27.423932],[111.818348,27.417917],[111.8229,27.414541],[111.825614,27.41277],[111.830296,27.412024],[111.835907,27.410028],[111.838544,27.406652],[111.838658,27.405573],[111.83682,27.402879],[111.836566,27.400936],[111.837153,27.398875],[111.837755,27.39822],[111.837864,27.396599],[111.835912,27.394774],[111.833846,27.393599],[111.832518,27.393502],[111.830831,27.394382],[111.829149,27.396449],[111.827348,27.398086],[111.826383,27.397984],[111.825163,27.396696],[111.823445,27.393244],[111.821742,27.391961],[111.819318,27.39187],[111.816199,27.39471],[111.814263,27.394833],[111.810386,27.394103],[111.809057,27.394436],[111.807858,27.396068],[111.807157,27.399213],[111.806587,27.404086],[111.805263,27.405181],[111.803208,27.405085],[111.799195,27.402627],[111.795988,27.402541],[111.794524,27.401467],[111.793663,27.399095],[111.793258,27.393255],[111.792754,27.391092],[111.791659,27.389589],[111.785337,27.386277],[111.782529,27.382938],[111.780832,27.382626],[111.778418,27.383287],[111.777095,27.384919],[111.775527,27.385579],[111.773348,27.385595],[111.770918,27.384742],[111.769346,27.385074],[111.768261,27.385949],[111.767674,27.388547],[111.765012,27.389433],[111.764539,27.390405],[111.763206,27.390845],[111.761389,27.390512],[111.760128,27.389041],[111.754164,27.386679],[111.747541,27.38428],[111.739678,27.382637],[111.73279,27.380254],[111.730548,27.377843],[111.728783,27.374719],[111.727563,27.364674],[111.728659,27.358182],[111.725871,27.351664],[111.721724,27.347749],[111.715402,27.346015],[111.710446,27.34536],[111.703153,27.344597],[111.696925,27.344232],[111.69352,27.343722],[111.689004,27.341891],[111.686554,27.340183],[111.686056,27.336762],[111.689388,27.321643],[111.691599,27.312335],[111.692368,27.304938],[111.691719,27.299227],[111.690167,27.295633],[111.686612,27.292829],[111.681442,27.292872],[111.677196,27.294929],[111.672421,27.300694],[111.66967,27.301532],[111.670418,27.302144],[111.670615,27.303836],[111.670132,27.305556],[111.667636,27.305346],[111.666374,27.306141],[111.65972,27.301747],[111.658231,27.302134],[111.656928,27.301043],[111.654909,27.301607],[111.655573,27.311228],[111.654229,27.314285],[111.65222,27.315085],[111.64909,27.314558],[111.643168,27.311416],[111.639525,27.307242],[111.637262,27.304374],[111.63395,27.301328],[111.629751,27.300398],[111.626222,27.301736],[111.623756,27.303246],[111.622703,27.306748],[111.622054,27.312302],[111.620211,27.319296],[111.618068,27.321933],[111.614735,27.322341],[111.609447,27.320558],[111.603353,27.318125],[111.597483,27.315456],[111.595832,27.313935],[111.594628,27.31147],[111.595391,27.307522],[111.598142,27.306227],[111.601604,27.303971],[111.601832,27.299818],[111.601178,27.295649],[111.600031,27.289815],[111.600597,27.286758]]]]}}]}
