# Supplementary material for: The influence of extreme rainfall on crime: Spatiotemporal dynamics in Hunan Province, China
Source: PLoS One. 2026 Apr 22;21(4):e0345811. doi: 10.1371/journal.pone.0345811 (PMC13102242; doi:10.1371/journal.pone.0345811)
Supplement: S1 Data — S1 Raw Data. This is the original data1 required to replicate the manuscript’s results. S2 Raw Data. This is the original data1 required to replicate the manuscript’s results. (ZIP) [file pone.0345811.s001.zip › S1 Raw Data/S1_Hunan administrative boundary GeoJSON/430600.json]

{"type":"FeatureCollection","features":[{"type":"Feature","properties":{"adcode":430602,"name":"岳阳楼区","center":[113.120751,29.366784],"centroid":[113.214548,29.33568],"childrenNum":0,"level":"district","parent":{"adcode":430600},"subFeatureIndex":0,"acroutes":[100000,430000,430600]},"geometry":{"type":"MultiPolygon","coordinates":[[[[113.153369,29.455378],[113.148728,29.451865],[113.15022,29.444155],[113.14952,29.44077],[113.148636,29.428008],[113.146169,29.424722],[113.138766,29.419415],[113.126521,29.407946],[113.122028,29.404274],[113.113005,29.399393],[113.103227,29.395878],[113.098384,29.393515],[113.095456,29.391309],[113.093504,29.386385],[113.093302,29.376606],[113.090871,29.371211],[113.088974,29.362669],[113.086415,29.355465],[113.078257,29.347478],[113.075201,29.341796],[113.07474,29.338535],[113.076379,29.334192],[113.072733,29.324949],[113.071849,29.321104],[113.073912,29.318156],[113.080854,29.312986],[113.083045,29.309738],[113.085954,29.301334],[113.087317,29.29367],[113.089766,29.291062],[113.101201,29.290379],[113.103466,29.294809],[113.106523,29.29696],[113.109856,29.29669],[113.117074,29.286646],[113.117774,29.284366],[113.11619,29.280206],[113.111016,29.280291],[113.110224,29.278482],[113.113815,29.273694],[113.119192,29.271928],[113.122028,29.267695],[113.120223,29.265016],[113.120665,29.262594],[113.125213,29.260613],[113.129393,29.25296],[113.133942,29.243097],[113.137717,29.240175],[113.148047,29.24381],[113.152374,29.242784],[113.154382,29.239676],[113.158875,29.239292],[113.162336,29.237838],[113.164141,29.240161],[113.16427,29.242427],[113.162557,29.248171],[113.162723,29.255896],[113.160698,29.25849],[113.15602,29.261953],[113.153792,29.267596],[113.154584,29.269477],[113.159593,29.273196],[113.159298,29.275034],[113.155578,29.276786],[113.155321,29.280234],[113.158948,29.282443],[113.162668,29.281417],[113.168745,29.276487],[113.174195,29.278582],[113.176957,29.27871],[113.178007,29.281474],[113.177178,29.285734],[113.183844,29.289652],[113.189626,29.290934],[113.193107,29.289695],[113.19248,29.284295],[113.194856,29.282201],[113.194156,29.280591],[113.190639,29.279408],[113.191652,29.276102],[113.194506,29.27378],[113.195298,29.271486],[113.199257,29.269448],[113.202848,29.269448],[113.211484,29.271742],[113.217505,29.272811],[113.220415,29.272683],[113.230929,29.265031],[113.234704,29.262622],[113.235975,29.263107],[113.236122,29.266256],[113.239437,29.268465],[113.242604,29.268408],[113.244519,29.264503],[113.24903,29.265088],[113.252879,29.261539],[113.258238,29.258219],[113.2603,29.253359],[113.263283,29.250352],[113.268108,29.249753],[113.267979,29.246404],[113.264314,29.245235],[113.26715,29.244223],[113.267942,29.242741],[113.271477,29.242114],[113.277223,29.242983],[113.278604,29.241102],[113.281274,29.242655],[113.285564,29.23912],[113.291199,29.238394],[113.29339,29.240717],[113.297312,29.238907],[113.299228,29.236811],[113.302837,29.237595],[113.306593,29.242955],[113.310387,29.24314],[113.312302,29.237567],[113.316021,29.236184],[113.322006,29.241743],[113.325284,29.243126],[113.328819,29.243111],[113.333073,29.246432],[113.334436,29.25068],[113.333367,29.254884],[113.331526,29.256708],[113.333828,29.260214],[113.338744,29.262451],[113.342151,29.270631],[113.344582,29.271913],[113.349296,29.276772],[113.348596,29.280933],[113.349296,29.287016],[113.349112,29.294994],[113.351395,29.300949],[113.351321,29.304154],[113.347215,29.317486],[113.346644,29.320762],[113.347325,29.326431],[113.341028,29.328723],[113.340199,29.331842],[113.334767,29.337211],[113.333331,29.337467],[113.327383,29.335986],[113.319428,29.336869],[113.312578,29.338834],[113.309319,29.341597],[113.307882,29.344772],[113.307827,29.352461],[113.30965,29.356789],[113.312744,29.359366],[113.322982,29.362555],[113.327033,29.369075],[113.333515,29.370969],[113.335098,29.374086],[113.33171,29.38711],[113.325505,29.40019],[113.324934,29.403065],[113.326462,29.407661],[113.329077,29.411347],[113.329114,29.413125],[113.327033,29.414747],[113.321785,29.41617],[113.315653,29.416156],[113.309981,29.413951],[113.302247,29.412741],[113.296189,29.409369],[113.289302,29.410009],[113.286724,29.408814],[113.2826,29.405413],[113.28457,29.399934],[113.282176,29.398197],[113.275602,29.400304],[113.270704,29.400375],[113.266395,29.398041],[113.263007,29.391978],[113.260503,29.39158],[113.257925,29.395294],[113.256083,29.399806],[113.254223,29.401442],[113.250393,29.402353],[113.23533,29.401385],[113.22314,29.396561],[113.216585,29.396675],[113.208354,29.402325],[113.20537,29.409255],[113.206144,29.421407],[113.202406,29.42926],[113.193143,29.436089],[113.163589,29.449361],[113.156076,29.454183],[113.153369,29.455378]]]]}},{"type":"Feature","properties":{"adcode":430603,"name":"云溪区","center":[113.27387,29.473395],"centroid":[113.297716,29.508639],"childrenNum":0,"level":"district","parent":{"adcode":430600},"subFeatureIndex":1,"acroutes":[100000,430000,430600]},"geometry":{"type":"MultiPolygon","coordinates":[[[[113.307772,29.625563],[113.298086,29.613862],[113.279064,29.596421],[113.277278,29.5951],[113.272232,29.584659],[113.272251,29.580838],[113.270943,29.578537],[113.267095,29.574516],[113.256617,29.566503],[113.230045,29.549353],[113.222404,29.543711],[113.219365,29.538751],[113.182095,29.485585],[113.155726,29.457142],[113.153369,29.455378],[113.156076,29.454183],[113.163589,29.449361],[113.193143,29.436089],[113.202406,29.42926],[113.206144,29.421407],[113.20537,29.409255],[113.208354,29.402325],[113.216585,29.396675],[113.22314,29.396561],[113.23533,29.401385],[113.250393,29.402353],[113.254223,29.401442],[113.256083,29.399806],[113.257925,29.395294],[113.260503,29.39158],[113.263007,29.391978],[113.266395,29.398041],[113.270704,29.400375],[113.275602,29.400304],[113.282176,29.398197],[113.28457,29.399934],[113.2826,29.405413],[113.286724,29.408814],[113.289302,29.410009],[113.296189,29.409369],[113.302247,29.412741],[113.309981,29.413951],[113.315653,29.416156],[113.322098,29.425362],[113.324363,29.42485],[113.323442,29.420937],[113.324289,29.419785],[113.330569,29.420923],[113.332962,29.418746],[113.335927,29.418589],[113.337584,29.423541],[113.34309,29.431238],[113.342501,29.438778],[113.343937,29.440343],[113.347454,29.44067],[113.349333,29.438493],[113.353126,29.436288],[113.35946,29.433571],[113.360841,29.433841],[113.363825,29.438166],[113.365279,29.44141],[113.366881,29.441851],[113.371006,29.439731],[113.374192,29.435293],[113.37839,29.432148],[113.380766,29.433699],[113.387984,29.441822],[113.389365,29.44572],[113.386879,29.44865],[113.383417,29.451026],[113.381152,29.45424],[113.381263,29.459688],[113.379624,29.461764],[113.373676,29.462988],[113.368925,29.460171],[113.36539,29.459489],[113.361873,29.459915],[113.356827,29.463073],[113.356754,29.464652],[113.362757,29.470426],[113.365021,29.476071],[113.364193,29.481305],[113.361504,29.480707],[113.359645,29.478588],[113.356606,29.481148],[113.356882,29.483949],[113.354194,29.487334],[113.342206,29.48567],[113.330108,29.486864],[113.328727,29.488727],[113.329022,29.491414],[113.350603,29.495197],[113.364745,29.493945],[113.369054,29.496604],[113.369736,29.505419],[113.371577,29.51301],[113.371393,29.51591],[113.373124,29.519179],[113.376457,29.519734],[113.385001,29.517971],[113.38977,29.519435],[113.391925,29.522378],[113.397799,29.526685],[113.401353,29.532199],[113.404815,29.534487],[113.407043,29.534701],[113.418662,29.530849],[113.42275,29.528831],[113.429987,29.527395],[113.431534,29.52795],[113.432859,29.533294],[113.433817,29.539646],[113.42774,29.545772],[113.419822,29.548898],[113.415274,29.552138],[113.40603,29.55309],[113.401647,29.55488],[113.39929,29.559214],[113.396896,29.561829],[113.392735,29.561701],[113.386566,29.56072],[113.383399,29.561644],[113.381999,29.564883],[113.384007,29.566986],[113.393177,29.570055],[113.399806,29.569941],[113.402273,29.570538],[113.405791,29.574331],[113.413745,29.588992],[113.419012,29.594262],[113.425236,29.598225],[113.433025,29.602202],[113.435124,29.604687],[113.43448,29.607101],[113.432031,29.608948],[113.420853,29.614046],[113.418662,29.616276],[113.409216,29.622027],[113.403452,29.62366],[113.397946,29.624256],[113.395037,29.623802],[113.393803,29.62028],[113.395423,29.615182],[113.395865,29.609842],[113.395129,29.603267],[113.390396,29.599531],[113.383454,29.600412],[113.376567,29.604588],[113.373234,29.610482],[113.367857,29.616659],[113.363567,29.620025],[113.358079,29.621629],[113.355943,29.621573],[113.351874,29.613649],[113.349627,29.612796],[113.347233,29.614614],[113.348025,29.63147],[113.346699,29.635218],[113.343219,29.63509],[113.34158,29.630944],[113.333607,29.619996],[113.329795,29.617767],[113.324271,29.618108],[113.316776,29.62126],[113.307772,29.625563]]]]}},{"type":"Feature","properties":{"adcode":430611,"name":"君山区","center":[113.004082,29.438062],"centroid":[112.866822,29.476796],"childrenNum":0,"level":"district","parent":{"adcode":430600},"subFeatureIndex":2,"acroutes":[100000,430000,430600]},"geometry":{"type":"MultiPolygon","coordinates":[[[[113.140276,29.45178],[113.132561,29.457341],[113.129651,29.458322],[113.127405,29.457327],[113.118676,29.45653],[113.113576,29.456687],[113.108346,29.460001],[113.105363,29.460868],[113.099986,29.459659],[113.102085,29.450656],[113.102638,29.443046],[113.100612,29.43801],[113.096911,29.433628],[113.090576,29.430768],[113.085991,29.431039],[113.080743,29.434083],[113.078165,29.438337],[113.075992,29.450201],[113.074261,29.471336],[113.072807,29.482769],[113.069897,29.494415],[113.064686,29.512441],[113.061684,29.518611],[113.057652,29.522463],[113.052109,29.524012],[113.044872,29.52495],[113.034431,29.5236],[113.018779,29.516194],[113.00136,29.504793],[112.990329,29.497955],[112.982135,29.48813],[112.97337,29.472388],[112.96919,29.46906],[112.964089,29.468079],[112.955877,29.469018],[112.95015,29.4729],[112.946909,29.48011],[112.9433,29.493888],[112.937407,29.527111],[112.927077,29.556188],[112.923983,29.571646],[112.914629,29.600909],[112.911848,29.60686],[112.911443,29.611717],[112.912014,29.616148],[112.915844,29.621033],[112.907263,29.626159],[112.900634,29.631952],[112.897982,29.633486],[112.890138,29.640684],[112.884743,29.639634],[112.880691,29.640173],[112.875001,29.637973],[112.868464,29.638611],[112.863032,29.636425],[112.856035,29.630873],[112.849884,29.62853],[112.848872,29.627054],[112.846717,29.618037],[112.844158,29.612583],[112.839075,29.607925],[112.835448,29.606264],[112.825762,29.603806],[112.822963,29.60169],[112.81847,29.599759],[112.813553,29.601974],[112.810773,29.607187],[112.808784,29.605852],[112.806943,29.602727],[112.804475,29.600881],[112.80094,29.600611],[112.795305,29.591478],[112.791419,29.587642],[112.787442,29.585029],[112.780905,29.583012],[112.777314,29.583537],[112.77306,29.587216],[112.769709,29.584191],[112.767555,29.574644],[112.764148,29.568919],[112.761459,29.562937],[112.751645,29.560806],[112.748238,29.558163],[112.74682,29.553658],[112.744095,29.548429],[112.743027,29.544947],[112.743229,29.541323],[112.745439,29.537614],[112.751,29.536733],[112.755806,29.533549],[112.758071,29.531062],[112.760023,29.527168],[112.759968,29.524467],[112.75402,29.52161],[112.733525,29.515782],[112.694708,29.506016],[112.689036,29.490604],[112.685188,29.485272],[112.683181,29.479712],[112.680419,29.476128],[112.672095,29.474123],[112.668228,29.471236],[112.666313,29.468164],[112.666479,29.464083],[112.669204,29.458948],[112.669131,29.454653],[112.667381,29.451381],[112.66519,29.45067],[112.659279,29.451808],[112.655836,29.456886],[112.652337,29.457754],[112.64777,29.460442],[112.646702,29.464054],[112.641086,29.465804],[112.636906,29.46559],[112.631492,29.466799],[112.629595,29.466614],[112.632523,29.462888],[112.632486,29.453999],[112.630093,29.450955],[112.632045,29.446687],[112.632892,29.442519],[112.634715,29.440058],[112.639613,29.437498],[112.645119,29.43037],[112.646408,29.428094],[112.65079,29.424338],[112.656591,29.41728],[112.66287,29.415174],[112.668486,29.414918],[112.675926,29.412784],[112.679627,29.406252],[112.685206,29.400816],[112.688576,29.400033],[112.695445,29.400859],[112.698391,29.400603],[112.70316,29.397144],[112.704283,29.3938],[112.703621,29.389003],[112.704357,29.388107],[112.709771,29.387452],[112.716363,29.382058],[112.71907,29.377588],[112.719549,29.374072],[112.718462,29.370328],[112.715811,29.365659],[112.715037,29.361573],[112.716805,29.355152],[112.722016,29.349457],[112.725994,29.346025],[112.728038,29.342323],[112.727909,29.335374],[112.723821,29.327855],[112.721114,29.320121],[112.722882,29.314182],[112.724963,29.313128],[112.735201,29.314011],[112.75065,29.31723],[112.755438,29.317871],[112.759636,29.321887],[112.767057,29.332626],[112.779395,29.345427],[112.780868,29.350112],[112.781476,29.35827],[112.778787,29.364862],[112.776522,29.368364],[112.776117,29.372051],[112.777093,29.374072],[112.781568,29.376264],[112.790996,29.37615],[112.793684,29.376862],[112.796649,29.379695],[112.809521,29.416412],[112.809207,29.430313],[112.807329,29.431067],[112.806077,29.43562],[112.803646,29.439774],[112.800129,29.440613],[112.798638,29.442747],[112.79687,29.451253],[112.793961,29.452306],[112.78886,29.451154],[112.781899,29.446118],[112.779855,29.446033],[112.775804,29.44811],[112.772692,29.451609],[112.773005,29.455549],[112.776799,29.460812],[112.776614,29.464865],[112.777222,29.470355],[112.782617,29.491557],[112.78433,29.49413],[112.788197,29.49713],[112.800958,29.505006],[112.809171,29.50903],[112.817494,29.510892],[112.82427,29.509812],[112.831397,29.503571],[112.837436,29.496817],[112.848503,29.488912],[112.856035,29.481589],[112.864689,29.477351],[112.870932,29.474763],[112.881391,29.471706],[112.887689,29.470468],[112.89546,29.467852],[112.903414,29.461807],[112.938715,29.441395],[112.952765,29.43286],[112.957571,29.427866],[112.965157,29.419144],[112.974401,29.410607],[112.992466,29.395607],[112.995909,29.391864],[112.997014,29.388363],[112.997529,29.378698],[113.000936,29.372407],[113.001875,29.360277],[113.001728,29.352062],[113.003091,29.349984],[113.005429,29.349129],[113.011303,29.349072],[113.018614,29.349998],[113.025022,29.353216],[113.026532,29.35854],[113.024948,29.372734],[113.024782,29.376834],[113.025556,29.379908],[113.029091,29.384178],[113.045185,29.388705],[113.050525,29.388263],[113.058462,29.386143],[113.063784,29.387523],[113.075808,29.394269],[113.089858,29.402951],[113.095309,29.404388],[113.099544,29.404075],[113.10365,29.405996],[113.105989,29.41045],[113.116522,29.41617],[113.129173,29.426358],[113.134089,29.429773],[113.136925,29.433002],[113.140147,29.438508],[113.140884,29.442989],[113.140276,29.45178]]]]}},{"type":"Feature","properties":{"adcode":430621,"name":"岳阳县","center":[113.116073,29.144843],"centroid":[113.220802,29.16623],"childrenNum":0,"level":"district","parent":{"adcode":430600},"subFeatureIndex":3,"acroutes":[100000,430000,430600]},"geometry":{"type":"MultiPolygon","coordinates":[[[[113.606818,29.254827],[113.603817,29.256509],[113.601497,29.254143],[113.5989,29.254927],[113.596267,29.25906],[113.593192,29.265401],[113.590448,29.269747],[113.585237,29.270688],[113.581149,29.269306],[113.574925,29.26818],[113.568701,29.269249],[113.565147,29.268337],[113.562219,29.268693],[113.557984,29.271201],[113.553362,29.277798],[113.549366,29.279565],[113.544173,29.278311],[113.538557,29.275589],[113.534248,29.272825],[113.530307,29.266897],[113.520898,29.261796],[113.516515,29.26077],[113.505853,29.261497],[113.503183,29.264318],[113.500458,29.269306],[113.496094,29.27378],[113.48928,29.274977],[113.479355,29.26932],[113.476225,29.266755],[113.472984,29.262423],[113.472468,29.258361],[113.474844,29.254741],[113.478398,29.250993],[113.47663,29.248627],[113.472303,29.24552],[113.467625,29.240988],[113.464311,29.23654],[113.46026,29.234274],[113.451495,29.230753],[113.445455,29.229],[113.439249,29.224737],[113.435548,29.218108],[113.429361,29.210908],[113.423615,29.206388],[113.419251,29.201897],[113.413064,29.19732],[113.410486,29.196179],[113.40463,29.196764],[113.401666,29.199487],[113.396768,29.202553],[113.391667,29.20502],[113.388647,29.205476],[113.381594,29.202852],[113.377985,29.205733],[113.372516,29.208],[113.369441,29.206032],[113.36725,29.203009],[113.365298,29.198275],[113.362333,29.197519],[113.358484,29.201455],[113.351082,29.20415],[113.349241,29.204264],[113.345263,29.19933],[113.343237,29.19943],[113.338542,29.207743],[113.338542,29.209739],[113.340715,29.212548],[113.340181,29.217082],[113.338616,29.219662],[113.338284,29.22632],[113.341856,29.227246],[113.343514,29.228786],[113.341451,29.230796],[113.331839,29.231665],[113.326794,29.23396],[113.325173,29.230796],[113.328267,29.229413],[113.326794,29.227403],[113.321306,29.22699],[113.316132,29.228487],[113.31337,29.231494],[113.313848,29.233661],[113.316021,29.236184],[113.312302,29.237567],[113.310387,29.24314],[113.306593,29.242955],[113.302837,29.237595],[113.299228,29.236811],[113.297312,29.238907],[113.29339,29.240717],[113.291199,29.238394],[113.285564,29.23912],[113.281274,29.242655],[113.278604,29.241102],[113.277223,29.242983],[113.271477,29.242114],[113.267942,29.242741],[113.26715,29.244223],[113.264314,29.245235],[113.267979,29.246404],[113.268108,29.249753],[113.263283,29.250352],[113.2603,29.253359],[113.258238,29.258219],[113.252879,29.261539],[113.24903,29.265088],[113.244519,29.264503],[113.242604,29.268408],[113.239437,29.268465],[113.236122,29.266256],[113.235975,29.263107],[113.234704,29.262622],[113.230929,29.265031],[113.220415,29.272683],[113.217505,29.272811],[113.211484,29.271742],[113.202848,29.269448],[113.199257,29.269448],[113.195298,29.271486],[113.194506,29.27378],[113.191652,29.276102],[113.190639,29.279408],[113.194156,29.280591],[113.194856,29.282201],[113.19248,29.284295],[113.193107,29.289695],[113.189626,29.290934],[113.183844,29.289652],[113.177178,29.285734],[113.178007,29.281474],[113.176957,29.27871],[113.174195,29.278582],[113.168745,29.276487],[113.162668,29.281417],[113.158948,29.282443],[113.155321,29.280234],[113.155578,29.276786],[113.159298,29.275034],[113.159593,29.273196],[113.154584,29.269477],[113.153792,29.267596],[113.15602,29.261953],[113.160698,29.25849],[113.162723,29.255896],[113.162557,29.248171],[113.16427,29.242427],[113.164141,29.240161],[113.162336,29.237838],[113.158875,29.239292],[113.154382,29.239676],[113.152374,29.242784],[113.148047,29.24381],[113.137717,29.240175],[113.133942,29.243097],[113.129393,29.25296],[113.125213,29.260613],[113.120665,29.262594],[113.120223,29.265016],[113.122028,29.267695],[113.119192,29.271928],[113.113815,29.273694],[113.110224,29.278482],[113.111016,29.280291],[113.11619,29.280206],[113.117774,29.284366],[113.117074,29.286646],[113.109856,29.29669],[113.106523,29.29696],[113.103466,29.294809],[113.101201,29.290379],[113.089766,29.291062],[113.087317,29.29367],[113.085954,29.301334],[113.083045,29.309738],[113.080854,29.312986],[113.073912,29.318156],[113.071849,29.321104],[113.072733,29.324949],[113.076379,29.334192],[113.07474,29.338535],[113.075201,29.341796],[113.078257,29.347478],[113.086415,29.355465],[113.088974,29.362669],[113.090871,29.371211],[113.093302,29.376606],[113.093504,29.386385],[113.095456,29.391309],[113.098384,29.393515],[113.103227,29.395878],[113.113005,29.399393],[113.122028,29.404274],[113.126521,29.407946],[113.138766,29.419415],[113.146169,29.424722],[113.148636,29.428008],[113.14952,29.44077],[113.15022,29.444155],[113.148728,29.451865],[113.14534,29.449319],[113.140276,29.45178],[113.140884,29.442989],[113.140147,29.438508],[113.136925,29.433002],[113.134089,29.429773],[113.129173,29.426358],[113.116522,29.41617],[113.105989,29.41045],[113.10365,29.405996],[113.099544,29.404075],[113.095309,29.404388],[113.089858,29.402951],[113.075808,29.394269],[113.063784,29.387523],[113.058462,29.386143],[113.050525,29.388263],[113.045185,29.388705],[113.029091,29.384178],[113.025556,29.379908],[113.024782,29.376834],[113.024948,29.372734],[113.026532,29.35854],[113.025022,29.353216],[113.018614,29.349998],[113.011303,29.349072],[113.005429,29.349129],[113.003091,29.349984],[113.001728,29.352062],[113.001875,29.360277],[113.000936,29.372407],[112.997529,29.378698],[112.997014,29.388363],[112.995909,29.391864],[112.992466,29.395607],[112.974401,29.410607],[112.965157,29.419144],[112.957571,29.427866],[112.952765,29.43286],[112.938715,29.441395],[112.903414,29.461807],[112.89546,29.467852],[112.887689,29.470468],[112.881391,29.471706],[112.870932,29.474763],[112.864689,29.477351],[112.856035,29.481589],[112.848503,29.488912],[112.837436,29.496817],[112.831397,29.503571],[112.82427,29.509812],[112.817494,29.510892],[112.809171,29.50903],[112.800958,29.505006],[112.788197,29.49713],[112.78433,29.49413],[112.782617,29.491557],[112.777222,29.470355],[112.776614,29.464865],[112.776799,29.460812],[112.773005,29.455549],[112.772692,29.451609],[112.775804,29.44811],[112.779855,29.446033],[112.781899,29.446118],[112.78886,29.451154],[112.793961,29.452306],[112.79687,29.451253],[112.798638,29.442747],[112.800129,29.440613],[112.803646,29.439774],[112.806077,29.43562],[112.807329,29.431067],[112.809207,29.430313],[112.812154,29.429943],[112.815873,29.430754],[112.819888,29.434937],[112.823165,29.436544],[112.825817,29.439304],[112.827382,29.443088],[112.827345,29.445777],[112.828855,29.446389],[112.83821,29.443586],[112.83797,29.441239],[112.834288,29.434539],[112.833017,29.428051],[112.836774,29.41617],[112.842206,29.400432],[112.844176,29.392604],[112.844231,29.388178],[112.843329,29.382143],[112.840033,29.368506],[112.82985,29.347036],[112.826959,29.341583],[112.823902,29.333095],[112.81858,29.322229],[112.816279,29.315849],[112.815634,29.310536],[112.811067,29.298043],[112.810478,29.295365],[112.810533,29.289111],[112.806611,29.276444],[112.806445,29.272027],[112.804346,29.261938],[112.806059,29.258105],[112.805948,29.25172],[112.797864,29.239263],[112.794973,29.223939],[112.790259,29.207501],[112.788289,29.197947],[112.784625,29.186667],[112.783023,29.183915],[112.783372,29.182817],[112.787884,29.185755],[112.79385,29.190931],[112.799043,29.190461],[112.810386,29.185512],[112.813056,29.182888],[112.813461,29.178652],[112.806482,29.171293],[112.801216,29.164788],[112.798509,29.15981],[112.804604,29.155188],[112.807826,29.153533],[112.812872,29.152378],[112.873436,29.161279],[112.881594,29.162763],[112.887855,29.15981],[112.894741,29.15757],[112.901094,29.154617],[112.912401,29.152278],[112.924664,29.149439],[112.925309,29.148583],[112.925346,29.141635],[112.926506,29.133745],[112.926193,29.12905],[112.926893,29.120246],[112.927058,29.109043],[112.929894,29.096997],[112.937757,29.078111],[112.939175,29.073243],[112.939028,29.065533],[112.941145,29.063177],[112.949376,29.060779],[112.94376,29.05144],[112.939028,29.044271],[112.947277,29.03923],[112.949524,29.037145],[112.954753,29.035988],[112.965765,29.056152],[112.966686,29.061036],[112.976279,29.059508],[112.982872,29.056109],[112.984253,29.053967],[112.985413,29.044828],[112.985431,29.040015],[112.98788,29.027004],[112.991803,29.021319],[112.999868,29.016805],[113.00762,29.019248],[113.01447,29.018334],[113.017988,29.015591],[113.027766,29.016134],[113.030859,29.014477],[113.033069,29.016563],[113.035352,29.016534],[113.037764,29.013163],[113.044154,29.00692],[113.047653,29.005548],[113.05524,29.005891],[113.057781,29.008248],[113.060616,29.009006],[113.065865,29.007091],[113.072549,29.007434],[113.075072,29.006248],[113.077926,29.001462],[113.082272,28.997234],[113.090816,28.99199],[113.101441,28.987418],[113.106265,28.983802],[113.109451,28.982717],[113.116117,28.982159],[113.124219,28.975129],[113.131456,28.969512],[113.136704,28.966554],[113.144346,28.968498],[113.147163,28.96814],[113.148489,28.966497],[113.15033,28.961509],[113.153663,28.958836],[113.158783,28.959436],[113.164288,28.957593],[113.170107,28.957121],[113.174029,28.959351],[113.178209,28.963553],[113.183016,28.965511],[113.185207,28.964982],[113.187435,28.962495],[113.187674,28.960108],[113.186054,28.952218],[113.187895,28.951032],[113.189939,28.95169],[113.195095,28.956292],[113.198999,28.956378],[113.20642,28.952604],[113.209477,28.952147],[113.211594,28.953376],[113.215222,28.958207],[113.2178,28.959665],[113.225166,28.960923],[113.242291,28.972513],[113.243451,28.976115],[113.241499,28.982231],[113.242346,28.986789],[113.25148,28.989461],[113.259563,28.986032],[113.263228,28.986689],[113.272822,28.992247],[113.276725,28.991433],[113.288013,28.985589],[113.291733,28.984717],[113.297147,28.986174],[113.303389,28.986146],[113.310626,28.993633],[113.312504,28.994476],[113.32103,28.990332],[113.326407,28.987146],[113.329942,28.982788],[113.329961,28.975843],[113.332778,28.972842],[113.33508,28.97217],[113.345042,28.971727],[113.360952,28.974328],[113.363383,28.973528],[113.368299,28.967812],[113.373105,28.964739],[113.378298,28.963596],[113.384485,28.964296],[113.387192,28.958022],[113.393803,28.957307],[113.397338,28.959608],[113.399677,28.962924],[113.401684,28.96371],[113.405846,28.962667],[113.409768,28.964224],[113.414151,28.96764],[113.41752,28.972428],[113.425475,28.972828],[113.430742,28.974543],[113.439286,28.978201],[113.441146,28.977572],[113.443024,28.972185],[113.444884,28.970941],[113.451218,28.970827],[113.461088,28.973056],[113.465195,28.972528],[113.467257,28.969284],[113.467441,28.965382],[113.468767,28.96341],[113.473371,28.962795],[113.474954,28.961709],[113.47628,28.958365],[113.481767,28.95855],[113.491914,28.961666],[113.496204,28.962023],[113.507492,28.95978],[113.51077,28.954377],[113.513458,28.954077],[113.526882,28.963038],[113.530418,28.964353],[113.538207,28.964224],[113.545112,28.962809],[113.547819,28.963353],[113.556087,28.966825],[113.558941,28.970198],[113.561206,28.975357],[113.561593,28.980887],[113.562569,28.983145],[113.566878,28.98486],[113.571481,28.984245],[113.575238,28.982702],[113.577908,28.979516],[113.577503,28.978101],[113.570082,28.970827],[113.569235,28.969084],[113.571647,28.967426],[113.574667,28.967469],[113.581664,28.968926],[113.583285,28.972356],[113.580762,28.977744],[113.58264,28.980887],[113.585053,28.980816],[113.587686,28.976057],[113.588349,28.97057],[113.591921,28.969412],[113.598679,28.971742],[113.609875,28.969684],[113.611772,28.973114],[113.611974,28.984903],[113.611643,28.988461],[113.612398,28.997319],[113.616615,29.00342],[113.621899,29.008063],[113.622433,29.010448],[113.621513,29.015063],[113.62363,29.018177],[113.62991,29.022776],[113.635452,29.025447],[113.643113,29.02499],[113.645414,29.024419],[113.648692,29.019219],[113.651233,29.018848],[113.654603,29.021791],[113.657089,29.028375],[113.660698,29.031418],[113.670292,29.035102],[113.676847,29.038516],[113.681175,29.03943],[113.68657,29.038116],[113.698631,29.033688],[113.706016,29.033203],[113.711448,29.035202],[113.715793,29.041258],[113.723564,29.056181],[113.727984,29.060693],[113.731409,29.060536],[113.737154,29.06145],[113.734189,29.064477],[113.732403,29.069631],[113.731869,29.073486],[113.728076,29.078097],[113.726234,29.08365],[113.727137,29.089988],[113.731482,29.099652],[113.732845,29.101736],[113.73209,29.105075],[113.727173,29.105761],[113.722754,29.104719],[113.713989,29.097796],[113.709514,29.092615],[113.708244,29.086791],[113.706347,29.082879],[113.701357,29.079896],[113.69633,29.077654],[113.693844,29.077355],[113.688909,29.078497],[113.685613,29.082294],[113.685428,29.086834],[113.688154,29.094685],[113.688633,29.104547],[113.689627,29.106874],[113.690584,29.114538],[113.689093,29.117435],[113.684581,29.121944],[113.684213,29.124655],[113.685465,29.129107],[113.682998,29.13219],[113.672612,29.136185],[113.670329,29.138896],[113.66799,29.143761],[113.6688,29.150238],[113.670366,29.154346],[113.669334,29.156629],[113.664823,29.158227],[113.663147,29.159568],[113.662006,29.167285],[113.664491,29.171592],[113.671931,29.179465],[113.676903,29.181932],[113.680328,29.182432],[113.685815,29.188863],[113.691671,29.196821],[113.693788,29.201826],[113.693623,29.207387],[113.692039,29.219634],[113.69296,29.226277],[113.690087,29.23081],[113.688098,29.232107],[113.681874,29.23396],[113.676534,29.233077],[113.672428,29.231409],[113.66578,29.23225],[113.662963,29.229613],[113.662374,29.225892],[113.660054,29.224509],[113.655082,29.22478],[113.651602,29.22612],[113.646464,29.231395],[113.642781,29.237952],[113.64013,29.240988],[113.637717,29.247758],[113.63525,29.250623],[113.632119,29.251321],[113.628381,29.250594],[113.620739,29.251107],[113.614792,29.250722],[113.609654,29.251521],[113.606818,29.254827]]]]}},{"type":"Feature","properties":{"adcode":430623,"name":"华容县","center":[112.559369,29.524107],"centroid":[112.641661,29.49116],"childrenNum":0,"level":"district","parent":{"adcode":430600},"subFeatureIndex":4,"acroutes":[100000,430000,430600]},"geometry":{"type":"MultiPolygon","coordinates":[[[[112.915844,29.621033],[112.921645,29.626571],[112.93494,29.638427],[112.945399,29.647499],[112.950665,29.649785],[112.960001,29.654824],[112.965433,29.658926],[112.97081,29.666549],[112.976206,29.672127],[112.996038,29.685482],[113.00495,29.693755],[113.010383,29.701829],[113.015225,29.710909],[113.020842,29.728628],[113.02504,29.748655],[113.030878,29.762298],[113.03097,29.766878],[113.028999,29.770451],[113.026127,29.772777],[113.019092,29.772096],[113.0118,29.767672],[113.003477,29.755236],[112.993147,29.746528],[112.979226,29.737607],[112.974917,29.732685],[112.971823,29.723833],[112.969098,29.718173],[112.966281,29.714116],[112.962929,29.706823],[112.959394,29.696394],[112.955803,29.692322],[112.948824,29.686802],[112.94481,29.682757],[112.939451,29.681295],[112.935161,29.681934],[112.931551,29.684857],[112.928458,29.688519],[112.927003,29.692166],[112.927316,29.708412],[112.931275,29.726217],[112.93203,29.739905],[112.930925,29.750187],[112.929913,29.755335],[112.926874,29.763035],[112.922731,29.767289],[112.89975,29.781709],[112.889457,29.785735],[112.880673,29.786869],[112.870011,29.786005],[112.861651,29.783141],[112.843642,29.771089],[112.815431,29.746627],[112.801989,29.7386],[112.793942,29.735891],[112.79501,29.732529],[112.802265,29.727465],[112.805083,29.727536],[112.806095,29.726089],[112.803867,29.722514],[112.797514,29.718102],[112.792487,29.715662],[112.791788,29.713733],[112.795636,29.70644],[112.796723,29.70234],[112.795194,29.697671],[112.788841,29.695841],[112.784864,29.693556],[112.784643,29.689725],[112.786355,29.684134],[112.788565,29.679904],[112.785582,29.678173],[112.779119,29.67972],[112.774626,29.677918],[112.76947,29.676796],[112.765953,29.675079],[112.763669,29.672311],[112.763835,29.664789],[112.762104,29.660985],[112.758182,29.658174],[112.754352,29.65755],[112.752547,29.658898],[112.748514,29.655122],[112.745623,29.653972],[112.735459,29.646264],[112.731813,29.645071],[112.730321,29.645597],[112.729069,29.648663],[112.730229,29.654199],[112.727577,29.655335],[112.71896,29.652539],[112.71535,29.649841],[112.714061,29.647158],[112.714687,29.643311],[112.713914,29.637532],[112.71187,29.633954],[112.705941,29.630433],[112.703952,29.626727],[112.698686,29.619982],[112.698041,29.617241],[112.69933,29.613151],[112.699017,29.610737],[112.695813,29.608834],[112.693327,29.608706],[112.6941,29.601747],[112.689,29.6024],[112.689884,29.598026],[112.686937,29.592728],[112.682739,29.589574],[112.679001,29.589518],[112.675097,29.598466],[112.673421,29.600028],[112.660255,29.599531],[112.65613,29.596946],[112.650643,29.592486],[112.647844,29.593793],[112.646794,29.597657],[112.640184,29.607897],[112.63523,29.610198],[112.630314,29.61389],[112.629043,29.616077],[112.624716,29.616546],[112.62107,29.61487],[112.612544,29.608919],[112.609229,29.607542],[112.607738,29.608025],[112.607167,29.612271],[112.600077,29.615424],[112.594019,29.617582],[112.589673,29.620224],[112.584112,29.621061],[112.576581,29.623362],[112.572235,29.623873],[112.570836,29.622084],[112.565127,29.620777],[112.559511,29.615864],[112.551519,29.610439],[112.550912,29.609232],[112.543822,29.603806],[112.540784,29.600838],[112.535223,29.599716],[112.522388,29.605397],[112.514323,29.607457],[112.513549,29.608948],[112.509958,29.608962],[112.505226,29.611007],[112.503219,29.613464],[112.502188,29.616546],[112.502077,29.625762],[112.499112,29.62924],[112.487512,29.631299],[112.482024,29.633486],[112.475156,29.633429],[112.46849,29.631342],[112.465875,29.631441],[112.462579,29.633685],[112.456649,29.635942],[112.450941,29.634934],[112.446061,29.632662],[112.439635,29.633812],[112.436541,29.629169],[112.433981,29.623901],[112.430059,29.619258],[112.427297,29.616972],[112.425732,29.611234],[112.424811,29.598693],[112.423559,29.595711],[112.41472,29.584716],[112.407833,29.577826],[112.401333,29.575837],[112.399694,29.572101],[112.397264,29.56413],[112.395569,29.562582],[112.392844,29.563264],[112.392292,29.566901],[112.390727,29.567512],[112.386454,29.562084],[112.38209,29.558475],[112.370268,29.542205],[112.365775,29.541409],[112.357047,29.542205],[112.34633,29.544251],[112.338983,29.544819],[112.332077,29.544748],[112.325909,29.543071],[112.320053,29.540556],[112.318745,29.538666],[112.316646,29.532341],[112.315726,29.524268],[112.317475,29.518639],[112.320053,29.515981],[112.331138,29.510579],[112.33088,29.505319],[112.327713,29.495808],[112.326369,29.488073],[112.324435,29.480423],[112.324196,29.474322],[112.325853,29.466472],[112.327271,29.452804],[112.328266,29.450058],[112.335245,29.445777],[112.338449,29.444511],[112.342003,29.444411],[112.343641,29.447797],[112.347103,29.450784],[112.357544,29.45636],[112.362921,29.458436],[112.366199,29.458422],[112.366788,29.442534],[112.368943,29.438152],[112.371686,29.437341],[112.382551,29.430057],[112.387504,29.424978],[112.388848,29.420994],[112.387209,29.412642],[112.38662,29.40601],[112.388517,29.400304],[112.392034,29.396447],[112.398829,29.390839],[112.406102,29.385531],[112.408883,29.382285],[112.415494,29.378285],[112.423099,29.371723],[112.439948,29.360633],[112.446798,29.359964],[112.45711,29.35585],[112.464254,29.353486],[112.476813,29.347819],[112.485744,29.342921],[112.488727,29.340657],[112.490973,29.33761],[112.491857,29.329008],[112.496995,29.317031],[112.499591,29.313854],[112.504729,29.311504],[112.51981,29.311732],[112.527249,29.310593],[112.532405,29.308926],[112.547339,29.301775],[112.55023,29.301291],[112.553932,29.304183],[112.560229,29.30461],[112.570633,29.301918],[112.574482,29.30179],[112.579417,29.30367],[112.59041,29.317857],[112.594019,29.321275],[112.601587,29.326744],[112.611789,29.333281],[112.617092,29.335217],[112.62223,29.336257],[112.632247,29.336499],[112.634438,29.335986],[112.641399,29.332184],[112.644677,29.329877],[112.652576,29.321446],[112.660826,29.305422],[112.664767,29.300408],[112.667768,29.300721],[112.673642,29.306262],[112.674673,29.305607],[112.678651,29.297986],[112.680768,29.294966],[112.683623,29.293784],[112.687563,29.295749],[112.689239,29.295721],[112.696273,29.288697],[112.699882,29.287387],[112.694708,29.281232],[112.69051,29.278482],[112.686017,29.276829],[112.68331,29.274977],[112.682131,29.272241],[112.682794,29.269591],[112.685446,29.265886],[112.686753,29.262679],[112.688429,29.261169],[112.691283,29.261383],[112.693732,29.259444],[112.694671,29.257321],[112.693695,29.254],[112.688558,29.25011],[112.679111,29.244779],[112.678559,29.237923],[112.68272,29.236883],[112.682499,29.232307],[112.681671,29.230425],[112.678411,29.227588],[112.676386,29.224695],[112.676809,29.220275],[112.679885,29.216212],[112.680842,29.212006],[112.677564,29.205405],[112.677362,29.202196],[112.67843,29.195922],[112.682407,29.192243],[112.686698,29.19317],[112.693198,29.192557],[112.706051,29.186311],[112.711244,29.185355],[112.715848,29.187337],[112.723047,29.181162],[112.724576,29.17764],[112.727596,29.176955],[112.732641,29.174231],[112.733286,29.171835],[112.736324,29.170636],[112.739952,29.170651],[112.74194,29.168283],[112.748588,29.168354],[112.757279,29.170094],[112.766431,29.173232],[112.770814,29.174274],[112.775602,29.176584],[112.783023,29.183915],[112.784625,29.186667],[112.788289,29.197947],[112.790259,29.207501],[112.794973,29.223939],[112.797864,29.239263],[112.805948,29.25172],[112.806059,29.258105],[112.804346,29.261938],[112.806445,29.272027],[112.806611,29.276444],[112.810533,29.289111],[112.810478,29.295365],[112.811067,29.298043],[112.815634,29.310536],[112.816279,29.315849],[112.81858,29.322229],[112.823902,29.333095],[112.826959,29.341583],[112.82985,29.347036],[112.840033,29.368506],[112.843329,29.382143],[112.844231,29.388178],[112.844176,29.392604],[112.842206,29.400432],[112.836774,29.41617],[112.833017,29.428051],[112.834288,29.434539],[112.83797,29.441239],[112.83821,29.443586],[112.828855,29.446389],[112.827345,29.445777],[112.827382,29.443088],[112.825817,29.439304],[112.823165,29.436544],[112.819888,29.434937],[112.815873,29.430754],[112.812154,29.429943],[112.809207,29.430313],[112.809521,29.416412],[112.796649,29.379695],[112.793684,29.376862],[112.790996,29.37615],[112.781568,29.376264],[112.777093,29.374072],[112.776117,29.372051],[112.776522,29.368364],[112.778787,29.364862],[112.781476,29.35827],[112.780868,29.350112],[112.779395,29.345427],[112.767057,29.332626],[112.759636,29.321887],[112.755438,29.317871],[112.75065,29.31723],[112.735201,29.314011],[112.724963,29.313128],[112.722882,29.314182],[112.721114,29.320121],[112.723821,29.327855],[112.727909,29.335374],[112.728038,29.342323],[112.725994,29.346025],[112.722016,29.349457],[112.716805,29.355152],[112.715037,29.361573],[112.715811,29.365659],[112.718462,29.370328],[112.719549,29.374072],[112.71907,29.377588],[112.716363,29.382058],[112.709771,29.387452],[112.704357,29.388107],[112.703621,29.389003],[112.704283,29.3938],[112.70316,29.397144],[112.698391,29.400603],[112.695445,29.400859],[112.688576,29.400033],[112.685206,29.400816],[112.679627,29.406252],[112.675926,29.412784],[112.668486,29.414918],[112.66287,29.415174],[112.656591,29.41728],[112.65079,29.424338],[112.646408,29.428094],[112.645119,29.43037],[112.639613,29.437498],[112.634715,29.440058],[112.632892,29.442519],[112.632045,29.446687],[112.630093,29.450955],[112.632486,29.453999],[112.632523,29.462888],[112.629595,29.466614],[112.631492,29.466799],[112.636906,29.46559],[112.641086,29.465804],[112.646702,29.464054],[112.64777,29.460442],[112.652337,29.457754],[112.655836,29.456886],[112.659279,29.451808],[112.66519,29.45067],[112.667381,29.451381],[112.669131,29.454653],[112.669204,29.458948],[112.666479,29.464083],[112.666313,29.468164],[112.668228,29.471236],[112.672095,29.474123],[112.680419,29.476128],[112.683181,29.479712],[112.685188,29.485272],[112.689036,29.490604],[112.694708,29.506016],[112.733525,29.515782],[112.75402,29.52161],[112.759968,29.524467],[112.760023,29.527168],[112.758071,29.531062],[112.755806,29.533549],[112.751,29.536733],[112.745439,29.537614],[112.743229,29.541323],[112.743027,29.544947],[112.744095,29.548429],[112.74682,29.553658],[112.748238,29.558163],[112.751645,29.560806],[112.761459,29.562937],[112.764148,29.568919],[112.767555,29.574644],[112.769709,29.584191],[112.77306,29.587216],[112.777314,29.583537],[112.780905,29.583012],[112.787442,29.585029],[112.791419,29.587642],[112.795305,29.591478],[112.80094,29.600611],[112.804475,29.600881],[112.806943,29.602727],[112.808784,29.605852],[112.810773,29.607187],[112.813553,29.601974],[112.81847,29.599759],[112.822963,29.60169],[112.825762,29.603806],[112.835448,29.606264],[112.839075,29.607925],[112.844158,29.612583],[112.846717,29.618037],[112.848872,29.627054],[112.849884,29.62853],[112.856035,29.630873],[112.863032,29.636425],[112.868464,29.638611],[112.875001,29.637973],[112.880691,29.640173],[112.884743,29.639634],[112.890138,29.640684],[112.897982,29.633486],[112.900634,29.631952],[112.907263,29.626159],[112.915844,29.621033]]],[[[112.92936,29.774081],[112.931736,29.772394],[112.937904,29.76658],[112.939377,29.76831],[112.939598,29.780008],[112.937665,29.784006],[112.933761,29.78928],[112.927574,29.794099],[112.919693,29.799685],[112.909197,29.802817],[112.901205,29.803186],[112.896049,29.801768],[112.891077,29.799344],[112.888867,29.799132],[112.886529,29.796424],[112.898737,29.793263],[112.921018,29.780008],[112.92936,29.774081]]]]}},{"type":"Feature","properties":{"adcode":430624,"name":"湘阴县","center":[112.889748,28.677498],"centroid":[112.796636,28.700643],"childrenNum":0,"level":"district","parent":{"adcode":430600},"subFeatureIndex":5,"acroutes":[100000,430000,430600]},"geometry":{"type":"MultiPolygon","coordinates":[[[[112.978636,28.523444],[112.985137,28.525697],[112.989077,28.528869],[112.994804,28.536734],[112.995706,28.544712],[112.997529,28.548687],[112.995762,28.554412],[112.99624,28.55764],[112.99764,28.55896],[113.002207,28.566478],[113.003422,28.571227],[113.001949,28.575674],[112.997529,28.583678],[112.997014,28.588412],[112.998358,28.592557],[113.002262,28.598538],[113.009775,28.603041],[113.011322,28.608319],[113.015428,28.616564],[113.015649,28.619504],[113.018301,28.632064],[113.023696,28.636652],[113.026071,28.640408],[113.033713,28.641297],[113.037599,28.643505],[113.037488,28.64643],[113.034634,28.648938],[113.030178,28.650687],[113.021413,28.65288],[113.015741,28.653597],[113.011027,28.655059],[113.008283,28.658872],[113.005153,28.660907],[113.001175,28.661022],[112.992263,28.65956],[112.986205,28.66128],[112.976998,28.666626],[112.970221,28.667945],[112.967846,28.668991],[112.965562,28.674724],[112.964071,28.67696],[112.960057,28.678995],[112.959007,28.680958],[112.960867,28.684828],[112.95921,28.687794],[112.953464,28.690259],[112.953041,28.692351],[112.956981,28.695102],[112.969061,28.699615],[112.973094,28.70079],[112.981914,28.700174],[112.984732,28.700776],[112.988304,28.703097],[112.993294,28.708513],[112.995485,28.708771],[112.998027,28.706206],[113.001047,28.701335],[113.006847,28.699945],[113.009775,28.701851],[113.017969,28.709587],[113.022389,28.715118],[113.025095,28.719845],[113.024672,28.721593],[113.020326,28.729214],[113.015391,28.737049],[113.014894,28.740142],[113.015759,28.743379],[113.015281,28.745413],[113.011985,28.750325],[113.011469,28.755853],[113.016828,28.768584],[113.019571,28.773982],[113.018558,28.777461],[113.022076,28.77915],[113.024746,28.781785],[113.025261,28.785736],[113.02272,28.7887],[113.009351,28.796029],[113.006589,28.799722],[113.004214,28.805691],[113.003035,28.80592],[112.996701,28.810014],[112.991711,28.81614],[112.989188,28.817614],[112.977716,28.820505],[112.966409,28.81989],[112.96037,28.821307],[112.956226,28.823725],[112.952065,28.827174],[112.939469,28.831897],[112.937223,28.831653],[112.9289,28.827847],[112.925935,28.827332],[112.918919,28.828348],[112.912437,28.834744],[112.90382,28.835317],[112.897485,28.830866],[112.89058,28.830967],[112.891482,28.839123],[112.893913,28.855034],[112.89452,28.863002],[112.891832,28.872058],[112.879071,28.890695],[112.873547,28.900534],[112.872736,28.909157],[112.874338,28.918151],[112.879789,28.930018],[112.885461,28.941269],[112.894281,28.957621],[112.894097,28.965025],[112.886621,28.977058],[112.876088,28.984074],[112.874615,28.974586],[112.872423,28.962967],[112.864432,28.952776],[112.852683,28.942756],[112.847988,28.935536],[112.838118,28.929275],[112.826149,28.925658],[112.811601,28.921568],[112.803278,28.917465],[112.797459,28.913676],[112.794421,28.913919],[112.784164,28.911988],[112.776136,28.908185],[112.773705,28.905325],[112.773208,28.902751],[112.766118,28.899404],[112.754812,28.89633],[112.74671,28.89284],[112.737374,28.887076],[112.73207,28.88536],[112.7229,28.883486],[112.716787,28.883401],[112.708905,28.882457],[112.698925,28.880797],[112.693088,28.88074],[112.685188,28.879767],[112.677417,28.871242],[112.675152,28.866493],[112.671635,28.861686],[112.669223,28.856464],[112.668357,28.850455],[112.662225,28.844031],[112.65985,28.840869],[112.659887,28.834616],[112.663938,28.829435],[112.663533,28.82497],[112.664932,28.821035],[112.667234,28.818645],[112.670328,28.817042],[112.672979,28.811503],[112.673348,28.804933],[112.671911,28.802428],[112.672758,28.799007],[112.675484,28.797232],[112.673918,28.793109],[112.67169,28.791577],[112.661931,28.788986],[112.6595,28.788857],[112.656001,28.791148],[112.653608,28.791706],[112.650919,28.790947],[112.64998,28.788986],[112.647881,28.788342],[112.644474,28.789301],[112.639834,28.788828],[112.639281,28.787454],[112.634328,28.785221],[112.630571,28.784505],[112.626207,28.780754],[112.619136,28.778563],[112.618529,28.772808],[112.617479,28.77003],[112.61398,28.76602],[112.608143,28.760522],[112.606099,28.758016],[112.603687,28.750454],[112.603779,28.746903],[112.604994,28.742592],[112.602121,28.741618],[112.599138,28.744181],[112.58971,28.742176],[112.586175,28.740357],[112.583468,28.740787],[112.580577,28.739698],[112.573911,28.735444],[112.569105,28.731649],[112.562807,28.729973],[112.558093,28.731405],[112.552256,28.7296],[112.551998,28.727638],[112.555662,28.721278],[112.555828,28.719659],[112.552458,28.71486],[112.548223,28.712353],[112.534541,28.709587],[112.529017,28.705963],[112.526421,28.702538],[112.525076,28.693468],[112.525684,28.682649],[112.525316,28.678379],[112.521117,28.66548],[112.518282,28.661653],[112.510603,28.654801],[112.514893,28.652336],[112.518447,28.652078],[112.521228,28.649125],[112.526771,28.646759],[112.528207,28.642774],[112.532258,28.64167],[112.533768,28.640423],[112.544117,28.639434],[112.549475,28.641512],[112.552587,28.644107],[112.555,28.643562],[112.556546,28.640365],[112.561979,28.635089],[112.563673,28.629369],[112.564814,28.628193],[112.570707,28.625913],[112.574077,28.623806],[112.576728,28.624264],[112.580522,28.629742],[112.587556,28.629555],[112.588734,28.627404],[112.585015,28.620923],[112.585512,28.613725],[112.58855,28.610613],[112.588237,28.609079],[112.585033,28.605235],[112.590152,28.601707],[112.585917,28.594981],[112.583284,28.593317],[112.583136,28.590864],[112.578791,28.588397],[112.57439,28.585113],[112.569786,28.579934],[112.563746,28.57094],[112.561979,28.565373],[112.562476,28.56358],[112.568018,28.560711],[112.582529,28.55688],[112.58588,28.555058],[112.589213,28.55127],[112.59192,28.542947],[112.594829,28.540838],[112.601569,28.539905],[112.609745,28.540809],[112.621585,28.54431],[112.629338,28.54718],[112.632818,28.55005],[112.63547,28.556134],[112.635451,28.559032],[112.642043,28.56127],[112.645321,28.564011],[112.64882,28.564269],[112.658708,28.580522],[112.662888,28.582975],[112.668357,28.584252],[112.675134,28.581211],[112.676865,28.582645],[112.681671,28.592586],[112.682389,28.595354],[112.684009,28.596372],[112.689331,28.595927],[112.694248,28.59686],[112.697599,28.599025],[112.700361,28.5998],[112.705351,28.599556],[112.711318,28.595626],[112.717505,28.596186],[112.719715,28.594493],[112.719622,28.589688],[112.713877,28.58867],[112.713214,28.587164],[112.716474,28.579188],[112.719751,28.579131],[112.724778,28.581756],[112.726215,28.581699],[112.731813,28.575358],[112.733893,28.571098],[112.736103,28.568243],[112.735385,28.565919],[112.732126,28.564398],[112.731297,28.562303],[112.726546,28.557196],[112.720249,28.554957],[112.713969,28.555775],[112.709384,28.552174],[112.701742,28.552403],[112.698004,28.549132],[112.692885,28.547367],[112.688263,28.544296],[112.685924,28.54101],[112.685703,28.5388],[112.687453,28.53405],[112.68539,28.525425],[112.695923,28.521794],[112.700453,28.519698],[112.707616,28.51423],[112.714559,28.510655],[112.71977,28.510555],[112.724521,28.508431],[112.731665,28.50744],[112.741664,28.509019],[112.746894,28.510469],[112.745531,28.514287],[112.746176,28.51667],[112.753873,28.51799],[112.754794,28.524205],[112.757721,28.529745],[112.766708,28.538542],[112.772692,28.546405],[112.776817,28.549074],[112.787958,28.554068],[112.796428,28.55853],[112.806077,28.559879],[112.808784,28.559061],[112.80302,28.551313],[112.796925,28.544813],[112.790996,28.539302],[112.788805,28.535012],[112.789412,28.527965],[112.792045,28.523028],[112.7949,28.520459],[112.798951,28.518866],[112.80291,28.518622],[112.808581,28.519311],[112.81243,28.521435],[112.815597,28.527793],[112.821269,28.528582],[112.823976,28.526975],[112.824362,28.522856],[112.822466,28.517588],[112.822539,28.512794],[112.826259,28.510971],[112.832317,28.512033],[112.836295,28.510785],[112.845355,28.510655],[112.85261,28.512521],[112.854451,28.51232],[112.860915,28.508086],[112.864763,28.506607],[112.865002,28.503665],[112.867194,28.502114],[112.872387,28.500636],[112.873528,28.501669],[112.873712,28.505732],[112.871116,28.512995],[112.870472,28.517],[112.871466,28.519153],[112.885111,28.520645],[112.891316,28.524779],[112.893324,28.523215],[112.895994,28.519468],[112.8987,28.517516],[112.904022,28.51667],[112.912345,28.517158],[112.917925,28.519655],[112.921258,28.520315],[112.926727,28.518464],[112.932417,28.514359],[112.937057,28.50922],[112.939801,28.508517],[112.945252,28.511919],[112.947535,28.514029],[112.950536,28.515263],[112.955343,28.515938],[112.961235,28.519454],[112.965636,28.521162],[112.974438,28.520645],[112.978636,28.523444]]]]}},{"type":"Feature","properties":{"adcode":430626,"name":"平江县","center":[113.593751,28.701523],"centroid":[113.714385,28.756033],"childrenNum":0,"level":"district","parent":{"adcode":430600},"subFeatureIndex":6,"acroutes":[100000,430000,430600]},"geometry":{"type":"MultiPolygon","coordinates":[[[[113.233618,28.66161],[113.238258,28.660879],[113.243598,28.656177],[113.24509,28.650099],[113.24811,28.645498],[113.245955,28.640609],[113.251001,28.634086],[113.251811,28.629699],[113.258864,28.62762],[113.262362,28.628924],[113.264646,28.631333],[113.273742,28.631591],[113.275621,28.632509],[113.278585,28.637584],[113.283612,28.638702],[113.289118,28.637584],[113.297239,28.634717],[113.304512,28.634115],[113.31,28.633168],[113.315248,28.630444],[113.316537,28.628623],[113.315082,28.624738],[113.316187,28.619475],[113.318028,28.616894],[113.323497,28.615403],[113.332207,28.618988],[113.340475,28.618859],[113.349241,28.616593],[113.35296,28.617754],[113.358595,28.6224],[113.359792,28.625469],[113.360086,28.631462],[113.365445,28.637226],[113.369625,28.640036],[113.375812,28.643347],[113.381152,28.644896],[113.384761,28.644566],[113.397412,28.639304],[113.403323,28.634502],[113.406987,28.633125],[113.41183,28.632251],[113.417078,28.633283],[113.424518,28.63605],[113.426506,28.634745],[113.426433,28.632021],[113.424389,28.622816],[113.423008,28.61992],[113.418349,28.619576],[113.417741,28.615259],[113.420724,28.608663],[113.416931,28.604662],[113.415182,28.595956],[113.414574,28.590907],[113.415679,28.587651],[113.418644,28.588957],[113.421001,28.587121],[113.424315,28.578715],[113.425494,28.578658],[113.426783,28.585772],[113.430392,28.590291],[113.441993,28.590362],[113.445178,28.593819],[113.446504,28.593948],[113.449451,28.590979],[113.454367,28.591037],[113.459044,28.596802],[113.462727,28.596515],[113.469798,28.590104],[113.473702,28.585356],[113.474752,28.582746],[113.474586,28.579174],[113.478784,28.576219],[113.491343,28.570452],[113.497217,28.565833],[113.500937,28.559176],[113.501784,28.551758],[113.504619,28.540953],[113.506369,28.537953],[113.50845,28.53659],[113.515392,28.537021],[113.517749,28.536317],[113.521616,28.53372],[113.524783,28.530333],[113.528208,28.528281],[113.530436,28.528496],[113.537765,28.527606],[113.543565,28.52587],[113.5485,28.524966],[113.552018,28.526501],[113.554117,28.530634],[113.558021,28.53316],[113.562587,28.532558],[113.566952,28.533045],[113.575919,28.536375],[113.578442,28.535342],[113.581996,28.532041],[113.585531,28.526185],[113.59472,28.516296],[113.598127,28.51199],[113.604774,28.505402],[113.615326,28.495755],[113.619432,28.492955],[113.624846,28.490673],[113.629026,28.484542],[113.629652,28.482762],[113.635821,28.482604],[113.640608,28.477607],[113.646096,28.473802],[113.649742,28.470025],[113.654216,28.462343],[113.659078,28.459341],[113.661103,28.457],[113.661416,28.454458],[113.656665,28.449934],[113.656444,28.448656],[113.659777,28.446732],[113.669979,28.445051],[113.676958,28.442035],[113.684618,28.437596],[113.691247,28.432669],[113.69609,28.427785],[113.703401,28.422556],[113.704671,28.422183],[113.717745,28.424022],[113.719642,28.425113],[113.721668,28.431736],[113.72721,28.438889],[113.73198,28.442365],[113.740358,28.444448],[113.750338,28.448326],[113.756249,28.449504],[113.761682,28.451385],[113.768403,28.450466],[113.77389,28.45104],[113.779728,28.453295],[113.784957,28.457561],[113.789671,28.457977],[113.797829,28.456785],[113.803519,28.457144],[113.806391,28.458638],[113.81755,28.466881],[113.824898,28.484111],[113.832981,28.48905],[113.833166,28.492309],[113.832263,28.495137],[113.832447,28.49887],[113.835117,28.503091],[113.840623,28.514832],[113.844417,28.523903],[113.851801,28.529572],[113.855778,28.53184],[113.858467,28.532227],[113.868705,28.524018],[113.876494,28.518909],[113.880232,28.516971],[113.885646,28.515163],[113.889531,28.515622],[113.897597,28.524879],[113.900046,28.527219],[113.903195,28.528611],[113.911131,28.526085],[113.917852,28.525439],[113.932528,28.530807],[113.935438,28.531395],[113.939839,28.526544],[113.941257,28.526372],[113.944848,28.528898],[113.948015,28.532098],[113.950998,28.536418],[113.963575,28.54378],[113.966005,28.550122],[113.970627,28.558774],[113.97431,28.563982],[113.976004,28.564728],[113.983517,28.562877],[113.990294,28.563178],[113.993351,28.5648],[113.995763,28.5649],[114.002024,28.562174],[114.00602,28.558932],[114.010918,28.556736],[114.013551,28.554599],[114.014564,28.55203],[114.015061,28.545688],[114.019572,28.54289],[114.025447,28.542804],[114.030326,28.54642],[114.037287,28.550194],[114.040049,28.551026],[114.043069,28.550036],[114.051724,28.544382],[114.053289,28.544167],[114.062275,28.546118],[114.065958,28.547711],[114.068444,28.550954],[114.073894,28.555201],[114.081555,28.554785],[114.086766,28.55589],[114.086177,28.558329],[114.088239,28.560008],[114.094702,28.56226],[114.095641,28.563982],[114.094794,28.570093],[114.100687,28.575889],[114.102768,28.581168],[114.104554,28.583133],[114.110815,28.585658],[114.114516,28.585399],[114.118696,28.586863],[114.122158,28.590735],[114.124865,28.597233],[114.12921,28.602654],[114.13212,28.6072],[114.12956,28.615704],[114.124625,28.61784],[114.122766,28.62012],[114.122287,28.623261],[114.123594,28.627404],[114.127387,28.630401],[114.128308,28.634932],[114.132322,28.639491],[114.13282,28.641842],[114.129597,28.645885],[114.129929,28.650988],[114.132617,28.653927],[114.132433,28.658342],[114.129413,28.662269],[114.130463,28.665308],[114.132636,28.668189],[114.133114,28.671686],[114.126559,28.677132],[114.123318,28.682205],[114.123852,28.687651],[114.122397,28.68947],[114.125417,28.697624],[114.128235,28.701034],[114.131273,28.700762],[114.134679,28.702753],[114.140001,28.702954],[114.14153,28.705089],[114.142211,28.713226],[114.143776,28.716908],[114.147569,28.720418],[114.149356,28.723756],[114.149485,28.728282],[114.148803,28.731147],[114.146612,28.734571],[114.147551,28.737607],[114.15197,28.742463],[114.152118,28.746759],[114.157126,28.761453],[114.156022,28.766479],[114.153775,28.77076],[114.151363,28.772693],[114.14849,28.773251],[114.139044,28.777919],[114.13746,28.779752],[114.139559,28.784448],[114.140277,28.789158],[114.142819,28.792393],[114.148877,28.796559],[114.151989,28.801612],[114.152468,28.805806],[114.154585,28.816941],[114.151934,28.821836],[114.152965,28.823797],[114.153922,28.829364],[114.152376,28.834558],[114.151123,28.835975],[114.149521,28.835059],[114.146059,28.830451],[114.142911,28.828019],[114.138012,28.826316],[114.13444,28.826974],[114.132194,28.829593],[114.128787,28.836776],[114.129063,28.841656],[114.124883,28.843273],[114.119064,28.841799],[114.113319,28.839395],[114.10599,28.837678],[114.097464,28.833757],[114.09461,28.832984],[114.092401,28.8337],[114.085882,28.833929],[114.080431,28.833242],[114.076509,28.834515],[114.071243,28.840583],[114.069199,28.847036],[114.063232,28.845877],[114.061004,28.846649],[114.05966,28.849726],[114.060452,28.854104],[114.062293,28.856693],[114.058776,28.861815],[114.057027,28.866307],[114.056401,28.870541],[114.057561,28.874976],[114.060065,28.879067],[114.066823,28.88453],[114.067118,28.887505],[114.065,28.895843],[114.062846,28.899991],[114.060157,28.902365],[114.052129,28.907084],[114.048667,28.908142],[114.044376,28.907913],[114.040601,28.90654],[114.034948,28.900177],[114.028356,28.891153],[114.026754,28.893598],[114.025888,28.900634],[114.023955,28.907713],[114.019425,28.914191],[114.014619,28.917851],[114.00543,28.917808],[114.00451,28.920854],[114.003957,28.926472],[114.005172,28.928403],[114.008395,28.939353],[114.009426,28.9443],[114.009537,28.949631],[114.008874,28.955406],[114.006038,28.956564],[114.001932,28.953705],[113.997862,28.951818],[113.990257,28.951318],[113.985119,28.948845],[113.979116,28.943199],[113.975986,28.938567],[113.973776,28.937895],[113.970167,28.941669],[113.966724,28.944285],[113.963667,28.954605],[113.962617,28.959494],[113.959487,28.96674],[113.9591,28.970155],[113.957977,28.971327],[113.955694,28.978401],[113.955565,28.982216],[113.956743,28.98616],[113.959137,28.990175],[113.96166,28.997691],[113.961365,28.999419],[113.95608,29.003391],[113.951955,29.01102],[113.947978,29.013806],[113.946229,29.017934],[113.946523,29.027161],[113.948199,29.03156],[113.946947,29.038344],[113.947407,29.040272],[113.945989,29.044771],[113.943264,29.047299],[113.937445,29.047213],[113.933376,29.045971],[113.928625,29.042772],[113.921793,29.039158],[113.91811,29.03833],[113.914851,29.036288],[113.911684,29.030746],[113.909713,29.030104],[113.902918,29.031203],[113.897818,29.029547],[113.89535,29.029489],[113.888353,29.032817],[113.881484,29.033574],[113.877894,29.035502],[113.876586,29.038202],[113.878059,29.042843],[113.875371,29.047927],[113.874874,29.053125],[113.876107,29.056995],[113.882405,29.06432],[113.881834,29.065448],[113.877415,29.065219],[113.870933,29.065933],[113.864543,29.064477],[113.860032,29.061321],[113.854894,29.058922],[113.84926,29.059165],[113.847326,29.059993],[113.844693,29.063905],[113.842336,29.065219],[113.836591,29.066975],[113.831563,29.069331],[113.831527,29.07173],[113.834362,29.076113],[113.837014,29.086819],[113.836112,29.091773],[113.833055,29.094014],[113.827162,29.102449],[113.82545,29.103406],[113.815967,29.105318],[113.806796,29.102464],[113.798528,29.10038],[113.792489,29.097025],[113.788511,29.098852],[113.784423,29.097468],[113.78063,29.094627],[113.775584,29.095213],[113.773172,29.094128],[113.766451,29.089246],[113.766359,29.08415],[113.765457,29.079924],[113.752972,29.066104],[113.749418,29.060921],[113.745035,29.05838],[113.741242,29.058123],[113.737154,29.06145],[113.731409,29.060536],[113.727984,29.060693],[113.723564,29.056181],[113.715793,29.041258],[113.711448,29.035202],[113.706016,29.033203],[113.698631,29.033688],[113.68657,29.038116],[113.681175,29.03943],[113.676847,29.038516],[113.670292,29.035102],[113.660698,29.031418],[113.657089,29.028375],[113.654603,29.021791],[113.651233,29.018848],[113.648692,29.019219],[113.645414,29.024419],[113.643113,29.02499],[113.635452,29.025447],[113.62991,29.022776],[113.62363,29.018177],[113.621513,29.015063],[113.622433,29.010448],[113.621899,29.008063],[113.616615,29.00342],[113.612398,28.997319],[113.611643,28.988461],[113.611974,28.984903],[113.611772,28.973114],[113.609875,28.969684],[113.598679,28.971742],[113.591921,28.969412],[113.588349,28.97057],[113.587686,28.976057],[113.585053,28.980816],[113.58264,28.980887],[113.580762,28.977744],[113.583285,28.972356],[113.581664,28.968926],[113.574667,28.967469],[113.571647,28.967426],[113.569235,28.969084],[113.570082,28.970827],[113.577503,28.978101],[113.577908,28.979516],[113.575238,28.982702],[113.571481,28.984245],[113.566878,28.98486],[113.562569,28.983145],[113.561593,28.980887],[113.561206,28.975357],[113.558941,28.970198],[113.556087,28.966825],[113.547819,28.963353],[113.545112,28.962809],[113.538207,28.964224],[113.530418,28.964353],[113.526882,28.963038],[113.513458,28.954077],[113.51077,28.954377],[113.507492,28.95978],[113.496204,28.962023],[113.491914,28.961666],[113.481767,28.95855],[113.47628,28.958365],[113.474954,28.961709],[113.473371,28.962795],[113.468767,28.96341],[113.467441,28.965382],[113.467257,28.969284],[113.465195,28.972528],[113.461088,28.973056],[113.451218,28.970827],[113.444884,28.970941],[113.443024,28.972185],[113.441146,28.977572],[113.439286,28.978201],[113.430742,28.974543],[113.425475,28.972828],[113.41752,28.972428],[113.414151,28.96764],[113.409768,28.964224],[113.405846,28.962667],[113.401684,28.96371],[113.399677,28.962924],[113.397338,28.959608],[113.393803,28.957307],[113.387192,28.958022],[113.391538,28.952976],[113.395073,28.946701],[113.395534,28.939982],[113.391556,28.935794],[113.388389,28.933464],[113.388334,28.931062],[113.390396,28.927273],[113.396675,28.921854],[113.402421,28.917994],[113.404465,28.910859],[113.403489,28.907942],[113.399861,28.901063],[113.400045,28.899261],[113.402826,28.893255],[113.405367,28.891439],[113.416434,28.888492],[113.431589,28.881913],[113.438015,28.877179],[113.442785,28.872286],[113.44713,28.860914],[113.446652,28.858668],[113.442858,28.854519],[113.440667,28.853002],[113.43831,28.85376],[113.435824,28.856879],[113.432031,28.863117],[113.428053,28.861615],[113.423229,28.856736],[113.418238,28.850112],[113.416305,28.84871],[113.412604,28.851099],[113.408774,28.8518],[113.401445,28.848052],[113.396344,28.844761],[113.387063,28.835889],[113.376991,28.827689],[113.373326,28.82663],[113.370196,28.828906],[113.367139,28.833814],[113.360584,28.843101],[113.356146,28.850799],[113.350769,28.85386],[113.345595,28.850441],[113.341525,28.845591],[113.335651,28.840869],[113.326646,28.837678],[113.321656,28.839695],[113.311583,28.840411],[113.302468,28.838722],[113.29711,28.841098],[113.292598,28.841899],[113.287903,28.840468],[113.285454,28.837206],[113.285454,28.831052],[113.292654,28.821707],[113.291807,28.817671],[113.286945,28.809699],[113.281458,28.806135],[113.275418,28.796659],[113.273705,28.791677],[113.270649,28.785693],[113.269912,28.782615],[113.268365,28.78104],[113.266137,28.780997],[113.261018,28.782944],[113.254776,28.786337],[113.251553,28.785779],[113.247557,28.783732],[113.234815,28.781441],[113.22662,28.781999],[113.222827,28.783431],[113.220102,28.786896],[113.21699,28.789616],[113.212018,28.792035],[113.210011,28.794383],[113.205868,28.803344],[113.204266,28.805033],[113.198484,28.807824],[113.194966,28.808182],[113.188393,28.810372],[113.185538,28.808411],[113.181727,28.799365],[113.18261,28.796401],[113.182279,28.793266],[113.183347,28.790131],[113.182831,28.78555],[113.177344,28.781212],[113.176921,28.779566],[113.178633,28.775657],[113.177823,28.77159],[113.181966,28.768498],[113.186128,28.768669],[113.186827,28.765247],[113.185152,28.760336],[113.187159,28.756684],[113.1904,28.75445],[113.188595,28.752073],[113.189774,28.745571],[113.192352,28.744396],[113.192462,28.739842],[113.196053,28.740415],[113.194617,28.737865],[113.191468,28.736361],[113.188595,28.73268],[113.190326,28.729658],[113.192701,28.728225],[113.190363,28.725031],[113.190915,28.719186],[113.189939,28.716364],[113.191173,28.714702],[113.188632,28.709358],[113.185925,28.706464],[113.188669,28.703642],[113.188245,28.702166],[113.19005,28.700403],[113.187895,28.698082],[113.188374,28.695159],[113.187159,28.691992],[113.184968,28.689685],[113.184654,28.685171],[113.18622,28.683108],[113.194672,28.6807],[113.196716,28.681188],[113.200399,28.678336],[113.203216,28.677419],[113.208519,28.677376],[113.214817,28.678594],[113.214762,28.676071],[113.216916,28.675068],[113.219107,28.672273],[113.221391,28.67127],[113.221759,28.669593],[113.226307,28.665953],[113.229843,28.665408],[113.230856,28.662212],[113.233618,28.66161]]]]}},{"type":"Feature","properties":{"adcode":430681,"name":"汨罗市","center":[113.079419,28.803149],"centroid":[113.114949,28.798883],"childrenNum":0,"level":"district","parent":{"adcode":430600},"subFeatureIndex":7,"acroutes":[100000,430000,430600]},"geometry":{"type":"MultiPolygon","coordinates":[[[[113.233618,28.66161],[113.230856,28.662212],[113.229843,28.665408],[113.226307,28.665953],[113.221759,28.669593],[113.221391,28.67127],[113.219107,28.672273],[113.216916,28.675068],[113.214762,28.676071],[113.214817,28.678594],[113.208519,28.677376],[113.203216,28.677419],[113.200399,28.678336],[113.196716,28.681188],[113.194672,28.6807],[113.18622,28.683108],[113.184654,28.685171],[113.184968,28.689685],[113.187159,28.691992],[113.188374,28.695159],[113.187895,28.698082],[113.19005,28.700403],[113.188245,28.702166],[113.188669,28.703642],[113.185925,28.706464],[113.188632,28.709358],[113.191173,28.714702],[113.189939,28.716364],[113.190915,28.719186],[113.190363,28.725031],[113.192701,28.728225],[113.190326,28.729658],[113.188595,28.73268],[113.191468,28.736361],[113.194617,28.737865],[113.196053,28.740415],[113.192462,28.739842],[113.192352,28.744396],[113.189774,28.745571],[113.188595,28.752073],[113.1904,28.75445],[113.187159,28.756684],[113.185152,28.760336],[113.186827,28.765247],[113.186128,28.768669],[113.181966,28.768498],[113.177823,28.77159],[113.178633,28.775657],[113.176921,28.779566],[113.177344,28.781212],[113.182831,28.78555],[113.183347,28.790131],[113.182279,28.793266],[113.18261,28.796401],[113.181727,28.799365],[113.185538,28.808411],[113.188393,28.810372],[113.194966,28.808182],[113.198484,28.807824],[113.204266,28.805033],[113.205868,28.803344],[113.210011,28.794383],[113.212018,28.792035],[113.21699,28.789616],[113.220102,28.786896],[113.222827,28.783431],[113.22662,28.781999],[113.234815,28.781441],[113.247557,28.783732],[113.251553,28.785779],[113.254776,28.786337],[113.261018,28.782944],[113.266137,28.780997],[113.268365,28.78104],[113.269912,28.782615],[113.270649,28.785693],[113.273705,28.791677],[113.275418,28.796659],[113.281458,28.806135],[113.286945,28.809699],[113.291807,28.817671],[113.292654,28.821707],[113.285454,28.831052],[113.285454,28.837206],[113.287903,28.840468],[113.292598,28.841899],[113.29711,28.841098],[113.302468,28.838722],[113.311583,28.840411],[113.321656,28.839695],[113.326646,28.837678],[113.335651,28.840869],[113.341525,28.845591],[113.345595,28.850441],[113.350769,28.85386],[113.356146,28.850799],[113.360584,28.843101],[113.367139,28.833814],[113.370196,28.828906],[113.373326,28.82663],[113.376991,28.827689],[113.387063,28.835889],[113.396344,28.844761],[113.401445,28.848052],[113.408774,28.8518],[113.412604,28.851099],[113.416305,28.84871],[113.418238,28.850112],[113.423229,28.856736],[113.428053,28.861615],[113.432031,28.863117],[113.435824,28.856879],[113.43831,28.85376],[113.440667,28.853002],[113.442858,28.854519],[113.446652,28.858668],[113.44713,28.860914],[113.442785,28.872286],[113.438015,28.877179],[113.431589,28.881913],[113.416434,28.888492],[113.405367,28.891439],[113.402826,28.893255],[113.400045,28.899261],[113.399861,28.901063],[113.403489,28.907942],[113.404465,28.910859],[113.402421,28.917994],[113.396675,28.921854],[113.390396,28.927273],[113.388334,28.931062],[113.388389,28.933464],[113.391556,28.935794],[113.395534,28.939982],[113.395073,28.946701],[113.391538,28.952976],[113.387192,28.958022],[113.384485,28.964296],[113.378298,28.963596],[113.373105,28.964739],[113.368299,28.967812],[113.363383,28.973528],[113.360952,28.974328],[113.345042,28.971727],[113.33508,28.97217],[113.332778,28.972842],[113.329961,28.975843],[113.329942,28.982788],[113.326407,28.987146],[113.32103,28.990332],[113.312504,28.994476],[113.310626,28.993633],[113.303389,28.986146],[113.297147,28.986174],[113.291733,28.984717],[113.288013,28.985589],[113.276725,28.991433],[113.272822,28.992247],[113.263228,28.986689],[113.259563,28.986032],[113.25148,28.989461],[113.242346,28.986789],[113.241499,28.982231],[113.243451,28.976115],[113.242291,28.972513],[113.225166,28.960923],[113.2178,28.959665],[113.215222,28.958207],[113.211594,28.953376],[113.209477,28.952147],[113.20642,28.952604],[113.198999,28.956378],[113.195095,28.956292],[113.189939,28.95169],[113.187895,28.951032],[113.186054,28.952218],[113.187674,28.960108],[113.187435,28.962495],[113.185207,28.964982],[113.183016,28.965511],[113.178209,28.963553],[113.174029,28.959351],[113.170107,28.957121],[113.164288,28.957593],[113.158783,28.959436],[113.153663,28.958836],[113.15033,28.961509],[113.148489,28.966497],[113.147163,28.96814],[113.144346,28.968498],[113.136704,28.966554],[113.131456,28.969512],[113.124219,28.975129],[113.116117,28.982159],[113.109451,28.982717],[113.106265,28.983802],[113.101441,28.987418],[113.090816,28.99199],[113.082272,28.997234],[113.077926,29.001462],[113.075072,29.006248],[113.072549,29.007434],[113.065865,29.007091],[113.060616,29.009006],[113.057781,29.008248],[113.05524,29.005891],[113.047653,29.005548],[113.044154,29.00692],[113.037764,29.013163],[113.035352,29.016534],[113.033069,29.016563],[113.030859,29.014477],[113.027766,29.016134],[113.017988,29.015591],[113.01447,29.018334],[113.00762,29.019248],[112.999868,29.016805],[112.991803,29.021319],[112.98788,29.027004],[112.985431,29.040015],[112.985413,29.044828],[112.984253,29.053967],[112.982872,29.056109],[112.976279,29.059508],[112.966686,29.061036],[112.965765,29.056152],[112.954753,29.035988],[112.949524,29.037145],[112.947277,29.03923],[112.939028,29.044271],[112.934424,29.03733],[112.927924,29.023048],[112.920669,29.017234],[112.904575,29.008848],[112.89139,28.999362],[112.880286,28.989004],[112.876088,28.984074],[112.886621,28.977058],[112.894097,28.965025],[112.894281,28.957621],[112.885461,28.941269],[112.879789,28.930018],[112.874338,28.918151],[112.872736,28.909157],[112.873547,28.900534],[112.879071,28.890695],[112.891832,28.872058],[112.89452,28.863002],[112.893913,28.855034],[112.891482,28.839123],[112.89058,28.830967],[112.897485,28.830866],[112.90382,28.835317],[112.912437,28.834744],[112.918919,28.828348],[112.925935,28.827332],[112.9289,28.827847],[112.937223,28.831653],[112.939469,28.831897],[112.952065,28.827174],[112.956226,28.823725],[112.96037,28.821307],[112.966409,28.81989],[112.977716,28.820505],[112.989188,28.817614],[112.991711,28.81614],[112.996701,28.810014],[113.003035,28.80592],[113.004214,28.805691],[113.006589,28.799722],[113.009351,28.796029],[113.02272,28.7887],[113.025261,28.785736],[113.024746,28.781785],[113.022076,28.77915],[113.018558,28.777461],[113.019571,28.773982],[113.016828,28.768584],[113.011469,28.755853],[113.011985,28.750325],[113.015281,28.745413],[113.015759,28.743379],[113.014894,28.740142],[113.015391,28.737049],[113.020326,28.729214],[113.024672,28.721593],[113.025095,28.719845],[113.022389,28.715118],[113.017969,28.709587],[113.009775,28.701851],[113.006847,28.699945],[113.001047,28.701335],[112.998027,28.706206],[112.995485,28.708771],[112.993294,28.708513],[112.988304,28.703097],[112.984732,28.700776],[112.981914,28.700174],[112.973094,28.70079],[112.969061,28.699615],[112.956981,28.695102],[112.953041,28.692351],[112.953464,28.690259],[112.95921,28.687794],[112.960867,28.684828],[112.959007,28.680958],[112.960057,28.678995],[112.964071,28.67696],[112.965562,28.674724],[112.967846,28.668991],[112.970221,28.667945],[112.976998,28.666626],[112.986205,28.66128],[112.992263,28.65956],[113.001175,28.661022],[113.005153,28.660907],[113.008283,28.658872],[113.011027,28.655059],[113.015741,28.653597],[113.021413,28.65288],[113.030178,28.650687],[113.034634,28.648938],[113.037488,28.64643],[113.037599,28.643505],[113.033713,28.641297],[113.026071,28.640408],[113.023696,28.636652],[113.018301,28.632064],[113.015649,28.619504],[113.015428,28.616564],[113.011322,28.608319],[113.009775,28.603041],[113.002262,28.598538],[112.998358,28.592557],[112.997014,28.588412],[112.997529,28.583678],[113.001949,28.575674],[113.003422,28.571227],[113.002207,28.566478],[112.99764,28.55896],[112.99624,28.55764],[112.995762,28.554412],[112.997529,28.548687],[112.995706,28.544712],[112.994804,28.536734],[112.989077,28.528869],[112.985137,28.525697],[112.978636,28.523444],[112.979134,28.515234],[112.978342,28.512737],[112.974898,28.506995],[112.97534,28.503277],[112.977734,28.497836],[112.974696,28.493946],[112.9707,28.491807],[112.969061,28.489639],[112.968343,28.485576],[112.966096,28.482259],[112.96188,28.480062],[112.960775,28.477061],[112.969245,28.468029],[112.974033,28.465272],[112.977127,28.464626],[112.982577,28.464755],[112.984916,28.461797],[112.988083,28.460318],[112.991858,28.460935],[112.998174,28.463779],[113.009959,28.467972],[113.016201,28.470901],[113.019037,28.473027],[113.021008,28.476846],[113.024304,28.480507],[113.027784,28.483207],[113.033897,28.486107],[113.036917,28.486265],[113.041429,28.484915],[113.047819,28.489567],[113.051354,28.49485],[113.055258,28.499358],[113.06093,28.502258],[113.06371,28.505287],[113.066251,28.511689],[113.067927,28.519268],[113.072162,28.523616],[113.074777,28.524033],[113.079031,28.52188],[113.084316,28.515163],[113.085199,28.512076],[113.084997,28.50823],[113.089527,28.506019],[113.09181,28.506277],[113.096561,28.508689],[113.101662,28.505976],[113.103356,28.503177],[113.111918,28.499301],[113.114588,28.498884],[113.119302,28.500449],[113.126079,28.499832],[113.129927,28.498956],[113.131714,28.494965],[113.132082,28.490773],[113.129412,28.480321],[113.128988,28.472596],[113.133555,28.471102],[113.140239,28.47251],[113.143609,28.472481],[113.147973,28.47116],[113.151619,28.471533],[113.154289,28.470873],[113.156518,28.471964],[113.161011,28.476114],[113.167529,28.47877],[113.169886,28.480464],[113.171175,28.484327],[113.170623,28.488935],[113.171396,28.49241],[113.175503,28.493587],[113.177068,28.498382],[113.179535,28.500435],[113.185446,28.503378],[113.185888,28.505057],[113.183052,28.510153],[113.184618,28.522152],[113.185925,28.529228],[113.188595,28.533863],[113.194764,28.541527],[113.193346,28.548615],[113.195629,28.551571],[113.19992,28.553996],[113.200767,28.555589],[113.194672,28.566464],[113.19156,28.567497],[113.186109,28.567956],[113.185133,28.573565],[113.189645,28.580178],[113.188945,28.584754],[113.187085,28.587422],[113.183273,28.596874],[113.183439,28.599097],[113.186514,28.601994],[113.19504,28.603672],[113.197342,28.607602],[113.199091,28.60905],[113.204026,28.610341],[113.208372,28.615102],[113.213583,28.618357],[113.215461,28.620823],[113.215222,28.624537],[113.212847,28.634272],[113.214633,28.636839],[113.217855,28.638788],[113.225976,28.642258],[113.231979,28.644308],[113.234704,28.646444],[113.23487,28.651175],[113.23347,28.657195],[113.233618,28.66161]]]]}},{"type":"Feature","properties":{"adcode":430682,"name":"临湘市","center":[113.450809,29.471594],"centroid":[113.513978,29.490703],"childrenNum":0,"level":"district","parent":{"adcode":430600},"subFeatureIndex":8,"acroutes":[100000,430000,430600]},"geometry":{"type":"MultiPolygon","coordinates":[[[[113.606818,29.254827],[113.606468,29.259003],[113.60691,29.267653],[113.611146,29.271343],[113.613631,29.272455],[113.61527,29.27814],[113.621899,29.290478],[113.625987,29.300094],[113.627847,29.305949],[113.630941,29.312544],[113.633022,29.318384],[113.635342,29.32072],[113.643426,29.326872],[113.646777,29.32861],[113.654511,29.330375],[113.66103,29.333451],[113.66335,29.338962],[113.665965,29.34705],[113.662889,29.351934],[113.662208,29.355166],[113.662705,29.36358],[113.660956,29.368207],[113.66149,29.370769],[113.664289,29.376848],[113.670034,29.384577],[113.67659,29.388975],[113.686441,29.391807],[113.69191,29.392718],[113.697324,29.391736],[113.706144,29.392675],[113.71073,29.393572],[113.715259,29.393117],[113.721575,29.389658],[113.72327,29.389615],[113.729199,29.392704],[113.731869,29.394796],[113.734318,29.401812],[113.737835,29.4087],[113.741739,29.412869],[113.741389,29.417892],[113.736933,29.425149],[113.73697,29.426258],[113.744704,29.434652],[113.751812,29.438906],[113.754482,29.44141],[113.754905,29.447583],[113.752033,29.450144],[113.748792,29.457099],[113.745956,29.45865],[113.743857,29.462604],[113.740524,29.465377],[113.742365,29.467624],[113.738609,29.469928],[113.729715,29.472161],[113.728499,29.473412],[113.724798,29.473327],[113.721944,29.475033],[113.718758,29.479811],[113.714247,29.481262],[113.712645,29.483637],[113.710269,29.483722],[113.709496,29.48557],[113.707286,29.485755],[113.705518,29.488756],[113.702038,29.490177],[113.695888,29.498651],[113.696053,29.502746],[113.689645,29.506869],[113.688853,29.509584],[113.686607,29.50984],[113.683734,29.51183],[113.682298,29.511617],[113.678026,29.513664],[113.673036,29.510366],[113.671673,29.51247],[113.668082,29.510764],[113.665136,29.510323],[113.662134,29.510991],[113.659225,29.509229],[113.65534,29.510949],[113.654714,29.508802],[113.649466,29.507992],[113.643389,29.50785],[113.63536,29.510025],[113.633961,29.511603],[113.634403,29.514943],[113.631585,29.517502],[113.630922,29.522676],[113.640516,29.526116],[113.643573,29.52839],[113.649355,29.530295],[113.655027,29.531304],[113.654842,29.536008],[113.657273,29.537017],[113.665118,29.53679],[113.66869,29.535738],[113.673625,29.537699],[113.676829,29.537913],[113.680825,29.539362],[113.679149,29.542901],[113.679278,29.546326],[113.681948,29.548699],[113.686386,29.547633],[113.69005,29.548301],[113.698429,29.552124],[113.699331,29.554241],[113.701762,29.555378],[113.702904,29.552948],[113.70561,29.552735],[113.709293,29.55434],[113.709827,29.557808],[113.711079,29.559172],[113.709772,29.562155],[113.712239,29.565722],[113.710766,29.568194],[113.713915,29.570595],[113.721078,29.571447],[113.723288,29.574303],[113.726676,29.57571],[113.729125,29.574843],[113.73662,29.577073],[113.738351,29.579517],[113.738296,29.584191],[113.737449,29.585554],[113.740487,29.587088],[113.741021,29.591563],[113.738204,29.593992],[113.733563,29.593552],[113.728573,29.598239],[113.722901,29.610837],[113.721226,29.612172],[113.717009,29.611092],[113.713326,29.611263],[113.708409,29.608976],[113.706089,29.612399],[113.706181,29.616432],[113.704082,29.618676],[113.704947,29.622851],[113.70318,29.627253],[113.704763,29.628275],[113.703548,29.6311],[113.704377,29.633216],[113.702793,29.634735],[113.698558,29.632847],[113.695409,29.63448],[113.692463,29.633557],[113.695298,29.637419],[113.695151,29.638484],[113.690971,29.638271],[113.68808,29.640826],[113.685907,29.640287],[113.681967,29.636368],[113.678781,29.635019],[113.676847,29.635346],[113.672336,29.638015],[113.671342,29.640301],[113.672759,29.641437],[113.679204,29.640769],[113.680641,29.641948],[113.679573,29.645057],[113.674343,29.649089],[113.671599,29.658941],[113.667125,29.664278],[113.669242,29.669317],[113.668708,29.671318],[113.663313,29.677591],[113.663037,29.679748],[113.664786,29.683325],[113.661214,29.684233],[113.656979,29.682317],[113.65267,29.68358],[113.645378,29.676073],[113.647237,29.673617],[113.645212,29.672113],[113.641419,29.672283],[113.637865,29.669856],[113.63293,29.670537],[113.630002,29.669913],[113.627774,29.670864],[113.620942,29.669757],[113.614276,29.670906],[113.612122,29.67031],[113.609893,29.66723],[113.606413,29.666804],[113.603927,29.667755],[113.599766,29.670935],[113.584058,29.674043],[113.575569,29.674923],[113.567688,29.673433],[113.558242,29.673986],[113.547175,29.675377],[113.53841,29.683651],[113.538299,29.684673],[113.54014,29.699644],[113.547874,29.710044],[113.558444,29.727053],[113.560286,29.732926],[113.561169,29.739039],[113.56058,29.744344],[113.558242,29.752371],[113.554338,29.758554],[113.554301,29.761277],[113.555885,29.763659],[113.551078,29.76668],[113.550968,29.768197],[113.55791,29.778207],[113.559531,29.782361],[113.56198,29.784828],[113.567817,29.786543],[113.566381,29.789039],[113.562017,29.79047],[113.561888,29.791576],[113.565515,29.799259],[113.568314,29.801201],[113.569419,29.804575],[113.571647,29.806347],[113.575643,29.807977],[113.574207,29.809975],[113.571758,29.810358],[113.567578,29.809125],[113.565681,29.810415],[113.565257,29.812597],[113.566694,29.814085],[113.572052,29.814737],[113.577227,29.818564],[113.577871,29.821072],[113.576048,29.824871],[113.579381,29.830482],[113.581057,29.83231],[113.580909,29.835669],[113.571776,29.846253],[113.571518,29.848931],[113.566528,29.846211],[113.56047,29.841138],[113.551299,29.83598],[113.517896,29.812441],[113.497346,29.790513],[113.493129,29.786586],[113.479079,29.775882],[113.47326,29.771869],[113.456651,29.759207],[113.438641,29.75162],[113.425954,29.742897],[113.401776,29.72406],[113.386382,29.709732],[113.377359,29.703205],[113.362259,29.687795],[113.326223,29.647825],[113.307772,29.625563],[113.316776,29.62126],[113.324271,29.618108],[113.329795,29.617767],[113.333607,29.619996],[113.34158,29.630944],[113.343219,29.63509],[113.346699,29.635218],[113.348025,29.63147],[113.347233,29.614614],[113.349627,29.612796],[113.351874,29.613649],[113.355943,29.621573],[113.358079,29.621629],[113.363567,29.620025],[113.367857,29.616659],[113.373234,29.610482],[113.376567,29.604588],[113.383454,29.600412],[113.390396,29.599531],[113.395129,29.603267],[113.395865,29.609842],[113.395423,29.615182],[113.393803,29.62028],[113.395037,29.623802],[113.397946,29.624256],[113.403452,29.62366],[113.409216,29.622027],[113.418662,29.616276],[113.420853,29.614046],[113.432031,29.608948],[113.43448,29.607101],[113.435124,29.604687],[113.433025,29.602202],[113.425236,29.598225],[113.419012,29.594262],[113.413745,29.588992],[113.405791,29.574331],[113.402273,29.570538],[113.399806,29.569941],[113.393177,29.570055],[113.384007,29.566986],[113.381999,29.564883],[113.383399,29.561644],[113.386566,29.56072],[113.392735,29.561701],[113.396896,29.561829],[113.39929,29.559214],[113.401647,29.55488],[113.40603,29.55309],[113.415274,29.552138],[113.419822,29.548898],[113.42774,29.545772],[113.433817,29.539646],[113.432859,29.533294],[113.431534,29.52795],[113.429987,29.527395],[113.42275,29.528831],[113.418662,29.530849],[113.407043,29.534701],[113.404815,29.534487],[113.401353,29.532199],[113.397799,29.526685],[113.391925,29.522378],[113.38977,29.519435],[113.385001,29.517971],[113.376457,29.519734],[113.373124,29.519179],[113.371393,29.51591],[113.371577,29.51301],[113.369736,29.505419],[113.369054,29.496604],[113.364745,29.493945],[113.350603,29.495197],[113.329022,29.491414],[113.328727,29.488727],[113.330108,29.486864],[113.342206,29.48567],[113.354194,29.487334],[113.356882,29.483949],[113.356606,29.481148],[113.359645,29.478588],[113.361504,29.480707],[113.364193,29.481305],[113.365021,29.476071],[113.362757,29.470426],[113.356754,29.464652],[113.356827,29.463073],[113.361873,29.459915],[113.36539,29.459489],[113.368925,29.460171],[113.373676,29.462988],[113.379624,29.461764],[113.381263,29.459688],[113.381152,29.45424],[113.383417,29.451026],[113.386879,29.44865],[113.389365,29.44572],[113.387984,29.441822],[113.380766,29.433699],[113.37839,29.432148],[113.374192,29.435293],[113.371006,29.439731],[113.366881,29.441851],[113.365279,29.44141],[113.363825,29.438166],[113.360841,29.433841],[113.35946,29.433571],[113.353126,29.436288],[113.349333,29.438493],[113.347454,29.44067],[113.343937,29.440343],[113.342501,29.438778],[113.34309,29.431238],[113.337584,29.423541],[113.335927,29.418589],[113.332962,29.418746],[113.330569,29.420923],[113.324289,29.419785],[113.323442,29.420937],[113.324363,29.42485],[113.322098,29.425362],[113.315653,29.416156],[113.321785,29.41617],[113.327033,29.414747],[113.329114,29.413125],[113.329077,29.411347],[113.326462,29.407661],[113.324934,29.403065],[113.325505,29.40019],[113.33171,29.38711],[113.335098,29.374086],[113.333515,29.370969],[113.327033,29.369075],[113.322982,29.362555],[113.312744,29.359366],[113.30965,29.356789],[113.307827,29.352461],[113.307882,29.344772],[113.309319,29.341597],[113.312578,29.338834],[113.319428,29.336869],[113.327383,29.335986],[113.333331,29.337467],[113.334767,29.337211],[113.340199,29.331842],[113.341028,29.328723],[113.347325,29.326431],[113.346644,29.320762],[113.347215,29.317486],[113.351321,29.304154],[113.351395,29.300949],[113.349112,29.294994],[113.349296,29.287016],[113.348596,29.280933],[113.349296,29.276772],[113.344582,29.271913],[113.342151,29.270631],[113.338744,29.262451],[113.333828,29.260214],[113.331526,29.256708],[113.333367,29.254884],[113.334436,29.25068],[113.333073,29.246432],[113.328819,29.243111],[113.325284,29.243126],[113.322006,29.241743],[113.316021,29.236184],[113.313848,29.233661],[113.31337,29.231494],[113.316132,29.228487],[113.321306,29.22699],[113.326794,29.227403],[113.328267,29.229413],[113.325173,29.230796],[113.326794,29.23396],[113.331839,29.231665],[113.341451,29.230796],[113.343514,29.228786],[113.341856,29.227246],[113.338284,29.22632],[113.338616,29.219662],[113.340181,29.217082],[113.340715,29.212548],[113.338542,29.209739],[113.338542,29.207743],[113.343237,29.19943],[113.345263,29.19933],[113.349241,29.204264],[113.351082,29.20415],[113.358484,29.201455],[113.362333,29.197519],[113.365298,29.198275],[113.36725,29.203009],[113.369441,29.206032],[113.372516,29.208],[113.377985,29.205733],[113.381594,29.202852],[113.388647,29.205476],[113.391667,29.20502],[113.396768,29.202553],[113.401666,29.199487],[113.40463,29.196764],[113.410486,29.196179],[113.413064,29.19732],[113.419251,29.201897],[113.423615,29.206388],[113.429361,29.210908],[113.435548,29.218108],[113.439249,29.224737],[113.445455,29.229],[113.451495,29.230753],[113.46026,29.234274],[113.464311,29.23654],[113.467625,29.240988],[113.472303,29.24552],[113.47663,29.248627],[113.478398,29.250993],[113.474844,29.254741],[113.472468,29.258361],[113.472984,29.262423],[113.476225,29.266755],[113.479355,29.26932],[113.48928,29.274977],[113.496094,29.27378],[113.500458,29.269306],[113.503183,29.264318],[113.505853,29.261497],[113.516515,29.26077],[113.520898,29.261796],[113.530307,29.266897],[113.534248,29.272825],[113.538557,29.275589],[113.544173,29.278311],[113.549366,29.279565],[113.553362,29.277798],[113.557984,29.271201],[113.562219,29.268693],[113.565147,29.268337],[113.568701,29.269249],[113.574925,29.26818],[113.581149,29.269306],[113.585237,29.270688],[113.590448,29.269747],[113.593192,29.265401],[113.596267,29.25906],[113.5989,29.254927],[113.601497,29.254143],[113.603817,29.256509],[113.606818,29.254827]]]]}}]}
