# Supplementary material for: The influence of extreme rainfall on crime: Spatiotemporal dynamics in Hunan Province, China
Source: PLoS One. 2026 Apr 22;21(4):e0345811. doi: 10.1371/journal.pone.0345811 (PMC13102242; doi:10.1371/journal.pone.0345811)
Supplement: S1 Data — S1 Raw Data. This is the original data1 required to replicate the manuscript’s results. S2 Raw Data. This is the original data1 required to replicate the manuscript’s results. (ZIP) [file pone.0345811.s001.zip › S1 Raw Data/S1_Hunan administrative boundary GeoJSON/430602.json]

{"type":"FeatureCollection","features":[{"type":"Feature","properties":{"adcode":430602,"name":"岳阳楼区","center":[113.120751,29.366784],"centroid":[113.214548,29.33568],"childrenNum":0,"level":"district","acroutes":[100000,430000,430600],"parent":{"adcode":430600}},"geometry":{"type":"MultiPolygon","coordinates":[[[[113.153371,29.455373],[113.148727,29.451865],[113.148612,29.450265],[113.150214,29.44416],[113.150189,29.44287],[113.149521,29.440774],[113.149046,29.432628],[113.148856,29.431136],[113.148637,29.428015],[113.146166,29.424728],[113.143325,29.422264],[113.138773,29.419421],[113.13395,29.414883],[113.131819,29.413087],[113.126518,29.407943],[113.122025,29.404278],[113.11301,29.399398],[113.103235,29.395884],[113.098379,29.393513],[113.097042,29.392584],[113.09546,29.391313],[113.094747,29.390082],[113.093497,29.386384],[113.093295,29.3766],[113.092619,29.373824],[113.09088,29.371217],[113.088967,29.362672],[113.08642,29.355471],[113.07825,29.347471],[113.075197,29.341794],[113.074735,29.33853],[113.076379,29.334185],[113.072725,29.324951],[113.071847,29.32111],[113.073919,29.318161],[113.078367,29.315228],[113.080845,29.312989],[113.083037,29.309733],[113.084714,29.305826],[113.085964,29.301339],[113.087312,29.293664],[113.088195,29.292114],[113.08977,29.291063],[113.098865,29.290414],[113.101203,29.290377],[113.102061,29.291315],[113.103467,29.294809],[113.10491,29.296179],[113.106515,29.29696],[113.10852,29.297074],[113.109848,29.296688],[113.111967,29.29409],[113.117079,29.286644],[113.11778,29.284361],[113.117216,29.281365],[113.116192,29.280211],[113.114517,29.279946],[113.11102,29.280297],[113.11043,29.280086],[113.110083,29.279505],[113.110228,29.278476],[113.11128,29.276921],[113.113807,29.273693],[113.115454,29.272567],[113.117364,29.27239],[113.119195,29.27192],[113.120669,29.270433],[113.12203,29.267698],[113.121737,29.265873],[113.120216,29.265019],[113.119877,29.264511],[113.120026,29.263629],[113.120669,29.262593],[113.124147,29.261363],[113.125212,29.260612],[113.129395,29.25296],[113.133944,29.243103],[113.135653,29.24117],[113.137716,29.240183],[113.139486,29.24081],[113.142936,29.242289],[113.146457,29.243399],[113.14805,29.243812],[113.150382,29.243772],[113.152365,29.242783],[113.154375,29.239671],[113.157792,29.239537],[113.158874,29.239298],[113.160261,29.237881],[113.161083,29.237571],[113.162338,29.237844],[113.163526,29.238921],[113.164142,29.240156],[113.164273,29.242425],[113.163415,29.24515],[113.162556,29.248169],[113.162758,29.253513],[113.162724,29.255894],[113.160694,29.258495],[113.157973,29.260154],[113.156016,29.261946],[113.155054,29.263723],[113.153799,29.26759],[113.154587,29.269483],[113.157638,29.271918],[113.159587,29.273204],[113.159604,29.274298],[113.159293,29.275037],[113.15756,29.27595],[113.155577,29.27679],[113.155169,29.27731],[113.154699,29.278784],[113.155317,29.280238],[113.156078,29.281029],[113.157856,29.28217],[113.158947,29.282444],[113.162674,29.281422],[113.166034,29.278871],[113.168735,29.27648],[113.169907,29.276533],[113.171752,29.277231],[113.174196,29.27858],[113.17695,29.278713],[113.1778,29.279575],[113.178007,29.281477],[113.177152,29.284056],[113.177185,29.285738],[113.178373,29.286745],[113.183851,29.289649],[113.186616,29.290329],[113.18963,29.290934],[113.19213,29.290888],[113.193103,29.289699],[113.193067,29.28794],[113.192521,29.285826],[113.192488,29.284289],[113.193961,29.283089],[113.194862,29.282194],[113.194842,29.281317],[113.19416,29.280595],[113.191982,29.280124],[113.190634,29.279415],[113.190528,29.278244],[113.191646,29.276101],[113.193863,29.274522],[113.194515,29.273778],[113.195301,29.271493],[113.196948,29.270582],[113.199257,29.269442],[113.202839,29.269451],[113.207027,29.2704],[113.211476,29.271747],[113.217501,29.272813],[113.220418,29.272686],[113.22231,29.271482],[113.224357,29.26976],[113.230928,29.265028],[113.233142,29.263232],[113.234711,29.26262],[113.235463,29.262604],[113.235975,29.263109],[113.236126,29.266257],[113.237068,29.267413],[113.239428,29.26847],[113.241103,29.268733],[113.242599,29.268415],[113.24391,29.267367],[113.244198,29.265239],[113.244517,29.2645],[113.245434,29.264484],[113.247947,29.265028],[113.249035,29.265083],[113.250595,29.263883],[113.252882,29.261538],[113.254772,29.260187],[113.256506,29.259279],[113.258234,29.258223],[113.259129,29.257181],[113.259414,29.254906],[113.260297,29.253355],[113.261595,29.251901],[113.263289,29.250356],[113.265867,29.249755],[113.267148,29.249972],[113.268098,29.249757],[113.268537,29.248952],[113.268498,29.247318],[113.267978,29.246407],[113.266326,29.245637],[113.264315,29.245231],[113.264894,29.244663],[113.266572,29.244555],[113.267156,29.244228],[113.267945,29.242736],[113.269664,29.24235],[113.271479,29.24212],[113.273031,29.242414],[113.274868,29.243103],[113.276327,29.243199],[113.277233,29.242984],[113.2786,29.241106],[113.279051,29.240821],[113.279604,29.24113],[113.281276,29.24266],[113.282224,29.242326],[113.285568,29.239121],[113.287011,29.238579],[113.288551,29.238234],[113.289645,29.238217],[113.291197,29.238392],[113.292267,29.239452],[113.292924,29.240439],[113.293386,29.240711],[113.294342,29.240617],[113.295416,29.239842],[113.297309,29.238914],[113.299221,29.23681],[113.300261,29.236514],[113.301176,29.2367],[113.302836,29.237591],[113.30497,29.241348],[113.30577,29.242453],[113.3066,29.242958],[113.309841,29.243267],[113.310386,29.24314],[113.311311,29.241808],[113.31191,29.240042],[113.311954,29.238006],[113.312309,29.237563],[113.314219,29.237455],[113.316011,29.236187],[113.31824,29.238706],[113.322009,29.24174],[113.323482,29.242568],[113.32457,29.242657],[113.325278,29.243129],[113.327249,29.242956],[113.328812,29.243107],[113.33087,29.244316],[113.333078,29.246436],[113.333582,29.247379],[113.334435,29.250674],[113.334435,29.251675],[113.3342,29.252849],[113.333361,29.254891],[113.332832,29.255655],[113.331535,29.256712],[113.331742,29.257888],[113.332919,29.259535],[113.333831,29.260215],[113.334686,29.26054],[113.33616,29.260777],[113.337865,29.261692],[113.338749,29.262457],[113.33956,29.265002],[113.340412,29.26677],[113.341151,29.268915],[113.342152,29.270624],[113.342621,29.271008],[113.344573,29.271914],[113.346687,29.273846],[113.349293,29.276768],[113.349212,29.279323],[113.348602,29.280926],[113.34929,29.287017],[113.349108,29.29085],[113.349108,29.294997],[113.350101,29.298252],[113.351387,29.300945],[113.351448,29.301916],[113.351317,29.304155],[113.350772,29.305999],[113.349919,29.30831],[113.349091,29.311597],[113.347215,29.317484],[113.346648,29.320764],[113.347059,29.323737],[113.347685,29.3251],[113.34733,29.326427],[113.344735,29.327736],[113.342387,29.328183],[113.34103,29.328726],[113.340463,29.329825],[113.340194,29.331839],[113.33649,29.335691],[113.334767,29.337214],[113.33333,29.337473],[113.331689,29.337103],[113.329164,29.336346],[113.327391,29.33598],[113.32438,29.336206],[113.32171,29.336715],[113.319423,29.336875],[113.317133,29.337431],[113.314787,29.337876],[113.312583,29.338837],[113.310976,29.340014],[113.309315,29.341594],[113.308306,29.343102],[113.307889,29.344772],[113.307967,29.347699],[113.307769,29.349996],[113.307827,29.352461],[113.308758,29.355026],[113.309648,29.356783],[113.310732,29.358142],[113.312743,29.359367],[113.315447,29.360117],[113.31789,29.360704],[113.320208,29.361633],[113.321137,29.361846],[113.322982,29.362558],[113.324338,29.364024],[113.326278,29.368116],[113.327028,29.369076],[113.328817,29.369845],[113.331334,29.37066],[113.333509,29.370965],[113.335092,29.374089],[113.33463,29.376219],[113.333789,29.378984],[113.333014,29.381811],[113.331708,29.387111],[113.330361,29.390349],[113.329231,29.392205],[113.327682,29.395789],[113.326429,29.398107],[113.325498,29.400191],[113.325012,29.401893],[113.324934,29.403063],[113.325378,29.404653],[113.326455,29.407656],[113.329083,29.411343],[113.329119,29.413122],[113.328633,29.41375],[113.327031,29.414753],[113.321777,29.416164],[113.319342,29.416293],[113.31635,29.416245],[113.314714,29.416044],[113.312662,29.41524],[113.309989,29.41395],[113.307338,29.413281],[113.302249,29.412738],[113.299476,29.411448],[113.298231,29.410228],[113.296179,29.409371],[113.294658,29.409396],[113.292746,29.410046],[113.290816,29.410164],[113.289295,29.410013],[113.286728,29.408811],[113.283835,29.406725],[113.282593,29.405415],[113.282478,29.40411],[113.283974,29.40195],[113.284576,29.399932],[113.283686,29.398572],[113.282174,29.398197],[113.280421,29.398922],[113.277753,29.39949],[113.275606,29.400311],[113.273045,29.400506],[113.270707,29.400368],[113.268865,29.399509],[113.266396,29.398039],[113.265859,29.397494],[113.264947,29.396013],[113.264122,29.394427],[113.26301,29.391979],[113.26051,29.391572],[113.25905,29.393263],[113.257924,29.395294],[113.256811,29.397895],[113.256084,29.399803],[113.254216,29.401446],[113.250388,29.402348],[113.24242,29.401803],[113.235326,29.401391],[113.228934,29.398979],[113.223132,29.396561],[113.216593,29.396677],[113.208353,29.402329],[113.205372,29.409262],[113.206152,29.421399],[113.2024,29.429264],[113.193137,29.436083],[113.163588,29.449356],[113.156083,29.454188],[113.153371,29.455373]]]]}}]}
