# Supplementary material for: The influence of extreme rainfall on crime: Spatiotemporal dynamics in Hunan Province, China
Source: PLoS One. 2026 Apr 22;21(4):e0345811. doi: 10.1371/journal.pone.0345811 (PMC13102242; doi:10.1371/journal.pone.0345811)
Supplement: S1 Data — S1 Raw Data. This is the original data1 required to replicate the manuscript’s results. S2 Raw Data. This is the original data1 required to replicate the manuscript’s results. (ZIP) [file pone.0345811.s001.zip › S1 Raw Data/S1_Hunan administrative boundary GeoJSON/430603.json]

{"type":"FeatureCollection","features":[{"type":"Feature","properties":{"adcode":430603,"name":"云溪区","center":[113.27387,29.473395],"centroid":[113.297716,29.508639],"childrenNum":0,"level":"district","acroutes":[100000,430000,430600],"parent":{"adcode":430600}},"geometry":{"type":"MultiPolygon","coordinates":[[[[113.307773,29.625564],[113.298083,29.613857],[113.279062,29.596426],[113.277279,29.595106],[113.274943,29.590366],[113.272241,29.584655],[113.272171,29.581779],[113.272258,29.580837],[113.270937,29.578543],[113.267099,29.574514],[113.256618,29.5665],[113.230038,29.54936],[113.222397,29.543711],[113.219371,29.538755],[113.201497,29.513287],[113.182087,29.485588],[113.155718,29.457136],[113.153371,29.455374],[113.156085,29.454186],[113.163588,29.449357],[113.193137,29.436084],[113.202401,29.429263],[113.206151,29.421399],[113.205371,29.409261],[113.208352,29.40233],[113.216593,29.396675],[113.223132,29.396558],[113.228934,29.398978],[113.235324,29.401393],[113.242421,29.401803],[113.250389,29.402349],[113.254215,29.401447],[113.256083,29.399803],[113.256813,29.397895],[113.257923,29.395295],[113.25905,29.393263],[113.260509,29.391572],[113.263008,29.39198],[113.264121,29.394426],[113.264947,29.396012],[113.26586,29.397495],[113.266398,29.398039],[113.268866,29.399507],[113.270706,29.400368],[113.273044,29.400507],[113.275605,29.40031],[113.277752,29.399488],[113.28042,29.398922],[113.282176,29.398198],[113.283686,29.398571],[113.284573,29.399932],[113.283973,29.401951],[113.28248,29.40411],[113.282593,29.405415],[113.283835,29.406725],[113.286729,29.40881],[113.289295,29.410015],[113.290817,29.410166],[113.292747,29.410047],[113.29466,29.409395],[113.296181,29.409371],[113.298232,29.410227],[113.299478,29.411449],[113.30225,29.412739],[113.307339,29.413281],[113.30999,29.413951],[113.312661,29.415239],[113.314712,29.416044],[113.315661,29.416161],[113.316662,29.418261],[113.317262,29.418658],[113.319612,29.421411],[113.320541,29.42276],[113.322099,29.425357],[113.323195,29.42602],[113.323849,29.425642],[113.32437,29.42485],[113.324404,29.423801],[113.324204,29.422755],[113.323441,29.420933],[113.323838,29.419985],[113.324291,29.419787],[113.326362,29.420155],[113.327929,29.420707],[113.328954,29.420899],[113.330572,29.420926],[113.3314,29.420338],[113.332964,29.418741],[113.33593,29.418592],[113.33668,29.420241],[113.337593,29.423548],[113.339559,29.426525],[113.341751,29.42919],[113.343084,29.431241],[113.343126,29.433089],[113.342456,29.436269],[113.342509,29.438785],[113.343935,29.440348],[113.345651,29.440787],[113.34746,29.440665],[113.348389,29.439439],[113.34933,29.438493],[113.35312,29.436291],[113.357132,29.434457],[113.359454,29.433577],[113.360846,29.433835],[113.362046,29.435216],[113.363818,29.438168],[113.364618,29.440299],[113.36528,29.441406],[113.366889,29.441848],[113.368478,29.44126],[113.371,29.439729],[113.372558,29.438027],[113.374198,29.435296],[113.376807,29.432831],[113.378387,29.432153],[113.380771,29.433696],[113.387992,29.441823],[113.38933,29.44441],[113.389356,29.445714],[113.386873,29.448645],[113.383414,29.451032],[113.381641,29.452831],[113.381146,29.45424],[113.381267,29.459688],[113.379618,29.461768],[113.377288,29.46255],[113.375063,29.463148],[113.373671,29.462984],[113.368918,29.460171],[113.365384,29.459484],[113.361874,29.459915],[113.358299,29.461834],[113.356828,29.46307],[113.35676,29.464654],[113.358299,29.466492],[113.362759,29.470431],[113.364083,29.472364],[113.365021,29.476078],[113.364891,29.479622],[113.364187,29.481309],[113.362911,29.481516],[113.36151,29.4807],[113.361274,29.479773],[113.360491,29.478574],[113.35964,29.478586],[113.359023,29.479249],[113.356611,29.481153],[113.356005,29.482559],[113.35689,29.483943],[113.356802,29.484877],[113.355768,29.486383],[113.354196,29.487341],[113.351846,29.487377],[113.348733,29.486588],[113.342211,29.485666],[113.337632,29.486295],[113.335764,29.486356],[113.330107,29.486858],[113.328735,29.488732],[113.32903,29.491413],[113.330473,29.492419],[113.333544,29.492371],[113.335677,29.492751],[113.343732,29.493862],[113.350612,29.4952],[113.357684,29.494466],[113.364753,29.493943],[113.368571,29.495943],[113.369058,29.496608],[113.369118,29.49857],[113.369318,29.501258],[113.369909,29.50435],[113.369738,29.505412],[113.371572,29.513014],[113.371397,29.515906],[113.373127,29.519178],[113.376449,29.519739],[113.380917,29.519047],[113.381864,29.518316],[113.382481,29.518526],[113.384991,29.517965],[113.387817,29.518306],[113.38977,29.519439],[113.391917,29.522385],[113.394931,29.524407],[113.397805,29.526692],[113.40135,29.532207],[113.404812,29.53448],[113.407044,29.534697],[113.410123,29.533474],[113.414248,29.532494],[113.418655,29.530855],[113.422757,29.528831],[113.429978,29.527398],[113.431542,29.527949],[113.431897,29.528904],[113.432866,29.533298],[113.433058,29.535413],[113.433108,29.537417],[113.434064,29.538306],[113.433821,29.539641],[113.427744,29.545765],[113.427389,29.545801],[113.424926,29.546717],[113.422594,29.547859],[113.419818,29.548897],[113.417302,29.550441],[113.415499,29.551742],[113.415282,29.552131],[113.406021,29.553091],[113.401646,29.554886],[113.399293,29.559218],[113.396907,29.561836],[113.392728,29.561695],[113.386569,29.560728],[113.383397,29.561639],[113.382918,29.562504],[113.381996,29.56488],[113.384014,29.566992],[113.386237,29.567812],[113.393171,29.570055],[113.399797,29.569938],[113.402265,29.570537],[113.40579,29.574338],[113.413738,29.588996],[113.419015,29.594264],[113.425242,29.598223],[113.426966,29.598724],[113.430964,29.600934],[113.433027,29.602205],[113.434303,29.603266],[113.435117,29.604683],[113.435098,29.606003],[113.434475,29.607105],[113.433314,29.607935],[113.432863,29.608461],[113.432032,29.608945],[113.430082,29.6097],[113.424594,29.612599],[113.422912,29.613152],[113.420847,29.614045],[113.41866,29.616279],[113.409222,29.622033],[113.403457,29.623659],[113.397952,29.624262],[113.395041,29.623807],[113.393799,29.620278],[113.395416,29.615177],[113.395873,29.609841],[113.395137,29.603259],[113.390401,29.599537],[113.38345,29.600416],[113.376576,29.604591],[113.373228,29.610479],[113.36785,29.616654],[113.36357,29.620023],[113.358084,29.621631],[113.355935,29.621578],[113.354213,29.617698],[113.35188,29.613653],[113.349629,29.612801],[113.347229,29.614614],[113.347307,29.618163],[113.348023,29.631466],[113.347674,29.633778],[113.34669,29.635214],[113.343219,29.63509],[113.342385,29.634041],[113.341723,29.631921],[113.341577,29.63095],[113.338418,29.626509],[113.333614,29.619991],[113.329788,29.617766],[113.324263,29.618105],[113.316772,29.621266],[113.307773,29.625564]]]]}}]}
