# Supplementary material for: The influence of extreme rainfall on crime: Spatiotemporal dynamics in Hunan Province, China
Source: PLoS One. 2026 Apr 22;21(4):e0345811. doi: 10.1371/journal.pone.0345811 (PMC13102242; doi:10.1371/journal.pone.0345811)
Supplement: S1 Data — S1 Raw Data. This is the original data1 required to replicate the manuscript’s results. S2 Raw Data. This is the original data1 required to replicate the manuscript’s results. (ZIP) [file pone.0345811.s001.zip › S1 Raw Data/S1_Hunan administrative boundary GeoJSON/430611.json]

{"type":"FeatureCollection","features":[{"type":"Feature","properties":{"adcode":430611,"name":"君山区","center":[113.004082,29.438062],"centroid":[112.866822,29.476796],"childrenNum":0,"level":"district","acroutes":[100000,430000,430600],"parent":{"adcode":430600}},"geometry":{"type":"MultiPolygon","coordinates":[[[[113.140281,29.451786],[113.138071,29.453693],[113.136885,29.454502],[113.134562,29.455813],[113.132568,29.457346],[113.129652,29.458322],[113.127406,29.457333],[113.123606,29.457353],[113.121109,29.456887],[113.11867,29.456533],[113.115923,29.456471],[113.11357,29.456687],[113.111375,29.457939],[113.110281,29.458761],[113.108342,29.460003],[113.106859,29.460662],[113.105355,29.460865],[113.103708,29.460321],[113.102112,29.459607],[113.099994,29.459666],[113.100766,29.457005],[113.102086,29.450652],[113.102649,29.44304],[113.100613,29.438003],[113.096904,29.433628],[113.093007,29.431783],[113.090572,29.430767],[113.085994,29.431045],[113.08074,29.434077],[113.078172,29.438341],[113.075999,29.450196],[113.074259,29.471339],[113.072802,29.482765],[113.069896,29.494419],[113.064694,29.512439],[113.061676,29.518605],[113.057645,29.522459],[113.052111,29.524011],[113.044867,29.524951],[113.034427,29.523605],[113.01878,29.516195],[113.001363,29.504789],[112.990324,29.49795],[112.98214,29.488127],[112.973367,29.472394],[112.969188,29.469065],[112.964088,29.468073],[112.955878,29.46902],[112.950149,29.472895],[112.946906,29.480112],[112.943295,29.493889],[112.940461,29.50976],[112.937402,29.527118],[112.927075,29.556186],[112.92399,29.571641],[112.914634,29.600909],[112.911847,29.60686],[112.911448,29.611722],[112.912021,29.616148],[112.914251,29.619495],[112.915852,29.621026],[112.912716,29.623195],[112.909535,29.624683],[112.907269,29.626158],[112.904691,29.628324],[112.900639,29.631948],[112.899335,29.632546],[112.897985,29.633488],[112.89444,29.636533],[112.892342,29.638921],[112.89112,29.640092],[112.890138,29.640681],[112.886721,29.639941],[112.884741,29.639631],[112.883514,29.640056],[112.880695,29.640167],[112.878439,29.639349],[112.876971,29.638342],[112.875002,29.637979],[112.872516,29.638313],[112.868465,29.638617],[112.86583,29.637917],[112.864506,29.637315],[112.863037,29.636425],[112.859702,29.633622],[112.857303,29.632059],[112.856035,29.630878],[112.85471,29.630159],[112.852853,29.629334],[112.851216,29.629253],[112.849891,29.628533],[112.848879,29.627058],[112.847784,29.622262],[112.847411,29.620322],[112.84671,29.618039],[112.845682,29.615995],[112.844162,29.612586],[112.84315,29.611228],[112.841743,29.609877],[112.839083,29.607921],[112.835446,29.606272],[112.832362,29.605699],[112.830039,29.604881],[112.827543,29.604469],[112.825768,29.603811],[112.824694,29.602859],[112.822965,29.601688],[112.818469,29.599764],[112.81652,29.600091],[112.815093,29.60086],[112.813548,29.601979],[112.810776,29.607191],[112.810187,29.607374],[112.809527,29.606815],[112.808781,29.605853],[112.806944,29.602732],[112.805942,29.601721],[112.804484,29.600883],[112.802847,29.60103],[112.800939,29.600605],[112.800003,29.59982],[112.798422,29.596355],[112.796596,29.593802],[112.795302,29.591476],[112.793691,29.589614],[112.791414,29.587647],[112.788893,29.585857],[112.78744,29.585023],[112.785583,29.584424],[112.783675,29.584231],[112.782616,29.583616],[112.780898,29.583017],[112.778744,29.583168],[112.777307,29.583537],[112.77544,29.585291],[112.774279,29.586633],[112.773056,29.587222],[112.771603,29.586734],[112.770872,29.586116],[112.769716,29.584185],[112.769557,29.582752],[112.769097,29.58001],[112.768524,29.577611],[112.767547,29.574646],[112.766253,29.572375],[112.76414,29.568912],[112.762887,29.565377],[112.76146,29.562935],[112.758549,29.562124],[112.756329,29.562104],[112.753618,29.561574],[112.751639,29.560801],[112.749971,29.559682],[112.748232,29.558163],[112.747347,29.556687],[112.746933,29.55526],[112.746825,29.553656],[112.746002,29.551947],[112.745035,29.54961],[112.744099,29.548425],[112.74303,29.544942],[112.742994,29.542935],[112.743219,29.541324],[112.743787,29.539766],[112.744534,29.538148],[112.745434,29.537618],[112.748252,29.536999],[112.749562,29.537094],[112.750994,29.536731],[112.752299,29.535906],[112.753076,29.534793],[112.755808,29.533555],[112.758074,29.53106],[112.759373,29.52905],[112.760017,29.527164],[112.759966,29.524469],[112.758478,29.523667],[112.754017,29.521617],[112.733531,29.515776],[112.694701,29.50602],[112.693586,29.503921],[112.692804,29.500777],[112.692589,29.500482],[112.690134,29.493561],[112.689044,29.4906],[112.685187,29.485268],[112.683187,29.479719],[112.681873,29.477645],[112.68042,29.476129],[112.678645,29.475172],[112.676251,29.475195],[112.672092,29.474127],[112.66822,29.471244],[112.667177,29.46995],[112.666307,29.468168],[112.666481,29.464082],[112.669202,29.458945],[112.669136,29.454653],[112.668512,29.454083],[112.667796,29.452621],[112.667381,29.451376],[112.666547,29.450714],[112.665187,29.450672],[112.661688,29.451422],[112.659995,29.45152],[112.659279,29.451805],[112.658291,29.453663],[112.657187,29.455108],[112.656583,29.456235],[112.655846,29.456887],[112.652332,29.457752],[112.648951,29.459296],[112.64803,29.459938],[112.647769,29.460446],[112.647253,29.46269],[112.646706,29.46405],[112.645519,29.464806],[112.644716,29.465019],[112.642562,29.465059],[112.641549,29.465203],[112.641084,29.465809],[112.640281,29.465809],[112.63889,29.465462],[112.6369,29.465589],[112.634547,29.4663],[112.633109,29.466218],[112.631488,29.466805],[112.63047,29.46689],[112.6296,29.466621],[112.630787,29.465426],[112.6316,29.464358],[112.632516,29.462893],[112.632802,29.461982],[112.632869,29.459921],[112.632664,29.458309],[112.63248,29.454004],[112.632235,29.45365],[112.630255,29.452162],[112.63001,29.451753],[112.630096,29.450953],[112.630787,29.450046],[112.631068,29.448342],[112.63205,29.446687],[112.632536,29.444829],[112.632889,29.442522],[112.633442,29.44128],[112.634721,29.440058],[112.637406,29.439189],[112.639616,29.437495],[112.641483,29.434968],[112.64511,29.430374],[112.645626,29.429289],[112.646399,29.428099],[112.647652,29.426834],[112.649304,29.425428],[112.650793,29.424336],[112.652225,29.422032],[112.656593,29.417286],[112.662875,29.415175],[112.668476,29.414913],[112.675924,29.412789],[112.67775,29.410114],[112.679622,29.406252],[112.683034,29.402761],[112.685197,29.400817],[112.688573,29.40004],[112.691448,29.400083],[112.695438,29.400853],[112.696712,29.40084],[112.6984,29.400597],[112.700031,29.399693],[112.703167,29.397142],[112.703986,29.395804],[112.704287,29.393805],[112.703633,29.389962],[112.703617,29.389001],[112.704364,29.388106],[112.706216,29.387791],[112.709766,29.387454],[112.713863,29.384523],[112.716359,29.382054],[112.717848,29.379817],[112.71907,29.377584],[112.719541,29.374066],[112.718462,29.370327],[112.715812,29.365661],[112.715045,29.361578],[112.716809,29.355153],[112.718922,29.353395],[112.722006,29.349462],[112.725991,29.346021],[112.728032,29.342318],[112.727909,29.33537],[112.723817,29.327858],[112.721116,29.320122],[112.722881,29.314177],[112.724968,29.31313],[112.728758,29.313159],[112.735209,29.314006],[112.750646,29.317238],[112.755439,29.317874],[112.759644,29.321894],[112.767051,29.332625],[112.779389,29.345431],[112.780862,29.350112],[112.781471,29.358278],[112.77879,29.364854],[112.776524,29.36836],[112.77612,29.372049],[112.777092,29.374076],[112.781558,29.376259],[112.787143,29.376177],[112.787706,29.376312],[112.790995,29.376148],[112.793681,29.376856],[112.795783,29.378532],[112.796647,29.379693],[112.809512,29.416411],[112.809215,29.430311],[112.807323,29.431072],[112.806085,29.43562],[112.80364,29.439776],[112.802018,29.440025],[112.800121,29.440612],[112.798637,29.442755],[112.798535,29.444315],[112.797363,29.449911],[112.796878,29.451258],[112.795614,29.451612],[112.793967,29.452307],[112.792182,29.452218],[112.788857,29.451153],[112.783829,29.447431],[112.781895,29.44612],[112.779854,29.446038],[112.775813,29.448103],[112.773435,29.450147],[112.772698,29.451605],[112.772596,29.453057],[112.77302,29.455616],[112.7768,29.460809],[112.777189,29.462385],[112.776616,29.464869],[112.777215,29.470359],[112.779875,29.480485],[112.782621,29.49155],[112.784335,29.494125],[112.788192,29.497125],[112.800959,29.505001],[112.80918,29.509023],[112.814489,29.510474],[112.817487,29.510896],[112.823589,29.509825],[112.82428,29.509816],[112.8314,29.50357],[112.837431,29.496817],[112.845411,29.491298],[112.848495,29.488907],[112.852444,29.484695],[112.85604,29.481593],[112.861237,29.479093],[112.86469,29.477347],[112.870935,29.474762],[112.877278,29.472961],[112.881391,29.471706],[112.887698,29.470461],[112.895463,29.46785],[112.903412,29.461809],[112.938707,29.441388],[112.952768,29.432858],[112.957571,29.427866],[112.965162,29.419145],[112.9744,29.410612],[112.987368,29.399981],[112.992457,29.395604],[112.995915,29.391867],[112.99702,29.388362],[112.997327,29.379939],[112.997537,29.378706],[112.999598,29.375804],[113.000248,29.373252],[113.000943,29.3724],[113.001879,29.360272],[113.001726,29.352057],[113.003092,29.349987],[113.005429,29.349138],[113.011302,29.349065],[113.018611,29.350003],[113.022171,29.351604],[113.025026,29.353214],[113.025997,29.354845],[113.02654,29.358538],[113.024944,29.372728],[113.02479,29.376837],[113.025558,29.379909],[113.027491,29.382555],[113.029087,29.384172],[113.045179,29.388703],[113.05053,29.38826],[113.058459,29.386149],[113.059707,29.386296],[113.063783,29.387526],[113.067773,29.389923],[113.073467,29.393185],[113.075809,29.39427],[113.083426,29.399096],[113.084792,29.399768],[113.08539,29.399902],[113.086306,29.400525],[113.087104,29.400234],[113.087124,29.401165],[113.089856,29.402951],[113.091958,29.403787],[113.092679,29.403374],[113.093477,29.403381],[113.094331,29.403994],[113.095314,29.404384],[113.096306,29.404453],[113.099554,29.404072],[113.10048,29.404184],[113.101462,29.404604],[113.103646,29.405993],[113.104071,29.406587],[113.105201,29.409609],[113.105994,29.410445],[113.115155,29.415477],[113.115355,29.415762],[113.116521,29.416172],[113.118388,29.417594],[113.120204,29.419259],[113.123994,29.422117],[113.126097,29.423969],[113.129176,29.426362],[113.132153,29.428525],[113.134082,29.429767],[113.134747,29.430632],[113.133647,29.430668],[113.133647,29.430911],[113.134997,29.431055],[113.136926,29.432995],[113.140148,29.438511],[113.141115,29.442289],[113.14088,29.442987],[113.140281,29.451786]]]]}}]}
