# Supplementary material for: The influence of extreme rainfall on crime: Spatiotemporal dynamics in Hunan Province, China
Source: PLoS One. 2026 Apr 22;21(4):e0345811. doi: 10.1371/journal.pone.0345811 (PMC13102242; doi:10.1371/journal.pone.0345811)
Supplement: S1 Data — S1 Raw Data. This is the original data1 required to replicate the manuscript’s results. S2 Raw Data. This is the original data1 required to replicate the manuscript’s results. (ZIP) [file pone.0345811.s001.zip › S1 Raw Data/S1_Hunan administrative boundary GeoJSON/430621.json]

{"type":"FeatureCollection","features":[{"type":"Feature","properties":{"adcode":430621,"name":"岳阳县","center":[113.116073,29.144843],"centroid":[113.220802,29.16623],"childrenNum":0,"level":"district","acroutes":[100000,430000,430600],"parent":{"adcode":430600}},"geometry":{"type":"MultiPolygon","coordinates":[[[[113.606826,29.254832],[113.603816,29.256512],[113.601501,29.254144],[113.598897,29.254933],[113.596254,29.259064],[113.593196,29.2654],[113.590447,29.269743],[113.58821,29.270521],[113.585239,29.270689],[113.581159,29.269306],[113.574927,29.268176],[113.571716,29.268243],[113.568696,29.269245],[113.565147,29.268338],[113.562224,29.268691],[113.559668,29.27042],[113.55799,29.271204],[113.556283,29.273252],[113.555106,29.275407],[113.55336,29.277802],[113.549367,29.279565],[113.544177,29.278311],[113.538564,29.275586],[113.534242,29.272821],[113.532959,29.271254],[113.531908,29.268752],[113.530297,29.2669],[113.520902,29.261801],[113.516514,29.260765],[113.513591,29.261006],[113.510196,29.260978],[113.505855,29.261493],[113.503193,29.264314],[113.500463,29.269312],[113.496104,29.273778],[113.491252,29.275048],[113.489284,29.274981],[113.484789,29.272452],[113.482127,29.270683],[113.479359,29.269318],[113.476224,29.26676],[113.474131,29.264286],[113.472973,29.262422],[113.472385,29.260139],[113.472472,29.258359],[113.474845,29.254748],[113.476774,29.253612],[113.478394,29.250992],[113.476629,29.248625],[113.472308,29.245518],[113.46762,29.240983],[113.464302,29.236533],[113.46026,29.234282],[113.456962,29.232809],[113.451493,29.23076],[113.445454,29.229008],[113.441403,29.226634],[113.439252,29.22473],[113.436995,29.220368],[113.435558,29.218106],[113.429356,29.210905],[113.423617,29.20638],[113.419247,29.201894],[113.417926,29.201234],[113.413055,29.197324],[113.410479,29.196171],[113.407142,29.196064],[113.404625,29.19677],[113.401663,29.199486],[113.396763,29.202555],[113.394747,29.203003],[113.39167,29.205019],[113.389847,29.205619],[113.388651,29.205479],[113.383915,29.2033],[113.3816,29.202852],[113.377983,29.205736],[113.374627,29.207484],[113.372524,29.208004],[113.371318,29.207618],[113.369437,29.206039],[113.367248,29.203009],[113.36636,29.20036],[113.365299,29.198277],[113.364084,29.19733],[113.362338,29.197521],[113.361345,29.19826],[113.35848,29.201452],[113.35547,29.202791],[113.351082,29.204151],[113.349239,29.204258],[113.348121,29.203233],[113.345265,29.199324],[113.343954,29.198859],[113.34324,29.199436],[113.341021,29.202858],[113.338552,29.207736],[113.338552,29.209746],[113.340713,29.212546],[113.340761,29.214528],[113.340173,29.217082],[113.33861,29.219657],[113.338031,29.222216],[113.337915,29.224338],[113.338282,29.226315],[113.34186,29.227255],[113.34351,29.228784],[113.342893,29.230066],[113.341455,29.2308],[113.331839,29.231667],[113.330633,29.232681],[113.326804,29.233963],[113.325299,29.232815],[113.325174,29.230805],[113.326948,29.230301],[113.32826,29.229411],[113.326794,29.227401],[113.325174,29.226992],[113.321296,29.226992],[113.316126,29.228487],[113.314187,29.229937],[113.313377,29.231488],[113.31385,29.233655],[113.31601,29.236185],[113.314216,29.237456],[113.312306,29.237563],[113.311313,29.241806],[113.310387,29.243138],[113.306596,29.242959],[113.304966,29.241347],[113.302834,29.237591],[113.301175,29.2367],[113.299217,29.236807],[113.297307,29.238912],[113.294346,29.240614],[113.293391,29.240714],[113.291192,29.238391],[113.288549,29.238234],[113.285569,29.239119],[113.282222,29.242327],[113.281276,29.242657],[113.279598,29.241129],[113.278605,29.241106],[113.277235,29.242987],[113.274872,29.243105],[113.271476,29.24212],[113.267946,29.242735],[113.267155,29.24423],[113.264898,29.244661],[113.26431,29.245232],[113.266326,29.245635],[113.267975,29.246408],[113.268496,29.247315],[113.2681,29.249755],[113.265872,29.249755],[113.263287,29.250354],[113.260297,29.253355],[113.25941,29.254905],[113.25913,29.257183],[113.258233,29.258224],[113.25477,29.260189],[113.25288,29.261538],[113.250594,29.263883],[113.249041,29.265081],[113.244517,29.264499],[113.243909,29.26737],[113.242597,29.268416],[113.241102,29.268735],[113.239424,29.268467],[113.237071,29.267415],[113.236125,29.266256],[113.235971,29.263111],[113.234707,29.262618],[113.233145,29.263234],[113.230926,29.26503],[113.220413,29.272687],[113.2175,29.27281],[113.211481,29.271746],[113.207024,29.270398],[113.202838,29.269452],[113.19926,29.269441],[113.195295,29.271495],[113.194514,29.273778],[113.191649,29.2761],[113.19053,29.278244],[113.190637,29.279413],[113.191987,29.280124],[113.194157,29.280594],[113.194861,29.282195],[113.192489,29.284288],[113.193067,29.287942],[113.193106,29.289699],[113.192132,29.29089],[113.189633,29.290935],[113.183846,29.289648],[113.178377,29.286744],[113.177181,29.285737],[113.177152,29.284058],[113.17801,29.281478],[113.177798,29.279576],[113.176949,29.278714],[113.1742,29.27858],[113.17175,29.277231],[113.168741,29.276481],[113.166031,29.278871],[113.162674,29.281422],[113.158951,29.282446],[113.157851,29.282172],[113.155314,29.280236],[113.154697,29.278781],[113.155575,29.276789],[113.159288,29.275037],[113.159587,29.273202],[113.157639,29.27192],[113.154591,29.26948],[113.1538,29.267588],[113.155054,29.263721],[113.156018,29.261946],[113.157976,29.260155],[113.160697,29.258493],[113.162722,29.255896],[113.162558,29.248171],[113.164275,29.242422],[113.16414,29.240155],[113.162336,29.237843],[113.160263,29.237882],[113.158874,29.239298],[113.154379,29.239673],[113.152363,29.242786],[113.150385,29.243771],[113.148051,29.24381],[113.142939,29.242288],[113.137721,29.240183],[113.135657,29.241168],[113.133949,29.243105],[113.129397,29.252963],[113.12521,29.260614],[113.124149,29.261364],[113.120667,29.262596],[113.120031,29.263631],[113.120214,29.265019],[113.121738,29.265876],[113.122027,29.2677],[113.120667,29.270431],[113.119191,29.27192],[113.115459,29.272569],[113.113809,29.273694],[113.110231,29.278479],[113.110086,29.279503],[113.111022,29.280298],[113.114523,29.279945],[113.116192,29.280214],[113.117214,29.281366],[113.117783,29.28436],[113.117079,29.286643],[113.111967,29.294091],[113.109845,29.296687],[113.108523,29.297073],[113.106517,29.296961],[113.104906,29.296178],[113.103469,29.294807],[113.102061,29.291316],[113.101202,29.290376],[113.098868,29.290415],[113.089772,29.291064],[113.0882,29.29211],[113.087313,29.293666],[113.085962,29.301337],[113.084718,29.305824],[113.08304,29.309734],[113.08085,29.31299],[113.078371,29.315228],[113.073915,29.318159],[113.071851,29.321107],[113.072729,29.32495],[113.076375,29.334185],[113.074735,29.338531],[113.075198,29.341797],[113.078246,29.347473],[113.086425,29.35547],[113.088972,29.362672],[113.090882,29.371216],[113.092618,29.373827],[113.093293,29.3766],[113.093496,29.386383],[113.094749,29.390084],[113.095463,29.391314],[113.098376,29.393511],[113.103238,29.395886],[113.113009,29.399397],[113.122027,29.404282],[113.126522,29.407943],[113.131818,29.413084],[113.133949,29.414884],[113.138772,29.419422],[113.143325,29.422266],[113.14617,29.424731],[113.14864,29.428017],[113.149045,29.432627],[113.149527,29.440773],[113.150212,29.444159],[113.148611,29.450265],[113.148726,29.451863],[113.145341,29.449316],[113.141376,29.450846],[113.140286,29.451785],[113.140884,29.442986],[113.141116,29.442287],[113.140151,29.43851],[113.13692,29.432995],[113.134084,29.429766],[113.132155,29.428525],[113.126098,29.423971],[113.123995,29.422116],[113.120204,29.41926],[113.11652,29.416169],[113.105996,29.410446],[113.105196,29.409608],[113.103643,29.405992],[113.101463,29.404606],[113.099553,29.404075],[113.095309,29.404382],[113.093476,29.403382],[113.091962,29.40379],[113.089859,29.402951],[113.087351,29.40147],[113.087101,29.400235],[113.08631,29.400526],[113.083426,29.399095],[113.075805,29.394271],[113.073462,29.393186],[113.063787,29.387524],[113.059707,29.386294],[113.058453,29.386148],[113.050534,29.388262],[113.045181,29.388703],[113.029082,29.38417],[113.027491,29.382554],[113.025552,29.37991],[113.02479,29.37684],[113.024944,29.372725],[113.026536,29.358534],[113.025996,29.354844],[113.025021,29.353211],[113.022176,29.351606],[113.018607,29.350007],[113.011296,29.349067],[113.005431,29.349134],[113.003097,29.349984],[113.001727,29.352053],[113.001882,29.360273],[113.000946,29.372401],[113.000242,29.373251],[112.999605,29.375806],[112.997541,29.378702],[112.997329,29.379938],[112.99702,29.388362],[112.995921,29.391867],[112.992458,29.395607],[112.987365,29.399978],[112.974401,29.410609],[112.965161,29.419143],[112.95757,29.427866],[112.952766,29.432856],[112.938703,29.441388],[112.903409,29.461807],[112.895461,29.467851],[112.887697,29.470465],[112.881388,29.471705],[112.870933,29.474766],[112.864692,29.477346],[112.85604,29.481591],[112.852442,29.484696],[112.848497,29.488907],[112.84541,29.491297],[112.837433,29.496815],[112.831405,29.503571],[112.824277,29.509814],[112.817486,29.510897],[112.814486,29.510473],[112.809181,29.509027],[112.800954,29.505001],[112.788193,29.497127],[112.784334,29.494123],[112.782617,29.491549],[112.779878,29.480485],[112.777216,29.470359],[112.776618,29.464868],[112.777187,29.462388],[112.776801,29.460807],[112.77302,29.455617],[112.772596,29.453059],[112.772702,29.451606],[112.773435,29.450148],[112.775817,29.448103],[112.779859,29.446042],[112.781894,29.44612],[112.788858,29.451154],[112.792176,29.452221],[112.79397,29.452305],[112.796883,29.45126],[112.797366,29.449913],[112.798533,29.444315],[112.798639,29.442751],[112.800124,29.440611],[112.803635,29.439779],[112.806085,29.435622],[112.80732,29.431073],[112.80921,29.430313],[112.812152,29.429944],[112.815875,29.430755],[112.819888,29.43494],[112.822145,29.436426],[112.823168,29.436543],[112.82581,29.439298],[112.826611,29.440633],[112.827383,29.443092],[112.827344,29.445779],[112.827817,29.446533],[112.828858,29.446394],[112.83399,29.444522],[112.838215,29.443578],[112.837964,29.441231],[112.836681,29.439365],[112.834289,29.434538],[112.833016,29.42805],[112.836778,29.416169],[112.842198,29.400431],[112.844185,29.392599],[112.844234,29.388178],[112.843317,29.38214],[112.840028,29.36851],[112.829842,29.347031],[112.826958,29.341579],[112.823901,29.333089],[112.820476,29.325694],[112.818567,29.322232],[112.816271,29.315855],[112.815644,29.310529],[112.814805,29.307849],[112.813435,29.304778],[112.811062,29.298047],[112.810474,29.295367],[112.810281,29.291926],[112.810532,29.289111],[112.809895,29.286196],[112.808921,29.283862],[112.806616,29.276447],[112.806452,29.272032],[112.805555,29.266715],[112.804339,29.262932],[112.804349,29.26193],[112.806056,29.258107],[112.80595,29.25172],[112.797857,29.239259],[112.796536,29.233089],[112.794983,29.223935],[112.793276,29.217546],[112.792359,29.214635],[112.791636,29.211207],[112.790257,29.2075],[112.789205,29.201609],[112.788279,29.197952],[112.7869,29.194367],[112.785974,29.190536],[112.784633,29.186666],[112.783022,29.183916],[112.78336,29.182818],[112.784662,29.183412],[112.787874,29.185747],[112.79098,29.188688],[112.793855,29.190934],[112.795099,29.191119],[112.799044,29.190464],[112.810387,29.185512],[112.813059,29.182891],[112.812673,29.180504],[112.813464,29.178656],[112.806471,29.171295],[112.801214,29.164785],[112.798504,29.159805],[112.801754,29.157283],[112.802873,29.157278],[112.8046,29.155188],[112.807821,29.15353],[112.812885,29.152381],[112.873431,29.161284],[112.881601,29.162768],[112.885035,29.161648],[112.887851,29.159816],[112.894738,29.157564],[112.898567,29.156017],[112.901085,29.154622],[112.912399,29.15228],[112.924659,29.149434],[112.925315,29.148588],[112.925344,29.141639],[112.926511,29.133738],[112.926192,29.129047],[112.926887,29.120242],[112.92706,29.109043],[112.928121,29.10489],[112.929887,29.096991],[112.935558,29.083676],[112.937748,29.078119],[112.939185,29.073241],[112.939031,29.06553],[112.941153,29.063175],[112.943468,29.062227],[112.94938,29.060786],[112.943767,29.051431],[112.939021,29.044275],[112.947278,29.039232],[112.949525,29.037151],[112.954743,29.03599],[112.956528,29.039086],[112.965768,29.056159],[112.966694,29.061033],[112.976282,29.059507],[112.980053,29.057965],[112.98286,29.056103],[112.984249,29.053972],[112.984548,29.049721],[112.985416,29.044824],[112.985436,29.040012],[112.986622,29.034599],[112.986873,29.03121],[112.987876,29.027003],[112.991811,29.02132],[112.993673,29.019861],[112.995091,29.019413],[112.99811,29.017511],[112.999856,29.016804],[113.003463,29.017617],[113.007621,29.01925],[113.010254,29.0193],[113.014459,29.018335],[113.01799,29.015592],[113.020141,29.015334],[113.022118,29.016102],[113.026121,29.016327],[113.027761,29.016136],[113.030857,29.014475],[113.031976,29.014576],[113.033066,29.016568],[113.034059,29.016955],[113.035352,29.016529],[113.037763,29.013163],[113.044158,29.006923],[113.04766,29.005549],[113.051778,29.005829],[113.053669,29.005565],[113.055251,29.005885],[113.057787,29.008253],[113.060614,29.009011],[113.065871,29.007086],[113.067964,29.007108],[113.070066,29.007529],[113.072545,29.007428],[113.075063,29.006239],[113.077301,29.00363],[113.077918,29.001458],[113.080503,28.999141],[113.082278,28.997227],[113.090824,28.991991],[113.092907,28.990908],[113.097209,28.989477],[113.101444,28.987418],[113.106266,28.983809],[113.109459,28.982715],[113.116115,28.982165],[113.124226,28.975132],[113.128065,28.972354],[113.131451,28.969514],[113.136708,28.96655],[113.13856,28.966601],[113.140489,28.967549],[113.144347,28.968492],[113.147164,28.968139],[113.148495,28.966494],[113.149315,28.963379],[113.150337,28.961515],[113.153665,28.958843],[113.156028,28.958489],[113.158777,28.959438],[113.161594,28.959084],[113.164294,28.957602],[113.166079,28.956968],[113.167998,28.956788],[113.170111,28.957114],[113.174027,28.959348],[113.17557,28.961206],[113.178203,28.963558],[113.180711,28.965012],[113.183026,28.965506],[113.185196,28.964984],[113.187434,28.962486],[113.187675,28.960117],[113.187347,28.958147],[113.186113,28.953633],[113.186045,28.952224],[113.187897,28.951028],[113.189942,28.951691],[113.193096,28.955003],[113.195093,28.956289],[113.197466,28.956726],[113.200408,28.95575],[113.202452,28.954498],[113.206417,28.952612],[113.209484,28.95214],[113.211596,28.953375],[113.213487,28.956244],[113.215214,28.958208],[113.217789,28.959662],[113.219593,28.9601],[113.225168,28.96092],[113.227608,28.961807],[113.22947,28.963659],[113.232817,28.965899],[113.236685,28.968874],[113.24061,28.970939],[113.242279,28.972511],[113.243321,28.974543],[113.243456,28.97612],[113.241508,28.982226],[113.241508,28.98533],[113.242356,28.986795],[113.247748,28.988518],[113.251481,28.98946],[113.255899,28.987468],[113.259554,28.986037],[113.26322,28.986694],[113.267917,28.989326],[113.271216,28.991744],[113.272817,28.992244],[113.276724,28.991436],[113.288019,28.985583],[113.289813,28.984898],[113.291742,28.984724],[113.293536,28.985448],[113.297143,28.986172],[113.300163,28.985936],[113.303384,28.986149],[113.305323,28.987895],[113.308043,28.991217],[113.310628,28.993636],[113.312509,28.994472],[113.314168,28.993849],[113.321036,28.990325],[113.326408,28.987148],[113.328337,28.985279],[113.329939,28.982793],[113.330238,28.980588],[113.329842,28.9785],[113.329958,28.975845],[113.33154,28.973757],[113.332774,28.972848],[113.33508,28.972163],[113.339642,28.971753],[113.345034,28.971736],[113.360949,28.97433],[113.36338,28.973533],[113.364721,28.971439],[113.368299,28.967813],[113.370537,28.966056],[113.373103,28.964743],[113.378302,28.963592],[113.381253,28.963693],[113.384475,28.964299],[113.386115,28.961302],[113.387195,28.958023],[113.389114,28.957338],[113.391169,28.957103],[113.393812,28.95731],[113.395471,28.95804],[113.397342,28.959606],[113.399676,28.962929],[113.401673,28.96371],[113.40584,28.962671],[113.407374,28.962997],[113.409766,28.964226],[113.414154,28.967645],[113.416103,28.970962],[113.417511,28.972421],[113.419903,28.972691],[113.425478,28.972825],[113.430735,28.974537],[113.439281,28.978202],[113.441143,28.977568],[113.442532,28.974447],[113.443024,28.972191],[113.444885,28.970934],[113.451213,28.970827],[113.457434,28.97191],[113.46109,28.973061],[113.462691,28.973162],[113.465189,28.972522],[113.466704,28.97076],[113.467263,28.969284],[113.467437,28.965388],[113.468768,28.963401],[113.470938,28.962935],[113.473369,28.9628],[113.47496,28.961711],[113.475394,28.959511],[113.476282,28.958371],[113.48178,28.958545],[113.484654,28.959314],[113.491908,28.961672],[113.4962,28.962026],[113.50245,28.960673],[113.50519,28.960476],[113.507495,28.959775],[113.509212,28.957613],[113.510775,28.954386],[113.513456,28.954077],[113.515125,28.955357],[113.518086,28.956968],[113.526892,28.963036],[113.530423,28.964355],[113.534889,28.964428],[113.538216,28.964226],[113.545123,28.962812],[113.547814,28.96335],[113.553138,28.965444],[113.556099,28.966831],[113.558935,28.970193],[113.559909,28.971821],[113.561211,28.975362],[113.561761,28.978971],[113.561588,28.980896],[113.562562,28.983141],[113.564173,28.984314],[113.566873,28.984853],[113.571484,28.984252],[113.575236,28.982698],[113.577214,28.980762],[113.577908,28.979516],[113.577513,28.978101],[113.573635,28.974133],[113.570085,28.970827],[113.569237,28.969087],[113.570124,28.967953],[113.571648,28.967431],[113.574677,28.967459],[113.579287,28.968211],[113.58166,28.96893],[113.583213,28.970384],[113.58329,28.972359],[113.580763,28.977742],[113.581554,28.9796],[113.582654,28.980885],[113.585055,28.980812],[113.586367,28.979561],[113.587689,28.976053],[113.588055,28.974352],[113.588345,28.970569],[113.589869,28.969373],[113.591913,28.969413],[113.596553,28.971299],[113.598675,28.971736],[113.601627,28.971315],[113.606613,28.970041],[113.608407,28.969239],[113.609883,28.969676],[113.611369,28.971534],[113.611774,28.973112],[113.611754,28.979319],[113.611976,28.984903],[113.611648,28.988462],[113.611812,28.991503],[113.61242,28.993361],[113.612092,28.995734],[113.612391,28.997311],[113.616616,29.003416],[113.620474,29.006424],[113.621902,29.008057],[113.622432,29.010458],[113.621612,29.013628],[113.621525,29.015065],[113.622085,29.01649],[113.623628,29.018173],[113.62766,29.020703],[113.629908,29.022773],[113.635444,29.025455],[113.643112,29.024995],[113.645418,29.024417],[113.647414,29.021814],[113.648688,29.019222],[113.649642,29.018666],[113.651234,29.018852],[113.6546,29.021791],[113.657089,29.028378],[113.660696,29.031418],[113.670294,29.035098],[113.674615,29.037056],[113.676843,29.038508],[113.681184,29.039423],[113.686575,29.038116],[113.698642,29.033684],[113.706011,29.033202],[113.711452,29.035199],[113.715792,29.041257],[113.723576,29.056187],[113.725843,29.058946],[113.727984,29.060685],[113.731399,29.060528],[113.736057,29.060937],[113.737147,29.061453],[113.734196,29.064482],[113.732402,29.069629],[113.732595,29.071458],[113.731862,29.073482],[113.728081,29.078102],[113.726229,29.083647],[113.726402,29.087426],[113.727135,29.089994],[113.728688,29.093689],[113.731485,29.099648],[113.732846,29.101733],[113.732903,29.103516],[113.732093,29.10508],[113.730434,29.105691],[113.727164,29.105764],[113.722756,29.104716],[113.717789,29.100528],[113.713988,29.097798],[113.710622,29.094317],[113.709522,29.092624],[113.70824,29.086798],[113.707159,29.083782],[113.706349,29.082885],[113.701362,29.079891],[113.696318,29.077648],[113.693839,29.077362],[113.68891,29.078495],[113.686421,29.08067],[113.685621,29.082296],[113.685428,29.086832],[113.687038,29.092304],[113.688148,29.094687],[113.688562,29.099671],[113.68864,29.104542],[113.689633,29.106874],[113.690086,29.109447],[113.690578,29.114542],[113.689093,29.11744],[113.685804,29.121178],[113.684588,29.121946],[113.684203,29.124653],[113.684675,29.12717],[113.685457,29.129103],[113.684724,29.13107],[113.682997,29.132197],[113.676399,29.134455],[113.672609,29.136187],[113.670332,29.138888],[113.667979,29.143757],[113.668114,29.146217],[113.669078,29.149025],[113.668799,29.150241],[113.670361,29.154348],[113.670409,29.155513],[113.669339,29.156628],[113.664815,29.158219],[113.663146,29.159575],[113.662182,29.164466],[113.662008,29.167284],[113.663059,29.169497],[113.664487,29.171586],[113.669975,29.17767],[113.671924,29.179463],[113.676911,29.181938],[113.680325,29.182437],[113.681531,29.183613],[113.68345,29.186212],[113.685813,29.188862],[113.691678,29.19682],[113.69379,29.201822],[113.693626,29.207388],[113.69298,29.211476],[113.692035,29.219641],[113.693086,29.224092],[113.692961,29.226276],[113.690086,29.230805],[113.688099,29.23211],[113.68427,29.233397],[113.681868,29.233968],[113.676534,29.233073],[113.675628,29.232418],[113.672435,29.231415],[113.667612,29.232317],[113.66578,29.232244],[113.664043,29.231074],[113.662953,29.229607],[113.662384,29.225889],[113.661429,29.224825],[113.66005,29.224506],[113.655083,29.224786],[113.651591,29.226124],[113.649372,29.228633],[113.646459,29.231393],[113.645524,29.233364],[113.642784,29.237955],[113.640132,29.240994],[113.63828,29.244874],[113.637711,29.247757],[113.636833,29.249207],[113.635251,29.250617],[113.632126,29.251317],[113.628374,29.250595],[113.626541,29.250578],[113.620744,29.25111],[113.614783,29.250724],[113.609642,29.251524],[113.606835,29.253886],[113.606826,29.254832]]]]}}]}
