# Supplementary material for: The influence of extreme rainfall on crime: Spatiotemporal dynamics in Hunan Province, China
Source: PLoS One. 2026 Apr 22;21(4):e0345811. doi: 10.1371/journal.pone.0345811 (PMC13102242; doi:10.1371/journal.pone.0345811)
Supplement: S1 Data — S1 Raw Data. This is the original data1 required to replicate the manuscript’s results. S2 Raw Data. This is the original data1 required to replicate the manuscript’s results. (ZIP) [file pone.0345811.s001.zip › S1 Raw Data/S1_Hunan administrative boundary GeoJSON/430623.json]

{"type":"FeatureCollection","features":[{"type":"Feature","properties":{"adcode":430623,"name":"华容县","center":[112.559369,29.524107],"centroid":[112.641661,29.49116],"childrenNum":0,"level":"district","acroutes":[100000,430000,430600],"parent":{"adcode":430600}},"geometry":{"type":"MultiPolygon","coordinates":[[[[112.315733,29.524276],[112.316341,29.521109],[112.317478,29.51864],[112.320046,29.515987],[112.326204,29.512832],[112.331132,29.510585],[112.331504,29.508275],[112.330889,29.505323],[112.328865,29.498905],[112.32772,29.495813],[112.32664,29.491325],[112.326361,29.488081],[112.32443,29.480424],[112.32403,29.477281],[112.324194,29.474328],[112.325181,29.470328],[112.325854,29.466467],[112.327263,29.4528],[112.328271,29.450063],[112.330968,29.448805],[112.335238,29.445775],[112.338449,29.444511],[112.340681,29.444118],[112.341997,29.44441],[112.343635,29.447795],[112.347111,29.45078],[112.35098,29.453079],[112.357539,29.456357],[112.362925,29.458433],[112.366194,29.458421],[112.366222,29.455747],[112.36673,29.449237],[112.36678,29.44253],[112.367546,29.439875],[112.36894,29.438153],[112.37168,29.437334],[112.382559,29.43006],[112.386164,29.426865],[112.387501,29.424978],[112.388596,29.42259],[112.388846,29.420995],[112.387208,29.41264],[112.386621,29.406013],[112.387337,29.402531],[112.38851,29.400307],[112.392036,29.39645],[112.398824,29.390832],[112.406098,29.385538],[112.40888,29.382284],[112.411269,29.3806],[112.415496,29.378287],[112.423099,29.371727],[112.427756,29.368473],[112.433835,29.364761],[112.439944,29.360629],[112.44372,29.360578],[112.446803,29.359968],[112.45711,29.355855],[112.461144,29.354647],[112.464255,29.35349],[112.476808,29.347819],[112.481879,29.345238],[112.485748,29.342917],[112.488724,29.340654],[112.490977,29.337608],[112.491549,29.335033],[112.491864,29.329005],[112.494296,29.323867],[112.49529,29.320592],[112.496999,29.317037],[112.499596,29.31385],[112.502049,29.312216],[112.504738,29.311504],[112.50845,29.311408],[112.515431,29.31179],[112.519816,29.311726],[112.524207,29.311249],[112.527254,29.310588],[112.532404,29.308921],[112.537232,29.306651],[112.540823,29.304743],[112.547346,29.301779],[112.550221,29.301289],[112.553941,29.304183],[112.558018,29.3048],[112.560235,29.304603],[112.570642,29.301912],[112.57449,29.301792],[112.576535,29.302319],[112.579418,29.303668],[112.581263,29.30536],[112.58303,29.308101],[112.58592,29.31172],[112.590411,29.317857],[112.594009,29.321272],[112.601591,29.326747],[112.608049,29.331046],[112.61179,29.333278],[112.617097,29.335217],[112.622233,29.336266],[112.62862,29.336533],[112.632246,29.336495],[112.634435,29.335987],[112.641387,29.332184],[112.64467,29.329876],[112.649713,29.324852],[112.652574,29.321444],[112.655142,29.316865],[112.660828,29.305417],[112.663439,29.301391],[112.664769,29.300411],[112.666736,29.300252],[112.667773,29.300723],[112.671764,29.304196],[112.673645,29.306257],[112.674682,29.305608],[112.677708,29.299604],[112.680762,29.294966],[112.683616,29.293783],[112.685998,29.294725],[112.687557,29.295742],[112.689245,29.29573],[112.691047,29.293701],[112.696269,29.288707],[112.699874,29.287384],[112.698279,29.286003],[112.69471,29.281232],[112.693501,29.280106],[112.690518,29.278484],[112.686026,29.276823],[112.683301,29.274972],[112.682135,29.272236],[112.682793,29.269583],[112.68544,29.265886],[112.686742,29.262673],[112.68843,29.261171],[112.691276,29.261381],[112.693737,29.259453],[112.694674,29.257315],[112.693687,29.254],[112.692549,29.252695],[112.688565,29.250118],[112.681141,29.245797],[112.679103,29.244779],[112.679189,29.24385],[112.678252,29.239185],[112.678559,29.237918],[112.681628,29.237759],[112.682722,29.236887],[112.682886,29.235391],[112.6825,29.232304],[112.68167,29.23042],[112.678409,29.227594],[112.676378,29.224698],[112.67632,29.221598],[112.676814,29.220274],[112.679875,29.216213],[112.680948,29.214023],[112.680834,29.212011],[112.677565,29.205403],[112.677365,29.202194],[112.678423,29.195923],[112.682407,29.192242],[112.686699,29.193178],[112.690368,29.193076],[112.6932,29.192561],[112.696891,29.191032],[112.698121,29.190268],[112.706053,29.186314],[112.709601,29.185404],[112.711239,29.185353],[112.715838,29.187333],[112.719035,29.18483],[112.720995,29.18229],[112.723055,29.181169],[112.724578,29.177641],[112.727604,29.176953],[112.731445,29.175074],[112.732632,29.174234],[112.733283,29.171839],[112.73633,29.170629],[112.739949,29.170642],[112.740886,29.168871],[112.741945,29.168285],[112.744856,29.168801],[112.748582,29.168349],[112.754183,29.169782],[112.75728,29.170101],[112.7614,29.17161],[112.766428,29.17324],[112.77082,29.174272],[112.775597,29.176584],[112.779174,29.179997],[112.783022,29.183913],[112.784631,29.186664],[112.785976,29.190536],[112.786906,29.194369],[112.788279,29.197954],[112.789202,29.201608],[112.790253,29.207504],[112.791633,29.211203],[112.792356,29.214634],[112.793271,29.217549],[112.794981,29.223934],[112.79654,29.233094],[112.797856,29.239255],[112.805946,29.251722],[112.80606,29.258104],[112.804351,29.261935],[112.805559,29.266713],[112.806454,29.272033],[112.806618,29.276448],[112.808921,29.283866],[112.809894,29.286201],[112.810538,29.289114],[112.810287,29.291926],[112.810473,29.295367],[112.811067,29.298051],[112.813434,29.304775],[112.814801,29.307847],[112.815645,29.310531],[112.816274,29.315854],[112.81857,29.322232],[112.82048,29.325698],[112.823899,29.333087],[112.82696,29.341582],[112.829849,29.347031],[112.840027,29.368511],[112.843325,29.382138],[112.844233,29.388176],[112.844183,29.392599],[112.842195,29.400434],[112.836773,29.416173],[112.833018,29.428053],[112.833783,29.432595],[112.834291,29.434533],[112.83668,29.439367],[112.83796,29.441234],[112.838218,29.443578],[112.833984,29.444524],[112.828855,29.446392],[112.827818,29.446531],[112.827339,29.445782],[112.827382,29.443089],[112.826609,29.440631],[112.825808,29.439297],[112.823162,29.43654],[112.822146,29.436432],[112.819893,29.434939],[112.815881,29.430759],[112.812147,29.429946],[112.809214,29.430315],[112.809515,29.416414],[112.796647,29.379691],[112.795782,29.378535],[112.793679,29.376857],[112.790997,29.376151],[112.781563,29.376259],[112.777092,29.374079],[112.77612,29.372045],[112.776527,29.368358],[112.778795,29.364856],[112.78147,29.358277],[112.780862,29.350114],[112.779388,29.345428],[112.76705,29.332623],[112.759647,29.321895],[112.755442,29.317876],[112.750649,29.317234],[112.735207,29.314009],[112.728763,29.313157],[112.724972,29.313132],[112.722883,29.314175],[112.721117,29.320121],[112.723813,29.32786],[112.727912,29.33537],[112.728033,29.342319],[112.725988,29.34602],[112.722011,29.349466],[112.718921,29.353394],[112.716811,29.355155],[112.715044,29.361576],[112.715809,29.365657],[112.718463,29.370329],[112.719543,29.374066],[112.719071,29.377581],[112.71636,29.382056],[112.713864,29.384522],[112.709766,29.387458],[112.704365,29.388106],[112.703614,29.389002],[112.704287,29.393806],[112.703986,29.395802],[112.703164,29.397143],[112.700031,29.399691],[112.6984,29.400599],[112.695439,29.400854],[112.691448,29.400085],[112.688573,29.40004],[112.685197,29.400815],[112.683029,29.40276],[112.679625,29.406255],[112.677751,29.410111],[112.675927,29.412793],[112.668474,29.414909],[112.662874,29.415175],[112.656594,29.417285],[112.652223,29.422037],[112.650793,29.424337],[112.647653,29.426833],[112.646401,29.428098],[112.645114,29.430372],[112.639614,29.437499],[112.637403,29.439189],[112.634721,29.440059],[112.633441,29.441278],[112.63289,29.442523],[112.632053,29.44669],[112.631073,29.448341],[112.630787,29.450044],[112.630094,29.450952],[112.630251,29.452165],[112.632483,29.454],[112.632804,29.461983],[112.632511,29.462891],[112.630787,29.465425],[112.6296,29.466619],[112.631488,29.466803],[112.633112,29.466219],[112.63455,29.466302],[112.636896,29.46559],[112.639435,29.465508],[112.640608,29.465895],[112.641545,29.465203],[112.644713,29.465019],[112.646709,29.464047],[112.647767,29.460447],[112.648948,29.459297],[112.652331,29.457754],[112.655843,29.456884],[112.659548,29.451631],[112.666014,29.450628],[112.667022,29.450971],[112.66851,29.454083],[112.669132,29.454655],[112.669204,29.458941],[112.666478,29.464079],[112.666307,29.468169],[112.668217,29.471242],[112.672093,29.474125],[112.676249,29.475198],[112.678645,29.475173],[112.680419,29.476125],[112.681871,29.477643],[112.683187,29.479719],[112.68519,29.485268],[112.689045,29.490601],[112.692585,29.500479],[112.693587,29.50392],[112.694702,29.506021],[112.733533,29.515777],[112.754018,29.521617],[112.759962,29.524466],[112.760019,29.527163],[112.759376,29.529048],[112.758074,29.53106],[112.755806,29.533554],[112.753081,29.534792],[112.750993,29.536727],[112.748253,29.537],[112.745435,29.537616],[112.744534,29.538149],[112.743218,29.541328],[112.743032,29.544945],[112.744098,29.548422],[112.745035,29.549608],[112.74683,29.553657],[112.747352,29.556689],[112.748232,29.558161],[112.751637,29.5608],[112.753618,29.561575],[112.756329,29.562101],[112.758553,29.56212],[112.761457,29.562932],[112.762887,29.565375],[112.764139,29.568915],[112.767544,29.574649],[112.769096,29.580009],[112.769711,29.584183],[112.77087,29.586118],[112.773058,29.587221],[112.774281,29.586631],[112.777307,29.583536],[112.780898,29.583016],[112.783673,29.584234],[112.787435,29.58502],[112.791419,29.587646],[112.793686,29.589612],[112.795303,29.591477],[112.796597,29.593798],[112.798421,29.596354],[112.800002,29.599817],[112.800939,29.600603],[112.802849,29.601028],[112.804487,29.600883],[112.806947,29.602734],[112.808785,29.605854],[112.810187,29.607376],[112.810774,29.607192],[112.813549,29.60198],[112.816524,29.60009],[112.81847,29.599766],[112.822969,29.601688],[112.825765,29.603812],[112.827546,29.604472],[112.830035,29.604884],[112.83236,29.605696],[112.835443,29.606273],[112.839083,29.607922],[112.841744,29.609875],[112.844162,29.612583],[112.846708,29.618042],[112.847409,29.620318],[112.848875,29.627058],[112.849891,29.628529],[112.851214,29.629252],[112.852852,29.629334],[112.856035,29.630881],[112.857301,29.63206],[112.859704,29.63362],[112.863037,29.636422],[112.865834,29.637918],[112.868466,29.638616],[112.875003,29.637975],[112.87697,29.638343],[112.878437,29.639351],[112.88069,29.640169],[112.883515,29.640055],[112.884738,29.63963],[112.890138,29.640682],[112.892341,29.63892],[112.894444,29.636536],[112.897984,29.633487],[112.900638,29.631946],[112.907268,29.626158],[112.909536,29.624681],[112.912719,29.623191],[112.915851,29.621029],[112.921645,29.62657],[112.934942,29.638426],[112.945406,29.647497],[112.95067,29.649792],[112.95514,29.65253],[112.959997,29.654818],[112.965433,29.658919],[112.966727,29.660592],[112.970812,29.666544],[112.976205,29.672127],[112.996031,29.685479],[113.004958,29.69376],[113.010379,29.701826],[113.015229,29.710917],[113.020843,29.728634],[113.025042,29.748653],[113.030871,29.762299],[113.030971,29.76687],[113.02899,29.770453],[113.026122,29.772771],[113.022317,29.772821],[113.019091,29.772099],[113.011796,29.767674],[113.008405,29.76271],[113.003484,29.755239],[112.993149,29.746531],[112.97923,29.737608],[112.974924,29.732687],[112.972621,29.726968],[112.97182,29.723826],[112.969095,29.71817],[112.966291,29.714122],[112.964024,29.708927],[112.962929,29.706824],[112.960934,29.700666],[112.959382,29.69639],[112.95783,29.694178],[112.955805,29.692316],[112.948825,29.686809],[112.944812,29.68276],[112.942209,29.681804],[112.939448,29.681303],[112.936987,29.681385],[112.935163,29.68193],[112.933218,29.683223],[112.931551,29.684858],[112.928454,29.68852],[112.927009,29.692157],[112.927324,29.708414],[112.931272,29.726221],[112.93203,29.739914],[112.931094,29.746145],[112.930929,29.750179],[112.929906,29.75534],[112.928554,29.759209],[112.926874,29.763033],[112.925157,29.765502],[112.922725,29.767294],[112.910165,29.77505],[112.899744,29.78171],[112.889451,29.785729],[112.880675,29.786869],[112.870011,29.786001],[112.86165,29.78314],[112.84364,29.771093],[112.815423,29.746626],[112.801997,29.738596],[112.793944,29.735898],[112.794065,29.733929],[112.795017,29.732535],[112.79865,29.730173],[112.801025,29.728007],[112.802255,29.727475],[112.80508,29.727532],[112.806096,29.726081],[112.805409,29.724428],[112.803864,29.722509],[112.802384,29.721394],[112.7984,29.719057],[112.79752,29.7181],[112.79403,29.716783],[112.792485,29.715661],[112.791791,29.713729],[112.793672,29.709681],[112.794888,29.708167],[112.795632,29.706438],[112.796726,29.702345],[112.796419,29.700229],[112.795188,29.697669],[112.791805,29.696415],[112.788844,29.695838],[112.78574,29.694514],[112.78486,29.693557],[112.784645,29.689718],[112.785303,29.686556],[112.786362,29.684129],[112.788529,29.681221],[112.788572,29.679902],[112.786898,29.67861],[112.785582,29.678179],[112.779117,29.679725],[112.777672,29.679636],[112.774618,29.677913],[112.771449,29.676816],[112.769468,29.676791],[112.765956,29.675074],[112.764618,29.673838],[112.763667,29.672304],[112.76336,29.670302],[112.763824,29.664794],[112.763131,29.662684],[112.762108,29.660979],[112.759383,29.659249],[112.758174,29.658177],[112.754354,29.65755],[112.752552,29.6589],[112.751551,29.658456],[112.750535,29.656865],[112.748518,29.655122],[112.745621,29.653969],[112.743139,29.652169],[112.740128,29.649525],[112.735457,29.646267],[112.731817,29.645063],[112.730322,29.645602],[112.729428,29.647053],[112.72907,29.648663],[112.730472,29.652999],[112.730236,29.654203],[112.729342,29.654907],[112.727568,29.655338],[112.725458,29.655021],[112.722798,29.653569],[112.718964,29.652543],[112.717168,29.651592],[112.715352,29.649842],[112.714057,29.647161],[112.714143,29.645329],[112.714694,29.643313],[112.713914,29.637532],[112.713092,29.635655],[112.711861,29.63395],[112.709336,29.632213],[112.706812,29.63116],[112.705939,29.630425],[112.703958,29.626729],[112.698686,29.619976],[112.698007,29.61867],[112.698043,29.617237],[112.699337,29.613147],[112.699022,29.610744],[112.697349,29.609444],[112.695818,29.608835],[112.693322,29.608702],[112.6931,29.606926],[112.694109,29.601751],[112.691398,29.601504],[112.688995,29.602398],[112.688701,29.601542],[112.689967,29.598828],[112.689874,29.598029],[112.686942,29.592733],[112.682743,29.589581],[112.680819,29.588864],[112.678995,29.589517],[112.67735,29.592752],[112.67617,29.596323],[112.675097,29.59846],[112.673416,29.600033],[112.666965,29.599836],[112.663145,29.59943],[112.660263,29.599525],[112.659126,29.599024],[112.657316,29.597445],[112.656129,29.596944],[112.653447,29.594572],[112.650643,29.592492],[112.64894,29.59246],[112.647846,29.593792],[112.646802,29.597648],[112.644835,29.600946],[112.643683,29.602398],[112.641774,29.60581],[112.640179,29.60789],[112.635236,29.610198],[112.63284,29.611784],[112.630315,29.613882],[112.630988,29.614618],[112.629035,29.616076],[112.626553,29.616571],[112.624722,29.616546],[112.621067,29.614878],[112.617205,29.611841],[112.614208,29.609818],[112.609237,29.607541],[112.607735,29.608023],[112.607048,29.609691],[112.607163,29.612272],[112.605224,29.613565],[112.603844,29.613527],[112.601634,29.614364],[112.600067,29.615417],[112.596484,29.616451],[112.594009,29.617579],[112.589667,29.62023],[112.58411,29.62106],[112.576578,29.623362],[112.574983,29.623273],[112.57223,29.623869],[112.571672,29.622848],[112.569812,29.621625],[112.567566,29.62165],[112.565134,29.620781],[112.559512,29.615867],[112.555872,29.613718],[112.55153,29.610446],[112.550901,29.609234],[112.548154,29.606926],[112.546016,29.605728],[112.543827,29.603806],[112.543262,29.602595],[112.540787,29.600832],[112.537826,29.600813],[112.535222,29.599709],[112.534293,29.60061],[112.531474,29.601282],[112.525731,29.604123],[112.522391,29.605391],[112.514323,29.607452],[112.513543,29.608949],[112.512105,29.609272],[112.509967,29.608968],[112.505218,29.611004],[112.503215,29.613458],[112.502192,29.616539],[112.502042,29.619621],[112.50207,29.625758],[112.501169,29.627743],[112.499116,29.629246],[112.494582,29.630235],[112.487501,29.631293],[112.482558,29.632701],[112.482022,29.633481],[112.475148,29.63343],[112.468482,29.631344],[112.465879,29.631433],[112.462588,29.63369],[112.460879,29.634508],[112.456652,29.635947],[112.454141,29.635877],[112.450944,29.634932],[112.446066,29.632663],[112.44141,29.633132],[112.439629,29.633804],[112.438449,29.631388],[112.436546,29.629163],[112.433985,29.623894],[112.433077,29.622519],[112.430059,29.619259],[112.427298,29.61697],[112.426583,29.615594],[112.425724,29.611238],[112.425073,29.603673],[112.424809,29.598688],[112.423564,29.595707],[112.421075,29.592898],[112.414709,29.58471],[112.410518,29.58013],[112.407829,29.577834],[112.405468,29.576977],[112.402185,29.576406],[112.401334,29.575835],[112.399703,29.572106],[112.397272,29.564138],[112.395569,29.56259],[112.393724,29.562361],[112.392851,29.563262],[112.392301,29.566897],[112.391821,29.567855],[112.39072,29.567519],[112.388295,29.564144],[112.386443,29.562082],[112.382087,29.558478],[112.380849,29.557076],[112.379061,29.554005],[112.374805,29.548688],[112.370271,29.54221],[112.367281,29.541296],[112.360264,29.54221],[112.357046,29.542203],[112.353026,29.542889],[112.346331,29.544253],[112.336017,29.544926],[112.332069,29.544742],[112.329973,29.544336],[112.325904,29.543073],[112.323336,29.541689],[112.32006,29.54056],[112.318744,29.538663],[112.316641,29.532348],[112.315733,29.524276]]],[[[112.929363,29.774075],[112.93173,29.772391],[112.93791,29.766585],[112.939369,29.768313],[112.939598,29.78],[112.937674,29.784007],[112.933769,29.789287],[112.927582,29.794097],[112.919692,29.79968],[112.909185,29.802813],[112.901196,29.80318],[112.896046,29.801762],[112.891068,29.799338],[112.888858,29.799136],[112.886533,29.796427],[112.894194,29.794572],[112.898735,29.793262],[112.92103,29.78],[112.929363,29.774075]]]]}}]}
