# Supplementary material for: The influence of extreme rainfall on crime: Spatiotemporal dynamics in Hunan Province, China
Source: PLoS One. 2026 Apr 22;21(4):e0345811. doi: 10.1371/journal.pone.0345811 (PMC13102242; doi:10.1371/journal.pone.0345811)
Supplement: S1 Data — S1 Raw Data. This is the original data1 required to replicate the manuscript’s results. S2 Raw Data. This is the original data1 required to replicate the manuscript’s results. (ZIP) [file pone.0345811.s001.zip › S1 Raw Data/S1_Hunan administrative boundary GeoJSON/430624.json]

{"type":"FeatureCollection","features":[{"type":"Feature","properties":{"adcode":430624,"name":"湘阴县","center":[112.889748,28.677498],"centroid":[112.796636,28.700643],"childrenNum":0,"level":"district","acroutes":[100000,430000,430600],"parent":{"adcode":430600}},"geometry":{"type":"MultiPolygon","coordinates":[[[[112.978628,28.523437],[112.985146,28.525704],[112.989074,28.528868],[112.991916,28.532457],[112.994806,28.536734],[112.99546,28.540353],[112.99536,28.542896],[112.995713,28.544707],[112.996657,28.546243],[112.997527,28.548679],[112.997168,28.550597],[112.995766,28.554418],[112.99556,28.555881],[112.99624,28.557643],[112.997632,28.558956],[113.002209,28.566472],[113.003332,28.569198],[113.003427,28.571227],[113.001956,28.575672],[113.000691,28.578253],[112.997532,28.583685],[112.996905,28.586837],[112.997015,28.58842],[112.998365,28.59256],[113.000685,28.596655],[113.002272,28.598539],[113.004867,28.600267],[113.007994,28.601724],[113.009781,28.603046],[113.010715,28.604749],[113.011316,28.608317],[113.013689,28.612867],[113.014685,28.614232],[113.015429,28.61656],[113.015645,28.619498],[113.018297,28.632067],[113.019742,28.633833],[113.023691,28.636655],[113.026075,28.64041],[113.027873,28.640889],[113.03371,28.6413],[113.035883,28.642176],[113.037602,28.643497],[113.037897,28.644973],[113.037496,28.646434],[113.03631,28.647828],[113.034633,28.648936],[113.030172,28.650688],[113.021408,28.652884],[113.015745,28.653601],[113.011026,28.655062],[113.009665,28.656175],[113.008278,28.658865],[113.006581,28.660369],[113.005162,28.660911],[113.001181,28.661027],[112.998871,28.660374],[112.992264,28.659552],[112.989364,28.660079],[112.9862,28.661279],[112.976994,28.666635],[112.973508,28.667486],[112.970228,28.66795],[112.96784,28.668995],[112.96737,28.670679],[112.965572,28.674723],[112.964064,28.676963],[112.960051,28.678999],[112.958997,28.680963],[112.960864,28.684828],[112.960389,28.68657],[112.959213,28.687798],[112.953466,28.690265],[112.953044,28.692345],[112.954689,28.694009],[112.956988,28.695107],[112.969063,28.699614],[112.973097,28.700794],[112.977721,28.700688],[112.981908,28.70018],[112.984724,28.700784],[112.988294,28.703091],[112.992154,28.707545],[112.993298,28.708522],[112.995476,28.708774],[112.998022,28.706211],[113.001049,28.701341],[113.004798,28.700093],[113.006855,28.699953],[113.009781,28.701853],[113.013599,28.70535],[113.017965,28.709586],[113.022389,28.715123],[113.024161,28.717797],[113.025089,28.719843],[113.024672,28.721588],[113.023697,28.723102],[113.020327,28.729208],[113.015397,28.73705],[113.014864,28.738341],[113.014901,28.740149],[113.015756,28.743379],[113.015276,28.745404],[113.013377,28.74787],[113.011996,28.75033],[113.011295,28.754444],[113.011463,28.75586],[113.016821,28.768577],[113.019568,28.773981],[113.018556,28.77747],[113.022078,28.779152],[113.024741,28.781785],[113.025542,28.784221],[113.025258,28.785743],[113.022711,28.788705],[113.017975,28.791407],[113.011954,28.794373],[113.009359,28.796036],[113.007978,28.797485],[113.006596,28.799727],[113.004208,28.805689],[113.003042,28.805916],[112.998798,28.808936],[112.996704,28.810013],[112.994268,28.812352],[112.993018,28.81454],[112.991705,28.816134],[112.98919,28.817608],[112.983379,28.819352],[112.977716,28.820506],[112.9664,28.819888],[112.960363,28.821308],[112.956218,28.823728],[112.952068,28.827182],[112.939471,28.831892],[112.937225,28.83166],[112.928904,28.827854],[112.92593,28.827337],[112.918927,28.828351],[112.916728,28.830351],[112.912431,28.834746],[112.903825,28.835316],[112.897477,28.830863],[112.890569,28.830964],[112.891476,28.839132],[112.893907,28.855036],[112.894524,28.862999],[112.891835,28.872052],[112.879074,28.890703],[112.873543,28.900541],[112.872746,28.909152],[112.874333,28.918148],[112.879786,28.93002],[112.88546,28.941263],[112.894276,28.957619],[112.894102,28.96502],[112.886625,28.977064],[112.876089,28.984073],[112.874613,28.974585],[112.872419,28.962969],[112.864426,28.95278],[112.852683,28.942754],[112.847984,28.93554],[112.838124,28.929277],[112.826149,28.925657],[112.81931,28.923901],[112.811595,28.921565],[112.803285,28.917463],[112.797458,28.913684],[112.794426,28.913915],[112.788826,28.912979],[112.78416,28.911995],[112.781012,28.910827],[112.776134,28.908186],[112.773703,28.905324],[112.773202,28.902751],[112.770503,28.901936],[112.76611,28.899397],[112.762667,28.898286],[112.75481,28.896326],[112.75104,28.894927],[112.746706,28.892836],[112.742577,28.890075],[112.737367,28.887072],[112.735,28.886194],[112.727006,28.884166],[112.722903,28.88349],[112.716792,28.883408],[112.708898,28.882452],[112.703393,28.881298],[112.698922,28.880801],[112.693084,28.880733],[112.687506,28.88028],[112.685191,28.879763],[112.680519,28.874795],[112.677424,28.871241],[112.675161,28.866485],[112.671634,28.86169],[112.669583,28.857648],[112.669219,28.856455],[112.668365,28.850448],[112.665892,28.847425],[112.662221,28.844025],[112.659843,28.840861],[112.659374,28.838702],[112.659348,28.836664],[112.659896,28.834621],[112.661594,28.832182],[112.66394,28.829438],[112.663529,28.82497],[112.664942,28.821038],[112.667236,28.818642],[112.670331,28.817043],[112.671919,28.81482],[112.672973,28.811501],[112.673421,28.805718],[112.673152,28.804544],[112.671903,28.802423],[112.671834,28.800375],[112.672757,28.799007],[112.675235,28.797833],[112.675488,28.797229],[112.673917,28.793117],[112.671692,28.791581],[112.661931,28.788986],[112.659501,28.788855],[112.655994,28.79115],[112.653616,28.791701],[112.650916,28.790938],[112.649988,28.788981],[112.647889,28.788343],[112.644467,28.7893],[112.641783,28.789459],[112.639832,28.788826],[112.639289,28.787459],[112.637359,28.786333],[112.634322,28.785221],[112.630573,28.784506],[112.628664,28.782124],[112.626202,28.780756],[112.622737,28.779529],[112.620285,28.779176],[112.61913,28.778557],[112.618424,28.77574],[112.61854,28.772806],[112.617485,28.770032],[112.613979,28.766025],[112.608147,28.760525],[112.606101,28.758016],[112.604466,28.754115],[112.603686,28.750451],[112.603781,28.746908],[112.605004,28.742591],[112.604408,28.741455],[112.60212,28.741614],[112.600707,28.743272],[112.59914,28.744176],[112.589712,28.742175],[112.586179,28.740357],[112.583469,28.740788],[112.580585,28.739695],[112.573909,28.735445],[112.572259,28.733908],[112.569095,28.731645],[112.567476,28.730862],[112.562815,28.729972],[112.560553,28.731321],[112.55809,28.731413],[112.555327,28.730156],[112.552253,28.7296],[112.552005,28.727642],[112.55404,28.723745],[112.555659,28.721279],[112.555828,28.719654],[112.555027,28.718097],[112.552453,28.714857],[112.548224,28.712347],[112.544354,28.711482],[112.539925,28.710897],[112.534546,28.709581],[112.529025,28.705969],[112.52641,28.702535],[112.525081,28.693472],[112.525677,28.682647],[112.525313,28.678375],[112.522466,28.669305],[112.521121,28.665483],[112.518279,28.661647],[112.514087,28.658303],[112.510601,28.654805],[112.514899,28.652343],[112.518437,28.652081],[112.521232,28.649125],[112.524886,28.647194],[112.526763,28.646764],[112.528103,28.645017],[112.528197,28.642776],[112.52901,28.642254],[112.532247,28.641663],[112.533771,28.640415],[112.540932,28.639437],[112.544117,28.639432],[112.547017,28.640342],[112.549469,28.641513],[112.552585,28.644102],[112.55499,28.643565],[112.55655,28.640362],[112.561976,28.635092],[112.562583,28.63378],[112.562757,28.631782],[112.56368,28.629367],[112.564813,28.628191],[112.570698,28.625906],[112.574073,28.623806],[112.57673,28.624266],[112.578892,28.628031],[112.580532,28.629734],[112.582093,28.629947],[112.587556,28.62955],[112.589037,28.628892],[112.588726,28.627402],[112.585009,28.620921],[112.584808,28.618559],[112.585104,28.614711],[112.585515,28.613724],[112.588542,28.610611],[112.588231,28.609072],[112.58504,28.605238],[112.586738,28.60351],[112.590161,28.6017],[112.590245,28.600654],[112.587371,28.597745],[112.585921,28.594976],[112.583279,28.59332],[112.583132,28.59086],[112.581455,28.589229],[112.578787,28.588391],[112.574389,28.585104],[112.572596,28.582843],[112.569775,28.579933],[112.56697,28.576001],[112.563743,28.570936],[112.562825,28.568554],[112.561987,28.565377],[112.562472,28.563576],[112.568014,28.560709],[112.57508,28.558651],[112.579504,28.557803],[112.582531,28.556883],[112.585884,28.555062],[112.589217,28.551265],[112.590424,28.548398],[112.591126,28.545017],[112.591922,28.542939],[112.593425,28.541322],[112.594838,28.540832],[112.601571,28.539907],[112.606749,28.540372],[112.609745,28.540808],[112.612929,28.541646],[112.618656,28.54353],[112.621582,28.544305],[112.629344,28.547182],[112.63119,28.548393],[112.632824,28.550054],[112.634654,28.554641],[112.635466,28.556137],[112.635456,28.559028],[112.636405,28.559629],[112.640771,28.560748],[112.642047,28.561271],[112.643413,28.56284],[112.645327,28.564016],[112.647763,28.5639],[112.648818,28.564268],[112.650863,28.567343],[112.658699,28.580519],[112.662886,28.582974],[112.667115,28.584295],[112.668365,28.584247],[112.672309,28.582393],[112.673854,28.581323],[112.675135,28.581216],[112.67687,28.582649],[112.678283,28.586063],[112.681679,28.592584],[112.682385,28.595353],[112.684004,28.59638],[112.689335,28.595934],[112.69425,28.596854],[112.697603,28.599018],[112.700361,28.599797],[112.705355,28.59956],[112.707364,28.598742],[112.709868,28.596515],[112.711318,28.595629],[112.713148,28.595314],[112.71551,28.59559],[112.717509,28.596181],[112.718954,28.595832],[112.719718,28.594501],[112.719613,28.589684],[112.718353,28.588943],[112.713881,28.588667],[112.713206,28.587166],[112.715674,28.58065],[112.716465,28.579187],[112.717868,28.578674],[112.719745,28.579129],[112.72477,28.581749],[112.726215,28.581691],[112.729879,28.57774],[112.731809,28.575357],[112.733897,28.571101],[112.736112,28.568244],[112.736276,28.567401],[112.735384,28.565924],[112.73307,28.565154],[112.73212,28.564389],[112.731303,28.562297],[112.727844,28.558781],[112.726542,28.557198],[112.724844,28.556408],[112.720246,28.554956],[112.718569,28.555086],[112.715985,28.556006],[112.713971,28.555779],[112.712858,28.555038],[112.710791,28.552834],[112.709394,28.552171],[112.707332,28.552025],[112.705523,28.552331],[112.701748,28.552408],[112.700372,28.551788],[112.697999,28.549129],[112.692889,28.547371],[112.68827,28.544295],[112.685929,28.541016],[112.685713,28.538803],[112.686193,28.536827],[112.687458,28.534051],[112.687516,28.532583],[112.686467,28.529924],[112.685391,28.525423],[112.688233,28.524237],[112.695927,28.52179],[112.700451,28.519697],[112.707622,28.514227],[112.710997,28.51213],[112.714556,28.510647],[112.719766,28.510555],[112.722096,28.509925],[112.724522,28.508433],[112.727649,28.507788],[112.731656,28.507435],[112.741659,28.509019],[112.746895,28.510463],[112.745524,28.514295],[112.745551,28.516001],[112.746178,28.516674],[112.753872,28.517987],[112.754794,28.524203],[112.757731,28.52974],[112.766711,28.538546],[112.772686,28.546412],[112.776825,28.549071],[112.787951,28.554074],[112.79643,28.55853],[112.806074,28.559881],[112.807989,28.5599],[112.808774,28.559058],[112.808031,28.55758],[112.805595,28.554747],[112.803021,28.551318],[112.799752,28.54801],[112.796936,28.544819],[112.790994,28.539302],[112.789702,28.537456],[112.788811,28.53501],[112.789138,28.532326],[112.78899,28.530055],[112.789406,28.527972],[112.792043,28.52303],[112.794896,28.520463],[112.798951,28.518869],[112.802911,28.518627],[112.808579,28.51931],[112.81131,28.520356],[112.812439,28.521436],[112.814416,28.525748],[112.815592,28.527797],[112.818904,28.528563],[112.821261,28.528587],[112.823122,28.527981],[112.823971,28.526974],[112.824361,28.522856],[112.822463,28.51759],[112.82231,28.515608],[112.822542,28.512789],[112.824161,28.51117],[112.82627,28.510967],[112.829576,28.511732],[112.832318,28.512042],[112.836294,28.510783],[112.841446,28.510502],[112.845358,28.510647],[112.852609,28.512522],[112.855451,28.51179],[112.860914,28.508089],[112.863661,28.507721],[112.864768,28.506606],[112.865006,28.50367],[112.867194,28.502115],[112.870083,28.501073],[112.872388,28.500641],[112.873527,28.501669],[112.873943,28.50399],[112.873717,28.505734],[112.872314,28.510129],[112.871117,28.512992],[112.870474,28.516994],[112.871465,28.51915],[112.873943,28.520022],[112.876944,28.519881],[112.879744,28.520366],[112.882053,28.52022],[112.885112,28.520647],[112.887706,28.522255],[112.889156,28.523796],[112.891318,28.524779],[112.893322,28.523219],[112.894561,28.521088],[112.895995,28.519465],[112.898711,28.517522],[112.902043,28.516708],[112.904031,28.516674],[112.9101,28.517309],[112.912341,28.517163],[112.915843,28.518442],[112.917925,28.519654],[112.921253,28.520313],[112.923367,28.519833],[112.926721,28.518462],[112.928983,28.517076],[112.932416,28.514353],[112.937051,28.509213],[112.939808,28.508515],[112.945261,28.511912],[112.947539,28.514029],[112.950534,28.515255],[112.955337,28.515938],[112.957368,28.517435],[112.961238,28.51946],[112.965646,28.521155],[112.972839,28.520463],[112.974442,28.520652],[112.978628,28.523437]]]]}}]}
