# Supplementary material for: The influence of extreme rainfall on crime: Spatiotemporal dynamics in Hunan Province, China
Source: PLoS One. 2026 Apr 22;21(4):e0345811. doi: 10.1371/journal.pone.0345811 (PMC13102242; doi:10.1371/journal.pone.0345811)
Supplement: S1 Data — S1 Raw Data. This is the original data1 required to replicate the manuscript’s results. S2 Raw Data. This is the original data1 required to replicate the manuscript’s results. (ZIP) [file pone.0345811.s001.zip › S1 Raw Data/S1_Hunan administrative boundary GeoJSON/430626.json]

{"type":"FeatureCollection","features":[{"type":"Feature","properties":{"adcode":430626,"name":"平江县","center":[113.593751,28.701523],"centroid":[113.714385,28.756033],"childrenNum":0,"level":"district","acroutes":[100000,430000,430600],"parent":{"adcode":430600}},"geometry":{"type":"MultiPolygon","coordinates":[[[[113.942055,29.047329],[113.937448,29.047213],[113.93337,29.045973],[113.930508,29.044392],[113.928626,29.042778],[113.926165,29.041347],[113.921793,29.039153],[113.918117,29.038329],[113.914853,29.036284],[113.913157,29.032557],[113.911677,29.030745],[113.909707,29.030104],[113.902913,29.031208],[113.897826,29.029539],[113.895355,29.029491],[113.894061,29.02992],[113.888356,29.032823],[113.883435,29.033695],[113.881485,29.033573],[113.877897,29.035501],[113.876583,29.038206],[113.878064,29.042839],[113.877319,29.044971],[113.875368,29.047921],[113.874868,29.05017],[113.874878,29.053133],[113.876113,29.056996],[113.87772,29.058617],[113.880818,29.062759],[113.882406,29.064318],[113.881838,29.065449],[113.880151,29.065551],[113.877417,29.065224],[113.870937,29.065926],[113.868633,29.065797],[113.864546,29.064475],[113.860036,29.061314],[113.857792,29.060054],[113.85489,29.05893],[113.852596,29.058699],[113.849263,29.059162],[113.847332,29.059993],[113.844695,29.063896],[113.842333,29.065224],[113.836598,29.066982],[113.83156,29.069339],[113.83153,29.071729],[113.832942,29.074284],[113.834363,29.076123],[113.835579,29.082048],[113.83702,29.086815],[113.837039,29.089451],[113.836118,29.091773],[113.83305,29.094013],[113.831207,29.096315],[113.830226,29.098235],[113.827168,29.102443],[113.825443,29.103403],[113.820316,29.104112],[113.815973,29.105317],[113.814179,29.104581],[113.806798,29.102457],[113.798525,29.100373],[113.794731,29.097895],[113.792496,29.09703],[113.790682,29.097309],[113.788506,29.098855],[113.784428,29.097466],[113.780635,29.094633],[113.779066,29.094613],[113.775576,29.095212],[113.773175,29.094129],[113.768322,29.090806],[113.76646,29.089246],[113.76596,29.087707],[113.766362,29.084145],[113.76545,29.079923],[113.764362,29.078227],[113.761,29.075094],[113.754736,29.068249],[113.752971,29.06611],[113.749423,29.060919],[113.747413,29.059359],[113.745041,29.058379],[113.741247,29.058126],[113.74015,29.058726],[113.73715,29.061458],[113.736052,29.06094],[113.731396,29.060531],[113.727984,29.060688],[113.725838,29.058944],[113.723573,29.056185],[113.7158,29.041258],[113.711447,29.035201],[113.706007,29.033198],[113.698635,29.033682],[113.686568,29.038111],[113.681186,29.039426],[113.676844,29.038513],[113.674619,29.037054],[113.670296,29.035099],[113.660699,29.03142],[113.657091,29.02838],[113.654601,29.021791],[113.651239,29.018854],[113.649651,29.01867],[113.64869,29.019222],[113.647416,29.021811],[113.645416,29.024415],[113.643113,29.024994],[113.635447,29.025457],[113.629899,29.022772],[113.627664,29.020708],[113.623635,29.018172],[113.622086,29.016489],[113.621517,29.015065],[113.621606,29.013627],[113.622429,29.010458],[113.6219,29.008059],[113.620478,29.006423],[113.616616,29.003411],[113.612391,28.99731],[113.612087,28.995736],[113.61242,28.993364],[113.611813,28.991503],[113.611646,28.988463],[113.611979,28.984904],[113.611754,28.979321],[113.611774,28.97311],[113.611372,28.971535],[113.609882,28.969681],[113.608411,28.969238],[113.606608,28.970042],[113.601628,28.971317],[113.598677,28.971733],[113.59656,28.971297],[113.591913,28.969415],[113.589865,28.969374],[113.588345,28.970574],[113.588061,28.974351],[113.587688,28.976049],[113.586365,28.97956],[113.585061,28.980814],[113.58265,28.980889],[113.581552,28.979601],[113.580768,28.977746],[113.583287,28.97236],[113.583208,28.970383],[113.58166,28.968931],[113.579287,28.968215],[113.57467,28.967465],[113.571651,28.967431],[113.570122,28.967956],[113.56923,28.969088],[113.570083,28.970826],[113.573631,28.974133],[113.577513,28.978101],[113.577905,28.979512],[113.577209,28.98076],[113.575239,28.982696],[113.571475,28.98425],[113.566867,28.984857],[113.564181,28.984311],[113.562564,28.983139],[113.561584,28.980896],[113.56176,28.978973],[113.561211,28.975367],[113.559908,28.971822],[113.558937,28.970192],[113.556094,28.966831],[113.553134,28.965447],[113.547811,28.963354],[113.545125,28.962808],[113.538214,28.964226],[113.534891,28.964431],[113.530421,28.964356],[113.526892,28.963033],[113.518089,28.956971],[113.515129,28.955355],[113.513462,28.95408],[113.510776,28.95438],[113.509208,28.957612],[113.507493,28.959774],[113.505189,28.960476],[113.502444,28.960674],[113.4962,28.962024],[113.491906,28.96167],[113.484652,28.95931],[113.48178,28.958547],[113.476281,28.958369],[113.475389,28.959508],[113.474957,28.96171],[113.473369,28.962801],[113.470938,28.962931],[113.468772,28.963401],[113.467439,28.965386],[113.467262,28.969285],[113.466704,28.970758],[113.465184,28.972524],[113.462684,28.973165],[113.461096,28.973063],[113.45743,28.97191],[113.451215,28.970826],[113.444883,28.970935],[113.44303,28.97219],[113.44253,28.974453],[113.441138,28.977569],[113.439285,28.978203],[113.430737,28.974535],[113.425473,28.972824],[113.419896,28.972688],[113.417514,28.972422],[113.416102,28.970963],[113.414151,28.967642],[113.40977,28.964226],[113.407378,28.962999],[113.405839,28.962672],[113.401673,28.963708],[113.399673,28.962931],[113.39734,28.95961],[113.395477,28.958042],[113.393811,28.957312],[113.391164,28.957101],[113.389115,28.95734],[113.387194,28.958022],[113.388076,28.956494],[113.391527,28.952982],[113.395075,28.946695],[113.395712,28.944322],[113.39582,28.941955],[113.395546,28.939984],[113.391556,28.935797],[113.38839,28.933458],[113.388331,28.93107],[113.39039,28.927271],[113.396683,28.921862],[113.402418,28.918002],[113.404064,28.913868],[113.404466,28.910866],[113.403496,28.907933],[113.401349,28.904222],[113.399859,28.901063],[113.400035,28.899262],[113.402819,28.893264],[113.405368,28.891443],[113.413691,28.889416],[113.416445,28.888495],[113.420023,28.886837],[113.424248,28.885179],[113.431581,28.88191],[113.438021,28.877181],[113.440246,28.875243],[113.442785,28.872295],[113.445108,28.865505],[113.447128,28.860912],[113.446657,28.858659],[113.445628,28.857199],[113.442854,28.854509],[113.440668,28.853001],[113.438305,28.853759],[113.435825,28.856878],[113.432041,28.863109],[113.429973,28.862734],[113.428052,28.861615],[113.423219,28.856741],[113.421464,28.853868],[113.418239,28.850107],[113.416308,28.848708],[113.414455,28.849056],[113.412603,28.851103],[113.411014,28.851731],[113.40877,28.8518],[113.401437,28.848059],[113.39634,28.844755],[113.387057,28.835881],[113.376989,28.827689],[113.373323,28.82663],[113.371598,28.827429],[113.370196,28.828904],[113.367138,28.833819],[113.360589,28.843103],[113.356139,28.850796],[113.353267,28.852953],[113.350767,28.853861],[113.348434,28.852912],[113.345601,28.850435],[113.341533,28.845595],[113.33921,28.843404],[113.335661,28.840871],[113.328182,28.837902],[113.326643,28.837683],[113.323526,28.838598],[113.321663,28.839697],[113.318585,28.840202],[113.315497,28.840414],[113.311576,28.840407],[113.305469,28.839438],[113.303891,28.838659],[113.302469,28.838728],[113.297107,28.841103],[113.292608,28.841902],[113.289481,28.841424],[113.287912,28.840468],[113.286442,28.838892],[113.285452,28.837205],[113.28505,28.835335],[113.28505,28.833137],[113.285462,28.831054],[113.287559,28.828064],[113.291961,28.823019],[113.292657,28.821701],[113.292539,28.819543],[113.291814,28.817672],[113.289451,28.813767],[113.288383,28.811418],[113.286952,28.809697],[113.282482,28.807239],[113.281462,28.806139],[113.277512,28.799631],[113.275424,28.796668],[113.273708,28.791682],[113.27065,28.785692],[113.269915,28.782619],[113.268376,28.781041],[113.266141,28.781],[113.261014,28.78294],[113.259112,28.78393],[113.256426,28.785822],[113.254779,28.786334],[113.251554,28.785781],[113.249427,28.784941],[113.247564,28.783732],[113.243947,28.782851],[113.234821,28.781451],[113.230674,28.781451],[113.226616,28.782004],[113.222823,28.783438],[113.220097,28.786901],[113.21699,28.789619],[113.21202,28.792044],[113.21001,28.794387],[113.208344,28.797378],[113.206844,28.800567],[113.205864,28.803346],[113.204256,28.80504],[113.201737,28.805996],[113.198482,28.807833],[113.194973,28.808188],[113.19266,28.809362],[113.188395,28.810366],[113.18716,28.810196],[113.185533,28.808413],[113.183406,28.804098],[113.18173,28.799365],[113.182602,28.796401],[113.182279,28.793267],[113.183347,28.790139],[113.183524,28.787625],[113.182828,28.785542],[113.1817,28.784436],[113.179171,28.783049],[113.177338,28.781212],[113.176926,28.779566],[113.178622,28.775658],[113.178622,28.774347],[113.177818,28.771594],[113.178632,28.770843],[113.180955,28.769948],[113.181965,28.768493],[113.183033,28.768302],[113.184808,28.769094],[113.186121,28.76867],[113.186847,28.766088],[113.186288,28.762563],[113.18519,28.761299],[113.185151,28.760336],[113.187023,28.758109],[113.18716,28.756681],[113.188444,28.755882],[113.189846,28.75569],[113.190405,28.754447],[113.188592,28.752069],[113.189572,28.748387],[113.189768,28.745572],[113.190581,28.744752],[113.192356,28.744397],[113.19265,28.742886],[113.19213,28.741383],[113.192464,28.739839],[113.196061,28.740413],[113.196649,28.739736],[113.19461,28.737864],[113.191474,28.736368],[113.18915,28.734181],[113.188592,28.732685],[113.190327,28.729657],[113.192709,28.728222],[113.19264,28.727211],[113.190356,28.725024],[113.190895,28.72132],[113.190915,28.719187],[113.190042,28.717773],[113.189944,28.716365],[113.191179,28.714697],[113.190699,28.713481],[113.189572,28.712476],[113.188631,28.709359],[113.187758,28.708033],[113.185925,28.706468],[113.18619,28.705696],[113.188003,28.704698],[113.18867,28.703645],[113.188239,28.702168],[113.190052,28.700412],[113.189337,28.698833],[113.187876,28.697862],[113.188376,28.695162],[113.18717,28.691983],[113.184965,28.689679],[113.184533,28.688319],[113.184916,28.687122],[113.184651,28.685174],[113.186209,28.683116],[113.187562,28.682439],[113.190797,28.682077],[113.192954,28.681065],[113.194679,28.68071],[113.196718,28.681195],[113.198639,28.679452],[113.200394,28.678344],[113.203207,28.677421],[113.20853,28.677373],[113.214814,28.678597],[113.215569,28.677934],[113.214755,28.676074],[113.215304,28.675418],[113.216911,28.675062],[113.219097,28.672279],[113.221382,28.671267],[113.221754,28.669592],[113.226302,28.665961],[113.229841,28.665408],[113.230851,28.662214],[113.232125,28.661756],[113.235164,28.661462],[113.238252,28.660874],[113.243594,28.656183],[113.245094,28.650096],[113.246222,28.648045],[113.248104,28.645501],[113.24777,28.644085],[113.246094,28.641971],[113.245957,28.640604],[113.247515,28.638128],[113.251005,28.634085],[113.251819,28.629694],[113.256338,28.627936],[113.258877,28.627621],[113.260955,28.628128],[113.262367,28.628921],[113.263396,28.630467],[113.264651,28.631336],[113.268689,28.631171],[113.273747,28.631589],[113.27562,28.632512],[113.276492,28.633524],[113.277218,28.635412],[113.27859,28.63758],[113.283619,28.638702],[113.287138,28.638169],[113.289118,28.63758],[113.292961,28.635925],[113.297235,28.634715],[113.304508,28.634113],[113.309998,28.633162],[113.315252,28.63044],[113.316536,28.628627],[113.315085,28.624741],[113.315634,28.62102],[113.316193,28.619474],[113.318036,28.616895],[113.32032,28.61578],[113.323486,28.615411],[113.325182,28.615855],[113.33222,28.618982],[113.33422,28.619228],[113.340484,28.618858],[113.343298,28.618345],[113.347287,28.616868],[113.349228,28.616594],[113.352963,28.617757],[113.3586,28.622402],[113.359795,28.625473],[113.36009,28.631466],[113.361344,28.633264],[113.363962,28.635132],[113.365442,28.637225],[113.369628,28.640029],[113.371637,28.640952],[113.375813,28.643339],[113.381146,28.644892],[113.384763,28.644564],[113.397408,28.639304],[113.400702,28.636206],[113.403329,28.634503],[113.406986,28.633128],[113.409701,28.632457],[113.411828,28.632252],[113.413896,28.632498],[113.417082,28.633278],[113.421219,28.634598],[113.424513,28.636055],[113.425317,28.635959],[113.426503,28.634735],[113.426444,28.632026],[113.425326,28.628216],[113.424385,28.622812],[113.423003,28.619926],[113.419308,28.620035],[113.418347,28.61957],[113.41771,28.617032],[113.41817,28.61381],[113.420788,28.609534],[113.420719,28.608658],[113.418376,28.606872],[113.416926,28.604663],[113.41519,28.595959],[113.414583,28.590903],[113.414916,28.588302],[113.415671,28.587652],[113.418641,28.588952],[113.419857,28.588617],[113.420994,28.587119],[113.42217,28.583622],[113.424317,28.578722],[113.425493,28.57866],[113.426366,28.581712],[113.426787,28.58577],[113.429159,28.589041],[113.430404,28.590294],[113.433659,28.590485],[113.442001,28.590369],[113.442912,28.591026],[113.445187,28.593818],[113.4465,28.593948],[113.449461,28.590978],[113.452911,28.590629],[113.454362,28.59104],[113.456901,28.593859],[113.459048,28.596808],[113.460508,28.597458],[113.462733,28.596514],[113.467047,28.592278],[113.469791,28.590109],[113.472389,28.587221],[113.473693,28.58536],[113.474761,28.582746],[113.47434,28.58072],[113.474585,28.57918],[113.475859,28.57788],[113.47879,28.576217],[113.486015,28.573158],[113.491348,28.570448],[113.495161,28.567874],[113.497219,28.565835],[113.49965,28.561954],[113.500935,28.559175],[113.501552,28.555013],[113.501787,28.551762],[113.502523,28.548113],[113.503797,28.543301],[113.505424,28.539323],[113.507365,28.536947],[113.51112,28.536338],[113.515403,28.537016],[113.517756,28.536324],[113.521618,28.533723],[113.524784,28.530341],[113.528206,28.52828],[113.530441,28.528499],[113.535156,28.527787],[113.537773,28.527609],[113.541165,28.526862],[113.543557,28.52587],[113.548497,28.524959],[113.550507,28.525561],[113.552016,28.526499],[113.554114,28.530635],[113.55682,28.532737],[113.558016,28.533168],[113.562584,28.532566],[113.564034,28.532949],[113.566946,28.533052],[113.569651,28.534236],[113.573278,28.535215],[113.575925,28.536379],[113.578444,28.535339],[113.582003,28.532032],[113.585532,28.526185],[113.588286,28.523459],[113.594707,28.51629],[113.598128,28.511983],[113.607254,28.50308],[113.613734,28.497314],[113.615322,28.495752],[113.619429,28.492958],[113.624301,28.491006],[113.625821,28.489636],[113.629026,28.484547],[113.629644,28.482766],[113.631928,28.4823],[113.63582,28.482608],[113.638358,28.480567],[113.640613,28.477608],[113.641936,28.476457],[113.64376,28.475697],[113.646103,28.473799],[113.649749,28.470024],[113.652915,28.46414],[113.654219,28.462338],[113.656317,28.460831],[113.659081,28.459337],[113.661101,28.457001],[113.661424,28.454459],[113.65667,28.449937],[113.656444,28.448662],[113.658003,28.447312],[113.659777,28.44673],[113.663679,28.446401],[113.665786,28.445771],[113.669972,28.445051],[113.673138,28.443975],[113.676952,28.442029],[113.682421,28.438692],[113.684617,28.437589],[113.691234,28.432675],[113.692665,28.431421],[113.696077,28.427789],[113.699655,28.425562],[113.703399,28.422553],[113.704664,28.422183],[113.71381,28.423574],[113.71775,28.424019],[113.719632,28.425109],[113.721671,28.431736],[113.72722,28.438884],[113.729719,28.441303],[113.731974,28.442358],[113.740355,28.444448],[113.746394,28.446929],[113.750344,28.44832],[113.756246,28.449498],[113.761676,28.451382],[113.763735,28.451512],[113.768411,28.450464],[113.770361,28.450423],[113.77389,28.45104],[113.776753,28.45193],[113.779733,28.453287],[113.784958,28.457556],[113.787418,28.458022],[113.789663,28.457974],[113.797838,28.456781],[113.801299,28.456768],[113.803514,28.457151],[113.806396,28.458645],[113.81515,28.464852],[113.817542,28.466873],[113.823227,28.480594],[113.824894,28.484108],[113.827844,28.485574],[113.832991,28.489047],[113.833157,28.492307],[113.832275,28.495136],[113.832138,28.497006],[113.832452,28.498868],[113.835118,28.503087],[113.836716,28.506888],[113.83847,28.509942],[113.840617,28.514832],[113.843284,28.52196],[113.844421,28.523898],[113.846166,28.525431],[113.851792,28.529574],[113.855782,28.53184],[113.858458,28.53223],[113.860585,28.531059],[113.862124,28.529396],[113.868702,28.524021],[113.873437,28.521049],[113.876485,28.518906],[113.88024,28.516968],[113.885651,28.515167],[113.888572,28.515099],[113.889533,28.515626],[113.895375,28.522213],[113.8976,28.524877],[113.900051,28.527225],[113.901668,28.528293],[113.903207,28.528608],[113.906972,28.527574],[113.911118,28.526089],[113.913765,28.525527],[113.917853,28.525445],[113.927763,28.528896],[113.932527,28.530799],[113.935439,28.531395],[113.938409,28.528328],[113.93984,28.526541],[113.941252,28.526363],[113.944839,28.528903],[113.948015,28.532093],[113.951005,28.536413],[113.953211,28.538098],[113.959485,28.541438],[113.962455,28.542335],[113.963572,28.543787],[113.966003,28.550119],[113.97063,28.558771],[113.974306,28.563973],[113.976845,28.564664],[113.979041,28.564213],[113.983511,28.562878],[113.987412,28.562837],[113.990285,28.563179],[113.993353,28.564794],[113.995764,28.564897],[114.002018,28.56218],[114.006018,28.558935],[114.010919,28.556731],[114.013546,28.554596],[114.014566,28.552035],[114.015056,28.54569],[114.017624,28.543602],[114.019585,28.542897],[114.025437,28.542808],[114.0273,28.543691],[114.030319,28.546422],[114.03225,28.547654],[114.037279,28.550187],[114.040053,28.551029],[114.043062,28.550037],[114.051728,28.544375],[114.053287,28.54417],[114.057296,28.545313],[114.062285,28.546121],[114.065961,28.547716],[114.068441,28.550961],[114.069922,28.551892],[114.073892,28.555205],[114.075901,28.555403],[114.081557,28.554787],[114.086763,28.555882],[114.086184,28.558333],[114.088243,28.56001],[114.092115,28.560907],[114.094693,28.562255],[114.095654,28.563987],[114.095664,28.567703],[114.094801,28.570099],[114.096389,28.572179],[114.100692,28.575882],[114.102025,28.578352],[114.10277,28.581172],[114.104564,28.583136],[114.106554,28.584183],[114.110819,28.585654],[114.114504,28.585394],[114.117484,28.586051],[114.1187,28.586865],[114.12215,28.590732],[114.123562,28.593099],[114.124866,28.597232],[114.126905,28.600338],[114.129208,28.602651],[114.13213,28.607194],[114.129561,28.615712],[114.127611,28.616895],[114.124621,28.617846],[114.123376,28.618858],[114.122768,28.620117],[114.122288,28.623264],[114.122709,28.625781],[114.123591,28.627396],[114.125199,28.628155],[114.127385,28.630405],[114.127611,28.632471],[114.128297,28.63494],[114.131365,28.638175],[114.132326,28.639496],[114.132816,28.641848],[114.1296,28.64589],[114.129493,28.649269],[114.129924,28.650992],[114.131914,28.652661],[114.13261,28.653933],[114.132424,28.658337],[114.129934,28.660833],[114.129404,28.662269],[114.130473,28.665312],[114.132629,28.668184],[114.133188,28.670201],[114.13311,28.671691],[114.130424,28.674187],[114.126562,28.677134],[114.125121,28.678672],[114.123866,28.680607],[114.123327,28.682207],[114.123846,28.687649],[114.122395,28.689467],[114.123827,28.694232],[114.125415,28.697623],[114.128228,28.701027],[114.131267,28.700767],[114.134678,28.702749],[114.137276,28.70305],[114.139991,28.702955],[114.14153,28.705087],[114.142207,28.713228],[114.142638,28.715176],[114.143775,28.716905],[114.147559,28.720425],[114.149343,28.72376],[114.14948,28.728284],[114.148794,28.73114],[114.147412,28.732794],[114.146618,28.734564],[114.146736,28.735944],[114.147559,28.737605],[114.150951,28.740837],[114.15197,28.742456],[114.152117,28.746754],[114.154048,28.753012],[114.157126,28.76145],[114.156028,28.766484],[114.153774,28.770761],[114.151362,28.772687],[114.1485,28.773247],[114.143412,28.775556],[114.13905,28.777919],[114.137462,28.77975],[114.13955,28.784456],[114.139981,28.786123],[114.140266,28.789162],[114.140962,28.790541],[114.142814,28.792385],[114.146951,28.794824],[114.148873,28.796558],[114.151166,28.800014],[114.15199,28.801619],[114.15248,28.804029],[114.15248,28.805805],[114.154548,28.815214],[114.154597,28.816942],[114.153931,28.818478],[114.152411,28.820363],[114.151941,28.821837],[114.15296,28.823797],[114.153637,28.82661],[114.153931,28.829361],[114.153313,28.832106],[114.152372,28.834563],[114.151127,28.835983],[114.14951,28.835055],[114.148559,28.833335],[114.146069,28.830447],[114.142913,28.828009],[114.138001,28.826316],[114.134433,28.826978],[114.132188,28.829593],[114.129336,28.835014],[114.128797,28.836782],[114.129061,28.841656],[114.126581,28.842899],[114.124885,28.843274],[114.119053,28.8418],[114.113318,28.839397],[114.109681,28.838393],[114.105986,28.837676],[114.097457,28.833751],[114.094615,28.83298],[114.092389,28.833703],[114.08589,28.833922],[114.08043,28.833239],[114.076519,28.834516],[114.074205,28.836659],[114.071235,28.840578],[114.070549,28.842523],[114.069922,28.845841],[114.069196,28.847028],[114.067304,28.847131],[114.063226,28.845882],[114.061001,28.846653],[114.06007,28.848011],[114.059648,28.849732],[114.059884,28.852196],[114.060452,28.8541],[114.061727,28.855424],[114.062295,28.856694],[114.061021,28.859199],[114.058786,28.861806],[114.057031,28.86631],[114.056394,28.870535],[114.056561,28.872439],[114.05757,28.87497],[114.06006,28.879065],[114.061982,28.880976],[114.065942,28.883425],[114.066824,28.884531],[114.067118,28.887506],[114.064991,28.895843],[114.062854,28.899998],[114.060148,28.902373],[114.055227,28.905006],[114.05214,28.907087],[114.048669,28.908137],[114.044366,28.907912],[114.042092,28.907435],[114.040602,28.906548],[114.034946,28.900183],[114.030584,28.89411],[114.029711,28.892261],[114.028348,28.891156],[114.026751,28.893599],[114.026594,28.896],[114.025878,28.900633],[114.023957,28.907708],[114.022555,28.910102],[114.019428,28.914188],[114.016134,28.917115],[114.014625,28.917845],[114.012664,28.917995],[114.010449,28.917558],[114.00543,28.917804],[114.004969,28.918309],[114.004508,28.920853],[114.003959,28.92648],[114.005175,28.92841],[114.0084,28.93935],[114.008665,28.942712],[114.009439,28.944301],[114.009645,28.947091],[114.00939,28.951339],[114.008841,28.954633],[114.008008,28.955771],[114.007057,28.95556],[114.006038,28.956569],[114.00193,28.953698],[113.999813,28.952505],[113.997862,28.951816],[113.993412,28.95183],[113.990255,28.951325],[113.987285,28.95005],[113.982962,28.947268],[113.979119,28.94319],[113.975983,28.938559],[113.974924,28.93757],[113.973767,28.937898],[113.97016,28.941662],[113.966729,28.944281],[113.963661,28.954612],[113.963631,28.956146],[113.962621,28.959494],[113.961886,28.960838],[113.959485,28.966742],[113.959102,28.970165],[113.957975,28.971331],[113.956652,28.97489],[113.955681,28.978394],[113.955564,28.982218],[113.95674,28.986159],[113.959132,28.99018],[113.959426,28.991803],[113.961651,28.997685],[113.961377,28.999417],[113.956083,29.003397],[113.955005,29.006035],[113.953632,29.008577],[113.951946,29.011024],[113.947976,29.013804],[113.946231,29.017941],[113.946075,29.020476],[113.946525,29.027161],[113.948192,29.031556],[113.948172,29.032823],[113.946947,29.038342],[113.947408,29.040264],[113.945986,29.044774],[113.943261,29.047301],[113.942055,29.047329]]]]}}]}
