# Supplementary material for: The influence of extreme rainfall on crime: Spatiotemporal dynamics in Hunan Province, China
Source: PLoS One. 2026 Apr 22;21(4):e0345811. doi: 10.1371/journal.pone.0345811 (PMC13102242; doi:10.1371/journal.pone.0345811)
Supplement: S1 Data — S1 Raw Data. This is the original data1 required to replicate the manuscript’s results. S2 Raw Data. This is the original data1 required to replicate the manuscript’s results. (ZIP) [file pone.0345811.s001.zip › S1 Raw Data/S1_Hunan administrative boundary GeoJSON/430681.json]

{"type":"FeatureCollection","features":[{"type":"Feature","properties":{"adcode":430681,"name":"汨罗市","center":[113.079419,28.803149],"centroid":[113.114949,28.798883],"childrenNum":0,"level":"district","acroutes":[100000,430000,430600],"parent":{"adcode":430600}},"geometry":{"type":"MultiPolygon","coordinates":[[[[113.233609,28.661614],[113.230852,28.662215],[113.229841,28.665408],[113.226309,28.665955],[113.221754,28.669587],[113.221386,28.67127],[113.2191,28.67228],[113.216912,28.675064],[113.215303,28.675419],[113.214758,28.676074],[113.215568,28.677932],[113.214821,28.678593],[113.208526,28.677373],[113.203207,28.677421],[113.200398,28.67834],[113.19864,28.679447],[113.196722,28.681196],[113.194677,28.680709],[113.192954,28.68107],[113.190794,28.682074],[113.187566,28.682441],[113.186211,28.683114],[113.184654,28.68517],[113.184913,28.687124],[113.184539,28.688662],[113.184964,28.689678],[113.187164,28.691987],[113.188382,28.695161],[113.187894,28.698088],[113.189341,28.698833],[113.190053,28.700408],[113.188244,28.702163],[113.188675,28.703648],[113.187997,28.7047],[113.186188,28.705697],[113.185929,28.706467],[113.187756,28.708035],[113.188629,28.709358],[113.189565,28.712477],[113.190697,28.71348],[113.191179,28.7147],[113.189938,28.716365],[113.190048,28.717771],[113.190909,28.71919],[113.190892,28.721323],[113.190358,28.725025],[113.192638,28.727212],[113.192707,28.728222],[113.190323,28.729658],[113.188589,28.73268],[113.188755,28.733714],[113.191478,28.73637],[113.193747,28.737301],[113.196647,28.739735],[113.196061,28.740414],[113.192466,28.739837],[113.192133,28.741381],[113.19265,28.742883],[113.192357,28.744397],[113.190582,28.744751],[113.189766,28.745575],[113.189577,28.748386],[113.188594,28.752069],[113.190404,28.754448],[113.189847,28.755692],[113.188439,28.755878],[113.187158,28.756677],[113.187021,28.758107],[113.185148,28.760341],[113.185188,28.761297],[113.186291,28.762564],[113.186848,28.76609],[113.186119,28.768667],[113.184809,28.769094],[113.183034,28.768301],[113.18196,28.768493],[113.180955,28.769947],[113.178635,28.770842],[113.177819,28.771592],[113.178623,28.774343],[113.178623,28.775659],[113.176929,28.779563],[113.177336,28.781215],[113.179169,28.783046],[113.181702,28.78444],[113.182828,28.785545],[113.183523,28.787623],[113.18335,28.790139],[113.182282,28.793268],[113.182604,28.796403],[113.18173,28.799363],[113.183408,28.804095],[113.185533,28.808412],[113.187164,28.81019],[113.188393,28.810364],[113.192655,28.809361],[113.19497,28.808184],[113.198485,28.80783],[113.201736,28.805993],[113.204258,28.805038],[113.20586,28.80335],[113.206848,28.800564],[113.208348,28.797376],[113.210013,28.794391],[113.212024,28.792043],[113.216986,28.789617],[113.220099,28.786902],[113.222822,28.783437],[113.226619,28.782007],[113.229043,28.781563],[113.234815,28.781449],[113.243942,28.782854],[113.247561,28.783731],[113.249428,28.784938],[113.251553,28.785779],[113.254775,28.786332],[113.256424,28.785821],[113.259112,28.783929],[113.261019,28.782944],[113.266142,28.781004],[113.268371,28.78104],[113.269916,28.782614],[113.270645,28.785695],[113.273707,28.791683],[113.275424,28.796667],[113.277509,28.799633],[113.281455,28.806137],[113.282484,28.807241],[113.286952,28.809697],[113.288388,28.811421],[113.289445,28.813768],[113.291812,28.817671],[113.292541,28.819538],[113.292656,28.821699],[113.291961,28.82302],[113.287561,28.828069],[113.285459,28.831053],[113.285051,28.833136],[113.285051,28.835333],[113.285447,28.837206],[113.286441,28.838887],[113.287911,28.840465],[113.289485,28.84142],[113.292604,28.8419],[113.297107,28.841102],[113.298767,28.840525],[113.302466,28.838731],[113.303891,28.838658],[113.30547,28.839433],[113.311576,28.840411],[113.315499,28.840417],[113.318578,28.840201],[113.321662,28.839697],[113.323529,28.838598],[113.326642,28.83768],[113.328182,28.837902],[113.335654,28.840867],[113.339204,28.843401],[113.34153,28.845591],[113.345603,28.850435],[113.348435,28.852908],[113.350767,28.853862],[113.353265,28.85295],[113.356143,28.850795],[113.360589,28.8431],[113.367142,28.83382],[113.370192,28.828904],[113.371605,28.827427],[113.373323,28.826628],[113.376993,28.827685],[113.387056,28.835885],[113.396344,28.844757],[113.401439,28.848058],[113.408768,28.851798],[113.411014,28.851732],[113.412605,28.851101],[113.414449,28.849061],[113.41631,28.848707],[113.41824,28.850111],[113.421468,28.853868],[113.42322,28.856737],[113.42805,28.861616],[113.429974,28.862733],[113.432042,28.863111],[113.435827,28.856881],[113.438309,28.85376],[113.440669,28.853004],[113.442858,28.85451],[113.445626,28.857199],[113.44666,28.858664],[113.447126,28.860914],[113.445109,28.865505],[113.442789,28.872292],[113.44025,28.875245],[113.438022,28.877183],[113.431583,28.881911],[113.424248,28.885175],[113.420026,28.886837],[113.416442,28.888499],[113.413691,28.889417],[113.405368,28.891439],[113.402823,28.893263],[113.400037,28.899256],[113.399854,28.901068],[113.401347,28.904218],[113.403495,28.907937],[113.404466,28.910864],[113.40407,28.913863],[113.402421,28.918002],[113.396677,28.921859],[113.390388,28.927269],[113.388331,28.931071],[113.388395,28.933458],[113.391554,28.935797],[113.39554,28.939983],[113.395821,28.94195],[113.395707,28.944319],[113.395075,28.946699],[113.391531,28.952978],[113.388073,28.956491],[113.387194,28.958026],[113.38612,28.9613],[113.384477,28.964298],[113.381255,28.963692],[113.378297,28.963596],[113.373099,28.964747],[113.370537,28.966054],[113.368303,28.967811],[113.364718,28.971438],[113.36338,28.97353],[113.360945,28.974328],[113.357596,28.973836],[113.345034,28.971732],[113.339641,28.97175],[113.335074,28.972163],[113.332771,28.972847],[113.331542,28.973752],[113.329951,28.97585],[113.329842,28.9785],[113.330238,28.980586],[113.329934,28.982792],[113.328337,28.98528],[113.326413,28.98715],[113.321036,28.990327],[113.314167,28.993845],[113.312507,28.994474],[113.310628,28.993635],[113.308044,28.991214],[113.305321,28.987893],[113.30338,28.986149],[113.300163,28.985933],[113.297148,28.986173],[113.293535,28.985447],[113.291737,28.984722],[113.289807,28.984896],[113.288015,28.985585],[113.276728,28.991436],[113.272822,28.992245],[113.271214,28.991747],[113.267917,28.989326],[113.263219,28.986694],[113.259554,28.986035],[113.255901,28.987468],[113.251484,28.989458],[113.24775,28.988516],[113.242351,28.986796],[113.241513,28.985328],[113.241501,28.982229],[113.243454,28.97612],[113.243322,28.974543],[113.242282,28.972511],[113.240611,28.97094],[113.236688,28.968872],[113.232816,28.965898],[113.229468,28.963662],[113.227607,28.961809],[113.225171,28.960916],[113.219594,28.960101],[113.21779,28.959663],[113.215217,28.958206],[113.213483,28.956239],[113.211599,28.953373],[113.209485,28.952144],[113.206418,28.952612],[113.202449,28.954495],[113.199002,28.956377],[113.197469,28.956725],[113.195091,28.956287],[113.193098,28.955004],[113.189944,28.951694],[113.187894,28.951029],[113.18605,28.952222],[113.186113,28.953637],[113.187348,28.958146],[113.187675,28.960113],[113.187434,28.962487],[113.1852,28.964987],[113.183023,28.965509],[113.180714,28.965011],[113.178209,28.96356],[113.175573,28.961204],[113.174034,28.959351],[113.170116,28.957115],[113.168003,28.956785],[113.166078,28.956971],[113.164292,28.9576],[113.161598,28.959081],[113.158784,28.959435],[113.156027,28.958494],[113.15366,28.958842],[113.150335,28.961516],[113.149318,28.96338],[113.148497,28.966492],[113.147158,28.968135],[113.144344,28.968488],[113.14049,28.967553],[113.13856,28.9666],[113.136704,28.966552],[113.131454,28.969514],[113.128071,28.972355],[113.124229,28.975137],[113.116113,28.982163],[113.109461,28.982714],[113.106268,28.983805],[113.101449,28.987414],[113.09721,28.989476],[113.092907,28.990908],[113.090822,28.991993],[113.082281,28.997225],[113.077916,29.001457],[113.077301,29.003632],[113.075067,29.006239],[113.072545,29.007432],[113.070064,29.007528],[113.067962,29.007108],[113.065871,29.00709],[113.060615,29.009008],[113.057789,29.008253],[113.055245,29.005886],[113.053671,29.005568],[113.051781,29.005826],[113.047657,29.00555],[113.044154,29.006923],[113.037766,29.013161],[113.035354,29.016529],[113.034062,29.016954],[113.033062,29.016571],[113.031971,29.014575],[113.030856,29.01448],[113.027755,29.016133],[113.026118,29.016331],[113.02212,29.016103],[113.020144,29.01533],[113.01799,29.015594],[113.014464,29.018333],[113.010253,29.019303],[113.007623,29.019249],[113.003464,29.01762],[112.999857,29.016805],[112.998105,29.017512],[112.995095,29.019411],[112.993671,29.019861],[112.99181,29.021323],[112.987881,29.027003],[112.98687,29.031209],[112.986617,29.034595],[112.985434,29.040011],[112.985417,29.044827],[112.984544,29.049716],[112.984251,29.053969],[112.982867,29.056107],[112.980052,29.057964],[112.976278,29.05951],[112.966692,29.061031],[112.965767,29.056155],[112.956531,29.039088],[112.954745,29.035985],[112.949523,29.037153],[112.947278,29.039232],[112.939024,29.044276],[112.934423,29.037333],[112.927927,29.023049],[112.920666,29.01723],[112.904572,29.008852],[112.891384,28.999365],[112.880275,28.989008],[112.876088,28.984075],[112.886628,28.977061],[112.894101,28.965023],[112.894279,28.957618],[112.885462,28.94126],[112.879787,28.930022],[112.874331,28.918146],[112.872745,28.909155],[112.873544,28.90054],[112.879075,28.890701],[112.891832,28.872052],[112.89452,28.862997],[112.893906,28.855033],[112.891476,28.839133],[112.890568,28.830963],[112.897478,28.830861],[112.903825,28.835315],[112.91243,28.834745],[112.916732,28.83035],[112.918926,28.828351],[112.925933,28.827337],[112.928903,28.827853],[112.937226,28.831659],[112.939472,28.831893],[112.952068,28.827181],[112.956221,28.823729],[112.960362,28.821309],[112.966405,28.819892],[112.977714,28.820511],[112.983378,28.819352],[112.989191,28.817611],[112.991706,28.816134],[112.993022,28.814543],[112.994268,28.812351],[112.996703,28.810016],[112.998794,28.808935],[113.003039,28.805914],[113.004211,28.805686],[113.006594,28.799724],[113.007979,28.797484],[113.009357,28.796036],[113.011953,28.794373],[113.017973,28.791406],[113.022712,28.788704],[113.025256,28.785743],[113.025543,28.784224],[113.024739,28.781785],[113.022074,28.779148],[113.018553,28.777467],[113.019564,28.773983],[113.016824,28.768577],[113.011465,28.75586],[113.011299,28.754442],[113.011994,28.750333],[113.013378,28.74787],[113.015279,28.745406],[113.015756,28.743382],[113.0149,28.740149],[113.014866,28.738341],[113.015394,28.737049],[113.020328,28.729207],[113.0237,28.723102],[113.024676,28.721588],[113.02509,28.719845],[113.024159,28.717796],[113.02239,28.715121],[113.017962,28.709586],[113.013596,28.705349],[113.009782,28.701851],[113.006853,28.699951],[113.004797,28.700095],[113.001052,28.70134],[112.998019,28.706208],[112.995474,28.708775],[112.993297,28.708522],[112.992154,28.707548],[112.988294,28.703089],[112.984722,28.700781],[112.981907,28.70018],[112.97772,28.700691],[112.973096,28.700799],[112.969064,28.699615],[112.95699,28.695106],[112.954687,28.694006],[112.953044,28.692347],[112.953464,28.690268],[112.959213,28.687797],[112.960391,28.686571],[112.960862,28.684827],[112.959001,28.680962],[112.960052,28.678996],[112.964061,28.676964],[112.965572,28.674727],[112.96737,28.670681],[112.967841,28.668997],[112.97023,28.667951],[112.97351,28.667488],[112.976996,28.666635],[112.986204,28.661277],[112.989363,28.660081],[112.992263,28.659551],[112.998869,28.660375],[113.001178,28.661025],[113.005158,28.66091],[113.006583,28.660369],[113.008277,28.658866],[113.009662,28.656172],[113.011023,28.655066],[113.015744,28.653598],[113.021408,28.652889],[113.030173,28.650688],[113.03463,28.648938],[113.036313,28.647831],[113.037496,28.646436],[113.037898,28.644969],[113.0376,28.643495],[113.035888,28.642178],[113.033711,28.6413],[113.02787,28.640891],[113.026078,28.64041],[113.023688,28.636657],[113.019742,28.633837],[113.018295,28.632068],[113.015647,28.619497],[113.015428,28.616561],[113.014688,28.614233],[113.013688,28.612862],[113.011316,28.608314],[113.010713,28.604752],[113.009782,28.603044],[113.007996,28.601726],[113.004866,28.60027],[113.002269,28.598537],[113.000684,28.596654],[112.998369,28.592557],[112.997014,28.588417],[112.996905,28.586841],[112.997531,28.583682],[113.00069,28.578254],[113.001959,28.575672],[113.00343,28.571231],[113.003332,28.569197],[113.002206,28.566471],[112.997634,28.558953],[112.996238,28.557641],[112.99556,28.555884],[112.995767,28.554415],[112.997169,28.550599],[112.997525,28.548679],[112.996658,28.546241],[112.995716,28.544706],[112.995359,28.542894],[112.995463,28.540354],[112.994808,28.536736],[112.991913,28.532461],[112.989076,28.528867],[112.985147,28.525706],[112.978628,28.523436],[112.978605,28.521438],[112.979133,28.515242],[112.97834,28.512743],[112.976399,28.50978],[112.974888,28.506992],[112.974802,28.504794],[112.975336,28.503277],[112.977502,28.499633],[112.977732,28.497833],[112.976721,28.495839],[112.974699,28.493954],[112.97069,28.49181],[112.969053,28.489642],[112.968346,28.485571],[112.967295,28.483408],[112.966094,28.482264],[112.963481,28.48065],[112.96189,28.480066],[112.960689,28.478638],[112.960781,28.47706],[112.962349,28.475102],[112.96475,28.472988],[112.969254,28.468024],[112.97054,28.46697],[112.974032,28.465265],[112.977117,28.464633],[112.979679,28.465],[112.982568,28.464759],[112.984923,28.461801],[112.986089,28.460856],[112.988082,28.460319],[112.991856,28.460934],[112.995497,28.462392],[112.998168,28.463783],[113.003211,28.465663],[113.00996,28.467976],[113.01621,28.470904],[113.01903,28.473024],[113.021012,28.476855],[113.022264,28.478506],[113.024297,28.480511],[113.027778,28.483204],[113.032057,28.485468],[113.033895,28.486113],[113.036916,28.486263],[113.041425,28.484914],[113.044659,28.487095],[113.047812,28.489564],[113.049943,28.492298],[113.051345,28.494858],[113.052861,28.496851],[113.055251,28.499362],[113.057037,28.500458],[113.060926,28.502259],[113.062321,28.503403],[113.063706,28.505282],[113.064751,28.508395],[113.066244,28.511689],[113.067255,28.517403],[113.067933,28.519276],[113.070386,28.522353],[113.072161,28.523611],[113.07478,28.524039],[113.076647,28.523551],[113.079042,28.521883],[113.081397,28.518692],[113.084315,28.51517],[113.085193,28.512075],[113.084992,28.508233],[113.08756,28.507293],[113.08953,28.506011],[113.091805,28.50627],[113.093826,28.507366],[113.096572,28.50813],[113.096566,28.50869],[113.101655,28.505975],[113.102885,28.504463],[113.103344,28.503174],[113.105354,28.501892],[113.111914,28.499302],[113.114596,28.498881],[113.117704,28.50026],[113.121225,28.50035],[113.126084,28.499826],[113.129927,28.498959],[113.131173,28.496935],[113.131707,28.494966],[113.132081,28.490774],[113.130759,28.484462],[113.129415,28.480325],[113.128669,28.474],[113.128996,28.47259],[113.131179,28.471313],[113.133551,28.471103],[113.136601,28.471976],[113.140231,28.472512],[113.143614,28.472488],[113.147974,28.471169],[113.149438,28.471066],[113.15161,28.47153],[113.154292,28.47088],[113.156509,28.47197],[113.159984,28.474759],[113.161018,28.476108],[113.167532,28.478765],[113.169892,28.480463],[113.170989,28.482457],[113.171179,28.48433],[113.170616,28.488938],[113.171392,28.492413],[113.175504,28.493587],[113.17655,28.495623],[113.177066,28.498387],[113.177647,28.499356],[113.1786,28.499248],[113.179536,28.50044],[113.182374,28.501416],[113.185441,28.503373],[113.185694,28.505776],[113.183063,28.51016],[113.183971,28.515236],[113.184614,28.52216],[113.185343,28.524996],[113.185923,28.529228],[113.186664,28.530824],[113.1886,28.53387],[113.192368,28.53809],[113.194763,28.541533],[113.193862,28.544188],[113.193339,28.548619],[113.19393,28.550081],[113.195631,28.551568],[113.198531,28.552995],[113.199916,28.553994],[113.20076,28.555589],[113.199048,28.558213],[113.194666,28.566465],[113.193775,28.56706],[113.191564,28.567506],[113.189037,28.567193],[113.186113,28.567957],[113.185912,28.569973],[113.185114,28.572374],[113.185125,28.57356],[113.1881,28.578152],[113.189651,28.580179],[113.189697,28.582147],[113.188939,28.584747],[113.187078,28.587418],[113.185596,28.591426],[113.183276,28.596871],[113.183436,28.599103],[113.185194,28.601305],[113.186515,28.601997],[113.195033,28.603675],[113.195814,28.604506],[113.197348,28.60761],[113.199088,28.609054],[113.201518,28.609138],[113.204022,28.610347],[113.208365,28.615094],[113.211128,28.61661],[113.213592,28.618354],[113.215453,28.62082],[113.215229,28.624538],[113.214287,28.627232],[113.212977,28.632664],[113.212851,28.634276],[113.213655,28.635954],[113.214631,28.636832],[113.217854,28.638786],[113.221472,28.6402],[113.22597,28.642263],[113.231972,28.644301],[113.233718,28.645209],[113.234706,28.646442],[113.234861,28.651181],[113.233465,28.657188],[113.233609,28.661614]]]]}}]}
