# Supplementary material for: The influence of extreme rainfall on crime: Spatiotemporal dynamics in Hunan Province, China
Source: PLoS One. 2026 Apr 22;21(4):e0345811. doi: 10.1371/journal.pone.0345811 (PMC13102242; doi:10.1371/journal.pone.0345811)
Supplement: S1 Data — S1 Raw Data. This is the original data1 required to replicate the manuscript’s results. S2 Raw Data. This is the original data1 required to replicate the manuscript’s results. (ZIP) [file pone.0345811.s001.zip › S1 Raw Data/S1_Hunan administrative boundary GeoJSON/430682.json]

{"type":"FeatureCollection","features":[{"type":"Feature","properties":{"adcode":430682,"name":"临湘市","center":[113.450809,29.471594],"centroid":[113.513978,29.490703],"childrenNum":0,"level":"district","acroutes":[100000,430000,430600],"parent":{"adcode":430600}},"geometry":{"type":"MultiPolygon","coordinates":[[[[113.57152,29.848931],[113.566529,29.846211],[113.560469,29.841134],[113.5513,29.83598],[113.532878,29.823086],[113.517904,29.812442],[113.497344,29.790521],[113.493121,29.786588],[113.479087,29.775876],[113.47325,29.77187],[113.456653,29.759215],[113.438637,29.751627],[113.425958,29.742891],[113.401775,29.724063],[113.386381,29.709734],[113.377355,29.703204],[113.362256,29.687789],[113.326216,29.647826],[113.307772,29.625568],[113.316775,29.62127],[113.324262,29.618106],[113.329786,29.617767],[113.333614,29.619991],[113.341575,29.630949],[113.342385,29.63404],[113.343221,29.63509],[113.346692,29.635214],[113.347676,29.633779],[113.34802,29.631464],[113.347309,29.618165],[113.347228,29.614617],[113.34963,29.612803],[113.35188,29.613651],[113.354214,29.617702],[113.355936,29.621576],[113.358083,29.621629],[113.363571,29.620024],[113.367851,29.616652],[113.373231,29.610481],[113.376577,29.604591],[113.383451,29.600415],[113.390401,29.599535],[113.395138,29.60326],[113.395876,29.609842],[113.395415,29.615178],[113.393801,29.620278],[113.395044,29.623807],[113.397951,29.624264],[113.403457,29.623657],[113.409222,29.622033],[113.418659,29.61628],[113.420846,29.614043],[113.424594,29.612601],[113.430081,29.609698],[113.432032,29.608948],[113.434478,29.607102],[113.435118,29.604682],[113.434304,29.603266],[113.433024,29.602203],[113.426969,29.598726],[113.425242,29.598223],[113.419017,29.594263],[113.413739,29.588998],[113.405787,29.574337],[113.402263,29.570539],[113.399798,29.569938],[113.39317,29.570056],[113.384015,29.566995],[113.381998,29.564881],[113.383397,29.561637],[113.386568,29.56073],[113.392727,29.561696],[113.396904,29.561833],[113.399293,29.559216],[113.401645,29.554889],[113.406019,29.553094],[113.415282,29.552128],[113.417304,29.550444],[113.419817,29.548897],[113.424925,29.546717],[113.427742,29.545764],[113.433821,29.539641],[113.434067,29.53831],[113.433109,29.537415],[113.432868,29.533296],[113.43154,29.52795],[113.429979,29.527395],[113.422756,29.528831],[113.418654,29.530855],[113.414249,29.532493],[113.410125,29.533473],[113.407044,29.5347],[113.404812,29.534478],[113.40135,29.532206],[113.397808,29.52669],[113.394932,29.524405],[113.391918,29.522387],[113.389771,29.519436],[113.387816,29.518307],[113.384994,29.517967],[113.380915,29.519051],[113.376447,29.519743],[113.373129,29.519182],[113.371398,29.515904],[113.371572,29.513011],[113.369738,29.505411],[113.369908,29.504353],[113.369318,29.501258],[113.369059,29.496608],[113.368571,29.495942],[113.364752,29.493944],[113.357685,29.494466],[113.35061,29.495198],[113.343731,29.493865],[113.333542,29.49237],[113.330474,29.492416],[113.32903,29.49141],[113.328734,29.488732],[113.330108,29.486858],[113.33763,29.486296],[113.34221,29.485663],[113.348731,29.48659],[113.351848,29.48738],[113.354196,29.487341],[113.355771,29.486381],[113.356804,29.484879],[113.356889,29.483945],[113.356003,29.48256],[113.356612,29.481149],[113.35964,29.478589],[113.360494,29.478576],[113.361509,29.480699],[113.362909,29.481515],[113.364188,29.481313],[113.36489,29.479621],[113.36502,29.476081],[113.364081,29.472364],[113.362761,29.470431],[113.358298,29.466492],[113.356759,29.464656],[113.356831,29.463069],[113.358298,29.461834],[113.361871,29.459913],[113.365387,29.459482],[113.368915,29.460175],[113.37367,29.462984],[113.375061,29.463147],[113.379618,29.461769],[113.381269,29.459691],[113.381148,29.454236],[113.38164,29.452832],[113.383415,29.451035],[113.386873,29.448644],[113.389355,29.445717],[113.389332,29.44441],[113.387991,29.441822],[113.380772,29.433694],[113.378388,29.432152],[113.376809,29.432831],[113.374198,29.435295],[113.372556,29.438026],[113.371,29.439731],[113.368477,29.44126],[113.366889,29.441849],[113.365279,29.441404],[113.363817,29.43817],[113.362046,29.435216],[113.360843,29.433838],[113.359452,29.433576],[113.353123,29.436288],[113.34933,29.43849],[113.347461,29.440666],[113.34565,29.440783],[113.343937,29.440346],[113.34251,29.438784],[113.342456,29.436268],[113.343127,29.433093],[113.343082,29.431243],[113.341749,29.429191],[113.339558,29.426525],[113.337595,29.423545],[113.336678,29.420238],[113.335931,29.418591],[113.332965,29.418742],[113.330573,29.420925],[113.328954,29.420898],[113.324293,29.419787],[113.323439,29.420931],[113.324204,29.422754],[113.324369,29.424852],[113.323198,29.426022],[113.322097,29.425355],[113.319611,29.421415],[113.316663,29.418258],[113.315661,29.41616],[113.321775,29.416167],[113.32703,29.414755],[113.329119,29.413121],[113.329083,29.411343],[113.326453,29.407657],[113.324933,29.403062],[113.325501,29.400192],[113.327683,29.395786],[113.329231,29.392204],[113.330362,29.390348],[113.331709,29.387112],[113.333015,29.38181],[113.334629,29.376219],[113.335094,29.374088],[113.333507,29.370963],[113.331333,29.370662],[113.327026,29.36908],[113.326279,29.368118],[113.324338,29.364025],[113.322983,29.36256],[113.317893,29.360703],[113.312741,29.359369],[113.310733,29.35814],[113.309646,29.356786],[113.307826,29.352463],[113.307888,29.344772],[113.308309,29.343105],[113.309315,29.341594],[113.312584,29.338834],[113.314785,29.337879],[113.319423,29.336871],[113.324378,29.336204],[113.327388,29.335982],[113.333332,29.337473],[113.334768,29.337218],[113.33649,29.335694],[113.340193,29.331841],[113.340461,29.329827],[113.341029,29.328728],[113.344737,29.327734],[113.347327,29.326425],[113.347684,29.325104],[113.347058,29.323737],[113.346647,29.32076],[113.347215,29.317483],[113.349093,29.311595],[113.349921,29.308311],[113.351316,29.304156],[113.351388,29.300943],[113.3501,29.298254],[113.349107,29.294996],[113.34929,29.287019],[113.348601,29.280926],[113.34921,29.279323],[113.34929,29.276764],[113.346687,29.273845],[113.344572,29.271914],[113.342152,29.270625],[113.34115,29.268917],[113.339558,29.265003],[113.338748,29.262456],[113.336159,29.260774],[113.334687,29.260539],[113.332916,29.259537],[113.33174,29.257888],[113.331534,29.256709],[113.332831,29.255655],[113.3342,29.252847],[113.334437,29.250674],[113.333583,29.247381],[113.333077,29.246438],[113.330872,29.244317],[113.328811,29.243106],[113.325277,29.243126],[113.322008,29.241738],[113.318238,29.238707],[113.313845,29.233659],[113.313376,29.231492],[113.314185,29.22994],[113.316122,29.228493],[113.321301,29.226993],[113.32517,29.226993],[113.326798,29.227399],[113.32826,29.229409],[113.326945,29.2303],[113.325174,29.230804],[113.325304,29.232814],[113.326798,29.23396],[113.330635,29.232683],[113.331834,29.231668],[113.341459,29.230797],[113.342894,29.230071],[113.343507,29.228787],[113.341857,29.227255],[113.338283,29.226319],[113.337917,29.224341],[113.338028,29.222213],[113.33861,29.219653],[113.340175,29.217086],[113.340757,29.214526],[113.340716,29.212541],[113.338547,29.209745],[113.338547,29.207734],[113.34102,29.202855],[113.343239,29.199437],[113.343959,29.19886],[113.345265,29.199325],[113.348118,29.203229],[113.349241,29.204263],[113.351084,29.204152],[113.355467,29.20279],[113.358477,29.201454],[113.361348,29.198264],[113.362336,29.197524],[113.364085,29.197334],[113.365302,29.198277],[113.366366,29.20036],[113.367252,29.203006],[113.369443,29.206038],[113.371322,29.207623],[113.37252,29.208003],[113.374622,29.207486],[113.377986,29.205737],[113.381604,29.202855],[113.383912,29.203301],[113.388648,29.205475],[113.389851,29.205619],[113.391672,29.205023],[113.394749,29.203006],[113.396761,29.202554],[113.401659,29.199482],[113.404628,29.196771],[113.407146,29.196063],[113.410478,29.196175],[113.413055,29.197321],[113.417925,29.201231],[113.419249,29.201893],[113.423614,29.206385],[113.429352,29.210904],[113.435556,29.218108],[113.436992,29.220367],[113.439255,29.224734],[113.441406,29.226633],[113.445449,29.229003],[113.451496,29.230758],[113.456961,29.232808],[113.460258,29.234281],[113.464301,29.236533],[113.467619,29.240985],[113.472306,29.245515],[113.476627,29.248625],[113.478389,29.250988],[113.476774,29.253607],[113.474842,29.254746],[113.472472,29.258359],[113.472387,29.260139],[113.472977,29.262424],[113.474136,29.264283],[113.47622,29.266757],[113.47936,29.269316],[113.482128,29.270684],[113.484785,29.272451],[113.489284,29.274977],[113.491248,29.275049],[113.4961,29.27378],[113.500465,29.269309],[113.503189,29.264309],[113.505855,29.261494],[113.510198,29.260977],[113.513588,29.26101],[113.516508,29.260768],[113.5209,29.261802],[113.530297,29.266901],[113.531907,29.268753],[113.532963,29.271253],[113.534242,29.272824],[113.538558,29.275586],[113.544175,29.278315],[113.549368,29.279565],[113.553357,29.277798],[113.55511,29.275403],[113.556287,29.273256],[113.557991,29.271207],[113.559668,29.270422],[113.562226,29.268694],[113.565142,29.268334],[113.568693,29.269244],[113.571717,29.268243],[113.574933,29.268177],[113.581154,29.269303],[113.585237,29.27069],[113.588211,29.27052],[113.590448,29.269741],[113.593198,29.265402],[113.596258,29.259059],[113.598896,29.254929],[113.601499,29.254143],[113.603812,29.256513],[113.606826,29.254831],[113.606459,29.259],[113.606893,29.262489],[113.606531,29.265821],[113.606911,29.267647],[113.60845,29.268701],[113.611142,29.271338],[113.613633,29.272451],[113.613803,29.273616],[113.615275,29.278138],[113.617408,29.282445],[113.621898,29.290474],[113.625982,29.300093],[113.627847,29.305949],[113.630933,29.312537],[113.631957,29.316358],[113.633026,29.318379],[113.635338,29.320721],[113.640048,29.324169],[113.64342,29.326877],[113.646779,29.328617],[113.650174,29.329644],[113.654512,29.330383],[113.661024,29.333451],[113.663354,29.338964],[113.663806,29.341077],[113.665957,29.347055],[113.665407,29.348553],[113.662884,29.351934],[113.662339,29.353209],[113.6622,29.355158],[113.662782,29.361514],[113.662715,29.36358],[113.660957,29.368203],[113.661489,29.370773],[113.664298,29.376854],[113.667652,29.381711],[113.670036,29.384582],[113.672393,29.386595],[113.676584,29.388975],[113.68094,29.389968],[113.686446,29.391799],[113.691916,29.392721],[113.694067,29.392616],[113.697323,29.39174],[113.699483,29.391747],[113.701196,29.392152],[113.706143,29.392681],[113.710722,29.393577],[113.713384,29.393525],[113.715258,29.393113],[113.721568,29.389661],[113.723268,29.389622],[113.729194,29.392694],[113.731868,29.394799],[113.73431,29.401813],[113.735259,29.40348],[113.736229,29.406101],[113.737826,29.40869],[113.741735,29.412873],[113.741811,29.415958],[113.741395,29.417892],[113.736936,29.425153],[113.736967,29.426257],[113.740608,29.429956],[113.743139,29.433204],[113.744705,29.434648],[113.751811,29.438902],[113.754477,29.441411],[113.754996,29.443325],[113.754911,29.447579],[113.753193,29.449578],[113.752039,29.45014],[113.750483,29.452583],[113.750157,29.454713],[113.748792,29.457098],[113.745957,29.458653],[113.743846,29.462598],[113.740532,29.465375],[113.740559,29.466289],[113.742374,29.467622],[113.738613,29.469934],[113.735209,29.470999],[113.732535,29.471286],[113.729717,29.472162],[113.728492,29.473416],[113.726126,29.473612],[113.724788,29.473324],[113.723563,29.473782],[113.722852,29.474886],[113.721939,29.475029],[113.720602,29.47691],[113.720459,29.477988],[113.718921,29.478328],[113.718751,29.47981],[113.716215,29.480065],[113.714247,29.48126],[113.713952,29.482521],[113.712892,29.482763],[113.71265,29.483631],[113.710275,29.483723],[113.709506,29.485565],[113.707283,29.485747],[113.706545,29.487589],[113.705521,29.488752],[113.703557,29.488915],[113.702037,29.490175],[113.701075,29.491847],[113.699921,29.492899],[113.699067,29.494584],[113.697314,29.496425],[113.695883,29.498646],[113.696334,29.499495],[113.695578,29.500396],[113.696062,29.50274],[113.695194,29.50353],[113.689643,29.506874],[113.689415,29.508859],[113.688847,29.509583],[113.686607,29.509845],[113.684903,29.511346],[113.68374,29.511823],[113.682295,29.511614],[113.679196,29.513468],[113.678019,29.513658],[113.675832,29.511862],[113.673046,29.510367],[113.67238,29.510804],[113.672022,29.512352],[113.670582,29.512084],[113.668086,29.510759],[113.66513,29.510328],[113.662697,29.510922],[113.661637,29.510837],[113.661095,29.509244],[113.659664,29.5091],[113.657218,29.510654],[113.655348,29.510948],[113.654879,29.508806],[113.653398,29.508917],[113.649467,29.507997],[113.643398,29.507847],[113.641774,29.508643],[113.635356,29.510021],[113.634198,29.511098],[113.633836,29.512894],[113.634399,29.514951],[113.633227,29.516805],[113.63159,29.517504],[113.631161,29.519279],[113.630919,29.522674],[113.631402,29.523471],[113.633415,29.523353],[113.634466,29.52417],[113.640522,29.526122],[113.643577,29.528394],[113.64626,29.528877],[113.64711,29.529614],[113.649355,29.5303],[113.652973,29.530535],[113.655026,29.531312],[113.654668,29.532878],[113.654852,29.535999],[113.657267,29.537024],[113.660572,29.537128],[113.665116,29.536789],[113.667983,29.535927],[113.670175,29.535927],[113.673623,29.53769],[113.67683,29.537912],[113.680824,29.539361],[113.681173,29.540314],[113.680162,29.5422],[113.679066,29.543049],[113.6795,29.544269],[113.679276,29.546326],[113.681942,29.548695],[113.683418,29.548101],[113.686379,29.547637],[113.68857,29.547748],[113.690046,29.548297],[113.691249,29.547781],[113.692224,29.549263],[113.695807,29.550562],[113.698432,29.552128],[113.699335,29.554249],[113.700646,29.555254],[113.701755,29.555378],[113.702019,29.553584],[113.7029,29.552944],[113.70561,29.552735],[113.707945,29.553505],[113.709296,29.554347],[113.710078,29.55594],[113.709917,29.558009],[113.711076,29.559177],[113.709694,29.561383],[113.709765,29.562159],[113.712485,29.566055],[113.712413,29.566826],[113.710776,29.568196],[113.711281,29.56941],[113.713048,29.570317],[113.718581,29.571485],[113.721085,29.571439],[113.722803,29.572666],[113.723295,29.574297],[113.726671,29.5757],[113.728939,29.574885],[113.73397,29.575935],[113.736735,29.577253],[113.738349,29.579518],[113.738528,29.582128],[113.738304,29.584196],[113.73745,29.585553],[113.738729,29.586943],[113.740643,29.587334],[113.741238,29.590819],[113.741028,29.591556],[113.738197,29.593996],[113.737325,29.594146],[113.733559,29.593552],[113.728577,29.598243],[113.727566,29.600905],[113.725665,29.60399],[113.725365,29.60536],[113.723925,29.608205],[113.722901,29.610833],[113.721219,29.612164],[113.719596,29.612164],[113.717002,29.611088],[113.71545,29.610892],[113.713316,29.611257],[113.711027,29.610592],[113.709658,29.609013],[113.708406,29.608981],[113.707668,29.610527],[113.706084,29.612392],[113.7057,29.613984],[113.706183,29.616437],[113.703826,29.619287],[113.704805,29.622209],[113.704586,29.624746],[113.703083,29.626364],[113.703182,29.627257],[113.705015,29.628438],[113.703915,29.629749],[113.703633,29.63132],[113.70438,29.633212],[113.703669,29.634516],[113.702788,29.634738],[113.700539,29.633388],[113.698562,29.63284],[113.695409,29.634477],[113.693915,29.633486],[113.692653,29.633355],[113.692636,29.634053],[113.695596,29.63809],[113.695149,29.638487],[113.692819,29.638651],[113.690981,29.638272],[113.690059,29.639563],[113.688083,29.640829],[113.6859,29.640281],[113.68442,29.638305],[113.680578,29.63554],[113.678789,29.635025],[113.676857,29.635344],[113.6753,29.636616],[113.672335,29.638018],[113.671436,29.639127],[113.671342,29.6403],[113.672755,29.641435],[113.675443,29.640874],[113.677787,29.641311],[113.6792,29.640776],[113.680636,29.641957],[113.680591,29.643339],[113.679576,29.645061],[113.677362,29.64705],[113.674339,29.649084],[113.673699,29.650421],[113.672782,29.65522],[113.671606,29.658936],[113.669745,29.661635],[113.667858,29.663109],[113.66712,29.664269],[113.669235,29.669315],[113.668712,29.671323],[113.666055,29.67425],[113.664933,29.676154],[113.663314,29.677595],[113.663032,29.679746],[113.664629,29.68234],[113.664785,29.683324],[113.663323,29.684485],[113.661221,29.684237],[113.659065,29.682933],[113.656981,29.682321],[113.65266,29.683579],[113.651032,29.682881],[113.650366,29.681252],[113.646573,29.677542],[113.645379,29.676069],[113.645397,29.674687],[113.647235,29.673625],[113.647079,29.672712],[113.645214,29.672106],[113.641412,29.672275],[113.640343,29.671838],[113.637874,29.669857],[113.636286,29.669687],[113.632928,29.670541],[113.630003,29.669909],[113.62812,29.670841],[113.625423,29.670261],[113.620932,29.669759],[113.618048,29.669791],[113.614282,29.670913],[113.612113,29.670313],[113.60989,29.667229],[113.608485,29.666669],[113.606406,29.666805],[113.603928,29.667757],[113.601155,29.670202],[113.599755,29.670939],[113.595918,29.671793],[113.584061,29.674048],[113.575568,29.674928],[113.567687,29.673436],[113.558237,29.67399],[113.547167,29.675372],[113.53841,29.68365],[113.538307,29.684674],[113.540132,29.699645],[113.547878,29.710046],[113.558451,29.727053],[113.560294,29.73293],[113.561171,29.739048],[113.56058,29.744344],[113.559708,29.748168],[113.558246,29.752376],[113.555754,29.755627],[113.554337,29.758551],[113.554301,29.761274],[113.555893,29.763658],[113.554994,29.764595],[113.551081,29.76668],[113.550969,29.768197],[113.555191,29.774313],[113.556376,29.775537],[113.557915,29.778213],[113.560026,29.783156],[113.561976,29.78483],[113.564306,29.785878],[113.567817,29.786542],[113.568148,29.787298],[113.566386,29.789036],[113.56202,29.790469],[113.561891,29.791582],[113.563693,29.795092],[113.565505,29.799259],[113.568304,29.801206],[113.568899,29.803445],[113.570232,29.805613],[113.571654,29.806355],[113.574669,29.807],[113.575648,29.807976],[113.57529,29.809155],[113.574199,29.809975],[113.571757,29.810366],[113.56758,29.809129],[113.565675,29.810411],[113.56525,29.812599],[113.56669,29.814076],[113.570205,29.814181],[113.572052,29.81474],[113.575393,29.81782],[113.577223,29.818555],[113.57788,29.821068],[113.576051,29.824869],[113.576695,29.826347],[113.578511,29.828514],[113.579378,29.83048],[113.58106,29.832309],[113.58127,29.834288],[113.580912,29.835667],[113.578734,29.838531],[113.575975,29.841636],[113.573358,29.844271],[113.571771,29.846256],[113.57152,29.848931]]]]}}]}
