# Supplementary material for: The influence of extreme rainfall on crime: Spatiotemporal dynamics in Hunan Province, China
Source: PLoS One. 2026 Apr 22;21(4):e0345811. doi: 10.1371/journal.pone.0345811 (PMC13102242; doi:10.1371/journal.pone.0345811)
Supplement: S1 Data — S1 Raw Data. This is the original data1 required to replicate the manuscript’s results. S2 Raw Data. This is the original data1 required to replicate the manuscript’s results. (ZIP) [file pone.0345811.s001.zip › S1 Raw Data/S1_Hunan administrative boundary GeoJSON/430700.json]

{"type":"FeatureCollection","features":[{"type":"Feature","properties":{"adcode":430702,"name":"武陵区","center":[111.690718,29.040477],"centroid":[111.705096,29.014803],"childrenNum":0,"level":"district","parent":{"adcode":430700},"subFeatureIndex":0,"acroutes":[100000,430000,430700]},"geometry":{"type":"MultiPolygon","coordinates":[[[[111.810558,28.989809],[111.797582,28.990948],[111.794206,28.994176],[111.786312,29.006379],[111.791012,29.009986],[111.79829,29.01166],[111.803553,29.018494],[111.80809,29.027657],[111.809233,29.038735],[111.793843,29.044808],[111.790177,29.051744],[111.793408,29.059869],[111.791738,29.068597],[111.766512,29.07779],[111.749598,29.071461],[111.745805,29.072064],[111.744262,29.077221],[111.747729,29.098382],[111.752865,29.099261],[111.754189,29.103193],[111.750396,29.102382],[111.74546,29.109055],[111.734698,29.111417],[111.724045,29.116383],[111.715788,29.11671],[111.708655,29.114297],[111.700253,29.109469],[111.692503,29.109676],[111.688366,29.112573],[111.687095,29.1189],[111.688456,29.123865],[111.697222,29.130537],[111.697712,29.137242],[111.691378,29.137846],[111.677567,29.129847],[111.674373,29.109935],[111.667531,29.099796],[111.666098,29.079981],[111.665771,29.065234],[111.657967,29.064544],[111.654628,29.069115],[111.643739,29.074151],[111.634266,29.073565],[111.629365,29.071667],[111.613722,29.081499],[111.608277,29.081326],[111.603486,29.07867],[111.592125,29.066355],[111.592506,29.053969],[111.591036,29.043911],[111.592615,29.038804],[111.605519,29.026329],[111.612397,29.0216],[111.615918,29.016596],[111.615645,29.009486],[111.608731,28.998198],[111.60031,28.992795],[111.592016,28.984595],[111.588532,28.978519],[111.589839,28.966105],[111.599475,28.961633],[111.612796,28.957057],[111.622397,28.957178],[111.630291,28.95925],[111.644211,28.966727],[111.649909,28.971682],[111.651652,28.976343],[111.651706,28.984181],[111.648911,28.996886],[111.650472,29.009934],[111.65784,29.018667],[111.671215,29.023861],[111.685752,29.024793],[111.699164,29.019858],[111.705316,29.012178],[111.705661,29.004135],[111.702721,28.992553],[111.70312,28.976395],[111.69675,28.968799],[111.695806,28.958629],[111.691378,28.949926],[111.686787,28.9449],[111.678674,28.943968],[111.666352,28.936818],[111.661306,28.93592],[111.665934,28.932638],[111.664065,28.928648],[111.665934,28.922102],[111.669528,28.919632],[111.667949,28.909371],[111.670925,28.909682],[111.677204,28.900007],[111.676968,28.895791],[111.683193,28.891316],[111.691469,28.887653],[111.697712,28.887515],[111.704046,28.901596],[111.708801,28.905812],[111.715062,28.908248],[111.720234,28.907764],[111.727929,28.90322],[111.733029,28.904291],[111.73517,28.91077],[111.74272,28.91559],[111.757619,28.919062],[111.759507,28.922655],[111.754371,28.924796],[111.742847,28.9268],[111.744625,28.938631],[111.746458,28.941135],[111.753826,28.942189],[111.758599,28.957921],[111.762392,28.962462],[111.769815,28.965397],[111.782464,28.964637],[111.798689,28.95571],[111.810377,28.955227],[111.816148,28.957437],[111.820775,28.964603],[111.812246,28.981695],[111.810558,28.989809]]]]}},{"type":"Feature","properties":{"adcode":430703,"name":"鼎城区","center":[111.685327,29.014426],"centroid":[111.856233,29.178493],"childrenNum":0,"level":"district","parent":{"adcode":430700},"subFeatureIndex":1,"acroutes":[100000,430000,430700]},"geometry":{"type":"MultiPolygon","coordinates":[[[[112.045397,29.390852],[112.037738,29.382031],[112.037194,29.371816],[112.025561,29.354531],[112.020007,29.341079],[112.01763,29.339943],[112.011024,29.331066],[112.007794,29.329965],[111.998847,29.331582],[111.982803,29.322859],[111.972931,29.320261],[111.966198,29.316406],[111.963947,29.312139],[111.96814,29.300179],[111.967196,29.295463],[111.958104,29.284396],[111.95255,29.270022],[111.950028,29.272846],[111.950209,29.279852],[111.94765,29.296565],[111.939756,29.305755],[111.936689,29.31312],[111.92237,29.312862],[111.913804,29.31164],[111.907724,29.316114],[111.902497,29.31577],[111.890175,29.317903],[111.886781,29.322584],[111.876037,29.324786],[111.868034,29.322446],[111.866291,29.32821],[111.85945,29.329879],[111.851537,29.326421],[111.848071,29.322842],[111.840085,29.324115],[111.836982,29.322532],[111.829596,29.312397],[111.822191,29.308422],[111.81426,29.315064],[111.808598,29.314221],[111.801992,29.317439],[111.790776,29.315546],[111.787582,29.310607],[111.789706,29.303689],[111.780377,29.300609],[111.771067,29.292899],[111.765205,29.281366],[111.758745,29.280093],[111.755079,29.284878],[111.751413,29.295566],[111.736477,29.295979],[111.725025,29.295394],[111.725733,29.292365],[111.719345,29.294689],[111.715425,29.288458],[111.707675,29.28968],[111.704772,29.286616],[111.693846,29.284809],[111.686006,29.287804],[111.679382,29.28789],[111.672667,29.281332],[111.653285,29.275118],[111.642614,29.279352],[111.631543,29.278698],[111.626099,29.284138],[111.620309,29.285945],[111.615482,29.29295],[111.611362,29.292899],[111.610128,29.287838],[111.606317,29.283948],[111.596717,29.283621],[111.591635,29.278061],[111.587552,29.276409],[111.578314,29.27739],[111.57434,29.276202],[111.571164,29.279507],[111.562217,29.278664],[111.55238,29.273982],[111.549513,29.264651],[111.560003,29.254149],[111.556446,29.24826],[111.5567,29.243215],[111.560801,29.236378],[111.564104,29.234519],[111.571472,29.238944],[111.584721,29.234674],[111.590764,29.225098],[111.587461,29.218347],[111.581926,29.217193],[111.5714,29.210148],[111.571999,29.205273],[111.58336,29.196953],[111.582561,29.185186],[111.578423,29.165525],[111.567516,29.161975],[111.570039,29.152238],[111.564322,29.145654],[111.566427,29.136777],[111.57267,29.133105],[111.581436,29.132054],[111.58002,29.126175],[111.583233,29.121452],[111.576209,29.115124],[111.574213,29.110176],[111.577153,29.100744],[111.573705,29.095933],[111.568551,29.092846],[111.57218,29.081171],[111.572053,29.072564],[111.57454,29.068873],[111.578423,29.069546],[111.585519,29.06582],[111.592125,29.066355],[111.603486,29.07867],[111.608277,29.081326],[111.613722,29.081499],[111.629365,29.071667],[111.634266,29.073565],[111.643739,29.074151],[111.654628,29.069115],[111.657967,29.064544],[111.665771,29.065234],[111.666098,29.079981],[111.667531,29.099796],[111.674373,29.109935],[111.677567,29.129847],[111.691378,29.137846],[111.697712,29.137242],[111.697222,29.130537],[111.688456,29.123865],[111.687095,29.1189],[111.688366,29.112573],[111.692503,29.109676],[111.700253,29.109469],[111.708655,29.114297],[111.715788,29.11671],[111.724045,29.116383],[111.734698,29.111417],[111.74546,29.109055],[111.750396,29.102382],[111.754189,29.103193],[111.752865,29.099261],[111.747729,29.098382],[111.744262,29.077221],[111.745805,29.072064],[111.749598,29.071461],[111.766512,29.07779],[111.791738,29.068597],[111.793408,29.059869],[111.790177,29.051744],[111.793843,29.044808],[111.809233,29.038735],[111.80809,29.027657],[111.803553,29.018494],[111.79829,29.01166],[111.791012,29.009986],[111.786312,29.006379],[111.794206,28.994176],[111.797582,28.990948],[111.810558,28.989809],[111.813044,28.998836],[111.826891,29.004584],[111.84072,29.004964],[111.858996,29.001322],[111.855929,28.990326],[111.861264,28.981937],[111.887997,28.977828],[111.897325,28.968799],[111.915618,28.96614],[111.928268,28.970473],[111.936253,28.976654],[111.941425,28.984958],[111.934946,28.991846],[111.935963,28.996869],[111.934093,29.000804],[111.928685,29.003755],[111.927433,29.009175],[111.940463,29.01594],[111.946961,29.023188],[111.948304,29.027209],[111.954256,29.026726],[111.959955,29.029538],[111.954746,29.036958],[111.964873,29.044377],[111.972767,29.05823],[111.979972,29.062439],[111.98097,29.066872],[111.97745,29.073668],[111.979083,29.078946],[111.975145,29.09395],[111.976452,29.099468],[111.980353,29.103417],[111.994473,29.10771],[112.000607,29.105141],[112.003329,29.099123],[112.02106,29.092467],[112.033419,29.090363],[112.038446,29.088121],[112.044725,29.093433],[112.050968,29.095933],[112.062003,29.112417],[112.064326,29.118245],[112.072093,29.119779],[112.084888,29.11509],[112.092492,29.107469],[112.096067,29.108917],[112.097192,29.113228],[112.105704,29.107521],[112.128226,29.10909],[112.142109,29.111659],[112.158316,29.117969],[112.169549,29.128847],[112.180057,29.128675],[112.183342,29.134915],[112.150584,29.148756],[112.135775,29.157804],[112.128825,29.166524],[112.129042,29.179586],[112.12632,29.189803],[112.121602,29.198348],[112.120912,29.205893],[112.122418,29.213489],[112.116919,29.225977],[112.108535,29.238135],[112.093998,29.244317],[112.077755,29.256972],[112.071784,29.263584],[112.065269,29.279335],[112.061476,29.295067],[112.060877,29.303018],[112.062474,29.32076],[112.056631,29.334731],[112.059734,29.342816],[112.058645,29.345999],[112.0632,29.350265],[112.065995,29.35914],[112.060805,29.367052],[112.058554,29.376821],[112.045397,29.390852]]],[[[111.816148,28.957437],[111.810377,28.955227],[111.798689,28.95571],[111.782464,28.964637],[111.769815,28.965397],[111.762392,28.962462],[111.758599,28.957921],[111.753826,28.942189],[111.746458,28.941135],[111.744625,28.938631],[111.742847,28.9268],[111.754371,28.924796],[111.759507,28.922655],[111.757619,28.919062],[111.74272,28.91559],[111.73517,28.91077],[111.733029,28.904291],[111.727929,28.90322],[111.720234,28.907764],[111.715062,28.908248],[111.708801,28.905812],[111.704046,28.901596],[111.697712,28.887515],[111.691469,28.887653],[111.683193,28.891316],[111.676968,28.895791],[111.677204,28.900007],[111.670925,28.909682],[111.667949,28.909371],[111.669528,28.919632],[111.665934,28.922102],[111.664065,28.928648],[111.665934,28.932638],[111.661306,28.93592],[111.666352,28.936818],[111.678674,28.943968],[111.686787,28.9449],[111.691378,28.949926],[111.695806,28.958629],[111.69675,28.968799],[111.70312,28.976395],[111.702721,28.992553],[111.705661,29.004135],[111.705316,29.012178],[111.699164,29.019858],[111.685752,29.024793],[111.671215,29.023861],[111.65784,29.018667],[111.650472,29.009934],[111.648911,28.996886],[111.651706,28.984181],[111.651652,28.976343],[111.649909,28.971682],[111.644211,28.966727],[111.630291,28.95925],[111.622397,28.957178],[111.612796,28.957057],[111.599475,28.961633],[111.589839,28.966105],[111.581436,28.96115],[111.556482,28.948026],[111.54474,28.946817],[111.536337,28.942258],[111.528534,28.925712],[111.530838,28.912774],[111.528062,28.90379],[111.524559,28.899679],[111.524468,28.88361],[111.515322,28.868299],[111.518788,28.856874],[111.519695,28.846037],[111.528534,28.835284],[111.527681,28.82913],[111.529205,28.820606],[111.528407,28.814001],[111.525176,28.806219],[111.52543,28.799561],[111.522272,28.797797],[111.510748,28.803643],[111.508062,28.797867],[111.502582,28.795982],[111.500132,28.788147],[111.493271,28.793526],[111.484143,28.795376],[111.48104,28.791485],[111.476829,28.790586],[111.476049,28.794477],[111.471657,28.797279],[111.463109,28.794892],[111.462383,28.792021],[111.46957,28.780052],[111.470259,28.773808],[111.474597,28.767892],[111.474869,28.757616],[111.478934,28.755488],[111.486611,28.758394],[111.490422,28.755453],[111.500186,28.757391],[111.501892,28.747408],[111.507028,28.74611],[111.502019,28.738531],[111.493271,28.735278],[111.492128,28.727006],[111.482836,28.717816],[111.478444,28.715688],[111.47378,28.706687],[111.477646,28.702914],[111.479043,28.694484],[111.471512,28.682123],[111.471366,28.677344],[111.475051,28.672375],[111.481421,28.66983],[111.481657,28.662678],[111.487718,28.65466],[111.493907,28.652946],[111.49623,28.649673],[111.494397,28.640459],[111.495413,28.637393],[111.507754,28.633461],[111.506647,28.627156],[111.501783,28.613349],[111.500113,28.605241],[111.495667,28.593754],[111.494215,28.581242],[111.509351,28.585679],[111.518661,28.595521],[111.539223,28.609711],[111.557117,28.62894],[111.567226,28.638762],[111.574485,28.639298],[111.592506,28.632647],[111.60541,28.624939],[111.624411,28.618339],[111.628984,28.621076],[111.631235,28.625615],[111.636062,28.628473],[111.641017,28.62804],[111.644937,28.623726],[111.65735,28.626377],[111.662849,28.624644],[111.665245,28.614614],[111.663648,28.607892],[111.669891,28.593858],[111.67352,28.591449],[111.688402,28.589196],[111.694554,28.591016],[111.702757,28.598986],[111.708891,28.594256],[111.712775,28.596318],[111.713483,28.600633],[111.723428,28.609833],[111.724735,28.616554],[111.721141,28.621284],[111.719072,28.636458],[111.728274,28.642537],[111.722503,28.645049],[111.723628,28.647872],[111.730651,28.652219],[111.742121,28.651612],[111.751576,28.657639],[111.751304,28.664877],[111.754843,28.669241],[111.752992,28.676357],[111.754534,28.681188],[111.753282,28.692164],[111.744752,28.699071],[111.740524,28.704887],[111.732865,28.700023],[111.724118,28.700767],[111.719907,28.699227],[111.710016,28.704264],[111.710924,28.712918],[111.70704,28.712988],[111.705643,28.71709],[111.709363,28.722005],[111.715552,28.725656],[111.713465,28.730969],[111.716405,28.73334],[111.720597,28.728564],[111.723192,28.731315],[111.731722,28.732111],[111.742121,28.729741],[111.745224,28.727491],[111.748999,28.732977],[111.753972,28.73469],[111.753645,28.731298],[111.762247,28.730675],[111.765532,28.734361],[111.767946,28.744536],[111.778544,28.74874],[111.791321,28.747287],[111.793735,28.749882],[111.793898,28.756681],[111.797763,28.759086],[111.801665,28.768065],[111.801012,28.771092],[111.806348,28.773099],[111.807455,28.784186],[111.813498,28.786746],[111.813915,28.792453],[111.828652,28.797901],[111.83043,28.802605],[111.837653,28.801049],[111.837454,28.807949],[111.843152,28.806288],[111.841864,28.81324],[111.843824,28.814606],[111.848234,28.810802],[111.850738,28.813309],[111.851374,28.822041],[111.829069,28.837445],[111.819904,28.844602],[111.815476,28.845293],[111.800958,28.851948],[111.786366,28.862889],[111.780777,28.863287],[111.764715,28.873207],[111.76938,28.887411],[111.776421,28.892664],[111.778436,28.899454],[111.779307,28.910995],[111.782973,28.922067],[111.780468,28.926126],[111.786929,28.925522],[111.796929,28.91844],[111.809233,28.918785],[111.81593,28.922465],[111.820231,28.928355],[111.821864,28.941895],[111.819759,28.951083],[111.816148,28.957437]]]]}},{"type":"Feature","properties":{"adcode":430721,"name":"安乡县","center":[112.172289,29.414483],"centroid":[112.155575,29.442438],"childrenNum":0,"level":"district","parent":{"adcode":430700},"subFeatureIndex":2,"acroutes":[100000,430000,430700]},"geometry":{"type":"MultiPolygon","coordinates":[[[[112.187734,29.134501],[112.190002,29.14524],[112.194594,29.14686],[112.201037,29.146016],[112.195774,29.160028],[112.19601,29.168386],[112.201617,29.179241],[112.208114,29.187081],[112.216209,29.194351],[112.223903,29.199054],[112.236408,29.213145],[112.228495,29.216073],[112.226517,29.228439],[112.228477,29.242027],[112.228749,29.251738],[112.223468,29.266631],[112.223468,29.280489],[112.222216,29.287322],[112.21639,29.290162],[112.213414,29.2961],[112.215882,29.296943],[112.226626,29.294052],[112.23423,29.298647],[112.241943,29.293897],[112.252723,29.291883],[112.258222,29.292296],[112.263684,29.298699],[112.256915,29.307682],[112.251217,29.318936],[112.249384,29.32852],[112.252632,29.351968],[112.259656,29.366502],[112.261706,29.3756],[112.268367,29.384525],[112.281143,29.395134],[112.28421,29.403507],[112.294283,29.40612],[112.295535,29.408286],[112.293375,29.415558],[112.294464,29.428536],[112.299981,29.445551],[112.299564,29.449727],[112.293557,29.45636],[112.291705,29.478267],[112.28804,29.486616],[112.281561,29.497232],[112.278239,29.508482],[112.279328,29.529141],[112.282704,29.537555],[112.29156,29.542774],[112.30274,29.566018],[112.303937,29.575321],[112.30283,29.586202],[112.29519,29.595315],[112.282032,29.596259],[112.265372,29.603225],[112.255173,29.610243],[112.250999,29.611667],[112.24089,29.610638],[112.234411,29.615802],[112.229021,29.625563],[112.22835,29.631036],[112.231471,29.639664],[112.239493,29.648188],[112.244175,29.65961],[112.236099,29.658444],[112.22149,29.649286],[112.218223,29.645152],[112.220455,29.637245],[112.217116,29.634209],[112.203904,29.634552],[112.199458,29.629869],[112.198314,29.617449],[112.191037,29.624603],[112.185828,29.634346],[112.184032,29.648017],[112.17817,29.65666],[112.172054,29.660622],[112.164559,29.662337],[112.160185,29.658615],[112.150566,29.654551],[112.143997,29.657415],[112.124995,29.657021],[112.118498,29.662697],[112.111529,29.659644],[112.1075,29.671168],[112.091875,29.685656],[112.087483,29.681764],[112.072728,29.679673],[112.065451,29.681781],[112.063309,29.689548],[112.060097,29.694725],[112.064634,29.701085],[112.064489,29.710341],[112.06948,29.712021],[112.07398,29.717077],[112.072583,29.722219],[112.073309,29.734695],[112.076412,29.743486],[112.06957,29.747838],[112.065923,29.754657],[112.06663,29.76127],[112.064453,29.769818],[112.054689,29.758837],[112.064689,29.745953],[112.062529,29.742937],[112.055959,29.74854],[112.050732,29.749157],[112.051222,29.74035],[112.043618,29.731319],[112.045125,29.720608],[112.043255,29.711473],[112.034453,29.697742],[112.034109,29.690834],[112.030334,29.688022],[112.029807,29.683445],[112.03527,29.68353],[112.03204,29.678524],[112.036105,29.675455],[112.038863,29.667447],[112.039372,29.658427],[112.043074,29.656112],[112.047375,29.645976],[112.0485,29.629629],[112.056558,29.620074],[112.057847,29.607772],[112.053273,29.602093],[112.052166,29.589892],[112.049099,29.583971],[112.0485,29.572627],[112.053273,29.560028],[112.052003,29.548182],[112.044036,29.534069],[112.041749,29.523612],[112.04997,29.510234],[112.055469,29.505047],[112.063509,29.500014],[112.075505,29.494415],[112.076884,29.491598],[112.073091,29.481858],[112.066957,29.47813],[112.063708,29.473972],[112.061331,29.462855],[112.058518,29.459831],[112.049698,29.457116],[112.034472,29.454882],[112.016777,29.458749],[112.011369,29.459127],[111.994854,29.456068],[111.986397,29.451875],[111.980499,29.443764],[111.983765,29.430685],[111.987849,29.423276],[112.000008,29.41365],[112.004164,29.403713],[112.012512,29.403438],[112.03164,29.399381],[112.041931,29.394085],[112.045397,29.390852],[112.058554,29.376821],[112.060805,29.367052],[112.065995,29.35914],[112.0632,29.350265],[112.058645,29.345999],[112.059734,29.342816],[112.056631,29.334731],[112.062474,29.32076],[112.060877,29.303018],[112.061476,29.295067],[112.065269,29.279335],[112.071784,29.263584],[112.077755,29.256972],[112.093998,29.244317],[112.108535,29.238135],[112.116919,29.225977],[112.122418,29.213489],[112.120912,29.205893],[112.121602,29.198348],[112.12632,29.189803],[112.129042,29.179586],[112.128825,29.166524],[112.135775,29.157804],[112.150584,29.148756],[112.183342,29.134915],[112.187734,29.134501]]]]}},{"type":"Feature","properties":{"adcode":430722,"name":"汉寿县","center":[111.968506,28.907319],"centroid":[112.037017,28.858908],"childrenNum":0,"level":"district","parent":{"adcode":430700},"subFeatureIndex":3,"acroutes":[100000,430000,430700]},"geometry":{"type":"MultiPolygon","coordinates":[[[[111.751576,28.657639],[111.759071,28.653431],[111.762429,28.646469],[111.768272,28.639021],[111.776221,28.634137],[111.780033,28.635661],[111.782737,28.645049],[111.787873,28.64872],[111.791339,28.643126],[111.810576,28.640979],[111.812754,28.639506],[111.814859,28.629495],[111.820231,28.62215],[111.828489,28.61574],[111.83818,28.614406],[111.84406,28.616693],[111.850158,28.63334],[111.854767,28.636995],[111.873097,28.630984],[111.888069,28.637099],[111.901209,28.635973],[111.904294,28.643247],[111.910591,28.643421],[111.918214,28.655388],[111.91678,28.660773],[111.910156,28.664133],[111.910228,28.671475],[111.923241,28.676963],[111.932006,28.674366],[111.951498,28.674401],[111.960209,28.670643],[111.973874,28.667561],[111.98411,28.663856],[111.979573,28.656219],[111.98146,28.652288],[111.985145,28.652548],[111.992005,28.657518],[111.995997,28.65544],[111.998429,28.646746],[112.004509,28.645759],[112.014055,28.640719],[112.031477,28.638952],[112.034599,28.640026],[112.040751,28.657708],[112.032076,28.661795],[112.025851,28.669276],[112.033419,28.673397],[112.041804,28.671717],[112.051186,28.67241],[112.060024,28.669241],[112.066757,28.672704],[112.07046,28.672358],[112.074507,28.667405],[112.075323,28.659163],[112.078263,28.655111],[112.086539,28.652686],[112.094361,28.641983],[112.099225,28.643109],[112.104197,28.650798],[112.107355,28.652323],[112.136973,28.649084],[112.14808,28.652842],[112.149459,28.656409],[112.143597,28.658817],[112.142962,28.662263],[112.151002,28.663648],[112.154486,28.669345],[112.158787,28.667423],[112.161491,28.675717],[112.167862,28.679145],[112.179204,28.669985],[112.182725,28.668358],[112.189984,28.669553],[112.19973,28.674089],[112.20198,28.680997],[112.207969,28.691021],[112.216499,28.693601],[112.219493,28.697582],[112.230854,28.705216],[112.231036,28.711845],[112.239438,28.715238],[112.245427,28.714303],[112.2649,28.719184],[112.283212,28.728425],[112.283757,28.741732],[112.282486,28.751751],[112.283593,28.757495],[112.28176,28.773514],[112.28343,28.776904],[112.296351,28.781886],[112.299582,28.784843],[112.30597,28.797694],[112.304772,28.809954],[112.305934,28.817995],[112.304681,28.823026],[112.276443,28.84073],[112.266062,28.853435],[112.259274,28.85786],[112.257006,28.861455],[112.258657,28.900819],[112.261743,28.908127],[112.261416,28.917144],[112.259547,28.922724],[112.257351,28.967745],[112.255391,28.973132],[112.249728,28.976067],[112.246897,28.980832],[112.24766,28.997041],[112.250908,29.000752],[112.249856,29.014818],[112.252106,29.039494],[112.254011,29.04976],[112.243848,29.062042],[112.241453,29.067907],[112.24178,29.080912],[112.243885,29.09314],[112.242632,29.096364],[112.245282,29.100675],[112.235736,29.1144],[112.231018,29.114297],[112.222851,29.118641],[112.216209,29.11509],[112.211218,29.117279],[112.207879,29.12221],[112.207389,29.12733],[112.187734,29.134501],[112.183342,29.134915],[112.180057,29.128675],[112.169549,29.128847],[112.158316,29.117969],[112.142109,29.111659],[112.128226,29.10909],[112.105704,29.107521],[112.097192,29.113228],[112.096067,29.108917],[112.092492,29.107469],[112.084888,29.11509],[112.072093,29.119779],[112.064326,29.118245],[112.062003,29.112417],[112.050968,29.095933],[112.044725,29.093433],[112.038446,29.088121],[112.033419,29.090363],[112.02106,29.092467],[112.003329,29.099123],[112.000607,29.105141],[111.994473,29.10771],[111.980353,29.103417],[111.976452,29.099468],[111.975145,29.09395],[111.979083,29.078946],[111.97745,29.073668],[111.98097,29.066872],[111.979972,29.062439],[111.972767,29.05823],[111.964873,29.044377],[111.954746,29.036958],[111.959955,29.029538],[111.954256,29.026726],[111.948304,29.027209],[111.946961,29.023188],[111.940463,29.01594],[111.927433,29.009175],[111.928685,29.003755],[111.934093,29.000804],[111.935963,28.996869],[111.934946,28.991846],[111.941425,28.984958],[111.936253,28.976654],[111.928268,28.970473],[111.915618,28.96614],[111.897325,28.968799],[111.887997,28.977828],[111.861264,28.981937],[111.855929,28.990326],[111.858996,29.001322],[111.84072,29.004964],[111.826891,29.004584],[111.813044,28.998836],[111.810558,28.989809],[111.812246,28.981695],[111.820775,28.964603],[111.816148,28.957437],[111.819759,28.951083],[111.821864,28.941895],[111.820231,28.928355],[111.81593,28.922465],[111.809233,28.918785],[111.796929,28.91844],[111.786929,28.925522],[111.780468,28.926126],[111.782973,28.922067],[111.779307,28.910995],[111.778436,28.899454],[111.776421,28.892664],[111.76938,28.887411],[111.764715,28.873207],[111.780777,28.863287],[111.786366,28.862889],[111.800958,28.851948],[111.815476,28.845293],[111.819904,28.844602],[111.829069,28.837445],[111.851374,28.822041],[111.850738,28.813309],[111.848234,28.810802],[111.843824,28.814606],[111.841864,28.81324],[111.843152,28.806288],[111.837454,28.807949],[111.837653,28.801049],[111.83043,28.802605],[111.828652,28.797901],[111.813915,28.792453],[111.813498,28.786746],[111.807455,28.784186],[111.806348,28.773099],[111.801012,28.771092],[111.801665,28.768065],[111.797763,28.759086],[111.793898,28.756681],[111.793735,28.749882],[111.791321,28.747287],[111.778544,28.74874],[111.767946,28.744536],[111.765532,28.734361],[111.762247,28.730675],[111.753645,28.731298],[111.753972,28.73469],[111.748999,28.732977],[111.745224,28.727491],[111.742121,28.729741],[111.731722,28.732111],[111.723192,28.731315],[111.720597,28.728564],[111.716405,28.73334],[111.713465,28.730969],[111.715552,28.725656],[111.709363,28.722005],[111.705643,28.71709],[111.70704,28.712988],[111.710924,28.712918],[111.710016,28.704264],[111.719907,28.699227],[111.724118,28.700767],[111.732865,28.700023],[111.740524,28.704887],[111.744752,28.699071],[111.753282,28.692164],[111.754534,28.681188],[111.752992,28.676357],[111.754843,28.669241],[111.751304,28.664877],[111.751576,28.657639]]]]}},{"type":"Feature","properties":{"adcode":430723,"name":"澧县","center":[111.761682,29.64264],"centroid":[111.704793,29.743602],"childrenNum":0,"level":"district","parent":{"adcode":430700},"subFeatureIndex":4,"acroutes":[100000,430000,430700]},"geometry":{"type":"MultiPolygon","coordinates":[[[[111.771267,29.507108],[111.771594,29.512999],[111.787836,29.540697],[111.809868,29.569777],[111.813643,29.577673],[111.816837,29.589068],[111.8174,29.597374],[111.824823,29.6006],[111.837036,29.617552],[111.842735,29.62124],[111.848669,29.622424],[111.866092,29.622939],[111.868179,29.625306],[111.868905,29.636628],[111.871772,29.641773],[111.87072,29.649303],[111.873641,29.654431],[111.874513,29.664257],[111.878796,29.673397],[111.878469,29.678027],[111.87326,29.682176],[111.87856,29.685193],[111.886182,29.686856],[111.8913,29.695788],[111.900664,29.722682],[111.903586,29.725578],[111.909267,29.72587],[111.913332,29.730291],[111.916417,29.72856],[111.923803,29.730874],[111.928667,29.728697],[111.932369,29.722836],[111.936035,29.720659],[111.936852,29.705405],[111.940336,29.701977],[111.93393,29.694434],[111.939792,29.681181],[111.935436,29.675009],[111.926217,29.669539],[111.916217,29.672471],[111.90669,29.668321],[111.903713,29.664858],[111.907198,29.657501],[111.906218,29.653025],[111.908559,29.648994],[111.903278,29.650143],[111.901263,29.647965],[111.907198,29.64354],[111.908432,29.638017],[111.912914,29.633832],[111.909593,29.620383],[111.912188,29.61563],[111.911517,29.610603],[111.906272,29.603877],[111.903913,29.593101],[111.897361,29.589497],[111.883714,29.59063],[111.879649,29.588691],[111.875075,29.575939],[111.876001,29.570413],[111.88473,29.565709],[111.893586,29.555084],[111.899757,29.549813],[111.90825,29.539787],[111.912352,29.528042],[111.918558,29.52332],[111.924475,29.5215],[111.93373,29.508808],[111.93344,29.5046],[111.939302,29.508757],[111.940463,29.517258],[111.935727,29.523251],[111.936398,29.518082],[111.926217,29.523921],[111.921426,29.529742],[111.9205,29.535906],[111.922769,29.543203],[111.91845,29.545092],[111.924711,29.548646],[111.929066,29.548543],[111.934692,29.53352],[111.939356,29.528729],[111.945291,29.52605],[111.949991,29.521397],[111.952695,29.508671],[111.963004,29.502196],[111.969682,29.5012],[111.971134,29.494827],[111.959664,29.488626],[111.954655,29.483438],[111.953748,29.478851],[111.956307,29.474573],[111.971098,29.460347],[111.976397,29.4527],[111.980499,29.443764],[111.986397,29.451875],[111.994854,29.456068],[112.011369,29.459127],[112.016777,29.458749],[112.034472,29.454882],[112.049698,29.457116],[112.058518,29.459831],[112.061331,29.462855],[112.063708,29.473972],[112.066957,29.47813],[112.073091,29.481858],[112.076884,29.491598],[112.075505,29.494415],[112.063509,29.500014],[112.055469,29.505047],[112.04997,29.510234],[112.041749,29.523612],[112.044036,29.534069],[112.052003,29.548182],[112.053273,29.560028],[112.0485,29.572627],[112.049099,29.583971],[112.052166,29.589892],[112.053273,29.602093],[112.057847,29.607772],[112.056558,29.620074],[112.0485,29.629629],[112.047375,29.645976],[112.043074,29.656112],[112.039372,29.658427],[112.038863,29.667447],[112.036105,29.675455],[112.03204,29.678524],[112.03527,29.68353],[112.029807,29.683445],[112.030334,29.688022],[112.034109,29.690834],[112.034453,29.697742],[112.043255,29.711473],[112.045125,29.720608],[112.043618,29.731319],[112.051222,29.74035],[112.050732,29.749157],[112.045578,29.758409],[112.031205,29.762264],[112.025506,29.768448],[112.016341,29.772525],[112.009754,29.778041],[112.00175,29.777715],[111.999119,29.78049],[111.991279,29.782785],[111.987105,29.793969],[111.980607,29.794825],[111.97705,29.79051],[111.965544,29.792753],[111.954855,29.796761],[111.956035,29.8001],[111.951552,29.814227],[111.952859,29.818028],[111.965254,29.83116],[111.965563,29.834533],[111.960935,29.837443],[111.950264,29.837152],[111.936199,29.832513],[111.925981,29.836827],[111.919284,29.842424],[111.914602,29.852677],[111.90306,29.856101],[111.884313,29.85848],[111.880629,29.860003],[111.879776,29.866027],[111.877834,29.859626],[111.863388,29.856563],[111.859232,29.858788],[111.849976,29.870973],[111.83965,29.876808],[111.828979,29.873985],[111.830666,29.887913],[111.824351,29.887896],[111.81034,29.893782],[111.810758,29.900899],[111.80299,29.905124],[111.794642,29.905723],[111.78339,29.912908],[111.780468,29.911505],[111.765296,29.917646],[111.747329,29.921341],[111.742937,29.918604],[111.736658,29.919545],[111.724898,29.915525],[111.722738,29.906904],[111.719,29.901002],[111.714826,29.901036],[111.711105,29.896998],[111.705371,29.896742],[111.707349,29.894517],[111.70508,29.890035],[111.699962,29.887742],[111.693012,29.887263],[111.681778,29.88456],[111.675988,29.887143],[111.664029,29.887297],[111.662377,29.885809],[111.650799,29.889385],[111.65147,29.892961],[111.644919,29.89515],[111.637115,29.893542],[111.6306,29.895698],[111.627079,29.893525],[111.621689,29.894945],[111.620037,29.891421],[111.612215,29.892054],[111.597933,29.889385],[111.592198,29.894449],[111.58875,29.892807],[111.583868,29.897973],[111.577933,29.894415],[111.56748,29.898435],[111.551382,29.895236],[111.546119,29.904218],[111.538443,29.904645],[111.533887,29.914208],[111.530657,29.917646],[111.527427,29.925651],[111.524069,29.927772],[111.514487,29.927686],[111.505195,29.924505],[111.494705,29.923273],[111.483453,29.918176],[111.474924,29.919066],[111.468535,29.922196],[111.463563,29.926882],[111.45594,29.927943],[111.449806,29.923701],[111.436068,29.929465],[111.425651,29.922948],[111.418083,29.915166],[111.404309,29.911009],[111.390843,29.914824],[111.382839,29.92365],[111.384055,29.928062],[111.389354,29.932834],[111.390117,29.937503],[111.381206,29.93374],[111.378229,29.935211],[111.383293,29.945865],[111.383111,29.949388],[111.377249,29.950756],[111.375362,29.95421],[111.368593,29.954124],[111.35941,29.950602],[111.351697,29.951405],[111.349301,29.942685],[111.341933,29.945831],[111.336452,29.944224],[111.331225,29.940051],[111.319356,29.937417],[111.313985,29.93439],[111.307197,29.927891],[111.293967,29.930012],[111.28845,29.934442],[111.283223,29.930901],[111.271844,29.926438],[111.266799,29.925651],[111.26032,29.92772],[111.247398,29.921768],[111.235021,29.923342],[111.224622,29.923496],[111.215621,29.921717],[111.219577,29.915268],[111.223406,29.897922],[111.226582,29.890309],[111.22386,29.880213],[111.231501,29.869604],[111.231428,29.853653],[111.243497,29.845471],[111.252716,29.83544],[111.258106,29.832564],[111.264131,29.832495],[111.273478,29.839566],[111.278305,29.845437],[111.282661,29.845095],[111.284076,29.83871],[111.292588,29.838607],[111.297052,29.833677],[111.304239,29.829208],[111.307215,29.821949],[111.316779,29.81034],[111.317905,29.804039],[111.313422,29.797411],[111.314347,29.790715],[111.312805,29.787461],[111.303459,29.780387],[111.299157,29.773467],[111.302134,29.77172],[111.318776,29.770966],[111.328086,29.771411],[111.338448,29.77333],[111.345889,29.76939],[111.345508,29.761921],[111.353439,29.753115],[111.356669,29.746775],[111.365326,29.742663],[111.367159,29.736254],[111.366215,29.727703],[111.369319,29.726247],[111.392966,29.737608],[111.400606,29.74244],[111.406759,29.744034],[111.411913,29.741704],[111.416323,29.72832],[111.422529,29.71826],[111.42772,29.717489],[111.4334,29.721654],[111.441204,29.722322],[111.449806,29.72748],[111.452547,29.736477],[111.451331,29.746347],[111.455777,29.76139],[111.463127,29.760448],[111.474488,29.766975],[111.48104,29.766015],[111.484343,29.762863],[111.493562,29.758083],[111.503997,29.749346],[111.505032,29.742989],[111.510149,29.742081],[111.509387,29.738756],[111.514251,29.736306],[111.533815,29.731833],[111.548116,29.736529],[111.553778,29.733855],[111.561854,29.733478],[111.568551,29.740967],[111.566772,29.749328],[111.578514,29.756936],[111.58287,29.761321],[111.598241,29.762709],[111.602252,29.761989],[111.611308,29.756713],[111.623213,29.755171],[111.626389,29.753646],[111.625954,29.748078],[111.617424,29.738962],[111.61305,29.725989],[111.613449,29.717506],[111.622088,29.713084],[111.629946,29.710787],[111.627115,29.706348],[111.620291,29.704942],[111.619638,29.699765],[111.630073,29.701188],[111.631797,29.681833],[111.631453,29.673569],[111.623195,29.663606],[111.623903,29.657123],[111.620654,29.65143],[111.630999,29.648514],[111.636843,29.640401],[111.648185,29.63589],[111.649546,29.630504],[111.641924,29.619731],[111.638911,29.61949],[111.626425,29.627656],[111.617279,29.631173],[111.614266,29.629492],[111.61423,29.624551],[111.609384,29.623436],[111.603305,29.61702],[111.607696,29.612919],[111.616117,29.601252],[111.621362,29.596224],[111.63363,29.589841],[111.643104,29.589909],[111.650418,29.591883],[111.660326,29.599262],[111.674337,29.60676],[111.67539,29.603105],[111.666352,29.580436],[111.672812,29.576506],[111.679473,29.579784],[111.684155,29.575579],[111.687494,29.56504],[111.692993,29.562242],[111.702558,29.565006],[111.705969,29.561761],[111.712757,29.560903],[111.717838,29.557315],[111.719635,29.553264],[111.717584,29.547633],[111.710942,29.54638],[111.709708,29.537881],[111.712902,29.529072],[111.719889,29.5153],[111.720216,29.508808],[111.718183,29.505992],[111.722285,29.500736],[111.731359,29.499705],[111.736767,29.504944],[111.742339,29.505717],[111.749435,29.503398],[111.763627,29.507589],[111.771267,29.507108]]]]}},{"type":"Feature","properties":{"adcode":430724,"name":"临澧县","center":[111.645602,29.443217],"centroid":[111.618874,29.480004],"childrenNum":0,"level":"district","parent":{"adcode":430700},"subFeatureIndex":5,"acroutes":[100000,430000,430700]},"geometry":{"type":"MultiPolygon","coordinates":[[[[111.441204,29.722322],[111.438827,29.713135],[111.442983,29.701428],[111.436667,29.696491],[111.433945,29.691777],[111.44634,29.677169],[111.457973,29.67326],[111.472002,29.665818],[111.480785,29.65678],[111.495649,29.643231],[111.506247,29.635701],[111.502382,29.627862],[111.502418,29.616402],[111.509405,29.603002],[111.511783,29.594028],[111.516048,29.592209],[111.518116,29.587112],[111.523888,29.584727],[111.532925,29.590476],[111.540203,29.589652],[111.543379,29.585979],[111.539568,29.579372],[111.539513,29.569451],[111.535902,29.5648],[111.534287,29.570069],[111.530004,29.57206],[111.521147,29.568301],[111.515303,29.571219],[111.493471,29.556526],[111.492255,29.553247],[111.503053,29.557985],[111.504596,29.555976],[111.50191,29.547599],[111.505866,29.545435],[111.517046,29.545006],[111.521311,29.541693],[111.519677,29.534533],[111.503979,29.522135],[111.490295,29.53036],[111.488263,29.540044],[111.482455,29.545538],[111.477864,29.547564],[111.475867,29.552903],[111.468953,29.55256],[111.463635,29.544079],[111.471112,29.540886],[111.475541,29.534361],[111.476847,29.52308],[111.465922,29.524076],[111.463653,29.519422],[111.473454,29.514064],[111.484687,29.515146],[111.494324,29.513909],[111.497464,29.511865],[111.496665,29.499173],[111.49848,29.489416],[111.50779,29.477339],[111.509006,29.471532],[111.508335,29.462495],[111.502327,29.454917],[111.503253,29.446617],[111.496211,29.444606],[111.49358,29.435978],[111.496429,29.429258],[111.502019,29.432661],[111.511982,29.429482],[111.508589,29.424634],[111.508933,29.420956],[111.502799,29.419168],[111.503035,29.415146],[111.48966,29.404899],[111.488008,29.400704],[111.490858,29.394859],[111.484651,29.390354],[111.488753,29.380019],[111.473417,29.360946],[111.4532,29.362701],[111.447629,29.364765],[111.439063,29.371747],[111.429281,29.371799],[111.428101,29.366485],[111.435505,29.358504],[111.435669,29.354152],[111.431585,29.348957],[111.429371,29.341595],[111.431948,29.332924],[111.427484,29.330154],[111.428391,29.326679],[111.437701,29.329087],[111.455142,29.328588],[111.456812,29.336554],[111.467809,29.352002],[111.477337,29.356646],[111.480822,29.356612],[111.493562,29.348785],[111.501946,29.345018],[111.511148,29.344812],[111.511347,29.337982],[111.52367,29.3375],[111.520603,29.331186],[111.529514,29.333509],[111.532073,29.331393],[111.530312,29.325251],[111.525684,29.324494],[111.518116,29.311089],[111.519568,29.306632],[111.511057,29.303276],[111.508099,29.299834],[111.503398,29.30307],[111.496701,29.297718],[111.487773,29.296719],[111.477628,29.290024],[111.48456,29.288613],[111.488263,29.282055],[111.498117,29.269747],[111.507482,29.267199],[111.512382,29.262723],[111.520004,29.263584],[111.526084,29.258126],[111.533143,29.264565],[111.535085,29.269867],[111.542508,29.270556],[111.546827,29.274446],[111.55238,29.273982],[111.562217,29.278664],[111.571164,29.279507],[111.57434,29.276202],[111.578314,29.27739],[111.587552,29.276409],[111.591635,29.278061],[111.596717,29.283621],[111.606317,29.283948],[111.610128,29.287838],[111.611362,29.292899],[111.615482,29.29295],[111.620309,29.285945],[111.626099,29.284138],[111.631543,29.278698],[111.642614,29.279352],[111.653285,29.275118],[111.672667,29.281332],[111.679382,29.28789],[111.686006,29.287804],[111.693846,29.284809],[111.704772,29.286616],[111.707675,29.28968],[111.715425,29.288458],[111.719345,29.294689],[111.725733,29.292365],[111.725025,29.295394],[111.736477,29.295979],[111.751413,29.295566],[111.755079,29.284878],[111.758745,29.280093],[111.765205,29.281366],[111.771067,29.292899],[111.780377,29.300609],[111.789706,29.303689],[111.784733,29.307269],[111.78633,29.316131],[111.79152,29.318901],[111.794134,29.325079],[111.793644,29.33086],[111.798126,29.339565],[111.796638,29.344313],[111.802101,29.344278],[111.802827,29.353808],[111.800903,29.359037],[111.803571,29.373157],[111.809759,29.377921],[111.815549,29.389305],[111.814206,29.400533],[111.816184,29.406447],[111.822481,29.413427],[111.82357,29.426216],[111.819614,29.427814],[111.826456,29.431561],[111.827617,29.441788],[111.824968,29.442647],[111.827327,29.448198],[111.832263,29.44727],[111.837,29.45258],[111.825313,29.453594],[111.833534,29.456841],[111.835004,29.460811],[111.828652,29.460553],[111.827381,29.465811],[111.830176,29.467512],[111.831211,29.473869],[111.83386,29.46679],[111.839867,29.462117],[111.843824,29.479298],[111.841519,29.482768],[111.834713,29.482476],[111.83533,29.486307],[111.830939,29.489382],[111.828071,29.485637],[111.821411,29.494758],[111.814278,29.490206],[111.818561,29.485963],[111.816547,29.48349],[111.803317,29.492388],[111.797999,29.492525],[111.792972,29.48866],[111.787129,29.492422],[111.776476,29.505579],[111.771267,29.507108],[111.763627,29.507589],[111.749435,29.503398],[111.742339,29.505717],[111.736767,29.504944],[111.731359,29.499705],[111.722285,29.500736],[111.718183,29.505992],[111.720216,29.508808],[111.719889,29.5153],[111.712902,29.529072],[111.709708,29.537881],[111.710942,29.54638],[111.717584,29.547633],[111.719635,29.553264],[111.717838,29.557315],[111.712757,29.560903],[111.705969,29.561761],[111.702558,29.565006],[111.692993,29.562242],[111.687494,29.56504],[111.684155,29.575579],[111.679473,29.579784],[111.672812,29.576506],[111.666352,29.580436],[111.67539,29.603105],[111.674337,29.60676],[111.660326,29.599262],[111.650418,29.591883],[111.643104,29.589909],[111.63363,29.589841],[111.621362,29.596224],[111.616117,29.601252],[111.607696,29.612919],[111.603305,29.61702],[111.609384,29.623436],[111.61423,29.624551],[111.614266,29.629492],[111.617279,29.631173],[111.626425,29.627656],[111.638911,29.61949],[111.641924,29.619731],[111.649546,29.630504],[111.648185,29.63589],[111.636843,29.640401],[111.630999,29.648514],[111.620654,29.65143],[111.623903,29.657123],[111.623195,29.663606],[111.631453,29.673569],[111.631797,29.681833],[111.630073,29.701188],[111.619638,29.699765],[111.620291,29.704942],[111.627115,29.706348],[111.629946,29.710787],[111.622088,29.713084],[111.613449,29.717506],[111.61305,29.725989],[111.617424,29.738962],[111.625954,29.748078],[111.626389,29.753646],[111.623213,29.755171],[111.611308,29.756713],[111.602252,29.761989],[111.598241,29.762709],[111.58287,29.761321],[111.578514,29.756936],[111.566772,29.749328],[111.568551,29.740967],[111.561854,29.733478],[111.553778,29.733855],[111.548116,29.736529],[111.533815,29.731833],[111.514251,29.736306],[111.509387,29.738756],[111.510149,29.742081],[111.505032,29.742989],[111.503997,29.749346],[111.493562,29.758083],[111.484343,29.762863],[111.48104,29.766015],[111.474488,29.766975],[111.463127,29.760448],[111.455777,29.76139],[111.451331,29.746347],[111.452547,29.736477],[111.449806,29.72748],[111.441204,29.722322]]]]}},{"type":"Feature","properties":{"adcode":430725,"name":"桃源县","center":[111.484503,28.902734],"centroid":[111.263299,28.912234],"childrenNum":0,"level":"district","parent":{"adcode":430700},"subFeatureIndex":6,"acroutes":[100000,430000,430700]},"geometry":{"type":"MultiPolygon","coordinates":[[[[111.494215,28.581242],[111.495667,28.593754],[111.500113,28.605241],[111.501783,28.613349],[111.506647,28.627156],[111.507754,28.633461],[111.495413,28.637393],[111.494397,28.640459],[111.49623,28.649673],[111.493907,28.652946],[111.487718,28.65466],[111.481657,28.662678],[111.481421,28.66983],[111.475051,28.672375],[111.471366,28.677344],[111.471512,28.682123],[111.479043,28.694484],[111.477646,28.702914],[111.47378,28.706687],[111.478444,28.715688],[111.482836,28.717816],[111.492128,28.727006],[111.493271,28.735278],[111.502019,28.738531],[111.507028,28.74611],[111.501892,28.747408],[111.500186,28.757391],[111.490422,28.755453],[111.486611,28.758394],[111.478934,28.755488],[111.474869,28.757616],[111.474597,28.767892],[111.470259,28.773808],[111.46957,28.780052],[111.462383,28.792021],[111.463109,28.794892],[111.471657,28.797279],[111.476049,28.794477],[111.476829,28.790586],[111.48104,28.791485],[111.484143,28.795376],[111.493271,28.793526],[111.500132,28.788147],[111.502582,28.795982],[111.508062,28.797867],[111.510748,28.803643],[111.522272,28.797797],[111.52543,28.799561],[111.525176,28.806219],[111.528407,28.814001],[111.529205,28.820606],[111.527681,28.82913],[111.528534,28.835284],[111.519695,28.846037],[111.518788,28.856874],[111.515322,28.868299],[111.524468,28.88361],[111.524559,28.899679],[111.528062,28.90379],[111.530838,28.912774],[111.528534,28.925712],[111.536337,28.942258],[111.54474,28.946817],[111.556482,28.948026],[111.581436,28.96115],[111.589839,28.966105],[111.588532,28.978519],[111.592016,28.984595],[111.60031,28.992795],[111.608731,28.998198],[111.615645,29.009486],[111.615918,29.016596],[111.612397,29.0216],[111.605519,29.026329],[111.592615,29.038804],[111.591036,29.043911],[111.592506,29.053969],[111.592125,29.066355],[111.585519,29.06582],[111.578423,29.069546],[111.57454,29.068873],[111.572053,29.072564],[111.57218,29.081171],[111.568551,29.092846],[111.573705,29.095933],[111.577153,29.100744],[111.574213,29.110176],[111.576209,29.115124],[111.583233,29.121452],[111.58002,29.126175],[111.581436,29.132054],[111.57267,29.133105],[111.566427,29.136777],[111.564322,29.145654],[111.570039,29.152238],[111.567516,29.161975],[111.578423,29.165525],[111.582561,29.185186],[111.58336,29.196953],[111.571999,29.205273],[111.5714,29.210148],[111.581926,29.217193],[111.587461,29.218347],[111.590764,29.225098],[111.584721,29.234674],[111.571472,29.238944],[111.564104,29.234519],[111.560801,29.236378],[111.5567,29.243215],[111.556446,29.24826],[111.560003,29.254149],[111.549513,29.264651],[111.55238,29.273982],[111.546827,29.274446],[111.542508,29.270556],[111.535085,29.269867],[111.533143,29.264565],[111.526084,29.258126],[111.520004,29.263584],[111.512382,29.262723],[111.507482,29.267199],[111.498117,29.269747],[111.488263,29.282055],[111.48456,29.288613],[111.475178,29.280781],[111.467356,29.280196],[111.456757,29.285876],[111.450314,29.280592],[111.435995,29.276891],[111.429988,29.277665],[111.422548,29.281711],[111.410824,29.284448],[111.397067,29.27121],[111.388102,29.272415],[111.389209,29.278681],[111.386305,29.289267],[111.37803,29.29758],[111.377939,29.302055],[111.382258,29.308714],[111.389863,29.314221],[111.387013,29.324614],[111.380244,29.329001],[111.373475,29.329363],[111.361479,29.336296],[111.354836,29.345723],[111.35656,29.351039],[111.35264,29.355717],[111.346252,29.359037],[111.345944,29.364782],[111.341298,29.367774],[111.334583,29.375995],[111.326743,29.391403],[111.321607,29.396956],[111.31716,29.398727],[111.312986,29.404023],[111.303676,29.406756],[111.297506,29.403318],[111.300881,29.397059],[111.286199,29.389511],[111.269467,29.386571],[111.259231,29.380638],[111.248015,29.357558],[111.244386,29.352174],[111.240756,29.340305],[111.235475,29.335023],[111.23611,29.329638],[111.240139,29.327505],[111.245565,29.321052],[111.248052,29.310521],[111.25199,29.302777],[111.250338,29.293226],[111.243932,29.282692],[111.234876,29.273517],[111.222118,29.265684],[111.220158,29.257454],[111.22729,29.244024],[111.232771,29.239857],[111.231446,29.231729],[111.223207,29.223669],[111.214405,29.21907],[111.20642,29.217554],[111.192954,29.218106],[111.180468,29.221912],[111.173571,29.231367],[111.165659,29.236172],[111.153898,29.237739],[111.12183,29.218571],[111.112176,29.214867],[111.092829,29.204119],[111.085969,29.19647],[111.080761,29.188407],[111.071832,29.169833],[111.065063,29.164301],[111.055281,29.152152],[111.050925,29.14362],[111.043484,29.139259],[111.030617,29.140224],[111.025808,29.137708],[111.024519,29.124813],[111.022323,29.120452],[111.001652,29.117952],[110.985355,29.110986],[110.980074,29.11209],[110.983813,29.118952],[110.97472,29.119228],[110.971835,29.12302],[110.95846,29.133881],[110.947189,29.138242],[110.941636,29.138087],[110.945756,29.13095],[110.943632,29.127537],[110.938079,29.131623],[110.935774,29.129399],[110.929767,29.130847],[110.926137,29.125279],[110.925375,29.118676],[110.913143,29.111314],[110.901946,29.110917],[110.89877,29.109314],[110.889605,29.109883],[110.889224,29.104883],[110.882763,29.09852],[110.873471,29.099313],[110.86868,29.108072],[110.864669,29.107607],[110.862872,29.102951],[110.856012,29.095674],[110.852564,29.094226],[110.852165,29.08681],[110.855069,29.080671],[110.861003,29.073047],[110.861892,29.064647],[110.868444,29.065372],[110.870259,29.061283],[110.873199,29.066424],[110.874905,29.061542],[110.882491,29.054711],[110.886828,29.05547],[110.89171,29.050743],[110.89857,29.051243],[110.909713,29.048725],[110.911945,29.045326],[110.910802,29.039822],[110.914414,29.03644],[110.913887,29.029952],[110.919078,29.022532],[110.928315,29.018581],[110.936772,29.013265],[110.943523,29.011798],[110.954558,29.001926],[110.952398,28.998491],[110.962017,28.99837],[110.965428,28.99371],[110.970583,28.993019],[110.967624,28.988186],[110.973486,28.990171],[110.978332,28.987668],[110.979947,28.991138],[110.98296,28.987893],[110.987025,28.988393],[110.986372,28.983232],[110.982597,28.976827],[110.974575,28.976792],[110.965356,28.965155],[110.958659,28.963809],[110.954921,28.960752],[110.95679,28.951048],[110.950129,28.939253],[110.955138,28.930427],[110.955937,28.926178],[110.96287,28.917922],[110.957443,28.910597],[110.958278,28.906382],[110.964213,28.904205],[110.97267,28.90424],[110.989711,28.897277],[110.992451,28.888241],[111.002088,28.87573],[111.003086,28.872187],[111.000182,28.867711],[111.003867,28.86721],[111.012451,28.854524],[111.013122,28.851326],[111.022577,28.846901],[111.030472,28.839658],[111.03372,28.828818],[111.04029,28.822698],[111.048457,28.825412],[111.059455,28.825101],[111.064409,28.823424],[111.071215,28.816888],[111.072757,28.809833],[111.079363,28.805701],[111.078746,28.793681],[111.086296,28.78538],[111.09243,28.781315],[111.101014,28.778997],[111.09871,28.76765],[111.10615,28.76073],[111.108401,28.751041],[111.115152,28.743342],[111.102575,28.734049],[111.105479,28.727093],[111.101976,28.722801],[111.101123,28.713645],[111.096096,28.709734],[111.096332,28.700525],[111.085062,28.695315],[111.081178,28.691852],[111.075806,28.692302],[111.064119,28.696388],[111.051578,28.692112],[111.04666,28.684702],[111.055426,28.673916],[111.061887,28.668583],[111.064645,28.659769],[111.051705,28.652323],[111.038312,28.650556],[111.02706,28.652115],[111.015264,28.649881],[111.005917,28.642295],[110.995355,28.637844],[110.995028,28.630569],[110.991725,28.620002],[110.987152,28.618668],[110.978368,28.620435],[110.970855,28.620279],[110.962761,28.622826],[110.955392,28.61917],[110.946137,28.622029],[110.934722,28.617577],[110.93728,28.610785],[110.941999,28.608429],[110.945919,28.601395],[110.943868,28.591622],[110.950039,28.577447],[110.950674,28.568227],[110.956155,28.568851],[110.97276,28.57996],[110.978386,28.585523],[110.989239,28.587827],[111.000182,28.586909],[111.005718,28.583582],[111.01011,28.587377],[111.008023,28.598189],[111.015772,28.599316],[111.015899,28.593927],[111.020182,28.589716],[111.026298,28.59008],[111.031035,28.594637],[111.033793,28.591588],[111.036261,28.596457],[111.040163,28.59436],[111.043539,28.603024],[111.050508,28.600355],[111.049745,28.608169],[111.05744,28.607944],[111.055081,28.602331],[111.057186,28.596959],[111.055353,28.590167],[111.0645,28.582802],[111.062086,28.574882],[111.054754,28.570618],[111.054809,28.565107],[111.059273,28.563859],[111.064845,28.554863],[111.068819,28.552055],[111.079291,28.537683],[111.075933,28.530176],[111.067549,28.530124],[111.059636,28.534216],[111.049274,28.536834],[111.041869,28.535031],[111.039092,28.539677],[111.029673,28.543664],[111.020309,28.542208],[111.013195,28.545779],[111.002034,28.537146],[110.993177,28.521767],[110.982306,28.515229],[110.981671,28.511969],[110.969893,28.512542],[110.966572,28.509542],[110.962942,28.498286],[110.959331,28.492251],[110.952616,28.487567],[110.943814,28.478443],[110.93895,28.479293],[110.929749,28.484792],[110.925611,28.482485],[110.923451,28.473291],[110.917481,28.4697],[110.905358,28.455127],[110.889224,28.447301],[110.888643,28.438937],[110.87289,28.427362],[110.870241,28.423666],[110.862147,28.418788],[110.860459,28.406031],[110.865087,28.407471],[110.875631,28.406742],[110.882273,28.408096],[110.889478,28.404902],[110.894196,28.407766],[110.907009,28.411099],[110.919967,28.417591],[110.931001,28.421288],[110.940384,28.421756],[110.944612,28.42646],[110.96737,28.430347],[110.972361,28.433037],[110.978713,28.43951],[110.992832,28.441714],[111.001398,28.440135],[111.00775,28.445549],[111.020109,28.445653],[111.034809,28.454919],[111.044119,28.458475],[111.050217,28.458892],[111.062703,28.451448],[111.068874,28.451414],[111.07655,28.454103],[111.083792,28.453704],[111.093519,28.456966],[111.096877,28.463628],[111.101958,28.466734],[111.109326,28.468139],[111.11664,28.464392],[111.126349,28.470516],[111.140487,28.474575],[111.144933,28.473725],[111.148345,28.483734],[111.147873,28.487862],[111.154352,28.496535],[111.152265,28.505969],[111.152174,28.514328],[111.162392,28.515594],[111.167655,28.517674],[111.175205,28.513894],[111.180341,28.514917],[111.184787,28.518836],[111.192209,28.518836],[111.197491,28.522928],[111.198253,28.526552],[111.211846,28.53243],[111.215185,28.53621],[111.221174,28.53328],[111.221283,28.527697],[111.228651,28.52246],[111.245947,28.52787],[111.252625,28.531528],[111.258106,28.527281],[111.264694,28.526674],[111.266599,28.523518],[111.273949,28.523171],[111.281027,28.517917],[111.287905,28.517345],[111.29825,28.52116],[111.309157,28.520969],[111.31569,28.52442],[111.324129,28.518836],[111.334365,28.52031],[111.339229,28.527853],[111.348158,28.528702],[111.35627,28.536071],[111.363366,28.539504],[111.373874,28.551829],[111.38322,28.550547],[111.396577,28.540787],[111.403855,28.542399],[111.412276,28.54786],[111.426032,28.547045],[111.43576,28.548934],[111.437937,28.554395],[111.443382,28.55729],[111.467846,28.556908],[111.477573,28.561259],[111.483399,28.568244],[111.491475,28.571641],[111.494215,28.581242]]]]}},{"type":"Feature","properties":{"adcode":430726,"name":"石门县","center":[111.379087,29.584703],"centroid":[111.037894,29.795422],"childrenNum":0,"level":"district","parent":{"adcode":430700},"subFeatureIndex":7,"acroutes":[100000,430000,430700]},"geometry":{"type":"MultiPolygon","coordinates":[[[[111.297506,29.403318],[111.303676,29.406756],[111.312986,29.404023],[111.31716,29.398727],[111.321607,29.396956],[111.326743,29.391403],[111.334583,29.375995],[111.341298,29.367774],[111.345944,29.364782],[111.346252,29.359037],[111.35264,29.355717],[111.35656,29.351039],[111.354836,29.345723],[111.361479,29.336296],[111.373475,29.329363],[111.380244,29.329001],[111.387013,29.324614],[111.389863,29.314221],[111.382258,29.308714],[111.377939,29.302055],[111.37803,29.29758],[111.386305,29.289267],[111.389209,29.278681],[111.388102,29.272415],[111.397067,29.27121],[111.410824,29.284448],[111.422548,29.281711],[111.429988,29.277665],[111.435995,29.276891],[111.450314,29.280592],[111.456757,29.285876],[111.467356,29.280196],[111.475178,29.280781],[111.48456,29.288613],[111.477628,29.290024],[111.487773,29.296719],[111.496701,29.297718],[111.503398,29.30307],[111.508099,29.299834],[111.511057,29.303276],[111.519568,29.306632],[111.518116,29.311089],[111.525684,29.324494],[111.530312,29.325251],[111.532073,29.331393],[111.529514,29.333509],[111.520603,29.331186],[111.52367,29.3375],[111.511347,29.337982],[111.511148,29.344812],[111.501946,29.345018],[111.493562,29.348785],[111.480822,29.356612],[111.477337,29.356646],[111.467809,29.352002],[111.456812,29.336554],[111.455142,29.328588],[111.437701,29.329087],[111.428391,29.326679],[111.427484,29.330154],[111.431948,29.332924],[111.429371,29.341595],[111.431585,29.348957],[111.435669,29.354152],[111.435505,29.358504],[111.428101,29.366485],[111.429281,29.371799],[111.439063,29.371747],[111.447629,29.364765],[111.4532,29.362701],[111.473417,29.360946],[111.488753,29.380019],[111.484651,29.390354],[111.490858,29.394859],[111.488008,29.400704],[111.48966,29.404899],[111.503035,29.415146],[111.502799,29.419168],[111.508933,29.420956],[111.508589,29.424634],[111.511982,29.429482],[111.502019,29.432661],[111.496429,29.429258],[111.49358,29.435978],[111.496211,29.444606],[111.503253,29.446617],[111.502327,29.454917],[111.508335,29.462495],[111.509006,29.471532],[111.50779,29.477339],[111.49848,29.489416],[111.496665,29.499173],[111.497464,29.511865],[111.494324,29.513909],[111.484687,29.515146],[111.473454,29.514064],[111.463653,29.519422],[111.465922,29.524076],[111.476847,29.52308],[111.475541,29.534361],[111.471112,29.540886],[111.463635,29.544079],[111.468953,29.55256],[111.475867,29.552903],[111.477864,29.547564],[111.482455,29.545538],[111.488263,29.540044],[111.490295,29.53036],[111.503979,29.522135],[111.519677,29.534533],[111.521311,29.541693],[111.517046,29.545006],[111.505866,29.545435],[111.50191,29.547599],[111.504596,29.555976],[111.503053,29.557985],[111.492255,29.553247],[111.493471,29.556526],[111.515303,29.571219],[111.521147,29.568301],[111.530004,29.57206],[111.534287,29.570069],[111.535902,29.5648],[111.539513,29.569451],[111.539568,29.579372],[111.543379,29.585979],[111.540203,29.589652],[111.532925,29.590476],[111.523888,29.584727],[111.518116,29.587112],[111.516048,29.592209],[111.511783,29.594028],[111.509405,29.603002],[111.502418,29.616402],[111.502382,29.627862],[111.506247,29.635701],[111.495649,29.643231],[111.480785,29.65678],[111.472002,29.665818],[111.457973,29.67326],[111.44634,29.677169],[111.433945,29.691777],[111.436667,29.696491],[111.442983,29.701428],[111.438827,29.713135],[111.441204,29.722322],[111.4334,29.721654],[111.42772,29.717489],[111.422529,29.71826],[111.416323,29.72832],[111.411913,29.741704],[111.406759,29.744034],[111.400606,29.74244],[111.392966,29.737608],[111.369319,29.726247],[111.366215,29.727703],[111.367159,29.736254],[111.365326,29.742663],[111.356669,29.746775],[111.353439,29.753115],[111.345508,29.761921],[111.345889,29.76939],[111.338448,29.77333],[111.328086,29.771411],[111.318776,29.770966],[111.302134,29.77172],[111.299157,29.773467],[111.303459,29.780387],[111.312805,29.787461],[111.314347,29.790715],[111.313422,29.797411],[111.317905,29.804039],[111.316779,29.81034],[111.307215,29.821949],[111.304239,29.829208],[111.297052,29.833677],[111.292588,29.838607],[111.284076,29.83871],[111.282661,29.845095],[111.278305,29.845437],[111.273478,29.839566],[111.264131,29.832495],[111.258106,29.832564],[111.252716,29.83544],[111.243497,29.845471],[111.231428,29.853653],[111.231501,29.869604],[111.22386,29.880213],[111.226582,29.890309],[111.223406,29.897922],[111.219577,29.915268],[111.215621,29.921717],[111.224622,29.923496],[111.235021,29.923342],[111.247398,29.921768],[111.26032,29.92772],[111.266799,29.925651],[111.271844,29.926438],[111.283223,29.930901],[111.28845,29.934442],[111.293967,29.930012],[111.307197,29.927891],[111.313985,29.93439],[111.319356,29.937417],[111.331225,29.940051],[111.336452,29.944224],[111.341933,29.945831],[111.336017,29.958057],[111.336234,29.96293],[111.329519,29.965785],[111.331625,29.969495],[111.324111,29.978162],[111.319193,29.972127],[111.316217,29.973239],[111.311643,29.980179],[111.303586,29.982812],[111.297234,29.990196],[111.297687,30.004621],[111.285673,30.01132],[111.276563,30.010277],[111.266999,30.011405],[111.257961,30.031517],[111.25562,30.034541],[111.247634,30.035378],[111.24219,30.040384],[111.223733,30.040025],[111.213316,30.041767],[111.199741,30.040999],[111.179742,30.044262],[111.178961,30.04052],[111.165586,30.043442],[111.156784,30.042844],[111.133463,30.045287],[111.124026,30.044432],[111.10664,30.047747],[111.090543,30.049199],[111.078892,30.049096],[111.072032,30.0472],[111.066006,30.048361],[111.031543,30.048874],[111.015917,30.052888],[111.005827,30.05446],[110.998386,30.059379],[110.982452,30.0582],[110.970927,30.058969],[110.963632,30.062078],[110.951618,30.06037],[110.941001,30.061241],[110.935938,30.063632],[110.929912,30.063427],[110.925411,30.067526],[110.922998,30.075724],[110.92523,30.094507],[110.923669,30.100808],[110.924268,30.111307],[110.921455,30.112929],[110.907172,30.112161],[110.897899,30.109805],[110.884378,30.113356],[110.873943,30.113441],[110.858045,30.118545],[110.854415,30.124656],[110.848608,30.12609],[110.836086,30.122693],[110.822946,30.126329],[110.814344,30.125971],[110.812311,30.121857],[110.802983,30.114431],[110.788319,30.119996],[110.76959,30.120201],[110.763002,30.119023],[110.74636,30.112605],[110.745707,30.109925],[110.752295,30.104683],[110.753112,30.101303],[110.748847,30.092168],[110.748974,30.088326],[110.755997,30.082999],[110.754182,30.06411],[110.756161,30.054306],[110.748284,30.045885],[110.742077,30.041767],[110.735653,30.039922],[110.730626,30.041323],[110.722368,30.039632],[110.712351,30.033157],[110.705109,30.034353],[110.694057,30.041511],[110.682206,30.05405],[110.686362,30.05914],[110.681807,30.06259],[110.676036,30.063615],[110.659612,30.071215],[110.657289,30.075433],[110.650973,30.077636],[110.631373,30.068124],[110.626582,30.063803],[110.618996,30.062078],[110.613388,30.058781],[110.597653,30.054443],[110.590721,30.056595],[110.576384,30.059055],[110.570758,30.05832],[110.567999,30.054357],[110.562246,30.057415],[110.551067,30.055638],[110.53134,30.061104],[110.521249,30.058935],[110.519543,30.055331],[110.5082,30.050428],[110.502847,30.054255],[110.497566,30.055263],[110.499489,30.048703],[110.495969,30.04023],[110.496404,30.036403],[110.500596,30.03085],[110.499816,30.026955],[110.491577,30.01971],[110.497747,30.01337],[110.50468,30.008808],[110.520106,30.001767],[110.541503,30.001767],[110.547256,29.999579],[110.557183,29.988264],[110.551067,29.979683],[110.540214,29.977495],[110.535296,29.975102],[110.52938,29.96876],[110.517347,29.961357],[110.514189,29.957578],[110.51399,29.950807],[110.508092,29.944138],[110.506894,29.938974],[110.508527,29.92837],[110.506767,29.919032],[110.500977,29.914858],[110.498092,29.910051],[110.507874,29.908922],[110.515551,29.902473],[110.518636,29.901788],[110.526966,29.90468],[110.537855,29.896776],[110.540033,29.889094],[110.535677,29.880333],[110.547619,29.863374],[110.54996,29.848005],[110.556148,29.845985],[110.570195,29.846344],[110.575385,29.844838],[110.579923,29.835885],[110.584006,29.835063],[110.597817,29.840028],[110.599849,29.83734],[110.60651,29.836981],[110.609268,29.833026],[110.614658,29.830886],[110.618415,29.826589],[110.62925,29.805135],[110.629703,29.798422],[110.640012,29.782477],[110.64277,29.773947],[110.635039,29.760413],[110.63179,29.757741],[110.634676,29.749568],[110.640211,29.746484],[110.652988,29.744634],[110.657071,29.742063],[110.661082,29.735809],[110.660791,29.719631],[110.664258,29.713221],[110.672551,29.706845],[110.699356,29.69968],[110.721443,29.687508],[110.726053,29.687268],[110.73186,29.690302],[110.741025,29.697914],[110.747703,29.707068],[110.751714,29.710547],[110.761787,29.715929],[110.764218,29.713392],[110.766324,29.693765],[110.76656,29.680496],[110.78135,29.683222],[110.786867,29.681644],[110.800243,29.682776],[110.814489,29.680581],[110.829988,29.685879],[110.848989,29.694091],[110.856865,29.696285],[110.864724,29.692],[110.866738,29.688091],[110.874996,29.684902],[110.890385,29.686891],[110.904704,29.68449],[110.921183,29.679501],[110.927372,29.676586],[110.927934,29.671614],[110.942471,29.66803],[110.95287,29.673569],[110.959784,29.67434],[110.965066,29.677495],[110.986081,29.675918],[110.998549,29.667173],[111.020472,29.669968],[111.032087,29.669042],[111.038983,29.658615],[111.039219,29.653282],[111.030744,29.645393],[111.03265,29.6433],[111.039183,29.643026],[111.049709,29.636954],[111.051814,29.631036],[111.05176,29.623865],[111.056188,29.617397],[111.077004,29.619302],[111.09312,29.615836],[111.110633,29.613794],[111.124407,29.607755],[111.133826,29.608973],[111.14232,29.607652],[111.150214,29.602985],[111.151303,29.596808],[111.158962,29.594611],[111.168835,29.599107],[111.179415,29.60096],[111.190848,29.598867],[111.200558,29.599107],[111.208833,29.601441],[111.213262,29.59921],[111.224804,29.602848],[111.232753,29.602608],[111.243279,29.600514],[111.25228,29.600531],[111.257344,29.596979],[111.254567,29.587026],[111.261953,29.585001],[111.267107,29.579801],[111.273804,29.580865],[111.278668,29.573365],[111.286889,29.555255],[111.294693,29.556869],[111.303967,29.549144],[111.304801,29.546397],[111.301027,29.541075],[111.301281,29.537692],[111.3058,29.535014],[111.315781,29.535958],[111.319738,29.532009],[111.320463,29.52083],[111.329628,29.508705],[111.332659,29.497386],[111.337523,29.493453],[111.329429,29.486736],[111.322061,29.475827],[111.317614,29.46435],[111.318685,29.459831],[111.325182,29.452545],[111.326616,29.445964],[111.329556,29.444348],[111.327432,29.437439],[111.31952,29.432266],[111.318195,29.428571],[111.31295,29.4246],[111.311244,29.419271],[111.294838,29.412894],[111.291717,29.407822],[111.297506,29.403318]]]]}},{"type":"Feature","properties":{"adcode":430781,"name":"津市市","center":[111.879609,29.630867],"centroid":[111.895477,29.460085],"childrenNum":0,"level":"district","parent":{"adcode":430700},"subFeatureIndex":8,"acroutes":[100000,430000,430700]},"geometry":{"type":"MultiPolygon","coordinates":[[[[111.980499,29.443764],[111.976397,29.4527],[111.971098,29.460347],[111.956307,29.474573],[111.953748,29.478851],[111.954655,29.483438],[111.959664,29.488626],[111.971134,29.494827],[111.969682,29.5012],[111.963004,29.502196],[111.952695,29.508671],[111.949991,29.521397],[111.945291,29.52605],[111.939356,29.528729],[111.934692,29.53352],[111.929066,29.548543],[111.924711,29.548646],[111.91845,29.545092],[111.922769,29.543203],[111.9205,29.535906],[111.921426,29.529742],[111.926217,29.523921],[111.936398,29.518082],[111.935727,29.523251],[111.940463,29.517258],[111.939302,29.508757],[111.93344,29.5046],[111.93373,29.508808],[111.924475,29.5215],[111.918558,29.52332],[111.912352,29.528042],[111.90825,29.539787],[111.899757,29.549813],[111.893586,29.555084],[111.88473,29.565709],[111.876001,29.570413],[111.875075,29.575939],[111.879649,29.588691],[111.883714,29.59063],[111.897361,29.589497],[111.903913,29.593101],[111.906272,29.603877],[111.911517,29.610603],[111.912188,29.61563],[111.909593,29.620383],[111.912914,29.633832],[111.908432,29.638017],[111.907198,29.64354],[111.901263,29.647965],[111.903278,29.650143],[111.908559,29.648994],[111.906218,29.653025],[111.907198,29.657501],[111.903713,29.664858],[111.90669,29.668321],[111.916217,29.672471],[111.926217,29.669539],[111.935436,29.675009],[111.939792,29.681181],[111.93393,29.694434],[111.940336,29.701977],[111.936852,29.705405],[111.936035,29.720659],[111.932369,29.722836],[111.928667,29.728697],[111.923803,29.730874],[111.916417,29.72856],[111.913332,29.730291],[111.909267,29.72587],[111.903586,29.725578],[111.900664,29.722682],[111.8913,29.695788],[111.886182,29.686856],[111.87856,29.685193],[111.87326,29.682176],[111.878469,29.678027],[111.878796,29.673397],[111.874513,29.664257],[111.873641,29.654431],[111.87072,29.649303],[111.871772,29.641773],[111.868905,29.636628],[111.868179,29.625306],[111.866092,29.622939],[111.848669,29.622424],[111.842735,29.62124],[111.837036,29.617552],[111.824823,29.6006],[111.8174,29.597374],[111.816837,29.589068],[111.813643,29.577673],[111.809868,29.569777],[111.787836,29.540697],[111.771594,29.512999],[111.771267,29.507108],[111.776476,29.505579],[111.787129,29.492422],[111.792972,29.48866],[111.797999,29.492525],[111.803317,29.492388],[111.816547,29.48349],[111.818561,29.485963],[111.814278,29.490206],[111.821411,29.494758],[111.828071,29.485637],[111.830939,29.489382],[111.83533,29.486307],[111.834713,29.482476],[111.841519,29.482768],[111.843824,29.479298],[111.839867,29.462117],[111.83386,29.46679],[111.831211,29.473869],[111.830176,29.467512],[111.827381,29.465811],[111.828652,29.460553],[111.835004,29.460811],[111.833534,29.456841],[111.825313,29.453594],[111.837,29.45258],[111.832263,29.44727],[111.827327,29.448198],[111.824968,29.442647],[111.827617,29.441788],[111.826456,29.431561],[111.819614,29.427814],[111.82357,29.426216],[111.822481,29.413427],[111.816184,29.406447],[111.814206,29.400533],[111.815549,29.389305],[111.809759,29.377921],[111.803571,29.373157],[111.800903,29.359037],[111.802827,29.353808],[111.802101,29.344278],[111.796638,29.344313],[111.798126,29.339565],[111.793644,29.33086],[111.794134,29.325079],[111.79152,29.318901],[111.78633,29.316131],[111.784733,29.307269],[111.789706,29.303689],[111.787582,29.310607],[111.790776,29.315546],[111.801992,29.317439],[111.808598,29.314221],[111.81426,29.315064],[111.822191,29.308422],[111.829596,29.312397],[111.836982,29.322532],[111.840085,29.324115],[111.848071,29.322842],[111.851537,29.326421],[111.85945,29.329879],[111.866291,29.32821],[111.868034,29.322446],[111.876037,29.324786],[111.886781,29.322584],[111.890175,29.317903],[111.902497,29.31577],[111.907724,29.316114],[111.913804,29.31164],[111.92237,29.312862],[111.936689,29.31312],[111.939756,29.305755],[111.94765,29.296565],[111.950209,29.279852],[111.950028,29.272846],[111.95255,29.270022],[111.958104,29.284396],[111.967196,29.295463],[111.96814,29.300179],[111.963947,29.312139],[111.966198,29.316406],[111.972931,29.320261],[111.982803,29.322859],[111.998847,29.331582],[112.007794,29.329965],[112.011024,29.331066],[112.01763,29.339943],[112.020007,29.341079],[112.025561,29.354531],[112.037194,29.371816],[112.037738,29.382031],[112.045397,29.390852],[112.041931,29.394085],[112.03164,29.399381],[112.012512,29.403438],[112.004164,29.403713],[112.000008,29.41365],[111.987849,29.423276],[111.983765,29.430685],[111.980499,29.443764]]]]}}]}
