# Supplementary material for: The influence of extreme rainfall on crime: Spatiotemporal dynamics in Hunan Province, China
Source: PLoS One. 2026 Apr 22;21(4):e0345811. doi: 10.1371/journal.pone.0345811 (PMC13102242; doi:10.1371/journal.pone.0345811)
Supplement: S1 Data — S1 Raw Data. This is the original data1 required to replicate the manuscript’s results. S2 Raw Data. This is the original data1 required to replicate the manuscript’s results. (ZIP) [file pone.0345811.s001.zip › S1 Raw Data/S1_Hunan administrative boundary GeoJSON/430702.json]

{"type":"FeatureCollection","features":[{"type":"Feature","properties":{"adcode":430702,"name":"武陵区","center":[111.690718,29.040477],"centroid":[111.705096,29.014803],"childrenNum":0,"level":"district","acroutes":[100000,430000,430700],"parent":{"adcode":430700}},"geometry":{"type":"MultiPolygon","coordinates":[[[[111.81056,28.989803],[111.806116,28.989891],[111.803238,28.989846],[111.800448,28.990134],[111.797581,28.990955],[111.7942,28.994176],[111.792206,28.997014],[111.787779,29.004327],[111.78632,29.006369],[111.787544,29.007885],[111.789477,29.009262],[111.79102,29.009984],[111.793386,29.009994],[111.794652,29.010228],[111.796194,29.011028],[111.798284,29.011663],[111.799124,29.012415],[111.800822,29.014405],[111.802253,29.016316],[111.803552,29.018498],[111.808093,29.027654],[111.808968,29.031529],[111.809203,29.03504],[111.809229,29.038737],[111.806725,29.039474],[111.79384,29.044804],[111.793449,29.045212],[111.792672,29.046714],[111.792037,29.048287],[111.791066,29.049781],[111.790173,29.05175],[111.790131,29.053756],[111.790643,29.055308],[111.792541,29.058189],[111.793416,29.059862],[111.793554,29.061619],[111.793365,29.06342],[111.793295,29.0661],[111.792507,29.067622],[111.791743,29.068602],[111.791043,29.069066],[111.789882,29.0694],[111.787939,29.069603],[111.786378,29.070019],[111.782122,29.072052],[111.779172,29.073343],[111.777283,29.073689],[111.772313,29.075499],[111.771082,29.07575],[111.769362,29.076284],[111.766508,29.077788],[111.765668,29.077726],[111.76342,29.076841],[111.760339,29.076146],[111.753559,29.072737],[111.751163,29.072087],[111.749599,29.071463],[111.748645,29.071385],[111.747012,29.071623],[111.745806,29.072065],[111.745199,29.072935],[111.744529,29.074288],[111.744322,29.075482],[111.744259,29.077229],[111.744955,29.08023],[111.745381,29.08568],[111.746458,29.089601],[111.746867,29.090571],[111.747614,29.093722],[111.747735,29.098374],[111.747952,29.098915],[111.748727,29.099183],[111.752859,29.099268],[111.753196,29.099482],[111.75332,29.101093],[111.754553,29.102276],[111.75462,29.102737],[111.754197,29.103199],[111.75305,29.103286],[111.751972,29.102996],[111.750923,29.102241],[111.750402,29.102381],[111.749143,29.103823],[111.748752,29.104742],[111.746667,29.105622],[111.746269,29.106274],[111.745974,29.108439],[111.745453,29.109063],[111.743673,29.10967],[111.742926,29.109763],[111.740529,29.110349],[111.73747,29.109597],[111.736472,29.109605],[111.735881,29.109868],[111.734699,29.111419],[111.733021,29.112256],[111.730101,29.113176],[111.729024,29.113655],[111.727695,29.114642],[111.725627,29.115735],[111.724054,29.116391],[111.722481,29.11672],[111.717004,29.11686],[111.715794,29.116715],[111.711899,29.115477],[111.708665,29.114299],[111.707708,29.114276],[111.707152,29.114685],[111.706464,29.114807],[111.706235,29.114133],[111.707096,29.113289],[111.70715,29.112805],[111.702887,29.110632],[111.70101,29.110692],[111.70053,29.110452],[111.700244,29.109462],[111.696435,29.109474],[111.692503,29.109677],[111.688371,29.112567],[111.6873,29.115441],[111.6871,29.118892],[111.68845,29.123867],[111.692182,29.126919],[111.697226,29.130542],[111.699002,29.134559],[111.697715,29.137247],[111.695097,29.138021],[111.691382,29.137841],[111.68919,29.136698],[111.677565,29.12984],[111.67667,29.126969],[111.674371,29.109928],[111.671716,29.105149],[111.667532,29.099797],[111.666094,29.079974],[111.665815,29.070207],[111.66578,29.065225],[111.662283,29.063703],[111.660315,29.063708],[111.657976,29.06454],[111.656741,29.066596],[111.654635,29.069106],[111.653123,29.070244],[111.650826,29.071493],[111.646948,29.07319],[111.645121,29.073865],[111.643746,29.074146],[111.641652,29.074188],[111.638322,29.074055],[111.634269,29.073571],[111.632966,29.072646],[111.629367,29.071666],[111.623282,29.074752],[111.617633,29.079373],[111.613724,29.081494],[111.610669,29.081509],[111.608273,29.081328],[111.603486,29.078668],[111.601904,29.077242],[111.598242,29.072496],[111.592132,29.066348],[111.591757,29.063831],[111.591322,29.062164],[111.591411,29.061298],[111.591948,29.059817],[111.592372,29.058101],[111.592502,29.053972],[111.592269,29.052304],[111.592164,29.050466],[111.591983,29.049488],[111.591052,29.046439],[111.590948,29.044829],[111.591027,29.043913],[111.59158,29.041681],[111.592616,29.038797],[111.593675,29.037739],[111.598533,29.032675],[111.605513,29.026319],[111.6124,29.021599],[111.614466,29.019464],[111.615909,29.016592],[111.616344,29.014121],[111.616281,29.012194],[111.615648,29.009478],[111.612642,29.004944],[111.610027,29.000609],[111.608724,28.998193],[111.607456,28.996846],[111.60031,28.992796],[111.59491,28.98756],[111.59202,28.984596],[111.590243,28.981706],[111.588539,28.978526],[111.588107,28.976687],[111.588158,28.974333],[111.588574,28.972616],[111.588912,28.970712],[111.589026,28.968824],[111.58984,28.966099],[111.599482,28.961632],[111.612803,28.957059],[111.622394,28.957172],[111.630288,28.95925],[111.63493,28.961343],[111.638886,28.963737],[111.644216,28.966731],[111.649905,28.971683],[111.651645,28.976346],[111.651699,28.984175],[111.648916,28.996888],[111.649256,29.004902],[111.650466,29.009939],[111.65404,29.015117],[111.657835,29.018661],[111.663088,29.020916],[111.671213,29.023856],[111.676625,29.024827],[111.682707,29.025008],[111.685744,29.024799],[111.693164,29.022898],[111.699167,29.019863],[111.701959,29.017334],[111.705307,29.012184],[111.705663,29.004137],[111.704148,28.997553],[111.702722,28.992553],[111.702322,28.987713],[111.703599,28.978908],[111.703113,28.976401],[111.699737,28.971623],[111.696745,28.968789],[111.696326,28.967278],[111.696223,28.964716],[111.695814,28.958637],[111.691384,28.949928],[111.688897,28.946494],[111.686791,28.944902],[111.684059,28.94443],[111.678682,28.943963],[111.675113,28.942297],[111.674105,28.941498],[111.67072,28.939269],[111.667607,28.937356],[111.666353,28.936812],[111.66269,28.93648],[111.661306,28.935923],[111.664498,28.934048],[111.665378,28.933345],[111.665925,28.932642],[111.665438,28.931346],[111.664133,28.929569],[111.664063,28.92865],[111.664647,28.926983],[111.664978,28.926408],[111.66582,28.924],[111.665941,28.922104],[111.667309,28.920668],[111.669526,28.919639],[111.67018,28.918717],[111.669787,28.917685],[111.669003,28.916997],[111.667891,28.915737],[111.668214,28.914645],[111.669319,28.913497],[111.669126,28.91189],[111.667872,28.910456],[111.667942,28.909367],[111.669378,28.908909],[111.670927,28.909685],[111.671597,28.908046],[111.67485,28.903397],[111.676476,28.901446],[111.677198,28.90001],[111.677382,28.897373],[111.676974,28.895788],[111.683194,28.891323],[111.689057,28.888975],[111.691475,28.887648],[111.69452,28.887231],[111.695982,28.887166],[111.697713,28.88751],[111.699183,28.889258],[111.701401,28.894146],[111.704046,28.901604],[111.704732,28.902481],[111.708804,28.905818],[111.712543,28.907405],[111.715056,28.908254],[111.717073,28.908302],[111.720229,28.907772],[111.725115,28.904015],[111.727921,28.903229],[111.731432,28.90337],[111.733023,28.904289],[111.733221,28.90846],[111.735178,28.910768],[111.742726,28.915589],[111.751923,28.917603],[111.757619,28.919059],[111.760204,28.920766],[111.760214,28.921625],[111.759511,28.922647],[111.754371,28.924788],[111.744161,28.925936],[111.743093,28.926413],[111.74284,28.926797],[111.74304,28.930967],[111.743805,28.933021],[111.744015,28.936073],[111.744622,28.938629],[111.745499,28.940301],[111.746456,28.941137],[111.747549,28.94141],[111.74835,28.941328],[111.749441,28.941594],[111.751542,28.941584],[111.753836,28.942189],[111.754192,28.942804],[111.755807,28.947583],[111.758604,28.957919],[111.761607,28.961456],[111.762387,28.962462],[111.764762,28.963963],[111.769807,28.965394],[111.776813,28.96573],[111.782467,28.964633],[111.787195,28.962141],[111.793582,28.95811],[111.798686,28.955718],[111.804536,28.954754],[111.810383,28.955221],[111.816146,28.95744],[111.817582,28.958687],[111.81942,28.961546],[111.820779,28.964611],[111.820642,28.966859],[111.81949,28.968498],[111.818164,28.969828],[111.816328,28.972423],[111.814224,28.976586],[111.812249,28.981703],[111.81056,28.989803]]]]}}]}
