# Supplementary material for: The influence of extreme rainfall on crime: Spatiotemporal dynamics in Hunan Province, China
Source: PLoS One. 2026 Apr 22;21(4):e0345811. doi: 10.1371/journal.pone.0345811 (PMC13102242; doi:10.1371/journal.pone.0345811)
Supplement: S1 Data — S1 Raw Data. This is the original data1 required to replicate the manuscript’s results. S2 Raw Data. This is the original data1 required to replicate the manuscript’s results. (ZIP) [file pone.0345811.s001.zip › S1 Raw Data/S1_Hunan administrative boundary GeoJSON/430703.json]

{"type":"FeatureCollection","features":[{"type":"Feature","properties":{"adcode":430703,"name":"鼎城区","center":[111.685327,29.014426],"centroid":[111.856233,29.178493],"childrenNum":0,"level":"district","acroutes":[100000,430000,430700],"parent":{"adcode":430700}},"geometry":{"type":"MultiPolygon","coordinates":[[[[112.045401,29.390852],[112.044348,29.389545],[112.041506,29.38719],[112.04005,29.384553],[112.038557,29.383795],[112.037742,29.382028],[112.037338,29.376399],[112.037511,29.372729],[112.037201,29.371809],[112.033314,29.366324],[112.030681,29.362274],[112.028539,29.359677],[112.026722,29.356845],[112.025568,29.354538],[112.024111,29.350673],[112.023931,29.349068],[112.022027,29.344235],[112.020008,29.34108],[112.017628,29.339943],[112.015118,29.335497],[112.012983,29.332793],[112.011022,29.331059],[112.007798,29.329969],[112.004502,29.33026],[112.001091,29.331381],[111.998848,29.331591],[111.996136,29.330308],[111.988961,29.326112],[111.982795,29.322868],[111.972929,29.320253],[111.968818,29.318437],[111.966207,29.316403],[111.96395,29.312142],[111.963878,29.310399],[111.964419,29.308825],[111.966979,29.30537],[111.968147,29.300172],[111.967981,29.297775],[111.967202,29.295466],[111.961116,29.288911],[111.958108,29.284391],[111.956118,29.279595],[111.952541,29.270019],[111.95112,29.270019],[111.950017,29.272853],[111.949988,29.275155],[111.95037,29.278344],[111.950204,29.279853],[111.948567,29.286126],[111.948783,29.29076],[111.948632,29.29382],[111.947644,29.296556],[111.946194,29.298041],[111.939761,29.30575],[111.939689,29.307542],[111.938752,29.311997],[111.936696,29.313119],[111.935189,29.31328],[111.929549,29.313224],[111.926484,29.312901],[111.922366,29.31286],[111.915905,29.311585],[111.913806,29.31165],[111.912501,29.312473],[111.911945,29.313571],[111.90976,29.315153],[111.907726,29.316113],[111.905036,29.316258],[111.902505,29.315774],[111.900269,29.316105],[111.898156,29.317291],[111.894233,29.317654],[111.892675,29.317299],[111.890173,29.317905],[111.886783,29.322585],[111.885997,29.323094],[111.88017,29.323788],[111.876045,29.324788],[111.874343,29.324772],[111.871804,29.324006],[111.868032,29.32244],[111.866597,29.324296],[111.866294,29.32821],[111.8647,29.329033],[111.86196,29.329856],[111.85945,29.329872],[111.855318,29.328202],[111.851531,29.326427],[111.849786,29.323828],[111.848077,29.322836],[111.842827,29.323981],[111.840079,29.324111],[111.836985,29.322529],[111.831677,29.315839],[111.829593,29.312392],[111.825634,29.3096],[111.823045,29.308429],[111.822194,29.308421],[111.819561,29.310237],[111.816121,29.313538],[111.814268,29.315072],[111.811196,29.315387],[111.808592,29.314224],[111.805974,29.314773],[111.804388,29.316363],[111.801993,29.317445],[111.797104,29.317477],[111.790779,29.31554],[111.78767,29.312796],[111.787584,29.310617],[111.790483,29.30663],[111.790173,29.304192],[111.789336,29.30328],[111.783646,29.300406],[111.780372,29.300616],[111.774033,29.296023],[111.771061,29.292899],[111.770564,29.291801],[111.769309,29.28737],[111.767585,29.284205],[111.765205,29.281371],[111.762739,29.280136],[111.759934,29.279821],[111.758751,29.280096],[111.757092,29.281573],[111.755087,29.284883],[111.752989,29.290542],[111.752354,29.293569],[111.751409,29.295571],[111.748899,29.296693],[111.745705,29.296023],[111.744543,29.295208],[111.742387,29.295014],[111.736481,29.295983],[111.731115,29.295006],[111.72831,29.294748],[111.725021,29.295394],[111.72505,29.293908],[111.725728,29.292358],[111.722706,29.293012],[111.721184,29.294142],[111.719338,29.294699],[111.717513,29.293868],[111.716511,29.290365],[111.715429,29.288459],[111.714001,29.287579],[111.712754,29.287394],[111.710518,29.287999],[111.707676,29.289686],[111.706833,29.28921],[111.706068,29.287652],[111.70477,29.286611],[111.702361,29.285828],[111.697912,29.285723],[111.693859,29.28481],[111.691551,29.285182],[111.686012,29.287805],[111.682615,29.287022],[111.679384,29.287894],[111.678663,29.287483],[111.674156,29.282558],[111.672663,29.281331],[111.659682,29.277318],[111.657129,29.276656],[111.653285,29.275114],[111.6504,29.275655],[111.648417,29.27643],[111.645503,29.278578],[111.642604,29.279345],[111.637382,29.27819],[111.634837,29.278101],[111.631548,29.278691],[111.626096,29.284132],[111.623528,29.285077],[111.622158,29.284366],[111.620305,29.285957],[111.620139,29.287902],[111.619389,29.289904],[111.61812,29.291438],[111.61548,29.292956],[111.612264,29.293432],[111.611362,29.292907],[111.610756,29.28946],[111.610129,29.287846],[111.608398,29.285416],[111.606321,29.283955],[111.599578,29.284568],[111.597753,29.284261],[111.596715,29.283616],[111.594724,29.280782],[111.591638,29.278053],[111.587548,29.276406],[111.584144,29.276309],[111.580928,29.277254],[111.57831,29.277399],[111.575786,29.275817],[111.574344,29.276204],[111.572411,29.27865],[111.570759,29.279611],[111.568408,29.2797],[111.56561,29.279385],[111.56222,29.278667],[111.556076,29.275219],[111.553097,29.273935],[111.552369,29.273984],[111.550234,29.269656],[111.549419,29.266838],[111.54952,29.264658],[111.550335,29.263116],[111.552261,29.260782],[111.555448,29.257665],[111.557021,29.256704],[111.559653,29.255638],[111.559999,29.254152],[111.559429,29.252707],[111.557576,29.250688],[111.556444,29.248265],[111.556711,29.243218],[111.559076,29.23842],[111.5608,29.236377],[111.562451,29.235125],[111.564103,29.234511],[111.565588,29.234697],[111.566367,29.235391],[111.567579,29.237645],[111.569519,29.238751],[111.571466,29.238945],[111.573954,29.23817],[111.577055,29.236304],[111.579406,29.236562],[111.581714,29.235092],[111.584729,29.234672],[111.586322,29.233194],[111.587217,29.230278],[111.590383,29.227904],[111.590758,29.225093],[111.589813,29.22233],[111.587469,29.218347],[111.586503,29.217362],[111.58462,29.216425],[111.583322,29.216465],[111.58193,29.2172],[111.581087,29.216732],[111.578591,29.213718],[111.57632,29.212894],[111.574488,29.21287],[111.572425,29.211537],[111.571394,29.210148],[111.571242,29.20791],[111.571992,29.205276],[111.573716,29.203628],[111.577473,29.20143],[111.580178,29.200137],[111.582089,29.19861],[111.583358,29.196962],[111.583647,29.195015],[111.582565,29.185189],[111.580575,29.17415],[111.579464,29.170359],[111.578425,29.165526],[111.577221,29.164136],[111.5735,29.163926],[111.569468,29.16302],[111.567521,29.16197],[111.569952,29.156893],[111.570327,29.154024],[111.570031,29.152246],[111.568408,29.150968],[111.566569,29.148018],[111.564319,29.145649],[111.563713,29.142941],[111.564132,29.140879],[111.565415,29.138195],[111.566425,29.136772],[111.568596,29.134961],[111.570846,29.13366],[111.57267,29.13311],[111.575461,29.133652],[111.576392,29.13332],[111.578036,29.131671],[111.58144,29.132051],[111.582428,29.131145],[111.582442,29.129536],[111.581289,29.128663],[111.581051,29.127402],[111.580026,29.126181],[111.580438,29.12424],[111.583236,29.121459],[111.582327,29.120303],[111.579486,29.118321],[111.578159,29.116413],[111.576219,29.115127],[111.575202,29.113284],[111.574207,29.11017],[111.574567,29.107655],[111.575238,29.106911],[111.575332,29.104623],[111.577012,29.102002],[111.577149,29.100741],[111.575894,29.097975],[111.573709,29.095936],[111.570543,29.094529],[111.568545,29.092847],[111.568185,29.090606],[111.571185,29.086271],[111.57218,29.081175],[111.571942,29.075901],[111.57205,29.072568],[111.573074,29.070116],[111.574531,29.068871],[111.575894,29.068765],[111.578425,29.069542],[111.580921,29.068644],[111.585529,29.065829],[111.58814,29.066144],[111.590195,29.067714],[111.591508,29.06773],[111.592128,29.066346],[111.598244,29.072495],[111.601907,29.077244],[111.603487,29.078667],[111.608268,29.081329],[111.613728,29.081498],[111.617636,29.079371],[111.623283,29.074752],[111.629363,29.071662],[111.632969,29.072649],[111.634267,29.073571],[111.63832,29.074056],[111.643743,29.074145],[111.646945,29.073191],[111.650825,29.071492],[111.654633,29.069105],[111.656739,29.066597],[111.657972,29.064542],[111.660316,29.063709],[111.662285,29.063701],[111.665783,29.065222],[111.665819,29.070205],[111.666093,29.079978],[111.667535,29.099794],[111.671718,29.105148],[111.674372,29.109928],[111.676673,29.126965],[111.677567,29.129844],[111.689192,29.1367],[111.691385,29.13784],[111.695099,29.138018],[111.697717,29.137249],[111.699001,29.134557],[111.697226,29.130539],[111.692178,29.126917],[111.68845,29.123868],[111.687101,29.118896],[111.687303,29.115443],[111.68837,29.112564],[111.692503,29.109677],[111.700241,29.109459],[111.701005,29.110688],[111.702888,29.110631],[111.70715,29.112807],[111.706234,29.114133],[111.706739,29.114836],[111.708152,29.114206],[111.715797,29.116712],[111.717001,29.116858],[111.722482,29.11672],[111.724055,29.116389],[111.727697,29.114642],[111.729024,29.113656],[111.733019,29.112257],[111.734699,29.111416],[111.735882,29.109871],[111.737469,29.109596],[111.740526,29.110348],[111.745452,29.109062],[111.745971,29.10844],[111.746671,29.105625],[111.748755,29.104744],[111.7504,29.102382],[111.751972,29.102997],[111.754193,29.103199],[111.754554,29.102277],[111.75332,29.101096],[111.752859,29.099269],[111.748726,29.09918],[111.747738,29.098371],[111.747616,29.09372],[111.74538,29.08568],[111.744955,29.080228],[111.744262,29.077227],[111.744529,29.074291],[111.745806,29.072066],[111.74701,29.071621],[111.749599,29.071459],[111.753558,29.072738],[111.760337,29.076143],[111.766511,29.077785],[111.769367,29.076281],[111.772309,29.075504],[111.777285,29.073692],[111.779175,29.073344],[111.786379,29.070019],[111.789884,29.069396],[111.791745,29.068604],[111.793296,29.066104],[111.793555,29.061622],[111.793418,29.059858],[111.790642,29.055311],[111.79013,29.053757],[111.790173,29.051751],[111.793837,29.0448],[111.806724,29.039475],[111.809227,29.038739],[111.808967,29.031528],[111.808094,29.027652],[111.803551,29.018498],[111.800825,29.014402],[111.798286,29.011666],[111.794651,29.010225],[111.791017,29.009982],[111.787541,29.007886],[111.786322,29.006372],[111.787779,29.004332],[111.792207,28.997014],[111.794197,28.99418],[111.79758,28.990958],[111.80045,28.990132],[111.803241,28.989849],[111.810561,28.9898],[111.81059,28.993597],[111.811181,28.996269],[111.813035,28.998827],[111.815746,29.000519],[111.823196,29.003393],[111.826896,29.004583],[111.829831,29.005239],[111.833963,29.005498],[111.840714,29.004972],[111.845373,29.004],[111.853248,29.002592],[111.858989,29.001313],[111.859638,29.000009],[111.858772,28.997694],[111.857092,28.99499],[111.856183,28.992415],[111.855923,28.990327],[111.856573,28.987574],[111.857878,28.98504],[111.859392,28.983339],[111.861267,28.981939],[111.863135,28.981194],[111.867095,28.980967],[111.879441,28.978991],[111.888009,28.977825],[111.889574,28.977145],[111.89168,28.975299],[111.893504,28.971971],[111.897327,28.968805],[111.904647,28.967144],[111.915616,28.966148],[111.928266,28.970481],[111.936256,28.976643],[111.940749,28.981809],[111.94142,28.984959],[111.940944,28.985744],[111.93674,28.988813],[111.935615,28.990035],[111.934958,28.991849],[111.935131,28.993978],[111.935961,28.996876],[111.935788,28.998204],[111.934093,29.000803],[111.930119,29.002745],[111.928691,29.003757],[111.927292,29.006583],[111.927429,29.009165],[111.929506,29.010549],[111.938514,29.014888],[111.940468,29.01594],[111.943735,29.018538],[111.946959,29.023192],[111.948315,29.027206],[111.95125,29.027247],[111.954257,29.026729],[111.955656,29.026875],[111.958375,29.027854],[111.959955,29.029537],[111.9595,29.030897],[111.957892,29.031941],[111.957091,29.033713],[111.954921,29.034579],[111.95443,29.036117],[111.954748,29.036958],[111.956709,29.038739],[111.959392,29.039864],[111.961245,29.042],[111.962926,29.04238],[111.96488,29.044379],[111.970094,29.051953],[111.971486,29.055926],[111.972763,29.058232],[111.975554,29.060554],[111.978222,29.061274],[111.979982,29.062447],[111.981071,29.064405],[111.980977,29.066872],[111.977443,29.073668],[111.977717,29.077114],[111.97908,29.078942],[111.978374,29.082275],[111.97758,29.087662],[111.97515,29.093947],[111.975763,29.097683],[111.976463,29.099463],[111.97846,29.101897],[111.98035,29.103409],[111.984331,29.104428],[111.994478,29.107712],[111.997341,29.107518],[111.999288,29.106386],[112.000608,29.105148],[112.002086,29.101541],[112.003334,29.099131],[112.005707,29.097643],[112.008692,29.097036],[112.015652,29.094327],[112.021053,29.092475],[112.024631,29.091617],[112.033415,29.090356],[112.035859,29.089547],[112.037576,29.087856],[112.038448,29.088123],[112.042776,29.091949],[112.04473,29.093429],[112.050961,29.095928],[112.052915,29.097328],[112.054452,29.099414],[112.05513,29.10332],[112.057192,29.106321],[112.06201,29.11241],[112.062493,29.115467],[112.064332,29.118241],[112.068796,29.11951],[112.072099,29.119785],[112.077356,29.118394],[112.082008,29.116753],[112.084893,29.115087],[112.092487,29.107477],[112.094679,29.106507],[112.096014,29.107364],[112.096057,29.108909],[112.095509,29.110453],[112.094391,29.112054],[112.094701,29.11292],[112.097189,29.113219],[112.099742,29.112095],[112.103096,29.109774],[112.104783,29.107817],[112.105699,29.107518],[112.110351,29.107542],[112.112522,29.107906],[112.128229,29.109095],[112.134922,29.109863],[112.138499,29.110591],[112.142105,29.111658],[112.149893,29.114958],[112.155288,29.116672],[112.15831,29.117974],[112.161526,29.120052],[112.163711,29.122906],[112.165399,29.125712],[112.16876,29.128024],[112.169546,29.128849],[112.171983,29.129019],[112.175705,29.128388],[112.180053,29.128671],[112.180976,29.130984],[112.182527,29.132415],[112.183522,29.134315],[112.182902,29.135091],[112.179577,29.136045],[112.172704,29.139691],[112.164252,29.1432],[112.160387,29.144946],[112.150579,29.148761],[112.148494,29.149796],[112.140107,29.154848],[112.13578,29.157799],[112.132311,29.161056],[112.130443,29.163279],[112.128828,29.166528],[112.128791,29.169729],[112.129044,29.172638],[112.129044,29.179588],[112.127998,29.185342],[112.126318,29.189803],[112.123909,29.194053],[112.123051,29.1952],[112.121601,29.198352],[112.120837,29.2024],[112.120923,29.205898],[112.122157,29.210713],[112.122409,29.213484],[112.120967,29.218347],[112.116921,29.225973],[112.108541,29.238129],[112.106853,29.239688],[112.104437,29.240585],[112.098855,29.241667],[112.093994,29.244308],[112.084489,29.2516],[112.077753,29.256971],[112.07471,29.260483],[112.071789,29.263576],[112.067729,29.272498],[112.065262,29.279329],[112.063495,29.285868],[112.061469,29.295063],[112.060877,29.303022],[112.061101,29.308131],[112.062334,29.318502],[112.062471,29.320761],[112.061173,29.325079],[112.05981,29.326507],[112.058187,29.331761],[112.05663,29.334738],[112.056413,29.338022],[112.058988,29.340217],[112.059738,29.341694],[112.059738,29.342815],[112.058649,29.345994],[112.059442,29.34739],[112.061288,29.348084],[112.0632,29.35027],[112.063755,29.352319],[112.065774,29.356756],[112.065998,29.359144],[112.064079,29.362541],[112.062111,29.364791],[112.060805,29.36705],[112.059637,29.372866],[112.058548,29.376818],[112.057142,29.378972],[112.047788,29.388706],[112.045401,29.390852]]],[[[111.816143,28.957443],[111.810381,28.955223],[111.804539,28.954754],[111.798683,28.955717],[111.793584,28.958107],[111.787194,28.96214],[111.782471,28.964634],[111.776817,28.965727],[111.769807,28.965395],[111.764766,28.963962],[111.762386,28.962464],[111.758599,28.95792],[111.755808,28.947586],[111.753832,28.942191],[111.751546,28.941584],[111.74944,28.941592],[111.746455,28.941138],[111.745495,28.940304],[111.744623,28.938627],[111.744017,28.936076],[111.743808,28.933022],[111.743043,28.930964],[111.742841,28.926792],[111.744161,28.925933],[111.754373,28.924791],[111.759508,28.922644],[111.760208,28.920765],[111.757619,28.919063],[111.751921,28.917605],[111.742726,28.915588],[111.735175,28.910767],[111.733221,28.908457],[111.733019,28.904293],[111.731432,28.903369],[111.72792,28.903231],[111.725115,28.904017],[111.720232,28.907769],[111.717074,28.908304],[111.715054,28.908255],[111.708801,28.905816],[111.704734,28.902478],[111.704049,28.901602],[111.701402,28.894147],[111.699181,28.889261],[111.69771,28.88751],[111.695979,28.88717],[111.691471,28.887648],[111.689055,28.888977],[111.683192,28.891319],[111.676976,28.895784],[111.677379,28.897372],[111.677199,28.900014],[111.676478,28.901448],[111.674848,28.903401],[111.671596,28.908044],[111.670925,28.909681],[111.669374,28.908911],[111.667939,28.909365],[111.667874,28.910459],[111.669122,28.911893],[111.669317,28.913497],[111.667889,28.915733],[111.669785,28.917686],[111.670182,28.918715],[111.669526,28.919639],[111.667312,28.920667],[111.665941,28.922101],[111.665819,28.923997],[111.664066,28.928647],[111.664131,28.929571],[111.665927,28.932641],[111.664499,28.934051],[111.661304,28.935922],[111.662689,28.936481],[111.666352,28.936813],[111.670723,28.939267],[111.675115,28.942297],[111.678685,28.943965],[111.684058,28.944427],[111.686791,28.944905],[111.688897,28.946492],[111.691385,28.949927],[111.695813,28.958641],[111.696325,28.967274],[111.696743,28.968788],[111.699736,28.971623],[111.703111,28.9764],[111.703602,28.97891],[111.702325,28.987711],[111.702722,28.992553],[111.70415,28.997556],[111.705664,29.004138],[111.705304,29.012184],[111.701957,29.017332],[111.699166,29.019865],[111.693166,29.022901],[111.685745,29.024803],[111.682709,29.025005],[111.676629,29.024827],[111.671213,29.023856],[111.663086,29.020918],[111.657835,29.018659],[111.654042,29.015114],[111.650465,29.009942],[111.649253,29.004899],[111.648914,28.996892],[111.651698,28.984173],[111.651647,28.976343],[111.649909,28.971679],[111.644219,28.966731],[111.63889,28.963735],[111.63493,28.961338],[111.630286,28.959249],[111.622396,28.957167],[111.612804,28.957054],[111.599484,28.96163],[111.589842,28.9661],[111.588998,28.965128],[111.586005,28.963144],[111.581433,28.96116],[111.562271,28.950915],[111.556487,28.948023],[111.549996,28.946363],[111.544732,28.946816],[111.541335,28.945877],[111.538566,28.94467],[111.536344,28.942248],[111.530892,28.930583],[111.528534,28.925707],[111.530539,28.919914],[111.530914,28.915369],[111.530842,28.912784],[111.529882,28.908247],[111.528599,28.905784],[111.528058,28.90379],[111.525115,28.900662],[111.52456,28.899682],[111.52438,28.895201],[111.523767,28.892729],[111.524185,28.888085],[111.524675,28.886197],[111.524459,28.883612],[111.521935,28.879511],[111.520305,28.876163],[111.518156,28.873383],[111.515812,28.869687],[111.515329,28.868301],[111.515495,28.86595],[111.516072,28.862976],[111.517153,28.860519],[111.518156,28.859101],[111.518791,28.856863],[111.518892,28.854342],[111.519699,28.846032],[111.520702,28.844662],[111.526796,28.838419],[111.528058,28.836716],[111.528534,28.835281],[111.527676,28.829135],[111.528873,28.824383],[111.529197,28.820596],[111.528411,28.813995],[111.527546,28.811521],[111.526046,28.808577],[111.52518,28.806217],[111.525433,28.799558],[111.525058,28.798755],[111.523579,28.797927],[111.522281,28.797798],[111.519937,28.798292],[111.517579,28.799241],[111.513699,28.80247],[111.512055,28.803483],[111.510742,28.803646],[111.508824,28.802015],[111.508059,28.797871],[111.506588,28.796597],[111.504122,28.796686],[111.502578,28.795981],[111.501951,28.795113],[111.501396,28.792979],[111.501085,28.788842],[111.500126,28.788145],[111.497746,28.790473],[111.494652,28.79285],[111.493275,28.793523],[111.487881,28.793977],[111.484794,28.795551],[111.484145,28.795372],[111.481036,28.791487],[111.47795,28.790019],[111.476832,28.790578],[111.476046,28.794472],[111.47399,28.796597],[111.471654,28.797287],[111.469317,28.796516],[111.46569,28.796127],[111.463115,28.794894],[111.462379,28.792014],[111.463461,28.789962],[111.465805,28.786547],[111.467824,28.782783],[111.46957,28.780049],[111.470983,28.776739],[111.470118,28.774605],[111.470269,28.77381],[111.474604,28.767887],[111.475303,28.765372],[111.474265,28.761518],[111.474863,28.757623],[111.477438,28.755586],[111.478931,28.755489],[111.483748,28.757956],[111.485746,28.758662],[111.486604,28.758386],[111.488775,28.756349],[111.490419,28.755448],[111.493217,28.755075],[111.495604,28.755448],[111.500191,28.757388],[111.500797,28.755789],[111.499802,28.75372],[111.500725,28.749005],[111.501893,28.747406],[111.505276,28.747252],[111.506761,28.74679],[111.507021,28.746108],[111.506213,28.743974],[111.504901,28.741669],[111.503184,28.739348],[111.502023,28.738536],[111.496982,28.738017],[111.495172,28.737424],[111.493268,28.735282],[111.493088,28.731086],[111.492121,28.727011],[111.490787,28.725558],[111.488407,28.724267],[111.486683,28.722522],[111.484549,28.7196],[111.482832,28.717822],[111.478455,28.715687],[111.47663,28.713918],[111.474582,28.71076],[111.473789,28.706677],[111.475563,28.704566],[111.47764,28.702918],[111.47787,28.7001],[111.477431,28.699126],[111.477647,28.697462],[111.479039,28.69449],[111.476342,28.691721],[111.475577,28.690049],[111.472959,28.686078],[111.471517,28.682116],[111.471156,28.678729],[111.471365,28.677349],[111.472894,28.674263],[111.475058,28.672379],[111.481426,28.669829],[111.482075,28.668253],[111.481159,28.664745],[111.481649,28.662682],[111.483979,28.659839],[111.485717,28.657054],[111.487715,28.654658],[111.489676,28.653707],[111.493902,28.652952],[111.495778,28.651425],[111.496239,28.64967],[111.4944,28.640459],[111.494357,28.638899],[111.495424,28.637396],[111.498799,28.636072],[111.501799,28.635991],[111.506804,28.634252],[111.507742,28.633456],[111.507547,28.630734],[111.506646,28.62716],[111.505218,28.62365],[111.504179,28.62014],[111.503523,28.616922],[111.501792,28.613347],[111.500112,28.605237],[111.497126,28.59833],[111.495669,28.593746],[111.494588,28.587757],[111.494624,28.583603],[111.494213,28.581246],[111.496542,28.581214],[111.499059,28.581815],[111.505319,28.583774],[111.509357,28.585684],[111.518661,28.595518],[111.522786,28.597704],[111.526688,28.600158],[111.528815,28.602629],[111.531657,28.604238],[111.534837,28.606814],[111.539229,28.609715],[111.541602,28.612323],[111.546628,28.617247],[111.549477,28.620814],[111.552694,28.624015],[111.555283,28.627135],[111.557114,28.628939],[111.561052,28.631807],[111.565733,28.637282],[111.567233,28.638769],[111.570276,28.639646],[111.574488,28.639297],[111.586784,28.635138],[111.59251,28.632644],[111.597688,28.62872],[111.605412,28.624934],[111.615588,28.621602],[111.619764,28.619539],[111.624401,28.618336],[111.62782,28.619977],[111.628981,28.621082],[111.631245,28.625608],[111.63431,28.627647],[111.63607,28.628476],[111.638991,28.628638],[111.641017,28.628037],[111.642279,28.626965],[111.643419,28.625145],[111.64494,28.623731],[111.647292,28.623252],[111.650018,28.623804],[111.655196,28.625892],[111.657338,28.62638],[111.660345,28.625852],[111.662855,28.624641],[111.664506,28.621586],[111.664542,28.618125],[111.665242,28.614623],[111.665054,28.613014],[111.663872,28.610016],[111.663655,28.607887],[111.664542,28.605026],[111.666836,28.600419],[111.667405,28.598078],[111.668552,28.595624],[111.669894,28.593868],[111.673514,28.591455],[111.677358,28.59139],[111.68343,28.590276],[111.68612,28.589455],[111.688406,28.589203],[111.692755,28.590179],[111.696628,28.592365],[111.698683,28.594055],[111.700602,28.596209],[111.701676,28.597997],[111.702758,28.598988],[111.703681,28.598769],[111.707128,28.594982],[111.708902,28.594258],[111.711881,28.595217],[111.712775,28.596323],[111.713482,28.60063],[111.716482,28.604116],[111.721624,28.60809],[111.72342,28.609837],[111.724732,28.616565],[111.724394,28.617816],[111.721141,28.621277],[111.720607,28.622707],[111.719735,28.627395],[111.719764,28.629979],[111.718804,28.632375],[111.718581,28.634382],[111.719071,28.636454],[111.720413,28.637615],[111.722547,28.638793],[111.725208,28.639687],[111.727329,28.641157],[111.728274,28.642546],[111.727675,28.64374],[111.724805,28.643586],[111.723499,28.644025],[111.722511,28.645048],[111.722425,28.646072],[111.723636,28.647875],[111.72717,28.650612],[111.730653,28.652213],[111.73286,28.652586],[111.735658,28.652562],[111.739841,28.652099],[111.742128,28.65162],[111.745488,28.652692],[111.747327,28.65564],[111.749253,28.657037],[111.751582,28.657646],[111.750789,28.660343],[111.751315,28.664883],[111.752325,28.666605],[111.754849,28.669236],[111.754965,28.67082],[111.754359,28.672647],[111.753147,28.674832],[111.752989,28.676366],[111.754525,28.681182],[111.754085,28.68378],[111.753335,28.685615],[111.753659,28.689269],[111.753277,28.69216],[111.752253,28.693378],[111.749274,28.695676],[111.74727,28.696552],[111.74476,28.699061],[111.744349,28.701676],[111.74256,28.703884],[111.740526,28.70489],[111.739488,28.704655],[111.736394,28.702715],[111.734533,28.700856],[111.73286,28.700027],[111.729218,28.699467],[111.72523,28.700791],[111.724112,28.700774],[111.719908,28.699224],[111.717485,28.699881],[111.713987,28.702528],[111.711693,28.702991],[111.710013,28.704265],[111.709285,28.707188],[111.710049,28.710752],[111.710929,28.712919],[111.710352,28.71326],[111.709508,28.712221],[111.707049,28.712992],[111.706068,28.714413],[111.705542,28.716564],[111.70666,28.718147],[111.708686,28.719673],[111.709371,28.722011],[111.711621,28.723496],[111.713215,28.723237],[111.715552,28.725664],[111.71478,28.728358],[111.713395,28.730266],[111.713468,28.730964],[111.716396,28.733334],[111.718667,28.729462],[111.721033,28.728707],[111.723463,28.731467],[111.726492,28.732335],[111.731721,28.732108],[111.736077,28.730582],[111.741269,28.730038],[111.742128,28.729746],[111.743974,28.727108],[111.745221,28.72749],[111.747731,28.730745],[111.748993,28.732977],[111.751755,28.735022],[111.753356,28.735274],[111.753969,28.734697],[111.753183,28.732814],[111.753652,28.731305],[111.760734,28.730647],[111.762241,28.730663],[111.763576,28.731605],[111.765537,28.734365],[111.765862,28.735566],[111.765689,28.738414],[111.765977,28.741287],[111.767946,28.744534],[111.770824,28.745889],[111.772922,28.746181],[111.775533,28.74769],[111.77854,28.748737],[111.781887,28.747991],[111.785016,28.748145],[111.791327,28.747285],[111.792755,28.747658],[111.793736,28.749882],[111.793548,28.75161],[111.792675,28.753355],[111.792978,28.754856],[111.793901,28.756674],[111.796375,28.758637],[111.79776,28.759092],[111.79895,28.760617],[111.798661,28.763254],[111.799123,28.764698],[111.801452,28.767149],[111.801661,28.768066],[111.801012,28.771092],[111.802585,28.771928],[111.805065,28.771636],[111.806263,28.772439],[111.806212,28.773948],[111.804633,28.775295],[111.804748,28.776106],[111.807626,28.778832],[111.807856,28.779692],[111.807344,28.782174],[111.80746,28.784194],[111.808318,28.785314],[111.809602,28.785419],[111.814124,28.787033],[111.814426,28.78812],[111.812732,28.790059],[111.813107,28.791673],[111.814938,28.792874],[111.817491,28.793288],[111.819871,28.794999],[111.822179,28.795202],[111.824198,28.797011],[111.826802,28.79783],[111.828655,28.797895],[111.829845,28.799509],[111.829982,28.801869],[111.831482,28.80294],[111.835766,28.80118],[111.837649,28.801058],[111.83855,28.802462],[111.837201,28.804489],[111.837454,28.807944],[111.839935,28.808098],[111.841118,28.806484],[111.843158,28.80629],[111.84357,28.807571],[111.843281,28.809688],[111.842091,28.811853],[111.841868,28.813232],[111.842596,28.814303],[111.843815,28.814603],[111.84507,28.81363],[111.846368,28.811545],[111.848236,28.810799],[111.849274,28.81131],[111.850738,28.813305],[111.850918,28.816095],[111.85001,28.817993],[111.849938,28.819615],[111.85138,28.822047],[111.848625,28.823783],[111.843663,28.827473],[111.829066,28.837446],[111.821285,28.843713],[111.819907,28.844597],[111.815479,28.845294],[111.812436,28.846502],[111.800955,28.851951],[111.795921,28.856523],[111.790505,28.859903],[111.786372,28.862886],[111.78524,28.86317],[111.780769,28.863284],[111.774826,28.866956],[111.771487,28.869517],[111.765559,28.872524],[111.764722,28.873213],[111.764758,28.875199],[111.766381,28.880208],[111.766857,28.882339],[111.769381,28.887413],[111.769944,28.888004],[111.774999,28.890873],[111.776427,28.892656],[111.778432,28.899447],[111.779305,28.910985],[111.780877,28.91468],[111.782334,28.916617],[111.78242,28.918099],[111.781043,28.919298],[111.782975,28.922061],[111.783098,28.923381],[111.7825,28.924815],[111.780473,28.92612],[111.780985,28.926873],[111.782882,28.925844],[111.784699,28.925909],[111.78692,28.92552],[111.792675,28.921761],[111.794702,28.919817],[111.79693,28.918448],[111.799015,28.918051],[111.802981,28.918123],[111.80552,28.918537],[111.809227,28.91878],[111.812407,28.919938],[111.814275,28.921032],[111.815926,28.922466],[111.820225,28.928356],[111.821624,28.935881],[111.821869,28.941892],[111.82122,28.945545],[111.819756,28.951093],[111.816576,28.9546],[111.816143,28.957443]]]]}}]}
