# Supplementary material for: The influence of extreme rainfall on crime: Spatiotemporal dynamics in Hunan Province, China
Source: PLoS One. 2026 Apr 22;21(4):e0345811. doi: 10.1371/journal.pone.0345811 (PMC13102242; doi:10.1371/journal.pone.0345811)
Supplement: S1 Data — S1 Raw Data. This is the original data1 required to replicate the manuscript’s results. S2 Raw Data. This is the original data1 required to replicate the manuscript’s results. (ZIP) [file pone.0345811.s001.zip › S1 Raw Data/S1_Hunan administrative boundary GeoJSON/430721.json]

{"type":"FeatureCollection","features":[{"type":"Feature","properties":{"adcode":430721,"name":"安乡县","center":[112.172289,29.414483],"centroid":[112.155575,29.442438],"childrenNum":0,"level":"district","acroutes":[100000,430000,430700],"parent":{"adcode":430700}},"geometry":{"type":"MultiPolygon","coordinates":[[[[112.28339,29.495201],[112.282634,29.495036],[112.281566,29.497227],[112.279917,29.501679],[112.278241,29.508486],[112.278299,29.511616],[112.279014,29.519623],[112.279331,29.529146],[112.279587,29.531108],[112.280625,29.534873],[112.281527,29.536599],[112.282714,29.537552],[112.286418,29.538612],[112.288262,29.539596],[112.291558,29.542769],[112.293589,29.546254],[112.297817,29.555616],[112.298276,29.557781],[112.3022,29.5648],[112.303341,29.567954],[112.303807,29.571774],[112.30393,29.575328],[112.30306,29.57845],[112.302646,29.582981],[112.303196,29.585493],[112.302827,29.586204],[112.299246,29.589941],[112.29519,29.595315],[112.293819,29.596095],[112.291341,29.596311],[112.288252,29.5956],[112.286389,29.59555],[112.282038,29.596267],[112.277924,29.59817],[112.271943,29.600473],[112.267645,29.60249],[112.265367,29.60322],[112.263433,29.604349],[112.25971,29.607064],[112.256492,29.608815],[112.255169,29.610236],[112.253137,29.611143],[112.251009,29.611657],[112.247655,29.611708],[112.245601,29.611314],[112.243126,29.610046],[112.240894,29.610636],[112.238459,29.613211],[112.236298,29.614302],[112.234409,29.615805],[112.232158,29.621273],[112.230253,29.623506],[112.22902,29.625573],[112.228286,29.629582],[112.228645,29.632296],[112.230036,29.637065],[112.231479,29.639672],[112.23657,29.645671],[112.239494,29.648195],[112.241794,29.651936],[112.243382,29.65567],[112.244178,29.659614],[112.24245,29.660109],[112.240484,29.659881],[112.236094,29.658448],[112.233866,29.656729],[112.227778,29.653635],[112.22588,29.652031],[112.221493,29.649285],[112.219465,29.647389],[112.218226,29.645157],[112.218686,29.643838],[112.220203,29.641485],[112.220591,29.63879],[112.220462,29.637243],[112.217123,29.634205],[112.215956,29.633691],[112.21288,29.633577],[112.210192,29.63444],[112.206718,29.635074],[112.203904,29.63456],[112.202403,29.633812],[112.201287,29.632664],[112.199459,29.629861],[112.199201,29.628313],[112.199207,29.62206],[112.199062,29.619104],[112.198308,29.617455],[112.194747,29.62114],[112.19104,29.624609],[112.190234,29.625738],[112.189455,29.629632],[112.189031,29.630584],[112.186356,29.632962],[112.185829,29.634338],[112.184943,29.643217],[112.184027,29.648023],[112.182371,29.651245],[112.179696,29.65425],[112.178173,29.65666],[112.176025,29.658321],[112.172059,29.660616],[112.167375,29.662341],[112.164558,29.662341],[112.160179,29.658619],[112.15828,29.657414],[112.152788,29.654897],[112.150559,29.654548],[112.146758,29.656672],[112.144002,29.65742],[112.140079,29.657249],[112.134444,29.657877],[112.127292,29.657592],[112.124996,29.657015],[112.12225,29.658105],[112.121059,29.661313],[112.120011,29.662347],[112.118501,29.662689],[112.115292,29.660204],[112.112604,29.659259],[112.111527,29.659646],[112.110463,29.661909],[112.109454,29.666183],[112.107494,29.671178],[112.105333,29.673771],[112.098608,29.67857],[112.094338,29.682519],[112.093268,29.684301],[112.091867,29.685663],[112.090402,29.685581],[112.08872,29.683914],[112.087484,29.681759],[112.083739,29.680611],[112.080307,29.680428],[112.077839,29.681442],[112.075685,29.681353],[112.072728,29.679673],[112.069989,29.679622],[112.068051,29.680015],[112.06634,29.680852],[112.06545,29.681778],[112.063312,29.689543],[112.060097,29.694734],[112.060314,29.697193],[112.061025,29.698213],[112.063539,29.69905],[112.064635,29.701078],[112.064383,29.703366],[112.063445,29.705559],[112.063688,29.709196],[112.06449,29.710343],[112.067307,29.710965],[112.069471,29.712023],[112.072906,29.715071],[112.073983,29.717073],[112.073899,29.718924],[112.072576,29.722219],[112.072402,29.72341],[112.072618,29.72706],[112.073107,29.730937],[112.073307,29.734701],[112.076306,29.741334],[112.076412,29.743488],[112.074811,29.744755],[112.070855,29.74656],[112.069578,29.747834],[112.06797,29.751026],[112.066527,29.752996],[112.065926,29.75465],[112.066492,29.758526],[112.066631,29.761269],[112.064868,29.766976],[112.064451,29.769826],[112.063988,29.768559],[112.061944,29.765981],[112.060841,29.765151],[112.058344,29.764113],[112.056639,29.762099],[112.054689,29.758836],[112.055265,29.756677],[112.060867,29.751558],[112.062355,29.749854],[112.063231,29.747586],[112.064693,29.745952],[112.064519,29.743931],[112.062526,29.742937],[112.060091,29.744305],[112.057613,29.747244],[112.05596,29.748543],[112.053123,29.749322],[112.050199,29.749145],[112.049886,29.747777],[112.051619,29.743272],[112.051225,29.740358],[112.047867,29.735784],[112.04362,29.731311],[112.043012,29.729607],[112.043342,29.725317],[112.045134,29.720616],[112.044471,29.714836],[112.043261,29.711478],[112.040774,29.707561],[112.036472,29.701332],[112.03446,29.697738],[112.033971,29.694525],[112.034101,29.690823],[112.033111,29.689505],[112.030332,29.688021],[112.029582,29.685733],[112.029802,29.683439],[112.03042,29.682824],[112.032315,29.68257],[112.035268,29.683534],[112.036113,29.682665],[112.03567,29.680992],[112.033266,29.67992],[112.032047,29.678519],[112.032623,29.677061],[112.036113,29.675445],[112.036999,29.673898],[112.037817,29.669581],[112.038872,29.667444],[112.039367,29.658422],[112.040829,29.657135],[112.043073,29.656108],[112.044536,29.65439],[112.04626,29.651042],[112.047382,29.645975],[112.048501,29.629632],[112.049711,29.627318],[112.051642,29.625041],[112.054485,29.622643],[112.056558,29.620068],[112.057594,29.615596],[112.058105,29.611042],[112.057846,29.607775],[112.056468,29.605535],[112.053275,29.602091],[112.052677,29.599674],[112.052457,29.595594],[112.052632,29.592327],[112.052169,29.58989],[112.050649,29.587422],[112.049096,29.583977],[112.048411,29.578469],[112.048498,29.572625],[112.051212,29.56579],[112.053272,29.560034],[112.053709,29.555223],[112.052001,29.54819],[112.047893,29.540199],[112.044028,29.534073],[112.041818,29.527667],[112.041747,29.52361],[112.04482,29.517521],[112.04996,29.510232],[112.055462,29.505057],[112.063513,29.500008],[112.069626,29.497043],[112.073773,29.495614],[112.075503,29.494414],[112.076875,29.4916],[112.076137,29.489269],[112.075772,29.486018],[112.074423,29.483198],[112.073084,29.481851],[112.066964,29.478129],[112.065059,29.476115],[112.063704,29.473968],[112.061145,29.46653],[112.061326,29.462858],[112.06045,29.461041],[112.058519,29.459828],[112.049698,29.457109],[112.038749,29.455019],[112.034466,29.454879],[112.027195,29.456626],[112.016783,29.458754],[112.011371,29.459123],[112.009825,29.458907],[112.002906,29.456848],[112.001124,29.456486],[111.998727,29.456499],[111.994862,29.456067],[111.992701,29.455368],[111.988771,29.453392],[111.986387,29.451867],[111.984505,29.450152],[111.982981,29.448322],[111.9805,29.443766],[111.982616,29.434273],[111.983764,29.430683],[111.986074,29.426056],[111.987859,29.423286],[111.992497,29.418996],[111.999054,29.414566],[112.000005,29.413644],[112.002043,29.406506],[112.004165,29.403716],[112.007648,29.403195],[112.012516,29.403443],[112.017426,29.402712],[112.024824,29.401186],[112.031649,29.399374],[112.037639,29.396705],[112.041938,29.394086],[112.047786,29.388707],[112.057141,29.378974],[112.058548,29.376818],[112.059638,29.372864],[112.060809,29.367052],[112.062112,29.364794],[112.064079,29.362537],[112.065994,29.359141],[112.065774,29.356756],[112.063752,29.352318],[112.063196,29.35027],[112.061287,29.348082],[112.059444,29.347389],[112.058648,29.345996],[112.059738,29.342816],[112.059738,29.341696],[112.058988,29.340214],[112.056416,29.33802],[112.05663,29.334738],[112.058185,29.331755],[112.059809,29.326507],[112.061174,29.325082],[112.062471,29.320756],[112.062335,29.318498],[112.061097,29.308127],[112.06088,29.303018],[112.060993,29.300104],[112.061472,29.295065],[112.063497,29.285863],[112.06526,29.279334],[112.067724,29.272498],[112.07179,29.263581],[112.077755,29.256974],[112.084486,29.251601],[112.093996,29.244312],[112.098854,29.24167],[112.104434,29.240587],[112.106856,29.23969],[112.108538,29.23813],[112.116922,29.225975],[112.120966,29.218346],[112.122411,29.213481],[112.122156,29.210717],[112.12092,29.205896],[112.120836,29.2024],[112.1216,29.198355],[112.123049,29.195202],[112.123909,29.19405],[112.126316,29.189807],[112.128001,29.185342],[112.129042,29.179583],[112.129042,29.172639],[112.12879,29.169728],[112.128826,29.16653],[112.130446,29.16328],[112.132309,29.161057],[112.13578,29.157801],[112.140105,29.154844],[112.148495,29.149797],[112.150578,29.148759],[112.160389,29.144948],[112.164248,29.143202],[112.172706,29.139691],[112.179576,29.136039],[112.18395,29.134758],[112.187744,29.134497],[112.188158,29.135446],[112.188523,29.138766],[112.189442,29.141475],[112.188549,29.143349],[112.188827,29.144445],[112.189995,29.145248],[112.194595,29.14686],[112.197687,29.145821],[112.201038,29.146025],[112.199142,29.150371],[112.195782,29.160031],[112.195549,29.163267],[112.196008,29.168384],[112.197732,29.172455],[112.20162,29.179246],[112.208118,29.187075],[112.216211,29.194355],[112.22391,29.199056],[112.229554,29.204782],[112.234998,29.211596],[112.236405,29.213144],[112.235172,29.214182],[112.233387,29.214908],[112.228487,29.216067],[112.228037,29.217856],[112.227872,29.221511],[112.226513,29.228439],[112.227552,29.234711],[112.228474,29.242026],[112.228752,29.251735],[112.227555,29.25479],[112.225647,29.258667],[112.224392,29.262543],[112.223473,29.266636],[112.222875,29.272861],[112.223473,29.280498],[112.223146,29.286009],[112.222218,29.28732],[112.216392,29.290165],[112.214921,29.292348],[112.213423,29.296102],[112.215875,29.296942],[112.218621,29.296134],[112.224469,29.294104],[112.22662,29.294059],[112.231614,29.296878],[112.233047,29.298253],[112.234228,29.298653],[112.237116,29.296159],[112.241942,29.293894],[112.245277,29.292977],[112.25273,29.291889],[112.258222,29.29229],[112.259794,29.293327],[112.26233,29.296369],[112.263685,29.298692],[112.262459,29.299964],[112.256912,29.307682],[112.253778,29.313033],[112.25121,29.31893],[112.249841,29.324834],[112.249379,29.328523],[112.249709,29.33484],[112.251449,29.344762],[112.25263,29.351968],[112.25447,29.3553],[112.257223,29.361456],[112.259105,29.364998],[112.259662,29.366505],[112.261699,29.375598],[112.264038,29.378484],[112.266635,29.382394],[112.268372,29.38453],[112.271934,29.388084],[112.281149,29.395128],[112.282427,29.397143],[112.284202,29.4035],[112.285939,29.404727],[112.289287,29.405769],[112.29322,29.405782],[112.294275,29.406131],[112.295543,29.408286],[112.294517,29.411369],[112.294171,29.413435],[112.293369,29.415551],[112.293544,29.42026],[112.293919,29.422269],[112.294155,29.426806],[112.294466,29.428528],[112.296329,29.434451],[112.298451,29.441867],[112.29999,29.445545],[112.300301,29.448189],[112.299573,29.449733],[112.295148,29.453494],[112.293557,29.456353],[112.293078,29.459847],[112.293227,29.465704],[112.29214,29.472762],[112.291707,29.478262],[112.290636,29.481184],[112.288039,29.486621],[112.286111,29.489822],[112.28339,29.495201]]]]}}]}
