# Supplementary material for: The influence of extreme rainfall on crime: Spatiotemporal dynamics in Hunan Province, China
Source: PLoS One. 2026 Apr 22;21(4):e0345811. doi: 10.1371/journal.pone.0345811 (PMC13102242; doi:10.1371/journal.pone.0345811)
Supplement: S1 Data — S1 Raw Data. This is the original data1 required to replicate the manuscript’s results. S2 Raw Data. This is the original data1 required to replicate the manuscript’s results. (ZIP) [file pone.0345811.s001.zip › S1 Raw Data/S1_Hunan administrative boundary GeoJSON/430722.json]

{"type":"FeatureCollection","features":[{"type":"Feature","properties":{"adcode":430722,"name":"汉寿县","center":[111.968506,28.907319],"centroid":[112.037017,28.858908],"childrenNum":0,"level":"district","acroutes":[100000,430000,430700],"parent":{"adcode":430700}},"geometry":{"type":"MultiPolygon","coordinates":[[[[112.093266,28.64272],[112.094372,28.641973],[112.097424,28.642177],[112.099233,28.643116],[112.101149,28.645542],[112.104196,28.650791],[112.105229,28.65172],[112.107362,28.652315],[112.116994,28.651371],[112.121494,28.650437],[112.136966,28.64908],[112.139784,28.649336],[112.145372,28.651266],[112.148076,28.652837],[112.149229,28.654391],[112.149464,28.6564],[112.148418,28.657084],[112.145949,28.657579],[112.143587,28.658821],[112.141881,28.660819],[112.142956,28.662259],[112.14822,28.662875],[112.150996,28.663642],[112.151693,28.664565],[112.153015,28.667784],[112.154493,28.669349],[112.155731,28.6689],[112.157113,28.666959],[112.158795,28.667429],[112.161066,28.672552],[112.161487,28.675713],[112.165657,28.679469],[112.167862,28.679145],[112.169051,28.67829],[112.172134,28.675212],[112.176394,28.672317],[112.179206,28.66999],[112.182733,28.668352],[112.185581,28.669062],[112.189985,28.669552],[112.19243,28.671227],[112.193644,28.672619],[112.195465,28.672458],[112.198253,28.672766],[112.199725,28.674096],[112.201113,28.677951],[112.201978,28.680992],[112.202999,28.682666],[112.20601,28.686129],[112.207133,28.689692],[112.207968,28.691022],[112.209579,28.691778],[112.213731,28.692096],[112.215281,28.692565],[112.2165,28.693603],[112.219499,28.697588],[112.22067,28.697885],[112.225369,28.700425],[112.226865,28.70236],[112.22895,28.703361],[112.230855,28.705223],[112.232038,28.70709],[112.232453,28.708795],[112.231365,28.710526],[112.231029,28.711845],[112.231672,28.712482],[112.235698,28.713259],[112.239435,28.715235],[112.241315,28.71537],[112.245425,28.714312],[112.248802,28.715089],[112.256241,28.717613],[112.264905,28.719177],[112.27146,28.721852],[112.276603,28.72486],[112.279187,28.72717],[112.280106,28.727566],[112.282762,28.727644],[112.283213,28.728426],[112.283189,28.731283],[112.28278,28.734026],[112.282894,28.738394],[112.283753,28.741726],[112.282738,28.746819],[112.282846,28.749462],[112.282486,28.75175],[112.283597,28.757494],[112.283099,28.76699],[112.282071,28.7708],[112.281759,28.773515],[112.283429,28.776897],[112.285322,28.778013],[112.289558,28.778867],[112.294214,28.780769],[112.296353,28.781879],[112.298042,28.783161],[112.29958,28.784839],[112.302001,28.789909],[112.303605,28.792509],[112.305961,28.797694],[112.306387,28.800221],[112.305282,28.806238],[112.304747,28.807718],[112.304777,28.809958],[112.305456,28.813292],[112.305937,28.818001],[112.305781,28.81972],[112.304687,28.823023],[112.286415,28.834607],[112.276441,28.840727],[112.273052,28.845346],[112.268474,28.850788],[112.26607,28.853434],[112.259281,28.857855],[112.257004,28.861463],[112.25865,28.900826],[112.259239,28.90308],[112.26175,28.908129],[112.26142,28.917138],[112.259545,28.922727],[112.257346,28.967753],[112.257016,28.969495],[112.255381,28.973126],[112.249733,28.976065],[112.248399,28.977011],[112.247264,28.978717],[112.246897,28.980839],[112.247967,28.991595],[112.247654,28.99705],[112.249451,28.998459],[112.250899,29.000752],[112.250971,29.012306],[112.25016,29.013377],[112.24986,29.014818],[112.250172,29.018499],[112.250166,29.021712],[112.251145,29.029115],[112.251464,29.034334],[112.252107,29.039501],[112.25329,29.044491],[112.253483,29.046155],[112.254264,29.048161],[112.254011,29.049762],[112.251548,29.052475],[112.248147,29.056955],[112.245846,29.059476],[112.243851,29.062038],[112.242205,29.064891],[112.241454,29.06791],[112.241165,29.071397],[112.241165,29.074286],[112.241778,29.080906],[112.243725,29.090446],[112.243887,29.093137],[112.242637,29.096368],[112.244115,29.098275],[112.245275,29.100686],[112.245407,29.102577],[112.24417,29.10413],[112.240703,29.106078],[112.238017,29.109803],[112.236779,29.112675],[112.23574,29.114394],[112.234904,29.114893],[112.233733,29.114498],[112.231011,29.114301],[112.227424,29.117033],[112.225471,29.117319],[112.223512,29.118695],[112.219144,29.116176],[112.216206,29.11509],[112.214007,29.115584],[112.211213,29.117272],[112.208671,29.120025],[112.207878,29.122206],[112.208203,29.126336],[112.207398,29.127333],[112.205571,29.127779],[112.201329,29.129618],[112.192593,29.132386],[112.190766,29.1325],[112.187744,29.134495],[112.183946,29.134754],[112.183057,29.133139],[112.180978,29.130984],[112.180053,29.128673],[112.175703,29.128387],[112.171984,29.129021],[112.169544,29.128854],[112.168757,29.128023],[112.165398,29.125712],[112.16371,29.122908],[112.161523,29.120056],[112.158314,29.117973],[112.155292,29.11667],[112.14989,29.114961],[112.142103,29.111657],[112.138498,29.110587],[112.134917,29.10986],[112.12823,29.109096],[112.112523,29.107901],[112.110354,29.107538],[112.105704,29.107522],[112.104785,29.107813],[112.103096,29.109771],[112.099737,29.112098],[112.09719,29.11322],[112.094702,29.112914],[112.09439,29.112052],[112.095513,29.110457],[112.09606,29.108909],[112.096012,29.107361],[112.094678,29.106509],[112.092491,29.107475],[112.08489,29.115085],[112.082006,29.116753],[112.077356,29.118399],[112.072098,29.119786],[112.068794,29.119511],[112.064335,29.118238],[112.062491,29.115464],[112.06201,29.11241],[112.057191,29.106322],[112.05513,29.103314],[112.054451,29.099413],[112.052913,29.09733],[112.050961,29.095932],[112.04473,29.093428],[112.042777,29.091947],[112.038451,29.088123],[112.037574,29.087858],[112.035861,29.089547],[112.033416,29.090352],[112.024631,29.091615],[112.02105,29.092472],[112.015655,29.094322],[112.008697,29.097033],[112.005711,29.097641],[112.003331,29.099127],[112.002087,29.101543],[112.000603,29.105148],[111.999294,29.106384],[111.997341,29.107522],[111.994475,29.107714],[111.984332,29.104431],[111.980349,29.103413],[111.978462,29.101896],[111.976461,29.099465],[111.975764,29.097678],[111.975151,29.093942],[111.977579,29.087661],[111.978372,29.082273],[111.979075,29.078942],[111.977723,29.077113],[111.977441,29.073668],[111.980974,29.066871],[111.98107,29.064408],[111.979982,29.062443],[111.978222,29.061279],[111.975548,29.060557],[111.972766,29.058233],[111.971486,29.055926],[111.970092,29.05195],[111.964877,29.044377],[111.96293,29.042386],[111.961248,29.041996],[111.959397,29.039865],[111.956705,29.038742],[111.954753,29.036954],[111.954428,29.036117],[111.954927,29.034584],[111.95709,29.033715],[111.957889,29.031938],[111.959499,29.030893],[111.95995,29.029536],[111.958376,29.027857],[111.955654,29.026874],[111.954254,29.026729],[111.95125,29.027248],[111.948311,29.027207],[111.94696,29.023188],[111.943739,29.01854],[111.94047,29.015941],[111.938512,29.014885],[111.929505,29.010549],[111.927432,29.009166],[111.927294,29.006587],[111.928694,29.003763],[111.930118,29.002749],[111.934095,29.000799],[111.93579,28.998199],[111.935964,28.996878],[111.935129,28.993976],[111.934955,28.991849],[111.935616,28.990034],[111.936739,28.988812],[111.940945,28.985744],[111.941426,28.984958],[111.940753,28.981812],[111.936258,28.976647],[111.928261,28.970483],[111.915619,28.966145],[111.904642,28.967139],[111.897329,28.968809],[111.893502,28.971971],[111.891681,28.9753],[111.889572,28.977141],[111.888004,28.977828],[111.879442,28.978993],[111.867101,28.980969],[111.863135,28.981193],[111.861266,28.981937],[111.859398,28.983336],[111.857878,28.985042],[111.856574,28.987574],[111.855925,28.990326],[111.856183,28.992416],[111.857091,28.99499],[111.858773,28.997695],[111.859638,29.000009],[111.858989,29.001314],[111.853245,29.002593],[111.845374,29.004002],[111.840711,29.004969],[111.833964,29.0055],[111.829836,29.005235],[111.826898,29.004585],[111.823197,29.003394],[111.815752,29.000518],[111.813036,28.998833],[111.811186,28.99627],[111.810585,28.993602],[111.810561,28.9898],[111.812249,28.981703],[111.814226,28.976585],[111.816329,28.972424],[111.818162,28.969828],[111.820643,28.966858],[111.820781,28.964611],[111.819417,28.961547],[111.817585,28.958686],[111.816143,28.957442],[111.816575,28.954602],[111.819754,28.95109],[111.82122,28.945544],[111.821869,28.941897],[111.821628,28.935882],[111.820222,28.928352],[111.815926,28.922467],[111.81428,28.921036],[111.812405,28.919938],[111.809227,28.918782],[111.80552,28.918538],[111.802978,28.918127],[111.799013,28.918054],[111.796934,28.918444],[111.794704,28.919813],[111.79268,28.921759],[111.786923,28.925522],[111.7847,28.925912],[111.78288,28.925849],[111.780981,28.926869],[111.78047,28.926125],[111.782501,28.924814],[111.783096,28.923383],[111.782976,28.922061],[111.781041,28.919298],[111.782423,28.918101],[111.782333,28.916612],[111.780879,28.914681],[111.779311,28.910986],[111.778433,28.899447],[111.776427,28.892659],[111.774997,28.890868],[111.769949,28.888],[111.769385,28.887412],[111.766861,28.882336],[111.76638,28.880207],[111.764758,28.875198],[111.764722,28.873215],[111.765557,28.872522],[111.771488,28.869518],[111.774828,28.866956],[111.780771,28.86328],[111.785241,28.863171],[111.786371,28.86289],[111.790504,28.859901],[111.795924,28.856516],[111.800959,28.851949],[111.812435,28.846507],[111.815476,28.845299],[111.819904,28.844596],[111.821286,28.843711],[111.829067,28.837445],[111.843662,28.827471],[111.848625,28.823778],[111.851377,28.822049],[111.84994,28.819611],[111.850007,28.817996],[111.851112,28.814881],[111.850734,28.813302],[111.849274,28.811312],[111.848234,28.810797],[111.846371,28.811541],[111.845074,28.813625],[111.843818,28.814599],[111.842592,28.814303],[111.841865,28.813235],[111.842093,28.811849],[111.843277,28.809687],[111.843571,28.807572],[111.843157,28.80629],[111.84112,28.806488],[111.839936,28.808098],[111.837455,28.807947],[111.837196,28.804488],[111.838548,28.802466],[111.837647,28.801059],[111.835766,28.801179],[111.831482,28.80294],[111.82998,28.801872],[111.829842,28.799512],[111.828658,28.797897],[111.826802,28.797824],[111.824194,28.797011],[111.822175,28.795203],[111.819874,28.795],[111.817489,28.793286],[111.814935,28.792869],[111.813108,28.79167],[111.812736,28.79006],[111.814424,28.788117],[111.814124,28.787033],[111.809599,28.785417],[111.808314,28.785318],[111.80746,28.784193],[111.807346,28.782171],[111.807857,28.779696],[111.807623,28.778826],[111.804745,28.776105],[111.80463,28.775292],[111.806211,28.773953],[111.806259,28.772436],[111.805069,28.771639],[111.802588,28.771926],[111.801013,28.771092],[111.801662,28.768064],[111.801452,28.767147],[111.799121,28.764697],[111.798664,28.763253],[111.798964,28.760929],[111.797763,28.759089],[111.796375,28.758635],[111.793905,28.756676],[111.792974,28.754856],[111.792674,28.75335],[111.793545,28.751614],[111.793737,28.749879],[111.792758,28.747658],[111.791328,28.747283],[111.785019,28.748148],[111.781888,28.747986],[111.778542,28.748732],[111.775531,28.747689],[111.772918,28.746183],[111.770821,28.745891],[111.767949,28.744535],[111.765978,28.741293],[111.765689,28.738415],[111.765864,28.735569],[111.765533,28.73437],[111.763574,28.731601],[111.762241,28.730668],[111.760738,28.730647],[111.753654,28.731304],[111.753186,28.732811],[111.753967,28.734698],[111.753036,28.735303],[111.751413,28.734902],[111.748992,28.732973],[111.74773,28.730746],[111.745225,28.727493],[111.743969,28.727112],[111.74213,28.729745],[111.741271,28.730037],[111.736074,28.730585],[111.731723,28.732107],[111.72649,28.732331],[111.723468,28.731471],[111.721034,28.728703],[111.718667,28.729464],[111.716396,28.733332],[111.713464,28.730965],[111.713398,28.730262],[111.714779,28.728353],[111.715555,28.725658],[111.713217,28.723239],[111.711625,28.723499],[111.709372,28.722008],[111.708687,28.719672],[111.706656,28.718144],[111.705544,28.716564],[111.706067,28.714411],[111.707047,28.712993],[111.70951,28.712226],[111.710351,28.713259],[111.710928,28.71292],[111.710051,28.710756],[111.709282,28.707183],[111.709871,28.704555],[111.711691,28.702991],[111.713986,28.702527],[111.717483,28.699883],[111.719905,28.699225],[111.724117,28.700774],[111.725228,28.70079],[111.729218,28.699465],[111.732859,28.700029],[111.734535,28.700858],[111.736392,28.702714],[111.739486,28.704654],[111.740532,28.704894],[111.742563,28.703888],[111.744353,28.701671],[111.744756,28.699064],[111.747267,28.69655],[111.749274,28.695679],[111.752254,28.693379],[111.753276,28.692159],[111.75366,28.689264],[111.753336,28.685618],[111.754087,28.683777],[111.754526,28.681185],[111.752987,28.676365],[111.753144,28.674831],[111.754363,28.672651],[111.75497,28.670815],[111.754844,28.669234],[111.752327,28.666605],[111.751311,28.664878],[111.750788,28.660339],[111.751581,28.657647],[111.755715,28.656087],[111.757554,28.654908],[111.759074,28.653431],[111.761285,28.649273],[111.762433,28.646476],[111.764902,28.64272],[111.768273,28.639025],[111.771824,28.636317],[111.776216,28.63413],[111.777322,28.634141],[111.780032,28.635665],[111.780777,28.637334],[111.782736,28.645047],[111.785151,28.64811],[111.787867,28.648715],[111.789777,28.647071],[111.79134,28.643132],[111.792259,28.642396],[111.795648,28.642026],[111.797967,28.642683],[111.800497,28.642652],[111.804156,28.641201],[111.805916,28.64093],[111.810585,28.640977],[111.812153,28.640418],[111.812748,28.639505],[111.813457,28.63544],[111.814851,28.629491],[111.816203,28.626407],[111.817921,28.624298],[111.820222,28.622143],[111.822632,28.621251],[111.825396,28.619669],[111.826375,28.618704],[111.828496,28.615744],[111.82974,28.61541],[111.833045,28.615786],[111.836956,28.614278],[111.840057,28.614941],[111.844052,28.616699],[111.845488,28.620155],[111.846834,28.625791],[111.848018,28.628781],[111.850151,28.633337],[111.852776,28.635774],[111.854765,28.636995],[111.85795,28.637084],[111.861921,28.6358],[111.864343,28.634569],[111.867503,28.631845],[111.869793,28.631067],[111.873091,28.630984],[111.876588,28.632398],[111.880001,28.633348],[111.885559,28.635758],[111.888064,28.637105],[111.89033,28.637642],[111.893652,28.63722],[111.897708,28.635545],[111.899204,28.635273],[111.901205,28.635978],[111.902389,28.640121],[111.904287,28.643241],[111.907394,28.644019],[111.91059,28.643429],[111.911882,28.643961],[111.912717,28.645],[111.913654,28.647593],[111.915,28.649153],[111.917656,28.653661],[111.918221,28.655388],[111.916773,28.660767],[111.915968,28.662134],[111.914135,28.663318],[111.910146,28.664132],[111.909286,28.66504],[111.90907,28.666813],[111.910236,28.671477],[111.913468,28.67335],[111.915529,28.674059],[111.921417,28.676652],[111.923238,28.67696],[111.929637,28.674915],[111.931998,28.674367],[111.938379,28.67433],[111.941666,28.675009],[111.944538,28.674158],[111.94616,28.674049],[111.950198,28.674685],[111.951502,28.674398],[111.953653,28.671654],[111.955017,28.673345],[111.957444,28.671816],[111.960202,28.670642],[111.965832,28.668942],[111.96877,28.668577],[111.973872,28.667554],[111.977615,28.666166],[111.980619,28.66529],[111.984104,28.66385],[111.983738,28.66241],[111.980962,28.66048],[111.979874,28.6588],[111.979574,28.656218],[111.980661,28.653306],[111.981466,28.652289],[111.985138,28.65255],[111.988118,28.654538],[111.989872,28.656129],[111.992011,28.657522],[111.993603,28.657647],[111.996007,28.655435],[111.997833,28.648094],[111.998434,28.646748],[112.000525,28.646685],[112.004515,28.645762],[112.009171,28.643758],[112.01405,28.640726],[112.02117,28.639557],[112.024115,28.639312],[112.026981,28.639521],[112.031481,28.638947],[112.034599,28.640022],[112.035374,28.641295],[112.035771,28.644974],[112.038241,28.651141],[112.03931,28.653275],[112.040752,28.65771],[112.040283,28.658623],[112.038841,28.659353],[112.035302,28.65988],[112.032082,28.661784],[112.027059,28.666365],[112.025995,28.668076],[112.025851,28.669276],[112.027383,28.67142],[112.028741,28.672416],[112.03186,28.673371],[112.033428,28.673392],[112.035987,28.67228],[112.039905,28.671639],[112.041798,28.671722],[112.044321,28.672786],[112.047464,28.671847],[112.049158,28.671811],[112.051183,28.672411],[112.053526,28.672207],[112.054902,28.671597],[112.056296,28.670006],[112.058784,28.669177],[112.060027,28.669244],[112.062076,28.670877],[112.065321,28.672406],[112.066751,28.672708],[112.070464,28.672353],[112.072843,28.670601],[112.073967,28.669062],[112.074502,28.667408],[112.074502,28.662473],[112.075331,28.659155],[112.0772,28.656134],[112.078257,28.655111],[112.079621,28.654788],[112.083731,28.654428],[112.085894,28.653249],[112.088273,28.650463],[112.090532,28.646988],[112.092269,28.643674],[112.093266,28.64272]]]]}}]}
