# Supplementary material for: The influence of extreme rainfall on crime: Spatiotemporal dynamics in Hunan Province, China
Source: PLoS One. 2026 Apr 22;21(4):e0345811. doi: 10.1371/journal.pone.0345811 (PMC13102242; doi:10.1371/journal.pone.0345811)
Supplement: S1 Data — S1 Raw Data. This is the original data1 required to replicate the manuscript’s results. S2 Raw Data. This is the original data1 required to replicate the manuscript’s results. (ZIP) [file pone.0345811.s001.zip › S1 Raw Data/S1_Hunan administrative boundary GeoJSON/430723.json]

{"type":"FeatureCollection","features":[{"type":"Feature","properties":{"adcode":430723,"name":"澧县","center":[111.761682,29.64264],"centroid":[111.704793,29.743602],"childrenNum":0,"level":"district","acroutes":[100000,430000,430700],"parent":{"adcode":430700}},"geometry":{"type":"MultiPolygon","coordinates":[[[[111.771269,29.507106],[111.771588,29.512996],[111.774719,29.518917],[111.787834,29.540697],[111.796129,29.551081],[111.805477,29.56397],[111.809874,29.56978],[111.81153,29.573616],[111.813643,29.577671],[111.816238,29.587403],[111.816833,29.589064],[111.817402,29.597373],[111.818454,29.598513],[111.820412,29.599019],[111.824818,29.600594],[111.827181,29.602701],[111.827965,29.604076],[111.828629,29.606586],[111.830285,29.608416],[111.833976,29.613953],[111.837028,29.617552],[111.840383,29.620061],[111.842737,29.621232],[111.845332,29.621968],[111.848669,29.622428],[111.859353,29.622663],[111.866088,29.622939],[111.867088,29.62321],[111.868174,29.625296],[111.868286,29.62757],[111.867942,29.629829],[111.868174,29.633254],[111.868907,29.636627],[111.870459,29.639786],[111.871779,29.641774],[111.87202,29.64345],[111.870416,29.646261],[111.87071,29.649306],[111.873633,29.654432],[111.873926,29.656925],[111.873184,29.658244],[111.874245,29.662352],[111.874512,29.664253],[111.875314,29.666245],[111.877306,29.669985],[111.878798,29.673403],[111.879074,29.675994],[111.87847,29.678022],[111.87659,29.679886],[111.873262,29.68217],[111.874987,29.683794],[111.878556,29.685194],[111.884946,29.686471],[111.887266,29.687498],[111.888671,29.689414],[111.891267,29.694675],[111.891301,29.695794],[111.89356,29.702377],[111.899985,29.720482],[111.900666,29.722688],[111.902097,29.724603],[111.903598,29.725578],[111.908168,29.725338],[111.909271,29.725874],[111.910004,29.728928],[111.91066,29.729495],[111.913324,29.730291],[111.91435,29.730184],[111.91642,29.728565],[111.917981,29.72878],[111.920016,29.730112],[111.92381,29.730868],[111.92625,29.730419],[111.928673,29.728688],[111.930225,29.725491],[111.932372,29.722841],[111.936029,29.720656],[111.936761,29.718235],[111.936261,29.710421],[111.936856,29.705396],[111.938133,29.703935],[111.940055,29.703481],[111.940331,29.701974],[111.937684,29.696856],[111.934614,29.696442],[111.933925,29.69443],[111.934933,29.692831],[111.93608,29.688857],[111.939236,29.683289],[111.93978,29.681189],[111.939598,29.679907],[111.937908,29.677209],[111.935434,29.675013],[111.932165,29.67348],[111.930199,29.671968],[111.926224,29.669546],[111.925077,29.669955],[111.923439,29.671554],[111.917679,29.672463],[111.916213,29.672463],[111.912557,29.671365],[111.906685,29.668325],[111.904675,29.666956],[111.903761,29.665586],[111.903899,29.664304],[111.905176,29.662388],[111.906003,29.659097],[111.907193,29.657498],[111.906184,29.654892],[111.906228,29.653021],[111.908012,29.651146],[111.908564,29.649],[111.907305,29.648105],[111.904925,29.648504],[111.903278,29.65015],[111.901416,29.650042],[111.901054,29.648944],[111.901933,29.646899],[111.903097,29.645693],[111.907185,29.643537],[111.907443,29.642878],[111.907185,29.64021],[111.908426,29.638017],[111.911358,29.636448],[111.912548,29.635073],[111.91291,29.633831],[111.912583,29.632221],[111.911151,29.628531],[111.91016,29.625096],[111.909599,29.620389],[111.911462,29.617521],[111.912186,29.615624],[111.912091,29.612435],[111.911522,29.610599],[111.906262,29.603877],[111.905227,29.60042],[111.904839,29.596187],[111.903917,29.593099],[111.902442,29.591253],[111.897363,29.589504],[111.895319,29.589463],[111.888533,29.590593],[111.883713,29.590634],[111.880928,29.589831],[111.879643,29.588691],[111.87872,29.586533],[111.877901,29.583107],[111.875064,29.575938],[111.874857,29.573396],[111.876004,29.570415],[111.87772,29.568563],[111.879496,29.567469],[111.882946,29.566471],[111.88473,29.565699],[111.886507,29.563797],[111.889499,29.559771],[111.893595,29.555091],[111.89488,29.553894],[111.89663,29.55303],[111.899752,29.549807],[111.908254,29.539781],[111.91003,29.536097],[111.911177,29.530495],[111.91235,29.52804],[111.918558,29.523322],[111.921559,29.522677],[111.924482,29.521501],[111.926966,29.518697],[111.927112,29.518129],[111.925707,29.516701],[111.926811,29.515642],[111.929053,29.515775],[111.930846,29.513314],[111.929466,29.511809],[111.930268,29.510781],[111.9322,29.511001],[111.933726,29.508805],[111.933373,29.507229],[111.933442,29.504604],[111.934123,29.503759],[111.935761,29.504404],[111.936261,29.507649],[111.936641,29.508294],[111.938434,29.508176],[111.939297,29.508764],[111.938805,29.511763],[111.939745,29.51315],[111.941176,29.514004],[111.940469,29.517254],[111.937848,29.519213],[111.936986,29.522979],[111.935718,29.523256],[111.935908,29.520012],[111.936408,29.518088],[111.934701,29.518804],[111.933217,29.520324],[111.929147,29.521982],[111.926216,29.523926],[111.922904,29.527431],[111.92143,29.529743],[111.920499,29.535908],[111.920887,29.538333],[111.922594,29.541177],[111.922766,29.543203],[111.921102,29.543863],[111.919136,29.542661],[111.918274,29.543367],[111.918446,29.545096],[111.919576,29.546365],[111.921956,29.54681],[111.923913,29.548237],[111.927544,29.549296],[111.929078,29.548549],[111.933856,29.53531],[111.934692,29.533524],[111.935977,29.531999],[111.939357,29.528735],[111.941263,29.527538],[111.94529,29.526044],[111.948101,29.523824],[111.949998,29.521393],[111.950869,29.517939],[111.951127,29.513395],[111.951671,29.511175],[111.952697,29.508677],[111.955335,29.50596],[111.959216,29.503724],[111.96301,29.502193],[111.96802,29.50249],[111.969675,29.501201],[111.96996,29.498887],[111.970934,29.497045],[111.971133,29.494824],[111.96952,29.493473],[111.96501,29.490627],[111.959655,29.488631],[111.956379,29.485708],[111.954663,29.483446],[111.953878,29.481327],[111.95374,29.478859],[111.954301,29.477569],[111.95631,29.474575],[111.959052,29.471841],[111.971098,29.460353],[111.974427,29.456088],[111.976401,29.452699],[111.979005,29.447373],[111.980497,29.443763],[111.982981,29.448321],[111.986387,29.451869],[111.988767,29.453395],[111.992699,29.455366],[111.994863,29.456062],[111.998726,29.456498],[112.001123,29.456487],[112.002908,29.456851],[112.009824,29.458909],[112.011376,29.459124],[112.016783,29.45875],[112.027199,29.456626],[112.034468,29.454875],[112.038745,29.455023],[112.049697,29.457112],[112.058518,29.459826],[112.060449,29.461044],[112.061329,29.462862],[112.061148,29.466527],[112.0637,29.473971],[112.065063,29.476116],[112.066968,29.478127],[112.073082,29.481854],[112.074427,29.483195],[112.075772,29.486015],[112.076135,29.489271],[112.076876,29.491599],[112.075505,29.494414],[112.073772,29.495612],[112.069624,29.497045],[112.063511,29.500008],[112.055465,29.505054],[112.049964,29.510233],[112.044816,29.517525],[112.041746,29.523609],[112.041815,29.527666],[112.044031,29.534072],[112.047894,29.5402],[112.051999,29.548186],[112.053706,29.555224],[112.053275,29.560037],[112.051214,29.565791],[112.048498,29.572624],[112.048412,29.578469],[112.049102,29.583977],[112.050645,29.587418],[112.052171,29.589888],[112.052628,29.592322],[112.052456,29.595594],[112.05268,29.599674],[112.053275,29.602087],[112.056466,29.605533],[112.057845,29.607772],[112.058104,29.611039],[112.057595,29.615599],[112.05656,29.620067],[112.054482,29.622643],[112.051645,29.62504],[112.049714,29.627315],[112.048507,29.629635],[112.047377,29.645974],[112.046256,29.651044],[112.044531,29.654391],[112.043074,29.656108],[112.040832,29.657135],[112.039366,29.658417],[112.038875,29.667441],[112.037814,29.669582],[112.037004,29.673894],[112.036115,29.675447],[112.032623,29.677066],[112.032045,29.678517],[112.033123,29.679846],[112.035667,29.680995],[112.036115,29.682665],[112.03527,29.683534],[112.032313,29.682568],[112.030416,29.682824],[112.029803,29.683442],[112.029579,29.685731],[112.030329,29.688024],[112.033115,29.689506],[112.034098,29.690823],[112.033968,29.694527],[112.03446,29.69774],[112.036469,29.701335],[112.040772,29.707566],[112.043264,29.711479],[112.044471,29.714834],[112.045135,29.720615],[112.043341,29.725318],[112.043014,29.729607],[112.043617,29.731312],[112.047868,29.73578],[112.051223,29.74036],[112.051619,29.743275],[112.050507,29.745843],[112.049843,29.748702],[112.050731,29.749162],[112.049145,29.751316],[112.047092,29.756063],[112.045575,29.758407],[112.042264,29.760173],[112.038314,29.761189],[112.033382,29.761745],[112.0312,29.762266],[112.028708,29.766089],[112.027242,29.767431],[112.0255,29.768447],[112.020128,29.770642],[112.016343,29.77252],[112.009755,29.778042],[112.008487,29.778405],[112.006254,29.777501],[112.004262,29.777318],[112.001744,29.777716],[111.999114,29.780492],[111.997553,29.780885],[111.994604,29.7809],[111.991285,29.782783],[111.98774,29.791132],[111.987102,29.793964],[111.984369,29.794878],[111.980601,29.794832],[111.979031,29.793424],[111.977057,29.790515],[111.976496,29.790852],[111.970227,29.791622],[111.965545,29.792745],[111.962639,29.794051],[111.958888,29.796036],[111.955792,29.795791],[111.954852,29.796761],[111.956042,29.800093],[111.954697,29.803644],[111.953688,29.808052],[111.952559,29.81166],[111.951765,29.812853],[111.951559,29.814231],[111.951947,29.816297],[111.952852,29.818022],[111.957319,29.823317],[111.960733,29.826832],[111.965252,29.831152],[111.965778,29.832703],[111.965571,29.834534],[111.964174,29.835906],[111.96094,29.837437],[111.955999,29.837702],[111.950265,29.837156],[111.944884,29.835529],[111.943039,29.834432],[111.940866,29.833733],[111.939288,29.83281],[111.937055,29.832397],[111.93151,29.834039],[111.925974,29.836824],[111.924336,29.839416],[111.923077,29.840068],[111.920749,29.840492],[111.919283,29.84242],[111.918127,29.845888],[111.916523,29.84982],[111.9146,29.852681],[111.912505,29.853293],[111.908814,29.853783],[111.905443,29.855308],[111.903063,29.856093],[111.898726,29.856175],[111.896216,29.857307],[111.892862,29.857108],[111.890491,29.858296],[111.885765,29.858092],[111.884317,29.858485],[111.88173,29.859902],[111.880626,29.860009],[111.880626,29.862151],[111.88104,29.865405],[111.879781,29.866022],[111.878677,29.863768],[111.877832,29.859632],[111.873831,29.858617],[111.869347,29.85823],[111.86338,29.856557],[111.861474,29.856894],[111.859232,29.858786],[111.856921,29.862794],[111.854472,29.866343],[111.852756,29.868347],[111.84998,29.870978],[111.845048,29.874409],[111.83965,29.876811],[111.835062,29.876286],[111.831984,29.873874],[111.830544,29.873298],[111.828974,29.873981],[111.829017,29.877423],[111.830113,29.879314],[111.830742,29.884591],[111.830656,29.887915],[111.829345,29.889521],[111.828474,29.889572],[111.825861,29.88819],[111.824352,29.887905],[111.822317,29.888415],[111.817971,29.890964],[111.811771,29.892738],[111.81034,29.893783],[111.811039,29.898345],[111.810754,29.900894],[111.809029,29.90278],[111.805882,29.904319],[111.802985,29.905119],[111.798251,29.904931],[111.794638,29.905726],[111.792991,29.906644],[111.790145,29.909039],[111.786385,29.910925],[111.783911,29.911633],[111.783385,29.912913],[111.78047,29.911496],[111.778711,29.911771],[111.778849,29.912943],[111.777944,29.912724],[111.776245,29.913983],[111.775538,29.912877],[111.773623,29.914554],[111.770933,29.914793],[111.769683,29.916052],[111.768432,29.915568],[111.766052,29.916129],[111.76538,29.917566],[111.764509,29.917423],[111.763103,29.918336],[111.761379,29.917811],[111.760844,29.918815],[111.758361,29.919294],[111.75743,29.920073],[111.756076,29.919615],[111.754282,29.920114],[111.748763,29.919406],[111.747323,29.921337],[111.746271,29.920986],[111.746194,29.919625],[111.744176,29.920124],[111.742934,29.918601],[111.74215,29.920135],[111.741218,29.918998],[111.739692,29.918264],[111.736381,29.919814],[111.73576,29.920496],[111.734674,29.91885],[111.733285,29.919192],[111.732069,29.917479],[111.730146,29.918045],[111.729103,29.917566],[111.727672,29.914967],[111.726482,29.916047],[111.724964,29.915665],[111.725533,29.914666],[111.724904,29.913387],[111.72317,29.912765],[111.72405,29.911241],[111.723412,29.90854],[111.723972,29.907637],[111.722731,29.906903],[111.723809,29.906103],[111.723593,29.904997],[111.72261,29.90514],[111.719006,29.901001],[111.718954,29.899992],[111.716789,29.901286],[111.715427,29.900415],[111.714823,29.901042],[111.713478,29.900297],[111.713478,29.899365],[111.712237,29.899222],[111.712676,29.898473],[111.711616,29.898325],[111.711116,29.896999],[111.709882,29.898233],[111.706968,29.897575],[111.705381,29.896739],[111.705467,29.895852],[111.706563,29.896041],[111.707347,29.894512],[111.705605,29.892656],[111.70583,29.891009],[111.705071,29.890036],[111.703691,29.890362],[111.701579,29.889623],[111.70082,29.888511],[111.699612,29.888552],[111.699966,29.887742],[111.696931,29.888399],[111.696448,29.887614],[111.69512,29.887186],[111.693016,29.887268],[111.693645,29.888088],[111.692637,29.889011],[111.691033,29.888914],[111.690101,29.887777],[111.688653,29.887313],[111.688118,29.885718],[111.68491,29.885662],[111.684229,29.884887],[111.681789,29.884555],[111.67865,29.885458],[111.678391,29.886278],[111.677089,29.886299],[111.675986,29.88714],[111.674028,29.887227],[111.673502,29.886258],[111.669674,29.887079],[111.669932,29.887895],[111.668846,29.888817],[111.667354,29.887237],[111.665836,29.886936],[111.664025,29.887303],[111.662378,29.885809],[111.65955,29.887201],[111.658058,29.887053],[111.657869,29.88792],[111.656972,29.887431],[111.65529,29.888236],[111.653687,29.887864],[111.650875,29.889001],[111.652065,29.89105],[111.651479,29.892962],[111.647952,29.893151],[111.644917,29.895144],[111.644667,29.894196],[111.64202,29.894038],[111.641037,29.893528],[111.637898,29.894904],[111.637122,29.893548],[111.636294,29.89338],[111.634888,29.894262],[111.633474,29.893936],[111.630603,29.895705],[111.629534,29.895149],[111.629447,29.894236],[111.627085,29.893528],[111.626343,29.894552],[111.625145,29.894364],[111.625308,29.895179],[111.621687,29.89495],[111.620307,29.893176],[111.620031,29.891427],[111.618375,29.891346],[111.616953,29.891866],[111.615487,29.891504],[111.614271,29.892049],[111.61221,29.892044],[111.610908,29.89079],[111.608649,29.889888],[111.605665,29.890744],[111.604674,29.890229],[111.602777,29.890418],[111.600319,29.890179],[111.59818,29.889358],[111.596473,29.8908],[111.593852,29.89158],[111.593498,29.893003],[111.592196,29.894445],[111.589946,29.893895],[111.588738,29.892814],[111.587669,29.893431],[111.587971,29.895225],[111.583858,29.897968],[111.582193,29.896174],[111.581004,29.896505],[111.578701,29.895684],[111.577934,29.894415],[111.576476,29.895348],[111.573933,29.89599],[111.57307,29.897045],[111.571665,29.896877],[111.570466,29.897377],[111.567828,29.897591],[111.567483,29.898442],[111.565948,29.898508],[111.563611,29.897917],[111.562171,29.897978],[111.559049,29.897387],[111.55742,29.895944],[111.555393,29.894792],[111.553686,29.89444],[111.551384,29.895236],[111.549926,29.896892],[111.548909,29.900557],[111.548176,29.902107],[111.546115,29.904217],[111.543425,29.904554],[111.541071,29.904202],[111.538441,29.904656],[111.536725,29.906083],[111.536121,29.907337],[111.535164,29.911577],[111.533896,29.914212],[111.530645,29.917642],[111.529248,29.920675],[111.527429,29.925659],[111.525842,29.927086],[111.524057,29.927769],[111.519332,29.928212],[111.514486,29.927682],[111.509838,29.926179],[111.508019,29.92491],[111.505199,29.924502],[111.500991,29.925063],[111.498697,29.924767],[111.494705,29.923264],[111.490393,29.920843],[111.48346,29.918183],[111.479002,29.918167],[111.474924,29.919069],[111.468525,29.922199],[111.464887,29.925909],[111.463567,29.926882],[111.458238,29.928003],[111.455945,29.927952],[111.45322,29.924201],[111.451435,29.923636],[111.449805,29.923697],[111.445562,29.924706],[111.441855,29.926668],[111.439026,29.929272],[111.437776,29.930026],[111.436077,29.929461],[111.431309,29.926077],[111.428386,29.924706],[111.425652,29.922953],[111.422332,29.919819],[111.419944,29.916409],[111.418081,29.915155],[111.412847,29.913856],[111.411622,29.913733],[111.407802,29.912021],[111.40431,29.911012],[111.400438,29.911878],[111.397964,29.912016],[111.394152,29.913117],[111.390841,29.914819],[111.385331,29.920629],[111.38283,29.923646],[111.384055,29.928064],[111.385021,29.929201],[111.389358,29.932834],[111.390212,29.936534],[111.390125,29.937497],[111.388685,29.93766],[111.385391,29.936014],[111.38352,29.935367],[111.381201,29.933741],[111.37945,29.933874],[111.378234,29.935219],[111.378346,29.937232],[111.3797,29.938908],[111.381028,29.941654],[111.381554,29.942113],[111.383296,29.945868],[111.383115,29.949384],[111.382011,29.950209],[111.380278,29.950229],[111.377251,29.950764],[111.375363,29.954209],[111.373354,29.954509],[111.368602,29.954127],[111.365438,29.95242],[111.361557,29.950938],[111.35941,29.950596],[111.358039,29.951692],[111.355297,29.951794],[111.351443,29.951289],[111.350693,29.949603],[111.350606,29.946047],[111.350175,29.944314],[111.34889,29.942266],[111.347787,29.941812],[111.345044,29.943168],[111.342363,29.944961],[111.341932,29.945833],[111.339543,29.945797],[111.336465,29.944222],[111.335094,29.942032],[111.333455,29.940758],[111.33123,29.940044],[111.325617,29.939132],[111.322858,29.938077],[111.319365,29.937415],[111.316873,29.93636],[111.313985,29.934383],[111.312096,29.932299],[111.30988,29.928956],[111.30719,29.927896],[111.303352,29.928783],[111.301714,29.92865],[111.297549,29.928844],[111.293979,29.930016],[111.290634,29.933598],[111.288452,29.934439],[111.287331,29.934256],[111.285106,29.932916],[111.283218,29.930898],[111.278484,29.92862],[111.271853,29.926439],[111.266791,29.925654],[111.263954,29.92626],[111.262419,29.927162],[111.260315,29.927723],[111.257418,29.927071],[111.253822,29.925318],[111.250485,29.922484],[111.247398,29.921771],[111.238766,29.922912],[111.231713,29.923549],[111.224616,29.923493],[111.219951,29.922948],[111.216338,29.921949],[111.214588,29.920389],[111.215191,29.918784],[111.2162,29.917648],[111.219572,29.915262],[111.220805,29.911027],[111.221115,29.907245],[111.223185,29.89992],[111.2234,29.897917],[111.22528,29.893971],[111.226582,29.890316],[111.225763,29.885779],[111.224418,29.883418],[111.223866,29.880206],[111.225616,29.87678],[111.227625,29.873695],[111.230618,29.870906],[111.231497,29.869596],[111.231851,29.866557],[111.23079,29.862024],[111.230894,29.858296],[111.23142,29.85366],[111.235136,29.850131],[111.2435,29.845465],[111.246536,29.842914],[111.252718,29.835437],[111.254771,29.833703],[111.258116,29.83256],[111.264135,29.832499],[111.267869,29.834764],[111.273474,29.839569],[111.274698,29.842246],[111.278303,29.845429],[111.280734,29.845913],[111.282649,29.845102],[111.28383,29.84245],[111.284071,29.838717],[111.284873,29.837957],[111.287115,29.83785],[111.290039,29.839033],[111.292582,29.838605],[111.297049,29.833677],[111.301852,29.83102],[111.304241,29.829204],[111.307224,29.82195],[111.312622,29.81644],[111.314968,29.81342],[111.316778,29.810343],[111.318201,29.806629],[111.317899,29.804047],[111.316347,29.801394],[111.314717,29.799603],[111.313415,29.797409],[111.312915,29.79471],[111.314355,29.790709],[111.314304,29.789076],[111.312803,29.787463],[111.303456,29.78038],[111.301024,29.777787],[111.299463,29.775138],[111.299153,29.773459],[111.300265,29.772433],[111.302128,29.771729],[111.31282,29.771448],[111.318788,29.770958],[111.323453,29.771009],[111.328092,29.771412],[111.333257,29.772826],[111.336491,29.772969],[111.338457,29.773332],[111.3415,29.772729],[111.343354,29.771714],[111.345881,29.769386],[111.346312,29.766293],[111.34551,29.761929],[111.345846,29.760443],[111.347838,29.758279],[111.351167,29.755844],[111.353435,29.753113],[111.355789,29.747972],[111.35666,29.746777],[111.360894,29.74521],[111.363196,29.744715],[111.365334,29.742668],[111.366421,29.739752],[111.367162,29.73626],[111.367016,29.732477],[111.366205,29.727707],[111.367076,29.726456],[111.369318,29.726247],[111.371534,29.727753],[111.374363,29.72927],[111.37914,29.73097],[111.388116,29.735111],[111.392962,29.737613],[111.394592,29.738777],[111.397412,29.740232],[111.400611,29.742433],[111.404931,29.743781],[111.406768,29.744026],[111.410458,29.743245],[111.411916,29.741708],[111.413623,29.73507],[111.414968,29.732037],[111.416322,29.728315],[111.419133,29.723633],[111.420728,29.721406],[111.421996,29.71872],[111.422531,29.718266],[111.425488,29.717479],[111.427722,29.717494],[111.430524,29.719517],[111.431636,29.720671],[111.433395,29.721656],[111.436077,29.722356],[111.441199,29.722325],[111.443079,29.723827],[111.447787,29.725971],[111.449805,29.727473],[111.450702,29.729827],[111.452538,29.736485],[111.452375,29.740324],[111.45128,29.744337],[111.451331,29.746343],[111.452599,29.750423],[111.454211,29.75421],[111.454763,29.757712],[111.454608,29.760408],[111.455781,29.761388],[111.463136,29.760443],[111.466197,29.762745],[111.472061,29.765864],[111.474484,29.766967],[111.476976,29.767202],[111.478804,29.766926],[111.481046,29.766012],[111.48309,29.764527],[111.484349,29.762873],[111.488824,29.760653],[111.493567,29.758085],[111.496136,29.756145],[111.498568,29.754833],[111.500612,29.753235],[111.503992,29.749345],[111.504319,29.748258],[111.504035,29.744358],[111.505026,29.742984],[111.510149,29.742086],[111.510355,29.740534],[111.509398,29.738757],[111.511951,29.737674],[111.514253,29.736306],[111.515564,29.736081],[111.518573,29.737005],[111.519315,29.735402],[111.522134,29.734151],[111.525937,29.733304],[111.53099,29.733145],[111.533819,29.731838],[111.535319,29.732129],[111.538113,29.733799],[111.540079,29.73455],[111.543209,29.735193],[111.548124,29.736526],[111.550159,29.735846],[111.551746,29.734708],[111.553781,29.73385],[111.557859,29.733237],[111.561852,29.733482],[111.563482,29.734345],[111.566224,29.736536],[111.568492,29.739757],[111.568543,29.740962],[111.566491,29.743474],[111.566086,29.744848],[111.566189,29.748176],[111.566767,29.749325],[111.575907,29.755497],[111.578511,29.756942],[111.580409,29.758616],[111.582875,29.761321],[111.584642,29.762133],[111.588385,29.761577],[111.593576,29.761832],[111.598232,29.76271],[111.602251,29.76199],[111.60463,29.760913],[111.608062,29.758294],[111.611305,29.756707],[111.615444,29.75564],[111.618677,29.755201],[111.623213,29.75517],[111.625067,29.754552],[111.626386,29.753639],[111.624955,29.750708],[111.625964,29.748079],[111.623808,29.745772],[111.620678,29.742831],[111.617418,29.738966],[111.615996,29.735979],[111.61478,29.732415],[111.615125,29.73001],[111.613762,29.728341],[111.613046,29.725987],[111.613521,29.72375],[111.61334,29.722029],[111.612641,29.720533],[111.61271,29.719103],[111.613443,29.7175],[111.615228,29.716366],[111.61747,29.715462],[111.622092,29.713077],[111.628482,29.711627],[111.629939,29.710784],[111.628947,29.708225],[111.627119,29.706351],[111.62029,29.704941],[111.619643,29.699762],[111.630068,29.701182],[111.630456,29.696161],[111.630853,29.693781],[111.630568,29.689582],[111.631793,29.681833],[111.631457,29.673562],[111.628404,29.669939],[111.625998,29.666598],[111.624489,29.665556],[111.623187,29.663599],[111.62217,29.659981],[111.623903,29.657125],[111.62229,29.653962],[111.620661,29.651427],[111.620936,29.64994],[111.622385,29.649317],[111.626912,29.650206],[111.630991,29.648509],[111.632724,29.646915],[111.633716,29.645433],[111.635121,29.642285],[111.636846,29.640404],[111.64139,29.639116],[111.648185,29.635891],[111.649979,29.634123],[111.650315,29.632063],[111.649548,29.630509],[111.645314,29.625546],[111.642977,29.621063],[111.641933,29.619734],[111.638915,29.619489],[111.635087,29.621585],[111.626429,29.627662],[111.624317,29.628915],[111.622014,29.629819],[111.619384,29.630376],[111.617272,29.631169],[111.615366,29.630637],[111.614262,29.629487],[111.614547,29.626333],[111.614228,29.624555],[111.612857,29.623972],[111.609382,29.62344],[111.609149,29.620511],[111.608623,29.619474],[111.605665,29.620491],[111.604165,29.619566],[111.60319,29.618298],[111.603311,29.617025],[111.607709,29.612915],[111.612245,29.607],[111.616108,29.601259],[111.618815,29.598161],[111.621281,29.596259],[111.62887,29.591693],[111.633621,29.589837],[111.638519,29.589443],[111.643106,29.589913],[111.648754,29.591192],[111.650427,29.591887],[111.653971,29.594418],[111.660335,29.599265],[111.664879,29.601898],[111.672459,29.605605],[111.674339,29.60677],[111.675115,29.60539],[111.675382,29.603099],[111.674494,29.599822],[111.672347,29.596427],[111.67101,29.590742],[111.668941,29.586656],[111.666405,29.582223],[111.666345,29.580443],[111.670286,29.577615],[111.672812,29.576511],[111.676253,29.576797],[111.677762,29.579896],[111.679478,29.579789],[111.681539,29.578183],[111.68416,29.57557],[111.684574,29.573524],[111.685074,29.573171],[111.685945,29.570824],[111.686092,29.568819],[111.687506,29.565045],[111.688955,29.563444],[111.691326,29.562313],[111.692999,29.562232],[111.700604,29.565009],[111.702553,29.564998],[111.705968,29.561756],[111.710184,29.561347],[111.712763,29.560902],[111.717841,29.557316],[111.719299,29.555153],[111.719635,29.55326],[111.718488,29.549004],[111.717574,29.547628],[111.715022,29.54681],[111.713314,29.547198],[111.710952,29.546385],[111.709676,29.542073],[111.709701,29.537888],[111.711952,29.534174],[111.712909,29.529073],[111.71491,29.524555],[111.716238,29.522268],[111.718557,29.519474],[111.719894,29.515294],[111.719971,29.513462],[111.719463,29.511333],[111.720204,29.508815],[111.718186,29.505991],[111.718195,29.504732],[111.718988,29.503647],[111.722291,29.50074],[111.72624,29.499271],[111.728793,29.499],[111.731362,29.499701],[111.73676,29.504947],[111.738338,29.505412],[111.742339,29.505719],[111.746677,29.50379],[111.749427,29.503401],[111.752902,29.504281],[111.756378,29.504865],[111.763629,29.507592],[111.765458,29.507828],[111.767363,29.507316],[111.771269,29.507106]]]]}}]}
