# Supplementary material for: The influence of extreme rainfall on crime: Spatiotemporal dynamics in Hunan Province, China
Source: PLoS One. 2026 Apr 22;21(4):e0345811. doi: 10.1371/journal.pone.0345811 (PMC13102242; doi:10.1371/journal.pone.0345811)
Supplement: S1 Data — S1 Raw Data. This is the original data1 required to replicate the manuscript’s results. S2 Raw Data. This is the original data1 required to replicate the manuscript’s results. (ZIP) [file pone.0345811.s001.zip › S1 Raw Data/S1_Hunan administrative boundary GeoJSON/430724.json]

{"type":"FeatureCollection","features":[{"type":"Feature","properties":{"adcode":430724,"name":"临澧县","center":[111.645602,29.443217],"centroid":[111.618874,29.480004],"childrenNum":0,"level":"district","acroutes":[100000,430000,430700],"parent":{"adcode":430700}},"geometry":{"type":"MultiPolygon","coordinates":[[[[111.441201,29.722328],[111.438682,29.716581],[111.438537,29.714258],[111.43882,29.71314],[111.442508,29.705553],[111.442983,29.701436],[111.441613,29.698793],[111.439315,29.69675],[111.436663,29.696486],[111.433982,29.693904],[111.43394,29.691784],[111.437987,29.686874],[111.438924,29.685328],[111.442954,29.682253],[111.443882,29.68117],[111.444948,29.678939],[111.446343,29.677164],[111.448321,29.676143],[111.450885,29.675583],[111.457984,29.673265],[111.464029,29.670194],[111.467119,29.669173],[111.469629,29.667749],[111.472006,29.665812],[111.474246,29.663524],[111.477744,29.660321],[111.480791,29.656782],[111.483889,29.653985],[111.488643,29.650329],[111.49135,29.647243],[111.495642,29.64324],[111.501425,29.640281],[111.505318,29.636792],[111.506242,29.635704],[111.505743,29.633542],[111.50349,29.631192],[111.502383,29.627866],[111.502841,29.62188],[111.502279,29.619545],[111.502424,29.616411],[111.505993,29.610806],[111.508561,29.605286],[111.509407,29.603007],[111.509969,29.597467],[111.510714,29.595289],[111.51178,29.594027],[111.513483,29.593061],[111.514532,29.593066],[111.516043,29.592211],[111.516713,29.589743],[111.518112,29.587108],[111.520415,29.585337],[111.523887,29.584721],[111.526239,29.585301],[111.529624,29.58726],[111.531502,29.589504],[111.53293,29.590486],[111.536132,29.590608],[111.540195,29.589647],[111.542635,29.58753],[111.543372,29.585983],[111.542602,29.583632],[111.540341,29.580757],[111.539562,29.579378],[111.539258,29.57634],[111.539516,29.569455],[111.538954,29.566585],[111.537797,29.565038],[111.535898,29.564803],[111.534279,29.570071],[111.531639,29.572127],[111.530011,29.572066],[111.526889,29.570503],[111.52487,29.569007],[111.521147,29.56831],[111.519515,29.568702],[111.517471,29.570132],[111.515298,29.571216],[111.512704,29.570463],[111.509456,29.567984],[111.504385,29.563669],[111.496658,29.558543],[111.495617,29.557622],[111.493473,29.556523],[111.491404,29.554166],[111.492253,29.55325],[111.497599,29.55493],[111.501046,29.557637],[111.503061,29.557989],[111.504594,29.555983],[111.504211,29.554151],[111.502212,29.550873],[111.501917,29.547605],[111.502716,29.54646],[111.505863,29.545437],[111.51168,29.544882],[111.517046,29.545014],[111.518878,29.544673],[111.520515,29.543818],[111.521318,29.5417],[111.520827,29.538198],[111.519682,29.534522],[111.516697,29.531361],[111.514873,29.530725],[111.511497,29.528535],[111.510206,29.526983],[111.509307,29.525257],[111.506513,29.522782],[111.503977,29.522141],[111.498723,29.524595],[111.495172,29.526881],[111.492811,29.52796],[111.490301,29.530358],[111.488952,29.535118],[111.48826,29.540046],[111.48575,29.542963],[111.482452,29.545533],[111.4801,29.546215],[111.477856,29.547564],[111.475866,29.552899],[111.474479,29.554024],[111.472144,29.554136],[111.468946,29.552568],[111.467768,29.551082],[111.466798,29.548847],[111.466411,29.547086],[111.463288,29.545345],[111.463638,29.544083],[111.467706,29.542265],[111.468721,29.541548],[111.47112,29.540891],[111.47408,29.537837],[111.475541,29.534354],[111.475758,29.528077],[111.476349,29.5271],[111.476961,29.524523],[111.47684,29.523088],[111.474226,29.522558],[111.469508,29.523576],[111.468268,29.52403],[111.465911,29.524075],[111.464874,29.523383],[111.463842,29.521316],[111.463663,29.519422],[111.465782,29.516962],[111.470699,29.51486],[111.473455,29.51407],[111.475154,29.514131],[111.479463,29.514783],[111.484692,29.51514],[111.489988,29.514014],[111.494318,29.513912],[111.495692,29.513398],[111.497457,29.51186],[111.497603,29.510771],[111.496542,29.505429],[111.496895,29.502964],[111.496662,29.499181],[111.497491,29.49448],[111.498552,29.491903],[111.498486,29.489417],[111.507795,29.477336],[111.508999,29.471534],[111.508341,29.462486],[111.502325,29.454926],[111.503478,29.453087],[111.503295,29.450921],[111.503632,29.448613],[111.503261,29.446616],[111.501579,29.444787],[111.499269,29.444343],[111.496204,29.444613],[111.493573,29.435976],[111.494181,29.432532],[111.495401,29.429989],[111.496429,29.42926],[111.502012,29.432659],[111.504564,29.432613],[111.510397,29.43085],[111.511975,29.429479],[111.510252,29.428169],[111.508953,29.426065],[111.508582,29.424627],[111.509115,29.421936],[111.508936,29.420958],[111.507816,29.420555],[111.504556,29.420377],[111.502807,29.419164],[111.503224,29.416753],[111.503041,29.415148],[111.501354,29.413195],[111.498498,29.411009],[111.493944,29.408297],[111.489668,29.404902],[111.488048,29.402603],[111.488006,29.400712],[111.489251,29.399565],[111.490579,29.397674],[111.490863,29.394865],[111.489372,29.392571],[111.487623,29.391184],[111.484647,29.390353],[111.485875,29.386316],[111.488544,29.382568],[111.488748,29.380009],[111.482965,29.372631],[111.482065,29.372131],[111.479372,29.36899],[111.477061,29.365563],[111.473414,29.360948],[111.470853,29.35974],[111.467606,29.36078],[111.465986,29.362014],[111.458554,29.362672],[111.453209,29.362698],[111.447638,29.364768],[111.442071,29.368878],[111.439053,29.371754],[111.435568,29.372993],[111.432316,29.373008],[111.429281,29.371795],[111.427874,29.369556],[111.428099,29.366491],[111.430172,29.362606],[111.435506,29.358501],[111.435835,29.356272],[111.43566,29.354145],[111.43464,29.352416],[111.432366,29.350111],[111.431592,29.348959],[111.429856,29.345052],[111.429373,29.341604],[111.430056,29.338283],[111.431126,29.335764],[111.431946,29.332922],[111.429577,29.331984],[111.427478,29.330152],[111.427695,29.327908],[111.42839,29.326679],[111.437704,29.329091],[111.445848,29.329459],[111.450265,29.328622],[111.455145,29.328591],[111.456785,29.331851],[111.45681,29.336544],[111.467806,29.351998],[111.472514,29.354824],[111.477348,29.356639],[111.480829,29.356619],[111.488011,29.352284],[111.493569,29.348775],[111.494876,29.347464],[111.496637,29.347633],[111.501954,29.345011],[111.505027,29.34473],[111.511151,29.344807],[111.512209,29.343777],[111.51078,29.342629],[111.510347,29.340099],[111.511343,29.337982],[111.512658,29.337243],[111.515202,29.337136],[111.521389,29.338645],[111.523675,29.337508],[111.52382,29.336243],[111.523121,29.334228],[111.520602,29.331183],[111.521518,29.330729],[111.524645,29.33131],[111.529516,29.333509],[111.530823,29.333223],[111.532081,29.331392],[111.532168,29.329158],[111.531535,29.326918],[111.530311,29.32525],[111.525681,29.324485],[111.524903,29.323337],[111.522921,29.3192],[111.521639,29.317072],[111.51842,29.312588],[111.518108,29.311098],[111.519569,29.306628],[111.518937,29.305822],[111.514698,29.304832],[111.511059,29.303271],[111.508103,29.299837],[111.505826,29.300449],[111.503395,29.303072],[111.499622,29.300245],[111.496704,29.297714],[111.495397,29.297536],[111.492595,29.297878],[111.49038,29.297582],[111.487782,29.296714],[111.485704,29.295444],[111.484284,29.293377],[111.482927,29.292336],[111.479929,29.291468],[111.478847,29.291688],[111.477852,29.291024],[111.477627,29.290024],[111.478889,29.289397],[111.484567,29.288616],[111.486033,29.286967],[111.487444,29.284686],[111.488265,29.282053],[111.494322,29.27431],[111.495942,29.271626],[111.498124,29.269753],[111.500605,29.268972],[111.502041,29.269099],[111.504136,29.26866],[111.507483,29.2672],[111.510143,29.263898],[111.512383,29.262714],[111.515964,29.262974],[111.52051,29.263587],[111.521635,29.263199],[111.522892,29.262004],[111.524586,29.258288],[111.526085,29.25813],[111.528829,29.261831],[111.531677,29.263234],[111.533146,29.264567],[111.535087,29.26986],[111.535736,29.270268],[111.539833,29.270824],[111.542506,29.270564],[111.543617,29.270916],[111.545279,29.273055],[111.546827,29.274448],[111.548909,29.274806],[111.553098,29.273933],[111.556079,29.275224],[111.562224,29.278669],[111.565613,29.279389],[111.568411,29.2797],[111.570759,29.279613],[111.572416,29.278654],[111.574339,29.276209],[111.575788,29.275821],[111.578311,29.277398],[111.58093,29.27725],[111.584148,29.276311],[111.58755,29.276403],[111.591634,29.278052],[111.594724,29.280782],[111.596714,29.28362],[111.597755,29.284258],[111.599578,29.284569],[111.606323,29.283956],[111.6084,29.285416],[111.610128,29.28784],[111.610753,29.289458],[111.611361,29.292907],[111.612268,29.293433],[111.615478,29.292953],[111.618122,29.291438],[111.619388,29.289902],[111.620137,29.287901],[111.6203,29.285952],[111.622161,29.28437],[111.623526,29.285074],[111.626099,29.28413],[111.631549,29.27869],[111.634834,29.278098],[111.637382,29.278189],[111.642607,29.279343],[111.645505,29.278572],[111.648415,29.276434],[111.650401,29.275653],[111.653286,29.275117],[111.657133,29.276658],[111.659682,29.277322],[111.672663,29.281328],[111.674158,29.282553],[111.678667,29.287488],[111.679387,29.287896],[111.682614,29.287018],[111.686007,29.287809],[111.691553,29.285181],[111.693855,29.284809],[111.69791,29.285717],[111.701249,29.285758],[111.704771,29.28661],[111.70607,29.287656],[111.706837,29.289213],[111.707678,29.289682],[111.710521,29.287993],[111.712757,29.287391],[111.714002,29.287575],[111.715426,29.288458],[111.716512,29.290361],[111.717512,29.293872],[111.719339,29.294699],[111.721184,29.294147],[111.722703,29.293015],[111.725726,29.292361],[111.725047,29.293903],[111.725022,29.295393],[111.728307,29.294745],[111.731118,29.295005],[111.73648,29.295979],[111.742384,29.295015],[111.744545,29.295209],[111.745702,29.296025],[111.7489,29.296689],[111.751406,29.295571],[111.752355,29.293571],[111.752988,29.29054],[111.755087,29.28488],[111.757093,29.281573],[111.75875,29.280098],[111.760982,29.279833],[111.762743,29.280139],[111.765208,29.281369],[111.767585,29.284201],[111.769313,29.287376],[111.770562,29.2918],[111.771066,29.292897],[111.77403,29.29602],[111.780371,29.300613],[111.783648,29.300409],[111.789335,29.303276],[111.789701,29.303684],[111.784726,29.307271],[111.78436,29.311435],[111.784784,29.313016],[111.786337,29.316123],[111.791517,29.318904],[111.792986,29.321159],[111.79414,29.325077],[111.793657,29.327439],[111.793636,29.330856],[111.795093,29.333412],[111.795484,29.336416],[111.798128,29.339569],[111.79792,29.34091],[111.796983,29.34194],[111.796638,29.344312],[111.79752,29.345266],[111.799852,29.344996],[111.802108,29.344271],[111.802766,29.345103],[111.803303,29.348744],[111.803087,29.349193],[111.800539,29.348765],[111.800185,29.350305],[111.802833,29.353804],[111.802845,29.354956],[111.800893,29.359036],[111.801292,29.361275],[111.801659,29.367129],[111.803574,29.373156],[111.804931,29.374594],[111.808262,29.376608],[111.809752,29.377929],[111.812022,29.38086],[111.813416,29.383211],[111.812775,29.384582],[111.814282,29.388018],[111.815548,29.389308],[111.815506,29.390654],[111.814736,29.394534],[111.815948,29.396175],[111.815044,29.39748],[111.815964,29.399122],[111.814216,29.400534],[111.814578,29.403027],[111.816189,29.406452],[111.81937,29.409842],[111.820278,29.411269],[111.822488,29.41342],[111.823596,29.416554],[111.823675,29.420035],[111.824012,29.423583],[111.824491,29.424796],[111.823571,29.426207],[111.82074,29.426411],[111.819716,29.426783],[111.81962,29.427823],[111.821943,29.428434],[111.825149,29.430034],[111.826448,29.431563],[111.826015,29.435727],[111.827568,29.440792],[111.827618,29.441785],[111.826373,29.441796],[111.824966,29.442647],[111.825494,29.446091],[111.827335,29.448201],[111.829637,29.446942],[111.83226,29.447278],[111.835083,29.449276],[111.83699,29.452577],[111.836661,29.453637],[111.837015,29.455476],[111.838713,29.456225],[111.838984,29.457127],[111.837052,29.456205],[111.835691,29.455079],[111.833101,29.452149],[111.831906,29.452215],[111.830182,29.453367],[111.828242,29.453678],[111.825315,29.453596],[111.825478,29.455053],[111.831473,29.456057],[111.833526,29.456842],[111.835736,29.459206],[111.835995,29.46023],[111.835008,29.460805],[111.830815,29.460785],[111.828659,29.460561],[111.82845,29.463684],[111.827568,29.464667],[111.827385,29.465803],[111.830174,29.467515],[111.831044,29.47132],[111.831215,29.473862],[111.83236,29.473964],[111.833726,29.471921],[111.833996,29.469068],[111.833855,29.466796],[111.836619,29.465579],[111.835716,29.464127],[111.836082,29.463505],[111.838239,29.463026],[111.839867,29.462109],[111.840454,29.465212],[111.840637,29.467866],[111.841815,29.473052],[111.843689,29.476969],[111.843818,29.479292],[111.842752,29.481818],[111.841524,29.482776],[111.83903,29.482465],[111.83699,29.481457],[111.835233,29.481742],[111.834708,29.48247],[111.835328,29.4863],[111.83094,29.489387],[111.829608,29.489657],[111.828746,29.489025],[111.828072,29.485643],[111.826573,29.485129],[111.825249,29.485817],[111.824782,29.487024],[111.826348,29.489611],[111.826065,29.490253],[111.823638,29.490319],[111.822372,29.491348],[111.824937,29.493176],[111.824175,29.494831],[111.822513,29.495086],[111.821402,29.494755],[111.814282,29.490202],[111.813987,29.488501],[111.815003,29.488302],[111.817913,29.486611],[111.818854,29.485389],[111.818883,29.483805],[111.816551,29.483484],[111.814907,29.485679],[111.812367,29.486672],[111.810348,29.4871],[111.807975,29.489402],[111.803324,29.492397],[111.800938,29.493079],[111.798003,29.492529],[111.795809,29.491307],[111.794389,29.489504],[111.792966,29.488659],[111.789935,29.490013],[111.787124,29.492417],[111.784626,29.495916],[111.782228,29.497449],[111.781487,29.499165],[111.777732,29.503514],[111.776478,29.505572],[111.774567,29.506539],[111.771274,29.507109],[111.76736,29.507318],[111.765458,29.507827],[111.76363,29.507588],[111.756373,29.504869],[111.752901,29.504278],[111.749428,29.503402],[111.746676,29.503794],[111.742342,29.505719],[111.738337,29.505414],[111.736763,29.50495],[111.731359,29.4997],[111.728795,29.498997],[111.726242,29.499272],[111.722295,29.500739],[111.71899,29.503647],[111.71819,29.504731],[111.718182,29.505994],[111.72021,29.508815],[111.71946,29.511336],[111.719972,29.513459],[111.719897,29.515292],[111.718557,29.519473],[111.716238,29.522268],[111.714905,29.524554],[111.712907,29.529075],[111.711949,29.534171],[111.709701,29.537887],[111.709672,29.542072],[111.71095,29.546383],[111.713319,29.547203],[111.715022,29.546811],[111.717578,29.547625],[111.71849,29.549005],[111.719639,29.55326],[111.719298,29.555149],[111.717836,29.557317],[111.712761,29.560905],[111.705971,29.561755],[111.702552,29.564997],[111.700604,29.565007],[111.693001,29.562233],[111.691332,29.562315],[111.688955,29.563445],[111.687502,29.565048],[111.686094,29.568819],[111.685944,29.570824],[111.685078,29.57317],[111.684571,29.573521],[111.684162,29.575572],[111.681535,29.578182],[111.679483,29.57979],[111.677759,29.579897],[111.676252,29.576798],[111.672809,29.576508],[111.670286,29.577618],[111.666343,29.580442],[111.666405,29.582223],[111.668937,29.586655],[111.67101,29.590741],[111.672351,29.596429],[111.674499,29.599822],[111.675386,29.603099],[111.675115,29.605393],[111.674341,29.606767],[111.672463,29.605607],[111.664877,29.601898],[111.660335,29.599263],[111.653973,29.594419],[111.650426,29.591885],[111.648757,29.591188],[111.643103,29.589911],[111.638519,29.589443],[111.633623,29.589835],[111.628868,29.591692],[111.621282,29.596261],[111.618813,29.598164],[111.616111,29.601257],[111.612248,29.607001],[111.607705,29.612917],[111.603313,29.617027],[111.603192,29.618299],[111.604162,29.61957],[111.605665,29.620491],[111.608625,29.619474],[111.60915,29.620511],[111.609383,29.623436],[111.612855,29.623975],[111.614229,29.624555],[111.61455,29.626335],[111.614263,29.629489],[111.61537,29.630638],[111.617273,29.631167],[111.619384,29.630379],[111.622015,29.629819],[111.624317,29.628914],[111.626428,29.627663],[111.635088,29.621585],[111.638914,29.619489],[111.641929,29.619733],[111.642974,29.621061],[111.645313,29.625547],[111.649552,29.630511],[111.650314,29.632062],[111.649977,29.634122],[111.648186,29.635892],[111.641392,29.639116],[111.636845,29.640408],[111.635126,29.642284],[111.633714,29.645432],[111.632723,29.646917],[111.630995,29.648509],[111.626907,29.650202],[111.622381,29.649317],[111.620941,29.649943],[111.620662,29.651428],[111.622286,29.65396],[111.623905,29.657128],[111.622165,29.65998],[111.623193,29.6636],[111.624492,29.665558],[111.625999,29.6666],[111.628406,29.66994],[111.631458,29.67356],[111.631799,29.681831],[111.630567,29.689583],[111.63085,29.693782],[111.630458,29.69616],[111.630067,29.701182],[111.619642,29.699759],[111.620287,29.704943],[111.627123,29.706351],[111.628947,29.708226],[111.629938,29.710782],[111.628481,29.711626],[111.62209,29.713079],[111.617468,29.715458],[111.615224,29.716362],[111.613447,29.7175],[111.61271,29.719101],[111.612639,29.720534],[111.613342,29.722028],[111.613526,29.723751],[111.613047,29.725986],[111.613759,29.728339],[111.615124,29.730011],[111.614779,29.732414],[111.615995,29.735981],[111.617418,29.738968],[111.620678,29.742829],[111.623805,29.745771],[111.625962,29.748077],[111.624954,29.750708],[111.626387,29.753639],[111.625067,29.754554],[111.623214,29.755168],[111.61868,29.755204],[111.615449,29.755641],[111.611302,29.756708],[111.608063,29.758298],[111.604624,29.760913],[111.602247,29.76199],[111.598238,29.762712],[111.593575,29.761828],[111.588387,29.761579],[111.584648,29.762133],[111.582879,29.76132],[111.580406,29.758612],[111.578515,29.756941],[111.575905,29.755499],[111.566766,29.749327],[111.566187,29.748179],[111.566083,29.744851],[111.566491,29.743474],[111.568544,29.740959],[111.56849,29.739755],[111.566221,29.736539],[111.563481,29.734345],[111.561853,29.733481],[111.557856,29.733237],[111.553776,29.733852],[111.551744,29.734705],[111.550158,29.735848],[111.548122,29.736529],[111.543214,29.735193],[111.540079,29.734553],[111.538113,29.733796],[111.535316,29.732129],[111.533817,29.731835],[111.530986,29.733145],[111.52594,29.733303],[111.522134,29.734151],[111.519311,29.735401],[111.518574,29.737002],[111.515564,29.736082],[111.514257,29.736306],[111.511955,29.737672],[111.509394,29.738755],[111.510352,29.740538],[111.510148,29.742082],[111.505022,29.742987],[111.504036,29.744358],[111.504323,29.74826],[111.503994,29.749347],[111.500613,29.753233],[111.498569,29.754833],[111.496138,29.756144],[111.493569,29.758089],[111.488827,29.760649],[111.484351,29.762869],[111.483085,29.76453],[111.481045,29.766013],[111.478801,29.766922],[111.476973,29.767202],[111.474479,29.766968],[111.472065,29.765866],[111.466194,29.762747],[111.463134,29.760441],[111.455782,29.761386],[111.454612,29.760406],[111.454766,29.757713],[111.454212,29.754208],[111.452601,29.750424],[111.451335,29.746345],[111.451281,29.744338],[111.452372,29.740324],[111.452538,29.736484],[111.450698,29.729828],[111.449807,29.727475],[111.447788,29.725971],[111.443079,29.723827],[111.441201,29.722328]]]]}}]}
