# Supplementary material for: The influence of extreme rainfall on crime: Spatiotemporal dynamics in Hunan Province, China
Source: PLoS One. 2026 Apr 22;21(4):e0345811. doi: 10.1371/journal.pone.0345811 (PMC13102242; doi:10.1371/journal.pone.0345811)
Supplement: S1 Data — S1 Raw Data. This is the original data1 required to replicate the manuscript’s results. S2 Raw Data. This is the original data1 required to replicate the manuscript’s results. (ZIP) [file pone.0345811.s001.zip › S1 Raw Data/S1_Hunan administrative boundary GeoJSON/430725.json]

{"type":"FeatureCollection","features":[{"type":"Feature","properties":{"adcode":430725,"name":"桃源县","center":[111.484503,28.902734],"centroid":[111.263299,28.912234],"childrenNum":0,"level":"district","acroutes":[100000,430000,430700],"parent":{"adcode":430700}},"geometry":{"type":"MultiPolygon","coordinates":[[[[111.494215,28.581247],[111.494589,28.58775],[111.495667,28.593749],[111.497127,28.598332],[111.500107,28.605235],[111.501789,28.613344],[111.503523,28.616921],[111.50522,28.623652],[111.506642,28.627168],[111.507742,28.633457],[111.501796,28.635989],[111.4988,28.636079],[111.495422,28.637395],[111.494398,28.640459],[111.496232,28.64967],[111.493901,28.652954],[111.487711,28.654661],[111.48165,28.662686],[111.481161,28.664745],[111.482078,28.668249],[111.481429,28.669836],[111.475055,28.672377],[111.472892,28.674265],[111.471371,28.677347],[111.471516,28.682117],[111.472961,28.686083],[111.476339,28.691716],[111.479037,28.694487],[111.477646,28.697458],[111.477638,28.70292],[111.473786,28.706674],[111.474581,28.71076],[111.478456,28.715689],[111.482835,28.717827],[111.488406,28.72427],[111.492121,28.72701],[111.493267,28.73528],[111.49517,28.737428],[111.502026,28.738532],[111.503187,28.739345],[111.507016,28.746108],[111.505281,28.747252],[111.501896,28.747403],[111.500726,28.748998],[111.499802,28.753715],[111.500191,28.757387],[111.495606,28.75545],[111.490424,28.75545],[111.486603,28.75839],[111.483744,28.757949],[111.47893,28.755491],[111.474864,28.757618],[111.474268,28.761521],[111.475307,28.765374],[111.474604,28.767892],[111.470271,28.773811],[111.470989,28.77674],[111.469567,28.780051],[111.462376,28.792018],[111.463117,28.794896],[111.465685,28.79613],[111.471654,28.797284],[111.473992,28.796592],[111.476048,28.794475],[111.476836,28.790583],[111.477951,28.790022],[111.481039,28.791486],[111.484149,28.795368],[111.487879,28.793974],[111.493275,28.793522],[111.500123,28.788146],[111.501085,28.788848],[111.501399,28.792981],[111.502576,28.79598],[111.506588,28.796592],[111.508063,28.797875],[111.50882,28.802018],[111.510746,28.803642],[111.513696,28.802469],[111.517578,28.799239],[111.522278,28.797805],[111.525435,28.79956],[111.525183,28.80621],[111.528408,28.813992],[111.529195,28.8206],[111.527674,28.829134],[111.52853,28.83528],[111.526795,28.838418],[111.519695,28.846028],[111.518786,28.856864],[111.516073,28.862979],[111.515331,28.868301],[111.520307,28.876159],[111.524464,28.883615],[111.524678,28.886201],[111.523769,28.892735],[111.524556,28.899679],[111.528056,28.903787],[111.529883,28.908245],[111.530838,28.912784],[111.53054,28.919917],[111.52853,28.925707],[111.536341,28.942255],[111.538565,28.944669],[111.544732,28.946812],[111.549998,28.946361],[111.556487,28.948024],[111.562272,28.950918],[111.581432,28.961153],[111.58601,28.963136],[111.589839,28.9661],[111.588158,28.974331],[111.58854,28.978526],[111.592017,28.984594],[111.600309,28.992793],[111.607455,28.996847],[111.608724,28.998199],[111.615648,29.00948],[111.616282,29.012193],[111.615908,29.016597],[111.6124,29.021601],[111.605514,29.026325],[111.598529,29.032679],[111.592613,29.038793],[111.591031,29.043917],[111.592506,29.053972],[111.592376,29.058104],[111.591322,29.062166],[111.592178,29.066648],[111.590198,29.067718],[111.588142,29.066148],[111.585529,29.065828],[111.578421,29.069539],[111.575891,29.068769],[111.573339,29.069719],[111.572055,29.07257],[111.572185,29.081183],[111.571183,29.086274],[111.568188,29.090605],[111.568539,29.092845],[111.573705,29.095935],[111.575891,29.097975],[111.577152,29.100736],[111.575333,29.104626],[111.574202,29.110176],[111.57622,29.115125],[111.583236,29.121455],[111.580439,29.124234],[111.580026,29.126184],[111.582441,29.129543],[111.58144,29.132053],[111.578039,29.131673],[111.575463,29.133652],[111.572674,29.133112],[111.5686,29.134962],[111.566422,29.136771],[111.564137,29.14088],[111.56432,29.145648],[111.568409,29.150966],[111.570029,29.152246],[111.569953,29.156893],[111.567523,29.161971],[111.573499,29.16393],[111.577221,29.16414],[111.578421,29.165529],[111.580576,29.174154],[111.582563,29.185186],[111.583649,29.195008],[111.583358,29.196956],[111.580179,29.200143],[111.573721,29.20363],[111.571994,29.205278],[111.571397,29.210143],[111.574493,29.212871],[111.578589,29.21372],[111.581929,29.217196],[111.584619,29.216427],[111.587462,29.218345],[111.590756,29.225097],[111.590382,29.227904],[111.587218,29.230271],[111.586323,29.233198],[111.584726,29.234666],[111.581715,29.235095],[111.579407,29.236563],[111.577061,29.236304],[111.571466,29.23895],[111.567576,29.237642],[111.566369,29.235395],[111.564099,29.234516],[111.560797,29.236374],[111.559078,29.238421],[111.556708,29.243215],[111.556441,29.248268],[111.559429,29.252712],[111.559658,29.255637],[111.555447,29.257664],[111.55226,29.26079],[111.549517,29.264664],[111.550227,29.269656],[111.552375,29.273979],[111.546826,29.274448],[111.543617,29.270914],[111.535087,29.269856],[111.533146,29.264564],[111.528828,29.261828],[111.526856,29.258883],[111.524969,29.258064],[111.52289,29.262008],[111.520513,29.263586],[111.512381,29.262717],[111.510142,29.263895],[111.507482,29.2672],[111.504135,29.268658],[111.49812,29.269756],[111.488269,29.282056],[111.487443,29.284681],[111.48457,29.288614],[111.482361,29.287536],[111.476553,29.281387],[111.473679,29.280478],[111.467351,29.280189],[111.460029,29.28522],[111.456751,29.285879],[111.454106,29.284242],[111.450308,29.280588],[111.445195,29.280169],[111.437361,29.277194],[111.434106,29.276775],[111.429979,29.277673],[111.422558,29.281706],[111.410826,29.284441],[111.404666,29.278272],[111.401678,29.276006],[111.397077,29.271214],[111.394127,29.271024],[111.388097,29.272412],[111.389137,29.27971],[111.38757,29.286987],[111.386294,29.289263],[111.380883,29.294104],[111.37804,29.297578],[111.377933,29.302049],[111.382014,29.30668],[111.382258,29.308716],[111.389863,29.314215],[111.38945,29.320343],[111.387012,29.324614],[111.383481,29.327667],[111.380248,29.328994],[111.37632,29.328655],[111.373485,29.329354],[111.369893,29.332177],[111.361486,29.336298],[111.357611,29.340539],[111.354829,29.345717],[111.356564,29.351044],[111.356021,29.3527],[111.352643,29.355713],[111.346246,29.359045],[111.345444,29.360182],[111.345933,29.36478],[111.34309,29.367394],[111.341302,29.367773],[111.337282,29.371962],[111.334584,29.375991],[111.331779,29.382025],[111.326742,29.3914],[111.323372,29.392846],[111.321614,29.396964],[111.317166,29.398729],[111.312993,29.404024],[111.305504,29.406736],[111.303677,29.406756],[111.297509,29.403316],[111.30088,29.397054],[111.297708,29.39476],[111.2918,29.392726],[111.286198,29.389515],[111.282041,29.388557],[111.275147,29.388278],[111.269461,29.386563],[111.262675,29.383033],[111.25922,29.380629],[111.248016,29.357558],[111.244386,29.352181],[111.24301,29.348779],[111.240748,29.340309],[111.235474,29.335021],[111.234741,29.332656],[111.236101,29.329633],[111.241268,29.326669],[111.245563,29.321041],[111.248054,29.310523],[111.251998,29.302778],[111.251577,29.296979],[111.250339,29.293226],[111.243927,29.282695],[111.234886,29.27351],[111.230797,29.271683],[111.229284,29.270095],[111.222123,29.265682],[111.220166,29.26071],[111.220151,29.257455],[111.22463,29.247669],[111.227297,29.244024],[111.23095,29.243165],[111.232777,29.239859],[111.231447,29.231729],[111.223208,29.223669],[111.214411,29.219064],[111.206417,29.217546],[111.192951,29.218105],[111.180471,29.221911],[111.177895,29.223409],[111.176909,29.227045],[111.174364,29.230681],[111.167325,29.234166],[111.165667,29.236174],[111.15389,29.237742],[111.129388,29.223319],[111.121837,29.218575],[111.112169,29.214869],[111.092818,29.204119],[111.08597,29.196466],[111.080765,29.188403],[111.07514,29.177741],[111.074422,29.174463],[111.071839,29.169826],[111.06506,29.16431],[111.055285,29.152146],[111.052342,29.145618],[111.050913,29.143619],[111.046702,29.14043],[111.043485,29.139271],[111.039511,29.13992],[111.030622,29.14023],[111.025807,29.137711],[111.024676,29.132902],[111.024516,29.124804],[111.022322,29.120455],[111.001657,29.117945],[110.995237,29.114595],[110.985347,29.110986],[110.980074,29.112086],[110.98067,29.114775],[110.984155,29.116495],[110.983819,29.118955],[110.974717,29.119225],[110.973135,29.119955],[110.971835,29.123024],[110.958461,29.133882],[110.947188,29.138231],[110.941639,29.138081],[110.941326,29.136351],[110.945056,29.133782],[110.945766,29.130943],[110.943626,29.127534],[110.941808,29.128233],[110.939584,29.131213],[110.938078,29.131623],[110.935785,29.129393],[110.932537,29.131403],[110.92977,29.130843],[110.926133,29.125284],[110.92731,29.122055],[110.925376,29.118675],[110.919659,29.115985],[110.917527,29.113536],[110.91314,29.111306],[110.905528,29.110636],[110.902884,29.111186],[110.89878,29.109316],[110.893346,29.110906],[110.889601,29.109886],[110.889219,29.104886],[110.886636,29.100676],[110.882768,29.098525],[110.87631,29.097725],[110.873467,29.099316],[110.871786,29.104546],[110.868675,29.108066],[110.864671,29.107616],[110.862875,29.102956],[110.856004,29.095675],[110.852572,29.094225],[110.852145,29.092615],[110.854002,29.091065],[110.852167,29.086804],[110.854132,29.084223],[110.855064,29.080673],[110.857724,29.078262],[110.86101,29.07305],[110.860926,29.068539],[110.861889,29.064647],[110.865007,29.064147],[110.865091,29.066578],[110.868446,29.065368],[110.87025,29.061276],[110.871488,29.064747],[110.869914,29.067298],[110.8732,29.066428],[110.874897,29.061546],[110.880369,29.055813],[110.882493,29.054703],[110.886827,29.055473],[110.890961,29.052892],[110.89171,29.050751],[110.895654,29.04967],[110.898566,29.051241],[110.908501,29.04927],[110.911719,29.046568],[110.910496,29.040425],[110.914409,29.036442],[110.914806,29.03419],[110.913881,29.029947],[110.917198,29.026505],[110.919078,29.022532],[110.924963,29.019409],[110.928311,29.018588],[110.936779,29.013274],[110.943527,29.011802],[110.950696,29.005917],[110.952851,29.005857],[110.955029,29.003314],[110.954555,29.001923],[110.95036,29.001042],[110.949076,28.997348],[110.949695,28.995946],[110.9524,28.998489],[110.956718,28.997298],[110.962022,28.998369],[110.96472,28.996027],[110.965752,28.993624],[110.970269,28.993294],[110.96861,28.99007],[110.964827,28.988949],[110.967617,28.988188],[110.973486,28.99018],[110.978339,28.987677],[110.978064,28.990691],[110.979952,28.991131],[110.983506,28.987637],[110.987021,28.988388],[110.985837,28.986055],[110.986379,28.983232],[110.982596,28.976834],[110.97892,28.977395],[110.974579,28.976784],[110.970826,28.972819],[110.967724,28.967853],[110.965347,28.965159],[110.958659,28.963817],[110.954922,28.960753],[110.955243,28.956677],[110.956795,28.951039],[110.956237,28.948815],[110.952431,28.944038],[110.950123,28.93925],[110.95143,28.934813],[110.955144,28.930426],[110.955939,28.926168],[110.960876,28.92139],[110.962863,28.917923],[110.957444,28.91059],[110.958277,28.906392],[110.964216,28.904208],[110.972661,28.904238],[110.986998,28.899077],[110.989719,28.897274],[110.992447,28.888245],[110.997774,28.880398],[111.002085,28.875718],[111.003094,28.87218],[111.000189,28.86771],[111.003873,28.867209],[111.006594,28.8636],[111.008589,28.85921],[111.01244,28.854529],[111.013128,28.851321],[111.017118,28.848995],[111.022582,28.8469],[111.030469,28.839651],[111.031845,28.836523],[111.031646,28.834057],[111.033725,28.828813],[111.04029,28.822696],[111.043385,28.82416],[111.048452,28.825414],[111.059458,28.825093],[111.06441,28.823428],[111.071212,28.81689],[111.072748,28.80984],[111.079351,28.805708],[111.080322,28.803713],[111.07822,28.799831],[111.078755,28.793683],[111.086299,28.785377],[111.092428,28.781315],[111.101018,28.779007],[111.102287,28.776409],[111.09965,28.773931],[111.098466,28.770741],[111.098702,28.767651],[111.101041,28.764491],[111.106918,28.759765],[111.108401,28.751035],[111.111336,28.747172],[111.115149,28.743349],[111.10257,28.734046],[111.102852,28.730804],[111.105481,28.727101],[111.101981,28.722805],[111.101125,28.718579],[111.101118,28.713651],[111.095844,28.709234],[111.096326,28.70052],[111.085068,28.69532],[111.081178,28.691856],[111.075813,28.692308],[111.067253,28.696224],[111.06412,28.696394],[111.051586,28.692107],[111.048636,28.689828],[111.046664,28.684697],[111.048261,28.681786],[111.055415,28.673923],[111.059129,28.671915],[111.061888,28.668581],[111.062125,28.664072],[111.065595,28.661501],[111.064639,28.659763],[111.05783,28.656218],[111.0517,28.652311],[111.046175,28.651287],[111.038318,28.650553],[111.032326,28.65204],[111.027061,28.65211],[111.015261,28.64987],[111.011317,28.647279],[111.008948,28.644426],[111.005921,28.642287],[110.995352,28.637847],[110.994198,28.634884],[110.995031,28.630574],[110.994526,28.627831],[110.991729,28.620005],[110.987143,28.618679],[110.97837,28.620427],[110.970857,28.620276],[110.962764,28.622828],[110.96002,28.622627],[110.955396,28.619171],[110.953501,28.619252],[110.946126,28.622025],[110.944108,28.621994],[110.937107,28.619553],[110.934723,28.617574],[110.935762,28.613314],[110.937283,28.610782],[110.941991,28.608431],[110.945178,28.603587],[110.945927,28.601397],[110.943871,28.591619],[110.94504,28.587026],[110.950031,28.577458],[110.949863,28.570633],[110.950673,28.568221],[110.956145,28.568854],[110.961296,28.572754],[110.972752,28.579971],[110.978385,28.585529],[110.984346,28.587358],[110.989245,28.58782],[110.996674,28.587518],[111.000182,28.586905],[111.005707,28.583589],[111.008466,28.585096],[111.010102,28.587368],[111.010102,28.590242],[111.008031,28.598181],[111.008978,28.599236],[111.012884,28.60001],[111.015773,28.599317],[111.015903,28.59392],[111.02019,28.589719],[111.026304,28.590081],[111.029193,28.59385],[111.031035,28.594634],[111.033802,28.591579],[111.035582,28.592242],[111.036667,28.596834],[111.04016,28.594352],[111.041712,28.595629],[111.040726,28.599216],[111.043531,28.603025],[111.044646,28.603195],[111.048162,28.600563],[111.050508,28.600352],[111.050913,28.602592],[111.049209,28.604572],[111.049752,28.608159],[111.053672,28.609144],[111.05744,28.607938],[111.055086,28.602331],[111.055315,28.60004],[111.057188,28.596965],[111.054803,28.594925],[111.054368,28.591518],[111.055361,28.590172],[111.064502,28.582795],[111.064769,28.579991],[111.062079,28.574895],[111.05475,28.570613],[111.053756,28.568703],[111.054811,28.565115],[111.059267,28.563858],[111.064846,28.554861],[111.068828,28.552056],[111.073031,28.546697],[111.079283,28.537689],[111.079046,28.533958],[111.075943,28.530168],[111.071862,28.529403],[111.067544,28.530127],[111.059626,28.53422],[111.055461,28.534139],[111.04927,28.536834],[111.041872,28.535024],[111.041375,28.537075],[111.03909,28.53967],[111.035162,28.540393],[111.029667,28.543671],[111.028161,28.543872],[111.022147,28.541841],[111.018065,28.543168],[111.013189,28.545772],[111.00972,28.543762],[111.005715,28.53984],[111.002031,28.537146],[110.998523,28.530479],[110.995138,28.526387],[110.994045,28.523128],[110.992233,28.521027],[110.982306,28.515224],[110.981671,28.511965],[110.97613,28.511734],[110.969886,28.512549],[110.966577,28.509542],[110.964284,28.504644],[110.962947,28.498297],[110.95934,28.492262],[110.952614,28.487574],[110.949313,28.484455],[110.946852,28.480814],[110.94381,28.478449],[110.938957,28.479305],[110.9347,28.481759],[110.931811,28.484254],[110.92974,28.484797],[110.925613,28.482494],[110.923779,28.477132],[110.923458,28.473288],[110.922128,28.47193],[110.917481,28.469697],[110.913041,28.463559],[110.905368,28.455117],[110.901309,28.45248],[110.889219,28.447308],[110.888195,28.443876],[110.888638,28.438945],[110.885749,28.436238],[110.881156,28.43349],[110.872894,28.42735],[110.87025,28.423666],[110.864961,28.420989],[110.862141,28.418794],[110.860437,28.413429],[110.860452,28.40604],[110.863196,28.407087],[110.867995,28.40754],[110.87563,28.406745],[110.879024,28.407963],[110.882264,28.408094],[110.88714,28.405275],[110.889471,28.404902],[110.894194,28.407761],[110.899147,28.409422],[110.907011,28.411094],[110.915326,28.415523],[110.919973,28.417586],[110.925903,28.418714],[110.931009,28.421291],[110.940378,28.421754],[110.944605,28.426465],[110.947891,28.428145],[110.954586,28.427964],[110.967372,28.43034],[110.97237,28.433047],[110.978721,28.439508],[110.981603,28.440565],[110.987793,28.440797],[110.992822,28.441712],[111.001397,28.440142],[111.007748,28.445557],[111.020114,28.445657],[111.025035,28.447419],[111.027351,28.450377],[111.034803,28.454916],[111.037867,28.455368],[111.046435,28.459041],[111.050218,28.45889],[111.053573,28.457391],[111.058426,28.453346],[111.061666,28.451685],[111.066145,28.451031],[111.068866,28.451404],[111.076547,28.45411],[111.083792,28.453698],[111.090991,28.455429],[111.093528,28.456958],[111.096876,28.463619],[111.101951,28.466728],[111.109333,28.468137],[111.116647,28.464394],[111.120186,28.465652],[111.121149,28.467141],[111.126353,28.470522],[111.128753,28.470723],[111.133973,28.473288],[111.140492,28.474576],[111.144933,28.473731],[111.145628,28.474596],[111.146629,28.480884],[111.148341,28.483731],[111.147867,28.487866],[111.149083,28.49025],[111.154356,28.496527],[111.154707,28.501013],[111.152269,28.505971],[111.152652,28.509864],[111.152178,28.514339],[111.153599,28.515144],[111.162396,28.515596],[111.167646,28.517678],[111.175197,28.513886],[111.180341,28.514912],[111.184789,28.518824],[111.19221,28.518834],[111.197498,28.522927],[111.198255,28.526547],[111.201511,28.527654],[111.211836,28.53244],[111.215176,28.536221],[111.2174,28.536241],[111.221175,28.533275],[111.22129,28.527694],[111.22865,28.522455],[111.232425,28.522636],[111.235627,28.524727],[111.245945,28.527865],[111.252624,28.531535],[111.255124,28.531334],[111.258104,28.527271],[111.262812,28.527362],[111.264692,28.526678],[111.266603,28.523521],[111.26914,28.522706],[111.273955,28.523179],[111.281032,28.517919],[111.283248,28.517155],[111.287903,28.517336],[111.293642,28.51991],[111.298258,28.521147],[111.309157,28.520976],[111.315699,28.524426],[111.319169,28.522585],[111.32315,28.519035],[111.328623,28.519991],[111.33437,28.520313],[111.33923,28.527855],[111.348157,28.528699],[111.349693,28.529413],[111.352552,28.533244],[111.356273,28.53606],[111.359193,28.536744],[111.363366,28.539509],[111.36533,28.542525],[111.371154,28.549583],[111.373882,28.551825],[111.383214,28.550558],[111.391108,28.545189],[111.396573,28.540796],[111.399294,28.540574],[111.403849,28.542404],[111.408663,28.546868],[111.412271,28.547864],[111.420853,28.547874],[111.426035,28.547039],[111.431377,28.547431],[111.435757,28.548929],[111.437491,28.551141],[111.437935,28.554398],[111.443376,28.557294],[111.450331,28.557032],[111.459724,28.557434],[111.46784,28.556912],[111.477569,28.561255],[111.480833,28.565808],[111.483393,28.568251],[111.491471,28.571638],[111.493397,28.575166],[111.494215,28.581247]]]]}}]}
