# Supplementary material for: The influence of extreme rainfall on crime: Spatiotemporal dynamics in Hunan Province, China
Source: PLoS One. 2026 Apr 22;21(4):e0345811. doi: 10.1371/journal.pone.0345811 (PMC13102242; doi:10.1371/journal.pone.0345811)
Supplement: S1 Data — S1 Raw Data. This is the original data1 required to replicate the manuscript’s results. S2 Raw Data. This is the original data1 required to replicate the manuscript’s results. (ZIP) [file pone.0345811.s001.zip › S1 Raw Data/S1_Hunan administrative boundary GeoJSON/430726.json]

{"type":"FeatureCollection","features":[{"type":"Feature","properties":{"adcode":430726,"name":"石门县","center":[111.379087,29.584703],"centroid":[111.037894,29.795422],"childrenNum":0,"level":"district","acroutes":[100000,430000,430700],"parent":{"adcode":430700}},"geometry":{"type":"MultiPolygon","coordinates":[[[[111.297513,29.403311],[111.303677,29.40676],[111.305507,29.406734],[111.312985,29.404023],[111.317171,29.39872],[111.32162,29.396961],[111.323377,29.392851],[111.326743,29.391401],[111.331781,29.382031],[111.334589,29.375989],[111.337282,29.371956],[111.3413,29.367776],[111.343088,29.36739],[111.345938,29.36478],[111.345444,29.36018],[111.346243,29.359038],[111.352649,29.355716],[111.356025,29.352704],[111.356561,29.351047],[111.354826,29.345724],[111.357613,29.340539],[111.361484,29.336298],[111.369888,29.332177],[111.373485,29.329361],[111.376314,29.328657],[111.380248,29.328992],[111.383488,29.32767],[111.387011,29.324613],[111.389451,29.320345],[111.389862,29.314214],[111.382257,29.308718],[111.382015,29.306674],[111.377934,29.302054],[111.378039,29.297579],[111.380879,29.294101],[111.387095,29.288243],[111.389209,29.278674],[111.388095,29.272412],[111.394132,29.271029],[111.397077,29.271218],[111.401684,29.276011],[111.404671,29.27827],[111.410824,29.284447],[111.423141,29.281423],[111.429977,29.277669],[111.434101,29.276776],[111.437361,29.277188],[111.445197,29.280169],[111.450309,29.28059],[111.454106,29.28424],[111.456756,29.285872],[111.460028,29.28522],[111.467348,29.280186],[111.47368,29.280478],[111.476551,29.281389],[111.482357,29.287539],[111.484566,29.288613],[111.477624,29.29003],[111.478844,29.291687],[111.482925,29.29234],[111.487785,29.296712],[111.492591,29.297871],[111.496704,29.297717],[111.503394,29.303076],[111.505823,29.300448],[111.508106,29.299838],[111.511061,29.303274],[111.51957,29.306631],[111.518108,29.311097],[111.518424,29.312591],[111.521642,29.317074],[111.525681,29.324484],[111.530309,29.325248],[111.531529,29.326914],[111.532076,29.331396],[111.52952,29.333508],[111.52464,29.33131],[111.520601,29.331181],[111.523125,29.334229],[111.523672,29.337509],[111.52139,29.338642],[111.515205,29.337131],[111.511345,29.337981],[111.510346,29.340101],[111.511156,29.344806],[111.501953,29.345012],[111.49357,29.348781],[111.480832,29.356618],[111.477351,29.356635],[111.472513,29.354824],[111.4678,29.352],[111.456809,29.336547],[111.456788,29.331851],[111.455147,29.328597],[111.450267,29.328623],[111.445849,29.329455],[111.437708,29.329086],[111.428389,29.326682],[111.427474,29.330151],[111.431944,29.332924],[111.429367,29.341604],[111.429862,29.345055],[111.431597,29.348961],[111.435657,29.354146],[111.43551,29.358498],[111.430167,29.3626],[111.428095,29.366488],[111.427874,29.369552],[111.429283,29.371792],[111.432312,29.373011],[111.435573,29.372994],[111.439055,29.37175],[111.442073,29.368883],[111.447637,29.364772],[111.453212,29.362695],[111.458555,29.362669],[111.465981,29.362017],[111.470851,29.359742],[111.473417,29.360952],[111.47937,29.368995],[111.482967,29.372634],[111.488752,29.380014],[111.488542,29.382571],[111.48587,29.386313],[111.48465,29.390354],[111.487627,29.391187],[111.490867,29.394868],[111.490583,29.397674],[111.488006,29.400711],[111.489667,29.404906],[111.493948,29.408295],[111.498492,29.411006],[111.503036,29.41515],[111.502805,29.419165],[111.504551,29.420374],[111.508937,29.420958],[111.508579,29.424629],[111.510251,29.428172],[111.511976,29.429475],[111.510399,29.430848],[111.504561,29.432615],[111.502016,29.432658],[111.496431,29.429261],[111.49418,29.432529],[111.49357,29.435977],[111.49621,29.444614],[111.501584,29.444785],[111.503257,29.446612],[111.503478,29.453087],[111.502321,29.454922],[111.508337,29.462485],[111.509,29.471531],[111.507801,29.477335],[111.498482,29.489415],[111.496662,29.499178],[111.496536,29.505435],[111.497461,29.511855],[111.494316,29.513912],[111.489994,29.514014],[111.484692,29.515146],[111.473459,29.514074],[111.465781,29.516963],[111.463656,29.519422],[111.463846,29.521316],[111.465918,29.524076],[111.474227,29.522559],[111.476835,29.523081],[111.475763,29.528077],[111.475542,29.534358],[111.47408,29.537837],[111.471124,29.540896],[111.463635,29.544083],[111.463288,29.545343],[111.466412,29.547082],[111.468947,29.552565],[111.472144,29.554133],[111.475868,29.552899],[111.477856,29.54757],[111.482452,29.545531],[111.488258,29.540048],[111.488952,29.535112],[111.490299,29.530357],[111.492812,29.527957],[111.503972,29.522139],[111.506507,29.522782],[111.509305,29.525258],[111.511492,29.528532],[111.516699,29.531359],[111.519686,29.534521],[111.521316,29.541701],[111.520517,29.543818],[111.517046,29.545009],[111.511682,29.54488],[111.505865,29.545437],[111.501921,29.547605],[111.502216,29.550877],[111.504593,29.555983],[111.503057,29.557988],[111.501048,29.557637],[111.497598,29.55493],[111.492255,29.553251],[111.491403,29.554167],[111.493475,29.556523],[111.504382,29.563667],[111.512702,29.57046],[111.5153,29.571214],[111.521148,29.56831],[111.524871,29.569013],[111.530015,29.572062],[111.531635,29.572122],[111.534285,29.570066],[111.535894,29.564798],[111.537798,29.565038],[111.539523,29.569458],[111.539565,29.579377],[111.542605,29.583633],[111.543373,29.585988],[111.540196,29.589645],[111.536136,29.590604],[111.532928,29.590485],[111.529626,29.587264],[111.523883,29.584721],[111.520412,29.585338],[111.518108,29.58711],[111.516047,29.592206],[111.511776,29.59403],[111.509967,29.597464],[111.50941,29.603004],[111.505992,29.610805],[111.502426,29.616413],[111.502836,29.621875],[111.502384,29.627868],[111.503488,29.631189],[111.505739,29.633543],[111.506244,29.6357],[111.501427,29.64028],[111.495642,29.643241],[111.488647,29.650328],[111.48079,29.656781],[111.47774,29.660324],[111.472008,29.66581],[111.467117,29.669173],[111.464024,29.670191],[111.457987,29.673263],[111.446344,29.677165],[111.442957,29.682256],[111.438928,29.685328],[111.433943,29.691787],[111.433985,29.6939],[111.436667,29.696484],[111.439317,29.696749],[111.442978,29.701437],[111.442504,29.705552],[111.438823,29.713139],[111.438686,29.716577],[111.4412,29.722325],[111.436078,29.722359],[111.433396,29.721658],[111.427716,29.717492],[111.422531,29.718262],[111.416325,29.72832],[111.413622,29.735067],[111.411918,29.741703],[111.410456,29.743242],[111.406764,29.744029],[111.400611,29.74243],[111.392954,29.737616],[111.379144,29.730971],[111.374358,29.729269],[111.36932,29.72625],[111.366206,29.727713],[111.367164,29.736265],[111.365333,29.742669],[111.363198,29.744713],[111.356667,29.746774],[111.353437,29.75311],[111.351166,29.755846],[111.347842,29.758282],[111.345507,29.761924],[111.346317,29.766293],[111.345886,29.769388],[111.341499,29.77273],[111.33846,29.773328],[111.333264,29.772824],[111.328089,29.771414],[111.31878,29.77096],[111.312817,29.771448],[111.30213,29.77173],[111.299154,29.773457],[111.301026,29.777782],[111.303456,29.780381],[111.312806,29.787458],[111.314352,29.790706],[111.312922,29.794714],[111.313416,29.797415],[111.317897,29.804046],[111.318202,29.806627],[111.316772,29.810344],[111.312627,29.816437],[111.307221,29.821948],[111.304244,29.829202],[111.29705,29.833678],[111.29259,29.838599],[111.290035,29.839035],[111.287111,29.837847],[111.284071,29.838719],[111.283829,29.842452],[111.282651,29.8451],[111.278307,29.845433],[111.274699,29.842247],[111.273469,29.839564],[111.267873,29.834763],[111.264139,29.832499],[111.258112,29.832559],[111.254768,29.833704],[111.252716,29.835438],[111.246532,29.842913],[111.243492,29.845467],[111.235141,29.850131],[111.231417,29.853659],[111.230786,29.862021],[111.231849,29.866556],[111.231491,29.869596],[111.22762,29.873695],[111.223865,29.880202],[111.225769,29.885778],[111.226579,29.890312],[111.223403,29.897919],[111.22112,29.907242],[111.220805,29.911032],[111.219574,29.915266],[111.216198,29.917648],[111.214588,29.920388],[111.216345,29.92195],[111.224623,29.923495],[111.231712,29.923546],[111.247405,29.921771],[111.250487,29.922488],[111.253821,29.925321],[111.260311,29.92772],[111.26679,29.925654],[111.271849,29.92644],[111.278486,29.928616],[111.283219,29.930895],[111.285102,29.932918],[111.288457,29.934437],[111.290634,29.9336],[111.293979,29.930016],[111.297555,29.928846],[111.303361,29.928778],[111.30719,29.927899],[111.309882,29.928957],[111.313984,29.934386],[111.319359,29.937415],[111.325617,29.939131],[111.331223,29.940044],[111.335094,29.942032],[111.336461,29.944217],[111.339543,29.945796],[111.341931,29.945838],[111.338176,29.955284],[111.33602,29.958049],[111.33623,29.962938],[111.330382,29.964764],[111.329772,29.966888],[111.33157,29.969132],[111.330413,29.971265],[111.324113,29.978167],[111.322167,29.978303],[111.321715,29.975624],[111.319191,29.972127],[111.316214,29.973244],[111.311649,29.98018],[111.307347,29.982244],[111.303592,29.982816],[111.297229,29.990194],[111.296493,29.994357],[111.297997,29.999338],[111.298449,30.00309],[111.297681,30.004626],[111.288762,30.009316],[111.28568,30.011312],[111.276561,30.01028],[111.274226,30.011789],[111.26699,30.011414],[111.265391,30.013171],[111.263939,30.018279],[111.260279,30.025825],[111.257954,30.031521],[111.255619,30.034539],[111.250855,30.035997],[111.247626,30.035366],[111.245343,30.036773],[111.242188,30.040388],[111.232027,30.040004],[111.223729,30.040021],[111.213316,30.041769],[111.207657,30.040746],[111.199737,30.040993],[111.188125,30.04257],[111.179732,30.044258],[111.178964,30.040516],[111.17502,30.040925],[111.165595,30.04344],[111.161293,30.043721],[111.156781,30.042834],[111.14093,30.044812],[111.133473,30.045281],[111.125953,30.044974],[111.124017,30.044437],[111.11879,30.045119],[111.106642,30.047753],[111.097859,30.048026],[111.090538,30.049203],[111.078895,30.0491],[111.072037,30.047199],[111.066,30.048367],[111.059026,30.048222],[111.039768,30.049032],[111.031543,30.048879],[111.015913,30.052894],[111.008561,30.053593],[111.005836,30.054462],[111.003281,30.057744],[110.998379,30.059372],[110.992699,30.058562],[110.982455,30.058204],[110.977806,30.059125],[110.970927,30.05898],[110.966856,30.061247],[110.963627,30.062082],[110.951616,30.060361],[110.941003,30.061239],[110.935944,30.063642],[110.929907,30.063429],[110.925405,30.06752],[110.925405,30.072447],[110.922996,30.075719],[110.923049,30.078123],[110.925226,30.094501],[110.923669,30.100806],[110.924269,30.111319],[110.92145,30.112929],[110.907177,30.112163],[110.8979,30.109811],[110.894061,30.109973],[110.890622,30.112205],[110.884384,30.113355],[110.87395,30.113432],[110.868071,30.114718],[110.86319,30.117266],[110.858047,30.118543],[110.854418,30.124668],[110.851137,30.126363],[110.845036,30.124941],[110.839977,30.122794],[110.836085,30.122692],[110.82948,30.12506],[110.822948,30.126338],[110.814345,30.12598],[110.812851,30.125299],[110.812304,30.121866],[110.805299,30.116652],[110.802985,30.114429],[110.801428,30.114599],[110.788323,30.119992],[110.784473,30.12023],[110.777163,30.119787],[110.76959,30.120196],[110.762995,30.119029],[110.746366,30.112614],[110.745704,30.109922],[110.752298,30.104683],[110.753119,30.1013],[110.748849,30.092175],[110.748985,30.088323],[110.751815,30.08517],[110.75599,30.083006],[110.754276,30.06758],[110.754181,30.064103],[110.756159,30.057079],[110.756159,30.054309],[110.752456,30.04974],[110.748281,30.045878],[110.742085,30.041777],[110.735659,30.039919],[110.730621,30.041317],[110.725004,30.040737],[110.722364,30.039629],[110.71234,30.033149],[110.709753,30.032894],[110.705104,30.034351],[110.69852,30.038256],[110.694049,30.041513],[110.689316,30.046006],[110.687349,30.048879],[110.683332,30.051803],[110.682206,30.054044],[110.686361,30.059133],[110.681806,30.062585],[110.674086,30.064273],[110.664788,30.068381],[110.659613,30.071219],[110.657289,30.075438],[110.655353,30.076776],[110.650967,30.077628],[110.639261,30.072566],[110.631362,30.068125],[110.626576,30.063804],[110.624094,30.062781],[110.619003,30.062065],[110.613386,30.058775],[110.609242,30.057744],[110.603552,30.055306],[110.597641,30.054445],[110.59073,30.056602],[110.580297,30.057795],[110.576384,30.059057],[110.570767,30.058324],[110.568001,30.054351],[110.564772,30.054343],[110.562237,30.057411],[110.558671,30.057497],[110.554117,30.055877],[110.551067,30.055638],[110.545818,30.056891],[110.537204,30.059662],[110.531345,30.061111],[110.525192,30.05892],[110.521248,30.058937],[110.519544,30.05534],[110.514485,30.052442],[110.508206,30.05043],[110.505019,30.051308],[110.502841,30.054266],[110.497561,30.055263],[110.496552,30.052843],[110.499076,30.05066],[110.499486,30.048708],[110.495973,30.040234],[110.496404,30.036398],[110.498171,30.033269],[110.500591,30.030856],[110.499812,30.026959],[110.494785,30.023497],[110.491577,30.019703],[110.497751,30.013367],[110.504672,30.008813],[110.509878,30.006365],[110.515211,30.00454],[110.520102,30.001768],[110.532355,30.002067],[110.541506,30.00176],[110.54727,29.999585],[110.552213,29.993043],[110.55621,29.989938],[110.557188,29.988275],[110.55641,29.985409],[110.551077,29.979685],[110.540223,29.977493],[110.53529,29.975104],[110.529379,29.968757],[110.517346,29.961351],[110.51419,29.95758],[110.513991,29.950813],[110.512423,29.947895],[110.50809,29.944132],[110.506901,29.938977],[110.508532,29.92836],[110.508069,29.92166],[110.506754,29.919022],[110.50098,29.914865],[110.498087,29.910059],[110.499928,29.908676],[110.507869,29.908932],[110.511214,29.907199],[110.515547,29.902478],[110.518629,29.901778],[110.523878,29.90457],[110.52697,29.904672],[110.537856,29.896775],[110.539507,29.894077],[110.540023,29.889091],[110.538519,29.884796],[110.535689,29.88033],[110.536005,29.878725],[110.538824,29.874814],[110.544346,29.868605],[110.547617,29.863379],[110.548006,29.856495],[110.549962,29.848004],[110.552266,29.84645],[110.556137,29.84598],[110.570199,29.846339],[110.575385,29.844835],[110.578477,29.837548],[110.579918,29.835883],[110.583999,29.835071],[110.58808,29.837121],[110.597809,29.840034],[110.600249,29.839684],[110.59985,29.837335],[110.60189,29.836643],[110.606508,29.836985],[110.60716,29.834686],[110.609274,29.833021],[110.614659,29.830893],[110.618414,29.826587],[110.624451,29.815121],[110.627081,29.808806],[110.629248,29.80514],[110.6297,29.798432],[110.634023,29.790919],[110.637115,29.787133],[110.640018,29.782483],[110.642111,29.777722],[110.642763,29.773944],[110.641712,29.770448],[110.635033,29.760411],[110.631793,29.757744],[110.634685,29.749578],[110.636715,29.74774],[110.640207,29.746475],[110.644562,29.746133],[110.652987,29.744636],[110.657068,29.742054],[110.659035,29.739822],[110.661075,29.735811],[110.661265,29.73151],[110.660129,29.724745],[110.660791,29.719639],[110.664262,29.713216],[110.667754,29.709888],[110.67255,29.706852],[110.678346,29.705534],[110.689926,29.702027],[110.699351,29.699675],[110.715727,29.690375],[110.721449,29.687501],[110.726056,29.68727],[110.731862,29.690298],[110.737468,29.696364],[110.741023,29.697904],[110.747702,29.707066],[110.75172,29.710556],[110.757515,29.714097],[110.761796,29.715919],[110.764226,29.713387],[110.764994,29.709888],[110.764847,29.704559],[110.76633,29.693772],[110.765646,29.686209],[110.76655,29.680502],[110.779046,29.683069],[110.781339,29.683223],[110.786871,29.68164],[110.80024,29.682778],[110.806319,29.68241],[110.814492,29.680579],[110.820561,29.683146],[110.829974,29.685884],[110.842154,29.691308],[110.845625,29.691873],[110.848981,29.694088],[110.854439,29.696244],[110.856869,29.696287],[110.859425,29.694439],[110.864726,29.692001],[110.866746,29.6881],[110.871657,29.68543],[110.875002,29.6849],[110.89038,29.686893],[110.900624,29.684618],[110.904695,29.684489],[110.921187,29.679492],[110.927372,29.676592],[110.927929,29.67162],[110.931284,29.671492],[110.940162,29.669062],[110.942465,29.668026],[110.946346,29.668933],[110.948976,29.671586],[110.952878,29.673571],[110.959788,29.674333],[110.965068,29.67749],[110.967751,29.677721],[110.978553,29.676215],[110.986073,29.675916],[110.989491,29.673905],[110.995928,29.668043],[110.998558,29.667179],[111.006005,29.668317],[111.009171,29.668103],[111.020467,29.669977],[111.03209,29.669036],[111.034435,29.667367],[111.038979,29.658613],[111.039221,29.65329],[111.036455,29.649567],[111.031564,29.647187],[111.030754,29.64539],[111.032636,29.643301],[111.041756,29.642428],[111.046278,29.640109],[111.049707,29.636959],[111.051811,29.631026],[111.051769,29.623861],[111.053315,29.619067],[111.056176,29.617397],[111.071217,29.619264],[111.077002,29.619298],[111.093115,29.61583],[111.098048,29.615565],[111.110628,29.613801],[111.118569,29.61065],[111.120326,29.608433],[111.124407,29.607748],[111.13239,29.608835],[111.137575,29.608904],[111.14457,29.606763],[111.150207,29.602996],[111.151312,29.596813],[111.154446,29.594732],[111.158969,29.594621],[111.168835,29.599099],[111.173452,29.600538],[111.179416,29.600958],[111.190849,29.59886],[111.200557,29.599099],[111.20752,29.601429],[111.210276,29.601],[111.213274,29.599202],[111.217975,29.599896],[111.22396,29.60261],[111.232743,29.60261],[111.244723,29.600418],[111.252285,29.600529],[111.255314,29.599767],[111.257334,29.596984],[111.256629,29.5929],[111.254568,29.587025],[111.261962,29.585004],[111.265265,29.580747],[111.267116,29.579796],[111.273795,29.580875],[111.278665,29.573372],[111.283661,29.562948],[111.28486,29.557919],[111.28689,29.555255],[111.293106,29.557183],[111.294684,29.556866],[111.303961,29.549147],[111.304802,29.546405],[111.301015,29.541067],[111.301278,29.537692],[111.305801,29.53501],[111.309093,29.53471],[111.315783,29.535961],[111.319243,29.533322],[111.320232,29.52938],[111.320463,29.520836],[111.324176,29.515386],[111.328394,29.511203],[111.329625,29.508701],[111.329845,29.503652],[111.332654,29.497387],[111.336167,29.495784],[111.337524,29.493452],[111.335925,29.490958],[111.329435,29.486731],[111.325144,29.479839],[111.322062,29.475835],[111.318654,29.468324],[111.317613,29.464354],[111.318675,29.459835],[111.320295,29.45734],[111.325186,29.452538],[111.326616,29.44596],[111.329551,29.444348],[111.327437,29.437435],[111.324986,29.434811],[111.321389,29.433841],[111.319517,29.432263],[111.318202,29.428566],[111.312112,29.42372],[111.31125,29.419268],[111.307221,29.41738],[111.299995,29.415699],[111.294841,29.412885],[111.291728,29.407824],[111.292748,29.404778],[111.297513,29.403311]]]]}}]}
