# Supplementary material for: The influence of extreme rainfall on crime: Spatiotemporal dynamics in Hunan Province, China
Source: PLoS One. 2026 Apr 22;21(4):e0345811. doi: 10.1371/journal.pone.0345811 (PMC13102242; doi:10.1371/journal.pone.0345811)
Supplement: S1 Data — S1 Raw Data. This is the original data1 required to replicate the manuscript’s results. S2 Raw Data. This is the original data1 required to replicate the manuscript’s results. (ZIP) [file pone.0345811.s001.zip › S1 Raw Data/S1_Hunan administrative boundary GeoJSON/430781.json]

{"type":"FeatureCollection","features":[{"type":"Feature","properties":{"adcode":430781,"name":"津市市","center":[111.879609,29.630867],"centroid":[111.895477,29.460085],"childrenNum":0,"level":"district","acroutes":[100000,430000,430700],"parent":{"adcode":430700}},"geometry":{"type":"MultiPolygon","coordinates":[[[[111.949997,29.521393],[111.9481,29.523821],[111.945293,29.526042],[111.941266,29.527539],[111.939355,29.528737],[111.93598,29.531999],[111.934695,29.533524],[111.93385,29.535311],[111.930013,29.546123],[111.929075,29.548546],[111.927545,29.549297],[111.923913,29.548238],[111.921958,29.54681],[111.919579,29.546363],[111.91845,29.545096],[111.918277,29.543369],[111.919135,29.542659],[111.921098,29.543862],[111.922767,29.543203],[111.922592,29.541176],[111.920889,29.538334],[111.9205,29.53591],[111.921427,29.529746],[111.922904,29.527433],[111.926213,29.523922],[111.929149,29.521983],[111.933217,29.520324],[111.934703,29.518803],[111.936405,29.518089],[111.935912,29.52001],[111.93572,29.523259],[111.936989,29.522982],[111.93785,29.519213],[111.940465,29.51725],[111.941178,29.514002],[111.939744,29.513154],[111.938807,29.511762],[111.9393,29.508762],[111.938431,29.508173],[111.936638,29.508292],[111.936257,29.507647],[111.935764,29.504403],[111.934119,29.503762],[111.933442,29.504606],[111.933373,29.507228],[111.933727,29.508809],[111.9322,29.511002],[111.93027,29.510776],[111.92947,29.511813],[111.930846,29.513315],[111.929053,29.515776],[111.926811,29.515642],[111.925709,29.516702],[111.927118,29.51813],[111.92697,29.518697],[111.924483,29.521499],[111.921558,29.522678],[111.918562,29.523319],[111.912353,29.528041],[111.911174,29.530497],[111.910026,29.536099],[111.908257,29.539785],[111.899754,29.549809],[111.896631,29.553028],[111.894877,29.553894],[111.893594,29.555092],[111.889501,29.559772],[111.88651,29.563797],[111.884731,29.565704],[111.882947,29.566473],[111.879495,29.567472],[111.877719,29.568564],[111.876003,29.570415],[111.87486,29.573399],[111.875068,29.575937],[111.877903,29.583107],[111.878717,29.586533],[111.879646,29.588688],[111.880926,29.589834],[111.883712,29.590631],[111.888531,29.590594],[111.895324,29.589466],[111.897363,29.589503],[111.902446,29.591252],[111.903912,29.593099],[111.904842,29.596188],[111.905225,29.600419],[111.906267,29.603877],[111.911517,29.610598],[111.91209,29.612431],[111.912188,29.615625],[111.911456,29.617517],[111.909601,29.620385],[111.910163,29.625094],[111.911155,29.628532],[111.912578,29.632223],[111.912909,29.633834],[111.912545,29.635072],[111.911355,29.636444],[111.90843,29.638018],[111.907188,29.640209],[111.90744,29.642878],[111.907188,29.643536],[111.903093,29.645694],[111.90193,29.6469],[111.901053,29.648943],[111.90142,29.650043],[111.903276,29.650149],[111.904924,29.648506],[111.907301,29.648106],[111.908562,29.649003],[111.908013,29.651147],[111.906226,29.65302],[111.906182,29.654893],[111.907191,29.657498],[111.906001,29.659094],[111.905176,29.662389],[111.903901,29.664307],[111.903762,29.665587],[111.904674,29.666958],[111.909587,29.669948],[111.912556,29.671365],[111.91621,29.672465],[111.917679,29.672465],[111.923436,29.671554],[111.925078,29.669953],[111.926224,29.669543],[111.930196,29.671968],[111.93217,29.673482],[111.935438,29.675014],[111.937905,29.677208],[111.939602,29.679909],[111.939783,29.681187],[111.939237,29.68329],[111.936082,29.688861],[111.934933,29.69283],[111.933927,29.694426],[111.934612,29.696441],[111.937683,29.696855],[111.940334,29.701974],[111.940054,29.703483],[111.938132,29.703938],[111.936855,29.705396],[111.936265,29.710423],[111.936762,29.718236],[111.93603,29.720655],[111.932373,29.722844],[111.930226,29.725493],[111.928672,29.728688],[111.926249,29.730422],[111.923806,29.730868],[111.92002,29.730114],[111.917978,29.72878],[111.916424,29.728569],[111.914349,29.730187],[111.913323,29.730293],[111.910659,29.729493],[111.910009,29.728932],[111.909272,29.725874],[111.908167,29.725341],[111.903594,29.72558],[111.9021,29.724605],[111.900669,29.722688],[111.899984,29.72048],[111.893564,29.702374],[111.8913,29.695797],[111.891264,29.694675],[111.888671,29.689413],[111.887264,29.687494],[111.88619,29.686864],[111.878561,29.685194],[111.874989,29.683791],[111.873264,29.682172],[111.876592,29.679886],[111.878473,29.678022],[111.879073,29.675994],[111.878794,29.673403],[111.877302,29.669985],[111.875318,29.666244],[111.874512,29.664252],[111.874243,29.662352],[111.873185,29.658243],[111.87393,29.656927],[111.873634,29.654428],[111.870715,29.649307],[111.870419,29.64626],[111.872023,29.643453],[111.871779,29.641773],[111.870463,29.639785],[111.868911,29.636628],[111.868174,29.633254],[111.867938,29.629826],[111.868286,29.62757],[111.868174,29.625296],[111.867091,29.623211],[111.866085,29.622935],[111.859352,29.622664],[111.848672,29.622429],[111.845336,29.621968],[111.842737,29.621232],[111.840382,29.620063],[111.837029,29.617549],[111.833973,29.61395],[111.830283,29.608416],[111.828627,29.606584],[111.827969,29.604075],[111.827183,29.602703],[111.824817,29.600594],[111.820414,29.59902],[111.818457,29.598513],[111.817402,29.597376],[111.816837,29.589065],[111.816239,29.587403],[111.813641,29.577673],[111.811527,29.573616],[111.809871,29.569784],[111.805477,29.563967],[111.796126,29.55108],[111.787831,29.540697],[111.774719,29.518914],[111.771586,29.512997],[111.771273,29.507108],[111.774568,29.506541],[111.776476,29.505574],[111.777735,29.503514],[111.781487,29.499163],[111.782225,29.497449],[111.784629,29.495914],[111.787124,29.492416],[111.789934,29.490015],[111.792965,29.48866],[111.794388,29.489508],[111.795811,29.491305],[111.798001,29.492526],[111.80094,29.49308],[111.803322,29.492397],[111.807974,29.489406],[111.810348,29.487097],[111.812369,29.486673],[111.814907,29.485677],[111.816549,29.483483],[111.818882,29.483801],[111.818569,29.485959],[111.815,29.4883],[111.813989,29.488503],[111.814282,29.490199],[111.821401,29.494753],[111.822511,29.495089],[111.824175,29.494831],[111.824938,29.493176],[111.822374,29.491351],[111.823638,29.490319],[111.826061,29.490254],[111.826349,29.489614],[111.824781,29.487028],[111.825247,29.48582],[111.826574,29.485129],[111.828071,29.485645],[111.828748,29.489028],[111.829606,29.48966],[111.830938,29.489388],[111.83533,29.4863],[111.834708,29.482469],[111.835234,29.481741],[111.836991,29.481455],[111.839028,29.482465],[111.841523,29.482778],[111.842753,29.481815],[111.843817,29.479293],[111.843688,29.47697],[111.841816,29.473052],[111.840637,29.467866],[111.840456,29.46521],[111.839867,29.462112],[111.838238,29.463025],[111.836081,29.463504],[111.835716,29.464127],[111.836618,29.465579],[111.833855,29.466796],[111.833995,29.469069],[111.833726,29.471922],[111.832358,29.473965],[111.831215,29.473863],[111.831042,29.471319],[111.830173,29.467515],[111.827386,29.465805],[111.827566,29.464666],[111.828452,29.463684],[111.82866,29.460558],[111.830815,29.460784],[111.835009,29.460807],[111.835996,29.460231],[111.835736,29.459203],[111.833526,29.456842],[111.831473,29.456059],[111.82548,29.455054],[111.825316,29.453597],[111.828244,29.45368],[111.830182,29.453366],[111.831906,29.452213],[111.833101,29.452149],[111.835692,29.455077],[111.837051,29.456202],[111.838984,29.457128],[111.838713,29.456225],[111.837016,29.455473],[111.836662,29.453638],[111.836991,29.452578],[111.835083,29.449276],[111.832262,29.447275],[111.829636,29.446943],[111.827333,29.448197],[111.825497,29.44609],[111.825088,29.444988],[111.824968,29.442646],[111.826371,29.441797],[111.827619,29.441788],[111.827566,29.440792],[111.826015,29.435724],[111.826448,29.43156],[111.825149,29.430038],[111.821944,29.428437],[111.819622,29.427819],[111.819718,29.426782],[111.820738,29.426408],[111.823572,29.426205],[111.824491,29.424799],[111.824014,29.423581],[111.823676,29.420034],[111.823597,29.416552],[111.822487,29.41342],[111.820277,29.411266],[111.81937,29.409841],[111.81619,29.406455],[111.814578,29.403028],[111.814213,29.400537],[111.815965,29.39912],[111.815047,29.397483],[111.815946,29.396172],[111.814734,29.394535],[111.815505,29.390655],[111.815548,29.389308],[111.814282,29.388016],[111.812774,29.384583],[111.813416,29.383208],[111.81202,29.38086],[111.809751,29.37793],[111.808262,29.376606],[111.804931,29.374594],[111.803572,29.373154],[111.801658,29.367128],[111.801294,29.361276],[111.800893,29.359038],[111.802845,29.354958],[111.802834,29.353804],[111.800183,29.350301],[111.800537,29.348764],[111.803086,29.349194],[111.803303,29.348746],[111.802766,29.3451],[111.802108,29.344273],[111.799854,29.344993],[111.797522,29.345266],[111.796639,29.344315],[111.796984,29.341942],[111.797919,29.340908],[111.798127,29.339565],[111.795485,29.336417],[111.795093,29.333407],[111.793637,29.330855],[111.793656,29.327439],[111.794141,29.325075],[111.792987,29.32116],[111.791515,29.318902],[111.786337,29.316123],[111.784785,29.313016],[111.78436,29.311437],[111.784725,29.307272],[111.789701,29.303684],[111.790169,29.304192],[111.790482,29.30663],[111.787587,29.310615],[111.787672,29.312794],[111.790775,29.315541],[111.797105,29.31748],[111.801993,29.317444],[111.804391,29.316368],[111.805976,29.314775],[111.808594,29.314221],[111.811192,29.315389],[111.814268,29.31507],[111.816121,29.313533],[111.819559,29.310236],[111.822193,29.308422],[111.823043,29.308426],[111.825631,29.309595],[111.829592,29.312393],[111.831678,29.315841],[111.836988,29.322527],[111.840081,29.324106],[111.842827,29.323985],[111.848074,29.322836],[111.84979,29.323829],[111.851531,29.326423],[111.855317,29.3282],[111.859451,29.329876],[111.861962,29.329858],[111.8647,29.329031],[111.866296,29.328214],[111.866597,29.324295],[111.868037,29.322444],[111.871806,29.324009],[111.874344,29.324775],[111.876044,29.324789],[111.882398,29.323404],[111.885995,29.323094],[111.886785,29.322582],[111.890176,29.31791],[111.892673,29.317296],[111.894233,29.317656],[111.898156,29.317291],[111.900272,29.316105],[111.902501,29.315777],[111.905036,29.316257],[111.907726,29.316114],[111.909757,29.315154],[111.911944,29.31357],[111.912501,29.312471],[111.913803,29.311649],[111.915903,29.31158],[111.922364,29.312864],[111.926484,29.312905],[111.929549,29.313219],[111.935191,29.313279],[111.936696,29.313117],[111.938755,29.311996],[111.939692,29.307544],[111.939761,29.305753],[111.946195,29.298037],[111.947647,29.296559],[111.948632,29.293816],[111.948785,29.290759],[111.948569,29.286127],[111.950202,29.279855],[111.95037,29.27834],[111.949986,29.275153],[111.950019,29.272853],[111.951123,29.270017],[111.952543,29.270022],[111.956118,29.279592],[111.958111,29.284395],[111.961113,29.288912],[111.967204,29.295469],[111.96798,29.297778],[111.968144,29.30017],[111.966979,29.30537],[111.964422,29.308823],[111.963882,29.310398],[111.96395,29.312139],[111.966206,29.3164],[111.968816,29.318441],[111.972925,29.320251],[111.982797,29.322868],[111.988962,29.326109],[111.996139,29.330305],[111.998847,29.331589],[112.001095,29.331381],[112.0045,29.330264],[112.0078,29.329968],[112.011021,29.331058],[112.012984,29.332794],[112.015117,29.335494],[112.017625,29.339944],[112.02001,29.341084],[112.022022,29.344232],[112.023486,29.347689],[112.024114,29.350675],[112.025567,29.354538],[112.026726,29.356846],[112.028538,29.359675],[112.030679,29.362277],[112.033317,29.36632],[112.037198,29.371811],[112.037514,29.37273],[112.037341,29.376403],[112.037741,29.382027],[112.038561,29.383794],[112.040049,29.384555],[112.04151,29.387195],[112.044348,29.389548],[112.045403,29.390853],[112.041938,29.394087],[112.037637,29.396703],[112.03165,29.399379],[112.024821,29.401187],[112.017425,29.402709],[112.012515,29.403443],[112.00765,29.403194],[112.004165,29.40372],[112.002041,29.406506],[112.000004,29.413646],[111.999056,29.414564],[111.992498,29.418997],[111.987857,29.423281],[111.986073,29.426058],[111.983764,29.430683],[111.982616,29.434271],[111.9805,29.443761],[111.979003,29.447377],[111.976401,29.452697],[111.974425,29.456086],[111.971099,29.460351],[111.959049,29.471844],[111.956307,29.474573],[111.954298,29.477569],[111.953741,29.47886],[111.953881,29.481326],[111.954665,29.483446],[111.956379,29.48571],[111.95966,29.488632],[111.965011,29.490628],[111.96952,29.493471],[111.97113,29.494826],[111.970938,29.497048],[111.969965,29.498887],[111.969677,29.5012],[111.968024,29.502491],[111.96301,29.502191],[111.959216,29.503721],[111.955337,29.505961],[111.952691,29.50868],[111.951666,29.511173],[111.951126,29.513394],[111.950866,29.517942],[111.949997,29.521393]]]]}}]}
