# Supplementary material for: The influence of extreme rainfall on crime: Spatiotemporal dynamics in Hunan Province, China
Source: PLoS One. 2026 Apr 22;21(4):e0345811. doi: 10.1371/journal.pone.0345811 (PMC13102242; doi:10.1371/journal.pone.0345811)
Supplement: S1 Data — S1 Raw Data. This is the original data1 required to replicate the manuscript’s results. S2 Raw Data. This is the original data1 required to replicate the manuscript’s results. (ZIP) [file pone.0345811.s001.zip › S1 Raw Data/S1_Hunan administrative boundary GeoJSON/430802.json]

{"type":"FeatureCollection","features":[{"type":"Feature","properties":{"adcode":430802,"name":"永定区","center":[110.484559,29.125961],"centroid":[110.461514,29.118979],"childrenNum":0,"level":"district","acroutes":[100000,430000,430800],"parent":{"adcode":430800}},"geometry":{"type":"MultiPolygon","coordinates":[[[[110.852575,29.094226],[110.853158,29.099225],[110.850977,29.104103],[110.849338,29.10523],[110.848577,29.106683],[110.84534,29.110229],[110.842526,29.112451],[110.838791,29.11396],[110.83203,29.114141],[110.827804,29.113522],[110.821998,29.103198],[110.812685,29.098823],[110.809482,29.097978],[110.805434,29.09748],[110.803532,29.097777],[110.801842,29.098586],[110.799696,29.10015],[110.796839,29.103143],[110.794168,29.104817],[110.790577,29.105009],[110.787112,29.104561],[110.78581,29.104797],[110.782421,29.106819],[110.779489,29.109354],[110.77812,29.109645],[110.774849,29.108795],[110.771181,29.105999],[110.769618,29.105084],[110.766077,29.101026],[110.763592,29.099713],[110.759797,29.099376],[110.757042,29.098642],[110.754169,29.097555],[110.746309,29.095051],[110.736683,29.09163],[110.732889,29.089855],[110.729999,29.087224],[110.728367,29.085328],[110.728224,29.083034],[110.730573,29.079302],[110.730506,29.078381],[110.729449,29.077411],[110.726567,29.076093],[110.723812,29.074433],[110.721328,29.073633],[110.714322,29.074785],[110.712496,29.074674],[110.708752,29.072672],[110.705617,29.071354],[110.700436,29.070151],[110.698729,29.068662],[110.69769,29.06583],[110.688723,29.064245],[110.683973,29.062444],[110.676638,29.062504],[110.671922,29.06415],[110.666708,29.065342],[110.664637,29.067656],[110.657428,29.076666],[110.653507,29.078995],[110.649087,29.082013],[110.643602,29.083668],[110.637847,29.084176],[110.631635,29.091112],[110.624147,29.098984],[110.623142,29.101513],[110.621899,29.106346],[110.62228,29.114835],[110.625728,29.118018],[110.628922,29.121668],[110.632624,29.12278],[110.635793,29.125505],[110.641354,29.128904],[110.644295,29.132091],[110.645385,29.134836],[110.643332,29.138522],[110.639199,29.14384],[110.636123,29.148455],[110.633325,29.155367],[110.634948,29.15788],[110.636571,29.162223],[110.639503,29.165183],[110.64454,29.168812],[110.653296,29.174707],[110.65993,29.179929],[110.667375,29.18515],[110.670316,29.189718],[110.671161,29.193612],[110.670435,29.197521],[110.667063,29.200988],[110.651183,29.211448],[110.646492,29.213779],[110.639934,29.215216],[110.636562,29.217768],[110.633993,29.221922],[110.630925,29.227689],[110.628103,29.231612],[110.625246,29.234621],[110.619491,29.239126],[110.607076,29.249929],[110.600366,29.259927],[110.600222,29.260735],[110.598126,29.262528],[110.597197,29.264496],[110.595937,29.269447],[110.594399,29.270506],[110.589143,29.272987],[110.585399,29.273895],[110.582694,29.275864],[110.579686,29.27993],[110.578452,29.288861],[110.577691,29.292144],[110.575426,29.295297],[110.573778,29.296607],[110.571978,29.296602],[110.569899,29.294102],[110.564769,29.291155],[110.559437,29.290749],[110.552245,29.28985],[110.549828,29.289057],[110.544284,29.287586],[110.53912,29.286627],[110.536314,29.286868],[110.531767,29.287772],[110.529063,29.285864],[110.531269,29.274533],[110.540464,29.258014],[110.553403,29.235791],[110.557358,29.231265],[110.561025,29.222159],[110.561042,29.217436],[110.555676,29.216954],[110.549228,29.218366],[110.545458,29.220722],[110.533094,29.226378],[110.522344,29.23109],[110.51686,29.233837],[110.514806,29.23675],[110.512786,29.240271],[110.511569,29.241466],[110.502924,29.254684],[110.501588,29.257471],[110.487306,29.265997],[110.47277,29.275427],[110.463085,29.279659],[110.457177,29.278705],[110.452369,29.274915],[110.448625,29.271606],[110.442717,29.271114],[110.439497,29.271109],[110.436244,29.275346],[110.434063,29.281005],[110.433505,29.285252],[110.430252,29.289966],[110.427023,29.289956],[110.420575,29.288987],[110.415733,29.288967],[110.411955,29.289895],[110.409791,29.292717],[110.409183,29.304989],[110.406918,29.323393],[110.390675,29.337002],[110.380914,29.345918],[110.372792,29.351065],[110.359836,29.351928],[110.357741,29.351999],[110.354808,29.353574],[110.34792,29.356865],[110.340466,29.360151],[110.337018,29.360793],[110.335691,29.360452],[110.334365,29.358104],[110.334212,29.353097],[110.331948,29.349415],[110.327959,29.34655],[110.322051,29.345341],[110.316533,29.343635],[110.313862,29.343449],[110.311572,29.344267],[110.309459,29.345416],[110.307735,29.347408],[110.308479,29.350253],[110.314749,29.353132],[110.318933,29.355661],[110.319676,29.358671],[110.319448,29.363843],[110.318857,29.366838],[110.315383,29.372822],[110.31213,29.376905],[110.310591,29.374708],[110.308234,29.371889],[110.305614,29.369421],[110.299909,29.366306],[110.29794,29.365443],[110.295641,29.365092],[110.293081,29.365202],[110.28626,29.366386],[110.279939,29.36459],[110.275426,29.36141],[110.27251,29.358445],[110.267761,29.355947],[110.262259,29.357362],[110.258338,29.358992],[110.25385,29.35696],[110.248822,29.352405],[110.244309,29.347393],[110.238241,29.341924],[110.235832,29.338964],[110.228159,29.331447],[110.22155,29.324843],[110.217865,29.323268],[110.214992,29.323749],[110.211856,29.325611],[110.208264,29.331834],[110.205442,29.338056],[110.20103,29.34222],[110.197134,29.345697],[110.191387,29.347122],[110.185134,29.349239],[110.174908,29.348863],[110.164665,29.345276],[110.157574,29.342576],[110.152301,29.338031],[110.146224,29.333259],[110.141221,29.329857],[110.134097,29.325546],[110.125679,29.319639],[110.121716,29.315996],[110.120347,29.310495],[110.121327,29.302685],[110.120896,29.300969],[110.123389,29.298615],[110.123854,29.29615],[110.123524,29.295006],[110.120592,29.292877],[110.117186,29.29104],[110.112572,29.2897],[110.113484,29.284177],[110.113527,29.279032],[110.111422,29.271962],[110.103537,29.253419],[110.096185,29.25032],[110.090311,29.250466],[110.087294,29.251937],[110.082849,29.251199],[110.081877,29.250446],[110.080051,29.247056],[110.079595,29.245394],[110.079671,29.243445],[110.081657,29.237599],[110.081928,29.236218],[110.080618,29.232581],[110.073164,29.225625],[110.070916,29.219556],[110.070062,29.211885],[110.071964,29.205244],[110.076882,29.200847],[110.078809,29.192376],[110.079849,29.189009],[110.084809,29.184447],[110.087767,29.177049],[110.090522,29.16731],[110.090599,29.159112],[110.089044,29.15125],[110.093032,29.14377],[110.095661,29.141538],[110.098551,29.14],[110.099853,29.139597],[110.102726,29.14012],[110.104999,29.142247],[110.107687,29.141739],[110.110366,29.142202],[110.112132,29.14283],[110.113417,29.14274],[110.119147,29.141236],[110.125544,29.137225],[110.128409,29.1364],[110.134114,29.137969],[110.137266,29.14106],[110.140401,29.145409],[110.138939,29.149591],[110.140824,29.152256],[110.144154,29.15311],[110.14701,29.153402],[110.149055,29.15495],[110.151565,29.159152],[110.155816,29.163645],[110.158183,29.165194],[110.164851,29.165505],[110.168037,29.163701],[110.171713,29.160921],[110.176032,29.156609],[110.179066,29.15397],[110.183671,29.153708],[110.185252,29.154975],[110.18963,29.162816],[110.190804,29.163279],[110.19443,29.163138],[110.197295,29.164229],[110.198512,29.164349],[110.201554,29.162882],[110.203929,29.161047],[110.204478,29.159946],[110.20474,29.1579],[110.205492,29.155211],[110.206177,29.154337],[110.205645,29.152617],[110.205797,29.151371],[110.208417,29.147988],[110.211831,29.144001],[110.213107,29.143217],[110.214856,29.141086],[110.214856,29.139185],[110.215896,29.136073],[110.217485,29.136008],[110.220138,29.138321],[110.221482,29.13913],[110.223916,29.139095],[110.22466,29.137938],[110.223975,29.13644],[110.221795,29.135505],[110.220105,29.134102],[110.216724,29.12912],[110.217037,29.127059],[110.221245,29.125741],[110.226578,29.126953],[110.23115,29.126435],[110.232553,29.125716],[110.234641,29.125525],[110.236762,29.124866],[110.23901,29.122242],[110.24163,29.122649],[110.249794,29.122317],[110.256081,29.122237],[110.259986,29.121115],[110.261642,29.119612],[110.262487,29.11752],[110.263873,29.112884],[110.264059,29.110163],[110.263315,29.108539],[110.260391,29.103741],[110.259639,29.102021],[110.258017,29.100553],[110.253115,29.098521],[110.252228,29.097475],[110.250512,29.093662],[110.249912,29.090695],[110.249489,29.086807],[110.248678,29.082275],[110.248543,29.079916],[110.248855,29.078195],[110.249633,29.076918],[110.256064,29.073884],[110.257957,29.072622],[110.260543,29.070091],[110.26198,29.069558],[110.263704,29.069714],[110.269071,29.07156],[110.272088,29.073049],[110.273499,29.074422],[110.275367,29.078205],[110.276744,29.080238],[110.279981,29.08313],[110.283624,29.084835],[110.284418,29.085449],[110.288923,29.086545],[110.292286,29.086098],[110.295413,29.087883],[110.297162,29.089543],[110.299444,29.09064],[110.304194,29.091354],[110.304828,29.087823],[110.304954,29.079689],[110.303408,29.077129],[110.301777,29.069261],[110.299622,29.057136],[110.299301,29.050097],[110.299875,29.047319],[110.303045,29.044431],[110.302402,29.04354],[110.302732,29.042514],[110.305301,29.038584],[110.309662,29.035987],[110.314006,29.035886],[110.318037,29.038146],[110.320564,29.0404],[110.323108,29.041734],[110.326851,29.041362],[110.328956,29.040063],[110.332565,29.038644],[110.334956,29.03958],[110.337492,29.041306],[110.34034,29.041326],[110.344261,29.03636],[110.341303,29.030819],[110.341624,29.027271],[110.344945,29.022957],[110.347363,29.019419],[110.347388,29.015216],[110.346222,29.011134],[110.340762,29.004414],[110.338404,29.002068],[110.336849,28.999798],[110.335835,28.994758],[110.33466,28.992402],[110.332522,28.989251],[110.327976,28.983848],[110.331677,28.983939],[110.332522,28.983733],[110.332734,28.982348],[110.331931,28.981341],[110.325499,28.975787],[110.324443,28.975112],[110.32091,28.9741],[110.318983,28.973154],[110.319186,28.967277],[110.318848,28.96631],[110.317335,28.965258],[110.309273,28.960796],[110.307211,28.959446],[110.306501,28.958268],[110.30645,28.955795],[110.307126,28.947339],[110.308132,28.944316],[110.309941,28.942181],[110.312375,28.939793],[110.314572,28.938327],[110.317716,28.937995],[110.320361,28.938796],[110.322719,28.940352],[110.325913,28.940947],[110.331001,28.941168],[110.337137,28.939501],[110.355552,28.931054],[110.361096,28.927457],[110.363876,28.92385],[110.365296,28.920368],[110.365473,28.918439],[110.364797,28.907944],[110.358915,28.897695],[110.358408,28.893578],[110.358746,28.891229],[110.360251,28.890645],[110.364966,28.890232],[110.374922,28.887535],[110.384675,28.885449],[110.390421,28.88113],[110.390886,28.887258],[110.392061,28.889652],[110.394368,28.891834],[110.400199,28.895745],[110.404822,28.896919],[110.408169,28.897256],[110.411693,28.898093],[110.418657,28.901787],[110.420423,28.901787],[110.423102,28.900607],[110.426542,28.897161],[110.43081,28.892454],[110.432821,28.890776],[110.43517,28.890267],[110.442126,28.889753],[110.446901,28.89],[110.449166,28.889828],[110.450501,28.889239],[110.450999,28.888397],[110.450754,28.886507],[110.450923,28.882813],[110.452183,28.882138],[110.45662,28.881795],[110.464395,28.880122],[110.466279,28.879951],[110.468046,28.880238],[110.46955,28.881452],[110.470589,28.883045],[110.472136,28.88749],[110.473066,28.888241],[110.474781,28.8887],[110.479581,28.888896],[110.481762,28.889435],[110.483258,28.89065],[110.483553,28.891824],[110.482641,28.894807],[110.4785,28.897947],[110.476573,28.898788],[110.476615,28.900718],[110.480012,28.904235],[110.481263,28.907233],[110.4839,28.910796],[110.485404,28.911506],[110.488286,28.911788],[110.490213,28.911279],[110.493053,28.909843],[110.498157,28.906518],[110.501943,28.903601],[110.507606,28.898481],[110.513293,28.894974],[110.518465,28.89193],[110.524381,28.886119],[110.530753,28.874109],[110.537058,28.878625],[110.541013,28.882707],[110.543971,28.88933],[110.543033,28.897604],[110.541038,28.904744],[110.53901,28.908438],[110.53437,28.913773],[110.528733,28.920726],[110.524635,28.92651],[110.521068,28.932751],[110.520587,28.935512],[110.52193,28.938479],[110.527711,28.942544],[110.533238,28.94615],[110.538757,28.948839],[110.545019,28.950602],[110.551062,28.953287],[110.553436,28.955558],[110.554003,28.959451],[110.553538,28.963354],[110.549447,28.96914],[110.545839,28.973773],[110.543312,28.978627],[110.541782,28.982313],[110.549456,28.990031],[110.552608,28.992287],[110.558397,28.995438],[110.563383,28.997215],[110.568902,29.00014],[110.57257,29.000563],[110.578993,28.992916],[110.585889,28.98045],[110.590782,28.974664],[110.593326,28.969362],[110.598245,28.967247],[110.606611,28.96556],[110.614733,28.966627],[110.620733,28.965197],[110.623826,28.962417],[110.630021,28.955473],[110.635971,28.949686],[110.644287,28.945027],[110.65698,28.935053],[110.662913,28.928348],[110.666505,28.923497],[110.670333,28.916121],[110.670519,28.910841],[110.673629,28.908292],[110.678582,28.90618],[110.684337,28.905908],[110.68776,28.906563],[110.690667,28.908151],[110.691765,28.912272],[110.692112,28.918006],[110.690886,28.923986],[110.692737,28.924887],[110.696126,28.923709],[110.699507,28.922076],[110.703901,28.917905],[110.709885,28.91464],[110.716933,28.913426],[110.720609,28.91523],[110.723533,28.917729],[110.727015,28.921829],[110.730463,28.926152],[110.734926,28.92657],[110.739346,28.924459],[110.746833,28.917729],[110.755107,28.911672],[110.758724,28.908649],[110.763643,28.905838],[110.769905,28.905082],[110.775669,28.90616],[110.782506,28.909294],[110.788853,28.913804],[110.791794,28.918132],[110.795005,28.923371],[110.796687,28.930696],[110.798064,28.935728],[110.798191,28.943526],[110.798538,28.949036],[110.798631,28.955231],[110.801546,28.958404],[110.805975,28.957663],[110.811434,28.955296],[110.817122,28.952008],[110.82281,28.94826],[110.830323,28.944493],[110.836796,28.941879],[110.843616,28.943395],[110.849143,28.946533],[110.851839,28.952008],[110.851907,28.956596],[110.851214,28.962342],[110.850276,28.968556],[110.846439,28.973884],[110.84212,28.981286],[110.839357,28.98775],[110.840472,28.992553],[110.847318,28.995911],[110.855718,28.998091],[110.860705,28.998942],[110.868784,28.998378],[110.878655,28.994582],[110.88916,28.992463],[110.893385,28.993953],[110.894104,28.994618],[110.89374,28.99722],[110.894526,28.998771],[110.897264,29.001419],[110.898473,29.001092],[110.899529,28.996853],[110.900425,28.995791],[110.902014,28.995494],[110.905116,28.995705],[110.90629,28.996672],[110.906924,28.998947],[110.90913,29.003065],[110.912789,29.004862],[110.915173,29.00756],[110.915139,29.008537],[110.911513,29.012015],[110.905056,29.017466],[110.903113,29.021317],[110.902859,29.025595],[110.903823,29.034794],[110.908944,29.035972],[110.914674,29.03573],[110.913803,29.037185],[110.911784,29.03877],[110.910491,29.040426],[110.910617,29.042051],[110.911944,29.045322],[110.911716,29.046575],[110.909705,29.048718],[110.908496,29.049272],[110.903992,29.049936],[110.900873,29.050993],[110.898566,29.051244],[110.895659,29.049674],[110.89456,29.049599],[110.891712,29.050746],[110.89096,29.05289],[110.88856,29.053841],[110.886827,29.055476],[110.884199,29.055712],[110.882492,29.054706],[110.880371,29.055818],[110.879078,29.057061],[110.877556,29.0593],[110.874894,29.061544],[110.87486,29.062847],[110.873204,29.066429],[110.872393,29.066992],[110.869916,29.067299],[110.869731,29.06662],[110.871488,29.064753],[110.871269,29.062701],[110.870254,29.061277],[110.869105,29.062364],[110.869156,29.064265],[110.868446,29.065367],[110.866494,29.066353],[110.865091,29.066575],[110.865006,29.06415],[110.863172,29.063848],[110.861888,29.064648],[110.86111,29.066871],[110.860924,29.068537],[110.861009,29.073044],[110.860333,29.074322],[110.859006,29.075288],[110.857721,29.078261],[110.855068,29.080675],[110.85413,29.084221],[110.852169,29.086802],[110.852186,29.088532],[110.852794,29.089976],[110.854003,29.091067],[110.852144,29.092611],[110.852575,29.094226]]]]}}]}
