# Supplementary material for: The influence of extreme rainfall on crime: Spatiotemporal dynamics in Hunan Province, China
Source: PLoS One. 2026 Apr 22;21(4):e0345811. doi: 10.1371/journal.pone.0345811 (PMC13102242; doi:10.1371/journal.pone.0345811)
Supplement: S1 Data — S1 Raw Data. This is the original data1 required to replicate the manuscript’s results. S2 Raw Data. This is the original data1 required to replicate the manuscript’s results. (ZIP) [file pone.0345811.s001.zip › S1 Raw Data/S1_Hunan administrative boundary GeoJSON/430811.json]

{"type":"FeatureCollection","features":[{"type":"Feature","properties":{"adcode":430811,"name":"武陵源区","center":[110.54758,29.347827],"centroid":[110.500904,29.346309],"childrenNum":0,"level":"district","acroutes":[100000,430000,430800],"parent":{"adcode":430800}},"geometry":{"type":"MultiPolygon","coordinates":[[[[110.574352,29.410961],[110.571356,29.410854],[110.566492,29.408358],[110.561181,29.404857],[110.555452,29.401039],[110.549656,29.396192],[110.547106,29.393238],[110.543298,29.388629],[110.538942,29.38783],[110.535476,29.388699],[110.532498,29.390917],[110.530317,29.393434],[110.52744,29.397365],[110.525791,29.401918],[110.523737,29.406486],[110.523244,29.410975],[110.522153,29.418244],[110.520892,29.422775],[110.518702,29.425298],[110.5151,29.429952],[110.511839,29.4339],[110.508074,29.436157],[110.504631,29.436615],[110.504033,29.439451],[110.504433,29.448453],[110.503532,29.450801],[110.496847,29.450796],[110.493292,29.448837],[110.491529,29.444919],[110.492907,29.436309],[110.493385,29.430048],[110.491184,29.424174],[110.479177,29.419464],[110.474721,29.419459],[110.46981,29.421018],[110.466212,29.426882],[110.462171,29.431963],[110.457707,29.433132],[110.451931,29.429204],[110.447955,29.421366],[110.44308,29.415482],[110.442443,29.41423],[110.433756,29.412241],[110.420332,29.410311],[110.419734,29.410545],[110.418818,29.410316],[110.415018,29.408713],[110.412794,29.408026],[110.41109,29.407683],[110.409708,29.407797],[110.404995,29.406935],[110.400535,29.405446],[110.395294,29.404296],[110.390508,29.403432],[110.384802,29.402224],[110.381386,29.401242],[110.379095,29.400723],[110.374631,29.400202],[110.368661,29.399562],[110.365253,29.399041],[110.362753,29.398919],[110.357897,29.398566],[110.353172,29.398384],[110.348506,29.39809],[110.34424,29.397503],[110.342074,29.396638],[110.33997,29.39612],[110.33728,29.395998],[110.334726,29.395416],[110.332292,29.394437],[110.33013,29.392997],[110.328491,29.392189],[110.326259,29.391268],[110.323825,29.390859],[110.321989,29.390223],[110.319757,29.3889],[110.318651,29.38729],[110.317273,29.384819],[110.314979,29.381084],[110.312126,29.376905],[110.315382,29.372824],[110.318857,29.366839],[110.319447,29.36384],[110.319656,29.361507],[110.319676,29.358669],[110.31893,29.355662],[110.31475,29.353132],[110.308477,29.350252],[110.307731,29.347409],[110.309463,29.345419],[110.311567,29.344266],[110.313861,29.343448],[110.316531,29.343632],[110.322051,29.345339],[110.32796,29.346548],[110.331946,29.349412],[110.334213,29.3531],[110.334369,29.358105],[110.335688,29.36045],[110.337024,29.360794],[110.340463,29.360151],[110.347924,29.356864],[110.35481,29.353574],[110.357737,29.351998],[110.359837,29.351928],[110.372795,29.351065],[110.380916,29.345919],[110.390675,29.337003],[110.40692,29.323393],[110.40918,29.30499],[110.409789,29.292718],[110.411959,29.289895],[110.415732,29.288968],[110.420573,29.288987],[110.427025,29.289953],[110.43025,29.289965],[110.431333,29.288552],[110.433503,29.285253],[110.434062,29.281007],[110.436244,29.275347],[110.439493,29.271107],[110.442719,29.271116],[110.448623,29.271603],[110.452369,29.274916],[110.457183,29.278704],[110.463083,29.279659],[110.472768,29.275426],[110.487306,29.265999],[110.501587,29.257469],[110.502919,29.254682],[110.511567,29.241468],[110.512786,29.240274],[110.514805,29.236749],[110.516858,29.233837],[110.522343,29.231089],[110.533092,29.226377],[110.54546,29.220721],[110.549225,29.218366],[110.555673,29.216956],[110.561042,29.217436],[110.561022,29.222158],[110.557358,29.231267],[110.553406,29.235792],[110.540464,29.258017],[110.531264,29.274532],[110.529067,29.285861],[110.531765,29.28777],[110.533574,29.287508],[110.53631,29.286867],[110.539121,29.286629],[110.541473,29.286966],[110.544284,29.287586],[110.547412,29.288376],[110.549831,29.289057],[110.552245,29.289853],[110.553942,29.290136],[110.559438,29.290746],[110.562435,29.291027],[110.564772,29.291156],[110.565568,29.291467],[110.569896,29.294103],[110.571981,29.296602],[110.573778,29.296606],[110.574752,29.295834],[110.579593,29.300717],[110.587931,29.302871],[110.598012,29.304118],[110.603583,29.303524],[110.61019,29.304459],[110.615399,29.307832],[110.618175,29.311198],[110.620597,29.315172],[110.628244,29.319777],[110.639746,29.320736],[110.668313,29.330011],[110.677994,29.335647],[110.682742,29.339346],[110.687365,29.343922],[110.691767,29.350918],[110.694849,29.355914],[110.695913,29.359985],[110.694896,29.362435],[110.692753,29.365633],[110.688564,29.367557],[110.681888,29.367545],[110.676309,29.366446],[110.670879,29.3674],[110.667098,29.369647],[110.661504,29.374041],[110.656209,29.37705],[110.651962,29.378289],[110.646438,29.377877],[110.637778,29.377618],[110.615877,29.378712],[110.605458,29.381295],[110.598144,29.383382],[110.592838,29.386056],[110.58417,29.39131],[110.581324,29.395573],[110.581262,29.400728],[110.580517,29.40729],[110.578009,29.410851],[110.575276,29.410994],[110.574352,29.410961]]]]}}]}
