# Supplementary material for: The influence of extreme rainfall on crime: Spatiotemporal dynamics in Hunan Province, China
Source: PLoS One. 2026 Apr 22;21(4):e0345811. doi: 10.1371/journal.pone.0345811 (PMC13102242; doi:10.1371/journal.pone.0345811)
Supplement: S1 Data — S1 Raw Data. This is the original data1 required to replicate the manuscript’s results. S2 Raw Data. This is the original data1 required to replicate the manuscript’s results. (ZIP) [file pone.0345811.s001.zip › S1 Raw Data/S1_Hunan administrative boundary GeoJSON/430821.json]

{"type":"FeatureCollection","features":[{"type":"Feature","properties":{"adcode":430821,"name":"慈利县","center":[111.132702,29.423876],"centroid":[110.927452,29.393009],"childrenNum":0,"level":"district","acroutes":[100000,430000,430800],"parent":{"adcode":430800}},"geometry":{"type":"MultiPolygon","coordinates":[[[[111.297507,29.403312],[111.294423,29.403768],[111.292752,29.404782],[111.291722,29.407824],[111.292897,29.410523],[111.294843,29.412887],[111.297293,29.414572],[111.300002,29.4157],[111.307222,29.417385],[111.311251,29.419267],[111.311114,29.421238],[111.312114,29.423715],[111.312946,29.424589],[111.316136,29.426477],[111.318196,29.428568],[111.319509,29.432262],[111.321387,29.433839],[111.324989,29.434815],[111.326225,29.435575],[111.327431,29.437431],[111.329324,29.442277],[111.329553,29.444348],[111.326614,29.445964],[111.326156,29.449454],[111.325187,29.452539],[111.320295,29.45734],[111.318677,29.459835],[111.317616,29.464351],[111.318654,29.468328],[111.321127,29.473413],[111.322066,29.475832],[111.325149,29.479841],[111.327568,29.484007],[111.329431,29.48673],[111.330461,29.487547],[111.335925,29.490959],[111.337024,29.492061],[111.337528,29.493448],[111.336169,29.495778],[111.332651,29.497392],[111.330896,29.500292],[111.329843,29.503653],[111.329392,29.507104],[111.329621,29.508699],[111.328393,29.511206],[111.324172,29.515384],[111.322867,29.517814],[111.321211,29.519296],[111.320455,29.520834],[111.320623,29.522555],[111.320234,29.529378],[111.319242,29.533315],[111.317693,29.535132],[111.315777,29.535961],[111.311526,29.53498],[111.309092,29.534714],[111.305802,29.535005],[111.303009,29.536454],[111.301277,29.537695],[111.300712,29.539979],[111.301017,29.541068],[111.304108,29.544903],[111.304803,29.546402],[111.304711,29.547776],[111.303963,29.549143],[111.294683,29.556862],[111.293103,29.557185],[111.286891,29.555255],[111.285891,29.555932],[111.284861,29.557919],[111.283655,29.562949],[111.282571,29.565056],[111.280365,29.57013],[111.278664,29.573376],[111.276313,29.576722],[111.275138,29.579512],[111.273794,29.580872],[111.271161,29.580891],[111.267109,29.579797],[111.265262,29.580752],[111.263224,29.58382],[111.261957,29.585009],[111.258386,29.586388],[111.25602,29.58647],[111.254562,29.587021],[111.254547,29.588052],[111.256623,29.592903],[111.25734,29.596983],[111.255318,29.599766],[111.253524,29.60043],[111.250899,29.600563],[111.243275,29.600519],[111.239459,29.601442],[111.23275,29.602612],[111.22579,29.602922],[111.223958,29.602612],[111.221486,29.601258],[111.217967,29.599899],[111.213266,29.599203],[111.210275,29.600999],[111.207519,29.601423],[111.200559,29.599102],[111.195247,29.598804],[111.190851,29.598861],[111.179419,29.600955],[111.173459,29.600537],[111.168834,29.599102],[111.162461,29.596325],[111.158966,29.594617],[111.156806,29.594301],[111.15444,29.594731],[111.15225,29.595851],[111.151311,29.596812],[111.150609,29.599443],[111.150708,29.601334],[111.150212,29.602991],[111.148205,29.604743],[111.144564,29.606761],[111.142313,29.607646],[111.136383,29.609056],[111.132384,29.608835],[111.124409,29.607747],[111.121852,29.607766],[111.120326,29.608437],[111.11857,29.61065],[111.115594,29.612149],[111.110633,29.6138],[111.107993,29.61428],[111.10497,29.614464],[111.098056,29.615564],[111.093118,29.615829],[111.085456,29.617372],[111.08196,29.618346],[111.077,29.619301],[111.071215,29.619263],[111.06517,29.618416],[111.063209,29.618384],[111.058882,29.617505],[111.05618,29.617398],[111.054783,29.617834],[111.053318,29.619067],[111.051769,29.62386],[111.051616,29.627585],[111.051807,29.631031],[111.051158,29.633768],[111.049708,29.636955],[111.048487,29.638428],[111.046274,29.640103],[111.041756,29.64243],[111.039176,29.643018],[111.034559,29.643049],[111.032643,29.643302],[111.031041,29.644364],[111.030751,29.645389],[111.031567,29.647184],[111.032933,29.648183],[111.036459,29.649567],[111.038008,29.651084],[111.039222,29.653284],[111.039443,29.655181],[111.038978,29.658613],[111.037116,29.662425],[111.036024,29.664068],[111.034437,29.667361],[111.033094,29.668714],[111.032094,29.669042],[111.020463,29.669978],[111.01712,29.66951],[111.014106,29.668707],[111.009168,29.668101],[111.006001,29.668316],[110.998559,29.667178],[110.99685,29.667412],[110.995926,29.668044],[110.989493,29.673903],[110.986074,29.675912],[110.984158,29.676317],[110.978549,29.676209],[110.973016,29.677189],[110.96775,29.67772],[110.965071,29.677486],[110.96272,29.676424],[110.95979,29.674332],[110.955806,29.673631],[110.952875,29.673574],[110.95086,29.672828],[110.948975,29.671583],[110.94635,29.668929],[110.944434,29.668075],[110.942465,29.668025],[110.940161,29.669061],[110.936665,29.66987],[110.931285,29.671495],[110.929041,29.671273],[110.927927,29.671615],[110.927072,29.673625],[110.927377,29.676595],[110.925637,29.677751],[110.921188,29.679496],[110.904695,29.684488],[110.900628,29.684615],[110.896682,29.685664],[110.890378,29.686896],[110.886379,29.686567],[110.882815,29.685841],[110.875,29.684899],[110.87165,29.68543],[110.868971,29.686706],[110.866742,29.688097],[110.865636,29.689765],[110.86472,29.692002],[110.862758,29.693392],[110.859423,29.694441],[110.856867,29.696286],[110.85444,29.696242],[110.851219,29.695168],[110.848983,29.694093],[110.845625,29.691869],[110.843129,29.691136],[110.842152,29.691307],[110.82998,29.685885],[110.820562,29.683149],[110.814495,29.680583],[110.806321,29.682415],[110.800238,29.682782],[110.786867,29.681638],[110.782914,29.682934],[110.781342,29.683224],[110.779045,29.683066],[110.771863,29.681695],[110.766551,29.680501],[110.76675,29.679723],[110.766475,29.675527],[110.767895,29.665642],[110.764613,29.657652],[110.762987,29.654226],[110.760324,29.652191],[110.758149,29.648543],[110.756775,29.644428],[110.756187,29.640078],[110.756905,29.635937],[110.759164,29.628805],[110.758843,29.62491],[110.757179,29.619187],[110.755027,29.616683],[110.752631,29.614419],[110.747357,29.613787],[110.743923,29.613591],[110.736543,29.61275],[110.73075,29.61349],[110.721233,29.612206],[110.716494,29.611789],[110.712007,29.611599],[110.704863,29.610056],[110.697414,29.606451],[110.690263,29.603991],[110.6847,29.602429],[110.681548,29.603371],[110.677327,29.603403],[110.673099,29.603213],[110.671481,29.601157],[110.665323,29.594099],[110.663422,29.590443],[110.660461,29.587027],[110.647739,29.581625],[110.643755,29.57936],[110.640054,29.579164],[110.634482,29.576229],[110.631307,29.575337],[110.622844,29.57025],[110.613624,29.566068],[110.60568,29.560551],[110.602329,29.557976],[110.601932,29.553211],[110.610343,29.54701],[110.624599,29.54596],[110.629651,29.541954],[110.630933,29.534999],[110.630552,29.525473],[110.625126,29.516295],[110.618432,29.508376],[110.6177,29.505939],[110.616296,29.499982],[110.613312,29.492897],[110.61219,29.487863],[110.610541,29.482829],[110.604871,29.472102],[110.598735,29.465269],[110.595216,29.45796],[110.591446,29.450885],[110.588378,29.438527],[110.581388,29.425977],[110.574351,29.41096],[110.578014,29.410853],[110.580517,29.407291],[110.581265,29.400726],[110.581326,29.395574],[110.584166,29.391309],[110.592843,29.386055],[110.598147,29.38338],[110.605458,29.381295],[110.615876,29.378715],[110.637779,29.377618],[110.646434,29.377878],[110.651967,29.37829],[110.65621,29.377048],[110.661499,29.374043],[110.667101,29.369644],[110.670879,29.3674],[110.676305,29.366449],[110.681891,29.367546],[110.688569,29.367558],[110.692751,29.365631],[110.694896,29.362436],[110.695911,29.359983],[110.69485,29.355912],[110.687363,29.343923],[110.682738,29.339345],[110.677991,29.335648],[110.668314,29.33001],[110.639748,29.320738],[110.628247,29.319774],[110.6206,29.31517],[110.618173,29.311199],[110.615403,29.307831],[110.61019,29.304457],[110.603581,29.303524],[110.59801,29.304121],[110.587928,29.302871],[110.579594,29.300714],[110.574748,29.295836],[110.575427,29.295297],[110.577686,29.292144],[110.578449,29.288864],[110.579686,29.279931],[110.582693,29.275864],[110.585394,29.273897],[110.589141,29.27299],[110.5944,29.270502],[110.595941,29.269449],[110.597201,29.2645],[110.598124,29.262526],[110.600223,29.260737],[110.600368,29.259924],[110.607076,29.249929],[110.619493,29.239126],[110.625248,29.23462],[110.628102,29.231611],[110.630926,29.227688],[110.633994,29.221924],[110.636558,29.217766],[110.639931,29.215214],[110.646495,29.213779],[110.651188,29.211449],[110.667063,29.200985],[110.670436,29.197518],[110.671161,29.193613],[110.670314,29.189714],[110.667376,29.185148],[110.659934,29.179928],[110.653295,29.174707],[110.644541,29.168813],[110.639504,29.165186],[110.636573,29.162226],[110.634948,29.157881],[110.63333,29.155366],[110.636123,29.148454],[110.639199,29.143842],[110.643328,29.138524],[110.645381,29.134833],[110.644297,29.132094],[110.641359,29.128904],[110.635795,29.125505],[110.63262,29.122779],[110.628926,29.121667],[110.625721,29.118019],[110.622279,29.114836],[110.621897,29.106345],[110.623141,29.101515],[110.624149,29.098985],[110.631636,29.09111],[110.637848,29.084175],[110.643602,29.083666],[110.64909,29.082014],[110.653508,29.078994],[110.657424,29.076667],[110.664636,29.067652],[110.666704,29.065344],[110.671924,29.064149],[110.676633,29.062502],[110.683975,29.062445],[110.688729,29.064244],[110.697689,29.065827],[110.698727,29.068663],[110.700437,29.070151],[110.705611,29.071352],[110.708755,29.072668],[110.712495,29.074677],[110.714327,29.074785],[110.721325,29.073635],[110.723813,29.074436],[110.72656,29.076095],[110.729453,29.077411],[110.730506,29.078384],[110.730575,29.079299],[110.728224,29.083037],[110.728362,29.085332],[110.731514,29.088714],[110.7342,29.090601],[110.736688,29.091631],[110.746312,29.095051],[110.754165,29.097555],[110.757042,29.098642],[110.759797,29.099379],[110.76359,29.09971],[110.766071,29.101025],[110.769619,29.105087],[110.771176,29.106002],[110.774855,29.108798],[110.778121,29.10965],[110.779487,29.109351],[110.782418,29.106815],[110.785814,29.104794],[110.787112,29.104559],[110.790576,29.105004],[110.794171,29.10482],[110.796835,29.103142],[110.799689,29.100148],[110.801841,29.098591],[110.803535,29.097778],[110.805436,29.097479],[110.80948,29.097981],[110.812686,29.098826],[110.822004,29.103199],[110.827805,29.11352],[110.832033,29.114143],[110.838787,29.113959],[110.842526,29.112446],[110.845343,29.110228],[110.848578,29.106682],[110.849334,29.105227],[110.850975,29.104108],[110.853158,29.09922],[110.85257,29.094225],[110.853959,29.094402],[110.856004,29.09568],[110.859004,29.098413],[110.862873,29.102958],[110.864666,29.107616],[110.866605,29.108411],[110.868673,29.108067],[110.871779,29.104546],[110.873466,29.099316],[110.876313,29.097727],[110.879144,29.097841],[110.882769,29.098521],[110.886638,29.100676],[110.889218,29.104883],[110.8896,29.109879],[110.89076,29.110787],[110.893347,29.110902],[110.898773,29.109313],[110.899773,29.109345],[110.901956,29.110908],[110.902887,29.111181],[110.905527,29.110641],[110.913136,29.111309],[110.917525,29.113533],[110.919654,29.115986],[110.925378,29.11868],[110.927309,29.122055],[110.926606,29.123205],[110.926133,29.125289],[110.926843,29.127094],[110.929774,29.130842],[110.932536,29.131402],[110.93578,29.1294],[110.936978,29.12947],[110.938077,29.131624],[110.939588,29.131211],[110.941809,29.128231],[110.943625,29.127538],[110.944503,29.128441],[110.945762,29.130944],[110.945762,29.132609],[110.945053,29.133784],[110.941328,29.136351],[110.940924,29.137177],[110.941641,29.138086],[110.947182,29.138232],[110.949563,29.137546],[110.955195,29.135335],[110.958462,29.13388],[110.966468,29.127291],[110.969123,29.125473],[110.971833,29.123027],[110.97313,29.119951],[110.974718,29.11922],[110.981434,29.119316],[110.983815,29.118954],[110.984761,29.117613],[110.984158,29.116494],[110.98067,29.114772],[110.979396,29.113202],[110.980075,29.11209],[110.985349,29.110991],[110.98731,29.111366],[110.989783,29.112338],[110.991477,29.113463],[110.994034,29.114518],[110.99524,29.114594],[110.998208,29.11638],[111.001658,29.117943],[111.005749,29.118426],[111.006153,29.118725],[111.01048,29.118865],[111.014411,29.119456],[111.018532,29.119761],[111.022325,29.12046],[111.02405,29.122499],[111.024523,29.124806],[111.024302,29.128936],[111.024676,29.132901],[111.025813,29.137711],[111.030621,29.140233],[111.039512,29.139922],[111.043488,29.139267],[111.046701,29.14043],[111.050914,29.143613],[111.052341,29.145621],[111.055287,29.152145],[111.065056,29.164303],[111.068925,29.167073],[111.07184,29.169829],[111.07326,29.172884],[111.07442,29.174459],[111.075137,29.177743],[111.076275,29.179502],[111.08077,29.188399],[111.085967,29.19647],[111.09282,29.204122],[111.112175,29.214871],[111.121837,29.218578],[111.129385,29.223321],[111.139756,29.2293],[111.15389,29.237743],[111.165666,29.236175],[111.167322,29.234169],[111.168811,29.233712],[111.173565,29.231357],[111.175962,29.228748],[111.176908,29.227041],[111.1779,29.223416],[111.180472,29.221918],[111.19295,29.218102],[111.206413,29.21755],[111.214411,29.219067],[111.223203,29.22367],[111.231453,29.231732],[111.231918,29.233541],[111.232781,29.239863],[111.232483,29.241697],[111.230949,29.24317],[111.227294,29.244026],[111.22463,29.247669],[111.221905,29.253508],[111.22131,29.255831],[111.220158,29.257456],[111.220165,29.260711],[111.222127,29.26568],[111.229285,29.270096],[111.230797,29.271683],[111.23488,29.273516],[111.23662,29.275026],[111.239497,29.278281],[111.243931,29.282697],[111.246984,29.287386],[111.250334,29.293229],[111.251578,29.296972],[111.251998,29.302776],[111.251441,29.30426],[111.249426,29.307159],[111.24806,29.310527],[111.247281,29.313324],[111.246411,29.317846],[111.245564,29.321043],[111.244007,29.323662],[111.242076,29.325869],[111.240138,29.327512],[111.236101,29.329636],[111.235223,29.330942],[111.234742,29.332655],[111.235475,29.33502],[111.236368,29.33618],[111.23807,29.337068],[111.240748,29.340315],[111.242405,29.345838],[111.243015,29.348773],[111.244389,29.352178],[111.246488,29.354904],[111.249273,29.360046],[111.256081,29.374366],[111.259225,29.380635],[111.262675,29.383038],[111.269459,29.386568],[111.275145,29.388279],[111.282044,29.388558],[111.286196,29.389515],[111.290149,29.391423],[111.291798,29.392728],[111.293431,29.39314],[111.297705,29.394763],[111.299819,29.395954],[111.300681,29.39598],[111.30088,29.397057],[111.299582,29.399161],[111.297507,29.403312]]]]}}]}
