# Supplementary material for: The influence of extreme rainfall on crime: Spatiotemporal dynamics in Hunan Province, China
Source: PLoS One. 2026 Apr 22;21(4):e0345811. doi: 10.1371/journal.pone.0345811 (PMC13102242; doi:10.1371/journal.pone.0345811)
Supplement: S1 Data — S1 Raw Data. This is the original data1 required to replicate the manuscript’s results. S2 Raw Data. This is the original data1 required to replicate the manuscript’s results. (ZIP) [file pone.0345811.s001.zip › S1 Raw Data/S1_Hunan administrative boundary GeoJSON/430822.json]

{"type":"FeatureCollection","features":[{"type":"Feature","properties":{"adcode":430822,"name":"桑植县","center":[110.164039,29.399939],"centroid":[110.181928,29.562013],"childrenNum":0,"level":"district","acroutes":[100000,430000,430800],"parent":{"adcode":430800}},"geometry":{"type":"MultiPolygon","coordinates":[[[[110.112565,29.289701],[110.117183,29.291039],[110.120597,29.292875],[110.12353,29.295003],[110.123861,29.29615],[110.123391,29.298614],[110.120895,29.300968],[110.121333,29.302684],[110.120341,29.310495],[110.121717,29.315992],[110.125674,29.319638],[110.134101,29.325547],[110.141226,29.329856],[110.146218,29.333261],[110.152298,29.338033],[110.157578,29.342578],[110.164661,29.345273],[110.174912,29.348863],[110.18513,29.34924],[110.191381,29.347123],[110.197141,29.345695],[110.201024,29.342221],[110.20544,29.338053],[110.208267,29.331838],[110.211861,29.325607],[110.214987,29.323747],[110.217867,29.323264],[110.221547,29.324843],[110.22816,29.331445],[110.235829,29.338963],[110.23824,29.341924],[110.244309,29.347389],[110.248821,29.352407],[110.253856,29.356962],[110.258336,29.358993],[110.262251,29.357359],[110.267766,29.355946],[110.272512,29.358445],[110.275424,29.361411],[110.279936,29.364593],[110.286251,29.366387],[110.293078,29.365201],[110.295638,29.365095],[110.297931,29.365442],[110.299904,29.366307],[110.305611,29.369418],[110.308235,29.371891],[110.310592,29.374706],[110.314976,29.381084],[110.319755,29.3889],[110.321995,29.390226],[110.326262,29.391267],[110.330134,29.393],[110.332289,29.394438],[110.334731,29.395418],[110.337281,29.395996],[110.339969,29.396121],[110.344235,29.397503],[110.348513,29.398091],[110.357899,29.398563],[110.365249,29.399041],[110.368662,29.399563],[110.379094,29.400724],[110.384801,29.402222],[110.390508,29.403433],[110.395297,29.404297],[110.400534,29.405448],[110.404993,29.406935],[110.409708,29.407799],[110.411094,29.407684],[110.41502,29.408714],[110.418817,29.410317],[110.420332,29.410312],[110.433751,29.412241],[110.442444,29.414231],[110.443084,29.415482],[110.447959,29.421365],[110.451927,29.429202],[110.457708,29.433131],[110.462167,29.431965],[110.466209,29.426881],[110.469804,29.421018],[110.474721,29.419461],[110.47918,29.419466],[110.49118,29.424173],[110.493388,29.430046],[110.492908,29.43631],[110.491532,29.44492],[110.493292,29.448838],[110.496844,29.450796],[110.503532,29.450801],[110.504439,29.448451],[110.504034,29.43945],[110.504631,29.436617],[110.508076,29.43616],[110.511842,29.433899],[110.515106,29.429951],[110.5187,29.425299],[110.520887,29.422777],[110.522156,29.418245],[110.523244,29.410975],[110.523735,29.406488],[110.525794,29.401915],[110.527447,29.397362],[110.530316,29.393433],[110.532492,29.390915],[110.535479,29.388699],[110.538935,29.387829],[110.543298,29.388628],[110.549655,29.396191],[110.555447,29.401036],[110.566498,29.408357],[110.571362,29.410854],[110.574349,29.41096],[110.581389,29.425977],[110.588386,29.438526],[110.591447,29.450887],[110.595213,29.457963],[110.598733,29.46527],[110.604877,29.4721],[110.610541,29.48283],[110.612194,29.487861],[110.613314,29.492897],[110.61629,29.499986],[110.617698,29.505939],[110.618434,29.508379],[110.625133,29.516295],[110.630552,29.52547],[110.630936,29.534995],[110.629645,29.54195],[110.6246,29.54596],[110.610338,29.547008],[110.601933,29.55321],[110.602338,29.557977],[110.605677,29.56055],[110.613624,29.566069],[110.62285,29.570253],[110.631298,29.575335],[110.634477,29.576228],[110.640056,29.579167],[110.643757,29.579363],[110.647736,29.58162],[110.660461,29.587027],[110.663427,29.590443],[110.665325,29.594094],[110.67148,29.601161],[110.673101,29.603212],[110.677325,29.603408],[110.681549,29.603373],[110.684696,29.60243],[110.690264,29.603989],[110.697421,29.606447],[110.704856,29.610057],[110.712003,29.611602],[110.716494,29.611787],[110.72124,29.612204],[110.730755,29.613487],[110.736536,29.612745],[110.743918,29.613593],[110.747352,29.613788],[110.752632,29.61442],[110.755032,29.616686],[110.757187,29.619189],[110.75884,29.62491],[110.759171,29.628805],[110.75691,29.63594],[110.756184,29.640076],[110.756771,29.644427],[110.758147,29.648543],[110.760323,29.652192],[110.76299,29.654227],[110.764611,29.65765],[110.767896,29.665645],[110.766478,29.675523],[110.766755,29.679722],[110.765774,29.684367],[110.765656,29.688672],[110.766328,29.693772],[110.76588,29.698933],[110.764846,29.704554],[110.764995,29.70989],[110.764227,29.713392],[110.762851,29.715576],[110.761795,29.715921],[110.757518,29.714098],[110.751715,29.710556],[110.747704,29.707069],[110.74459,29.703232],[110.741027,29.697906],[110.737464,29.696368],[110.731864,29.690295],[110.729816,29.689669],[110.726062,29.687269],[110.723491,29.687098],[110.721454,29.687504],[110.715726,29.690375],[110.712376,29.69244],[110.705987,29.695942],[110.702509,29.698242],[110.699352,29.699675],[110.689933,29.702029],[110.678349,29.705531],[110.672557,29.706849],[110.670509,29.707936],[110.667747,29.70989],[110.664259,29.713216],[110.661635,29.717745],[110.660781,29.719638],[110.660131,29.724743],[110.661272,29.731504],[110.661411,29.733803],[110.66108,29.735807],[110.659043,29.739823],[110.657069,29.742057],[110.654765,29.74372],[110.652994,29.744641],[110.649954,29.745042],[110.644557,29.746128],[110.640205,29.746474],[110.636717,29.747741],[110.63468,29.749574],[110.63324,29.753074],[110.6318,29.757746],[110.625869,29.757035],[110.623757,29.755948],[110.619341,29.751993],[110.617176,29.749529],[110.614413,29.747115],[110.606946,29.744686],[110.60205,29.742012],[110.596525,29.738281],[110.591533,29.73459],[110.590733,29.733828],[110.584631,29.730913],[110.581709,29.729105],[110.577986,29.72639],[110.574541,29.723445],[110.569997,29.718216],[110.565986,29.714589],[110.562818,29.71256],[110.557783,29.710095],[110.551437,29.70718],[110.545367,29.705416],[110.5419,29.702245],[110.535831,29.699103],[110.53133,29.696172],[110.52526,29.693492],[110.520514,29.691944],[110.515511,29.690856],[110.511575,29.691132],[110.507116,29.692099],[110.504268,29.694659],[110.499575,29.697235],[110.493847,29.700977],[110.49149,29.701924],[110.487575,29.703117],[110.485239,29.704519],[110.481303,29.705712],[110.472929,29.708893],[110.471105,29.710055],[110.468983,29.712144],[110.467372,29.712901],[110.465207,29.713056],[110.461911,29.710401],[110.459479,29.704073],[110.454113,29.697505],[110.452396,29.696122],[110.449932,29.692269],[110.449367,29.690806],[110.449196,29.687564],[110.449196,29.681721],[110.4483,29.676625],[110.448257,29.671899],[110.448556,29.669654],[110.448108,29.666091],[110.447041,29.664647],[110.439895,29.662412],[110.437409,29.662046],[110.432503,29.662036],[110.429655,29.661364],[110.426177,29.661465],[110.421686,29.662061],[110.416161,29.661735],[110.414348,29.660277],[110.413814,29.657319],[110.413868,29.654653],[110.413238,29.653856],[110.411126,29.652748],[110.408524,29.651841],[110.407084,29.650307],[110.400908,29.647996],[110.396886,29.646021],[110.391062,29.643464],[110.38799,29.641835],[110.383777,29.63991],[110.377708,29.636551],[110.37342,29.633839],[110.371041,29.633458],[110.364758,29.634556],[110.360747,29.635839],[110.355819,29.638837],[110.35455,29.640176],[110.351926,29.644136],[110.351841,29.646116],[110.353334,29.650157],[110.353718,29.651831],[110.353089,29.653816],[110.352374,29.654723],[110.347137,29.659745],[110.344459,29.661921],[110.343233,29.663615],[110.342795,29.664903],[110.343222,29.667589],[110.339499,29.668125],[110.334465,29.667233],[110.328129,29.666812],[110.321249,29.665013],[110.315681,29.661144],[110.310123,29.660487],[110.305398,29.661435],[110.30223,29.66168],[110.299872,29.662382],[110.296992,29.664231],[110.294368,29.666767],[110.292822,29.669534],[110.292064,29.671829],[110.29183,29.675503],[110.291094,29.681471],[110.291702,29.689268],[110.289942,29.696393],[110.287606,29.699384],[110.284214,29.703076],[110.278219,29.709078],[110.274806,29.710932],[110.269312,29.713492],[110.264331,29.716963],[110.260395,29.719513],[110.255979,29.724131],[110.251541,29.728063],[110.245792,29.732231],[110.241856,29.734324],[110.231115,29.739222],[110.228501,29.74085],[110.22512,29.743399],[110.219883,29.746649],[110.214112,29.747841],[110.204683,29.751362],[110.199168,29.753009],[110.194442,29.753505],[110.188138,29.754476],[110.184448,29.75336],[110.174442,29.752528],[110.170517,29.752328],[110.166826,29.752583],[110.163413,29.753074],[110.160789,29.75378],[110.157408,29.75702],[110.155594,29.760245],[110.153248,29.763014],[110.149344,29.766258],[110.144917,29.77111],[110.141525,29.773658],[110.137855,29.775976],[110.13473,29.778755],[110.131061,29.781072],[110.127135,29.78317],[110.118751,29.78735],[110.113503,29.789678],[110.108234,29.789477],[110.100842,29.788606],[110.095306,29.78726],[110.088693,29.786149],[110.083956,29.785713],[110.079199,29.785733],[110.072852,29.783926],[110.064127,29.782815],[110.055391,29.779631],[110.048511,29.777363],[110.04322,29.776231],[110.030228,29.772366],[110.024148,29.769628],[110.017257,29.769412],[110.010655,29.770113],[110.005631,29.769437],[110.00194,29.770819],[109.997183,29.771285],[109.993236,29.772211],[109.990847,29.772216],[109.986879,29.770158],[109.982623,29.768561],[109.976009,29.768121],[109.972852,29.769728],[109.969705,29.771796],[109.960457,29.772507],[109.95571,29.772747],[109.950686,29.772762],[109.949726,29.772977],[109.947977,29.775265],[109.948713,29.775856],[109.947166,29.778875],[109.945684,29.778619],[109.944734,29.777383],[109.94018,29.774179],[109.93891,29.774875],[109.935529,29.775871],[109.932084,29.773388],[109.931444,29.772151],[109.929822,29.770919],[109.926398,29.770314],[109.918996,29.766899],[109.912382,29.764631],[109.907891,29.76419],[109.904499,29.767875],[109.902142,29.769953],[109.900051,29.770649],[109.896883,29.770434],[109.894238,29.76769],[109.891337,29.766564],[109.888425,29.765883],[109.885289,29.767049],[109.883177,29.767285],[109.880563,29.768912],[109.877939,29.770985],[109.872691,29.773538],[109.869801,29.774699],[109.863219,29.772672],[109.853758,29.772492],[109.847432,29.77138],[109.842184,29.770719],[109.836648,29.769833],[109.832179,29.770319],[109.826664,29.769893],[109.820872,29.769923],[109.812968,29.76767],[109.80324,29.766348],[109.798237,29.764766],[109.791901,29.763419],[109.785853,29.760235],[109.779507,29.757741],[109.775816,29.755232],[109.771848,29.751347],[109.769459,29.747225],[109.769277,29.744501],[109.767144,29.743374],[109.764339,29.742823],[109.755912,29.743274],[109.754877,29.742798],[109.754056,29.741481],[109.752392,29.739979],[109.75316,29.736924],[109.753533,29.734109],[109.755731,29.733122],[109.757011,29.733593],[109.757757,29.734895],[109.75892,29.734089],[109.757651,29.732596],[109.758653,29.731454],[109.768595,29.727843],[109.771251,29.72629],[109.772968,29.724217],[109.772691,29.722198],[109.769747,29.719658],[109.763795,29.715846],[109.761437,29.714634],[109.760211,29.713367],[109.759293,29.710957],[109.759645,29.708723],[109.761821,29.706899],[109.763603,29.706103],[109.765,29.704735],[109.766184,29.702901],[109.766344,29.698948],[109.766035,29.696994],[109.765256,29.69516],[109.762323,29.691307],[109.760104,29.689113],[109.755325,29.686397],[109.751069,29.684713],[109.747667,29.683606],[109.743666,29.681922],[109.740594,29.680128],[109.737053,29.678389],[109.725309,29.674821],[109.722162,29.674169],[109.719858,29.674044],[109.714952,29.673358],[109.714205,29.672922],[109.713597,29.670311],[109.714706,29.666787],[109.71844,29.658643],[109.718696,29.655485],[109.715784,29.6495],[109.710952,29.64368],[109.706941,29.640286],[109.70229,29.637444],[109.701234,29.636311],[109.702109,29.634275],[109.710856,29.629623],[109.714642,29.623496],[109.716349,29.620206],[109.71781,29.615012],[109.715549,29.613141],[109.719965,29.609701],[109.72357,29.608197],[109.72693,29.607866],[109.731378,29.608874],[109.734813,29.610744],[109.737277,29.611597],[109.742866,29.614756],[109.745736,29.615343],[109.750941,29.615428],[109.761672,29.615177],[109.764691,29.613999],[109.766952,29.612409],[109.768552,29.609972],[109.769555,29.606532],[109.769053,29.60435],[109.767048,29.601497],[109.765533,29.600323],[109.764861,29.598648],[109.764947,29.596131],[109.766376,29.593357],[109.767635,29.589249],[109.768552,29.587318],[109.772147,29.585217],[109.779357,29.582483],[109.782461,29.577783],[109.782376,29.576609],[109.779528,29.574763],[109.769213,29.567554],[109.760083,29.561644],[109.750429,29.553672],[109.749427,29.551404],[109.749171,29.549472],[109.746984,29.548634],[109.741778,29.549136],[109.73876,29.547625],[109.734738,29.542166],[109.734653,29.540992],[109.738578,29.537273],[109.740946,29.534282],[109.742472,29.530559],[109.744403,29.527131],[109.744851,29.523879],[109.749843,29.518302],[109.752189,29.510327],[109.752936,29.509072],[109.758568,29.504619],[109.765779,29.500006],[109.768701,29.494885],[109.769459,29.491777],[109.770557,29.490517],[109.772232,29.490015],[109.775581,29.489844],[109.777427,29.488835],[109.778771,29.486902],[109.779016,29.485185],[109.779347,29.47805],[109.780861,29.474691],[109.788403,29.463945],[109.796104,29.454573],[109.801886,29.448863],[109.803059,29.447095],[109.803219,29.444744],[109.802142,29.441223],[109.802718,29.439626],[109.805982,29.437104],[109.807582,29.435085],[109.808584,29.431227],[109.808584,29.428373],[109.808243,29.427112],[109.806483,29.425856],[109.802963,29.424982],[109.800787,29.422887],[109.795261,29.417105],[109.794344,29.412407],[109.794504,29.411648],[109.797608,29.409884],[109.803646,29.404674],[109.814856,29.392563],[109.818952,29.390458],[109.821214,29.388648],[109.824392,29.382854],[109.828915,29.373299],[109.836638,29.380039],[109.844275,29.386417],[109.851902,29.392568],[109.908414,29.44173],[109.912019,29.443825],[109.915134,29.445086],[109.919742,29.445256],[109.92562,29.444423],[109.929982,29.441826],[109.935881,29.434401],[109.937716,29.428283],[109.940308,29.422827],[109.945278,29.398413],[109.947988,29.3949],[109.949897,29.391794],[109.952414,29.38693],[109.95267,29.383487],[109.94515,29.369896],[109.945129,29.365764],[109.947198,29.362089],[109.954804,29.358163],[109.95714,29.355408],[109.958964,29.352648],[109.960777,29.347364],[109.960361,29.341266],[109.954985,29.336006],[109.952916,29.333819],[109.950228,29.332014],[109.942793,29.328765],[109.940606,29.327126],[109.937449,29.325949],[109.936148,29.32515],[109.936404,29.323178],[109.941108,29.320729],[109.951284,29.318059],[109.95666,29.313693],[109.959433,29.311948],[109.967593,29.30374],[109.97011,29.301773],[109.975497,29.299168],[109.986815,29.297266],[109.991775,29.297447],[109.998047,29.296607],[110.001545,29.295405],[110.010505,29.289006],[110.012233,29.288131],[110.014292,29.287865],[110.016361,29.288292],[110.026495,29.296798],[110.035434,29.304057],[110.049194,29.314574],[110.058431,29.320282],[110.06305,29.322545],[110.066538,29.323535],[110.068436,29.323772],[110.070602,29.323324],[110.073748,29.321921],[110.073791,29.320714],[110.080564,29.318828],[110.089098,29.314131],[110.097194,29.30885],[110.103327,29.302603],[110.112565,29.289701]]]]}}]}
