# Supplementary material for: The influence of extreme rainfall on crime: Spatiotemporal dynamics in Hunan Province, China
Source: PLoS One. 2026 Apr 22;21(4):e0345811. doi: 10.1371/journal.pone.0345811 (PMC13102242; doi:10.1371/journal.pone.0345811)
Supplement: S1 Data — S1 Raw Data. This is the original data1 required to replicate the manuscript’s results. S2 Raw Data. This is the original data1 required to replicate the manuscript’s results. (ZIP) [file pone.0345811.s001.zip › S1 Raw Data/S1_Hunan administrative boundary GeoJSON/430900.json]

{"type":"FeatureCollection","features":[{"type":"Feature","properties":{"adcode":430902,"name":"资阳区","center":[112.33084,28.592771],"centroid":[112.360152,28.680037],"childrenNum":0,"level":"district","parent":{"adcode":430900},"subFeatureIndex":0,"acroutes":[100000,430000,430900]},"geometry":{"type":"MultiPolygon","coordinates":[[[[112.621571,28.77936],[112.620145,28.791411],[112.618451,28.793254],[112.615087,28.791303],[112.613259,28.791659],[112.610184,28.797823],[112.605861,28.801355],[112.594363,28.80408],[112.589595,28.806264],[112.583044,28.811483],[112.571857,28.82175],[112.56622,28.824166],[112.563991,28.823624],[112.558822,28.820279],[112.554031,28.819381],[112.551624,28.814875],[112.552159,28.813078],[112.552048,28.805134],[112.549931,28.800116],[112.547591,28.797095],[112.546187,28.792945],[112.542956,28.787415],[112.540416,28.784224],[112.541953,28.783728],[112.533865,28.776959],[112.530723,28.775472],[112.527313,28.775518],[112.521475,28.777997],[112.512205,28.781002],[112.508194,28.783852],[112.503493,28.784069],[112.501487,28.782551],[112.49576,28.781389],[112.490992,28.779298],[112.480229,28.767989],[112.479516,28.766564],[112.473901,28.762102],[112.470023,28.762194],[112.466837,28.764023],[112.461734,28.765216],[112.455183,28.768237],[112.450659,28.768671],[112.43798,28.7685],[112.434638,28.765448],[112.431407,28.76503],[112.428131,28.767633],[112.422471,28.767741],[112.419329,28.769089],[112.41719,28.772311],[112.414226,28.774294],[112.404912,28.775766],[112.403553,28.775224],[112.403865,28.772699],[112.406851,28.764379],[112.406472,28.763062],[112.400099,28.76283],[112.397313,28.761807],[112.396199,28.759948],[112.397469,28.757267],[112.395976,28.753921],[112.393102,28.752201],[112.392389,28.750016],[112.394439,28.747087],[112.392233,28.741106],[112.386929,28.735511],[112.379866,28.729777],[112.363911,28.723004],[112.361348,28.721361],[112.357159,28.717223],[112.350719,28.713286],[112.343923,28.710759],[112.33677,28.70924],[112.323155,28.705101],[112.319389,28.706775],[112.315846,28.710464],[112.312994,28.711875],[112.306108,28.71158],[112.299802,28.703086],[112.288371,28.710371],[112.285853,28.713642],[112.280973,28.71806],[112.278299,28.719594],[112.2744,28.723438],[112.264907,28.719176],[112.256239,28.71761],[112.245431,28.714309],[112.239437,28.715239],[112.235694,28.713255],[112.231037,28.711844],[112.232463,28.70879],[112.230858,28.705225],[112.22687,28.702357],[112.225377,28.700419],[112.219494,28.697582],[112.216508,28.693598],[112.213722,28.692094],[112.209578,28.691784],[112.207127,28.689691],[112.206013,28.686125],[112.201979,28.680993],[112.199729,28.674092],[112.198258,28.672759],[112.193645,28.672619],[112.189991,28.669549],[112.182727,28.668355],[112.179206,28.669983],[112.172142,28.675209],[112.167864,28.679147],[112.165658,28.679473],[112.161491,28.675705],[112.161067,28.672557],[112.158795,28.667424],[112.157123,28.666959],[112.154494,28.669347],[112.150995,28.66364],[112.142951,28.66226],[112.141882,28.660818],[112.143597,28.658817],[112.149458,28.656398],[112.148076,28.652831],[112.14538,28.651264],[112.139787,28.649341],[112.136979,28.649077],[112.121493,28.650442],[112.116991,28.651373],[112.107365,28.652319],[112.104201,28.650799],[112.101148,28.645541],[112.097427,28.642175],[112.09326,28.642718],[112.093237,28.637956],[112.094485,28.633426],[112.096714,28.63127],[112.099967,28.632108],[112.103109,28.631363],[112.105382,28.62826],[112.108234,28.62688],[112.110596,28.624165],[112.112067,28.619433],[112.111354,28.6183],[112.105137,28.61422],[112.104134,28.612963],[112.099856,28.604243],[112.0999,28.599014],[112.104156,28.591379],[112.105293,28.583588],[112.106184,28.58171],[112.11298,28.578637],[112.116278,28.575999],[112.118796,28.575905],[112.122027,28.578932],[112.127063,28.579227],[112.12976,28.584255],[112.131743,28.585761],[112.135731,28.58469],[112.138584,28.582455],[112.140745,28.579165],[112.147876,28.57842],[112.152444,28.576852],[112.161357,28.579367],[112.168176,28.577675],[112.172031,28.577939],[112.174125,28.575874],[112.178025,28.57769],[112.183685,28.588492],[112.188944,28.595553],[112.193601,28.598859],[112.199929,28.600488],[112.204141,28.599309],[112.210269,28.595274],[112.222747,28.584069],[112.226335,28.581167],[112.231616,28.580965],[112.237231,28.577846],[112.240908,28.578249],[112.258534,28.588182],[112.2746,28.603064],[112.283068,28.608991],[112.291803,28.615632],[112.296438,28.617571],[112.301295,28.618331],[112.305507,28.617742],[112.308359,28.61633],[112.310788,28.612218],[112.314576,28.591581],[112.316515,28.588135],[112.318698,28.58677],[112.324336,28.585093],[112.329951,28.585109],[112.351054,28.588508],[112.355599,28.590603],[112.367365,28.597167],[112.384255,28.607983],[112.401369,28.616795],[112.405558,28.620581],[112.409502,28.62553],[112.414627,28.635102],[112.41621,28.639926],[112.418482,28.64278],[112.424009,28.647387],[112.428443,28.649992],[112.43339,28.650396],[112.446136,28.648658],[112.449723,28.647449],[112.459038,28.645603],[112.467572,28.644657],[112.481767,28.645649],[112.492084,28.646053],[112.499482,28.645743],[112.501665,28.646192],[112.508707,28.65235],[112.510601,28.6548],[112.518266,28.661655],[112.521119,28.665486],[112.525308,28.678372],[112.525664,28.682652],[112.525085,28.693474],[112.526422,28.702527],[112.529029,28.705969],[112.534555,28.709581],[112.548237,28.712356],[112.552449,28.714851],[112.555836,28.719656],[112.555658,28.721284],[112.552003,28.727638],[112.552248,28.729607],[112.558086,28.731404],[112.56281,28.729979],[112.569094,28.731637],[112.573907,28.735449],[112.580592,28.739695],[112.583467,28.74078],[112.586185,28.740362],[112.589706,28.742175],[112.599132,28.744174],[112.602118,28.741617],[112.604992,28.742593],[112.603789,28.746901],[112.603678,28.75045],[112.606107,28.758011],[112.608157,28.760521],[112.613973,28.766021],[112.617493,28.770034],[112.618541,28.772807],[112.61912,28.778554],[112.621571,28.77936]]]]}},{"type":"Feature","properties":{"adcode":430903,"name":"赫山区","center":[112.360946,28.568327],"centroid":[112.436827,28.473368],"childrenNum":0,"level":"district","parent":{"adcode":430900},"subFeatureIndex":1,"acroutes":[100000,430000,430900]},"geometry":{"type":"MultiPolygon","coordinates":[[[[112.316849,28.284064],[112.317919,28.284873],[112.324046,28.283955],[112.329862,28.284764],[112.332937,28.28439],[112.340001,28.279752],[112.341115,28.278336],[112.346775,28.274803],[112.350251,28.27446],[112.356803,28.277293],[112.358697,28.280453],[112.358652,28.283488],[112.352859,28.282009],[112.349137,28.281838],[112.349026,28.285013],[112.345282,28.289495],[112.347087,28.2913],[112.352792,28.291238],[112.362908,28.287488],[112.366028,28.286772],[112.370329,28.284406],[112.375365,28.287083],[112.377994,28.29004],[112.378841,28.294055],[112.379955,28.295393],[112.381893,28.294429],[112.383097,28.290476],[112.387665,28.289371],[112.393748,28.290273],[112.396155,28.293759],[112.401525,28.29446],[112.404801,28.298693],[112.406316,28.297961],[112.408477,28.294366],[112.411575,28.296172],[112.412845,28.29835],[112.422293,28.304606],[112.422672,28.305586],[112.420443,28.309632],[112.420087,28.312557],[112.422872,28.312806],[112.42568,28.309725],[112.429312,28.311126],[112.432966,28.317925],[112.434393,28.318781],[112.435663,28.315871],[112.435373,28.311966],[112.438337,28.310628],[112.441857,28.313149],[112.443752,28.317147],[112.449255,28.317879],[112.453133,28.317225],[112.456564,28.314704],[112.459082,28.314051],[112.461333,28.314922],[112.466012,28.312884],[112.468441,28.314098],[112.471583,28.317598],[112.473789,28.317272],[112.477466,28.313071],[112.480608,28.312355],[112.485243,28.309414],[112.486914,28.309243],[112.49302,28.312542],[112.497276,28.313024],[112.500975,28.311888],[112.503092,28.313506],[112.503181,28.318034],[112.499303,28.325347],[112.499615,28.327182],[112.502334,28.326451],[112.505298,28.320726],[112.508061,28.321021],[112.51615,28.324273],[112.522433,28.324958],[112.525976,28.325953],[112.532305,28.330776],[112.536984,28.332519],[112.539681,28.331087],[112.53997,28.329392],[112.535781,28.325456],[112.537474,28.323713],[112.543981,28.322671],[112.54719,28.320664],[112.553919,28.318952],[112.556437,28.320321],[112.560493,28.325393],[112.562877,28.32684],[112.566064,28.327105],[112.571412,28.324973],[112.572526,28.326451],[112.56925,28.330652],[112.564437,28.333125],[112.564237,28.337248],[112.562521,28.342754],[112.564058,28.345943],[112.570832,28.348961],[112.573395,28.351185],[112.575178,28.354591],[112.575579,28.361201],[112.575445,28.369055],[112.580347,28.372896],[112.579835,28.379614],[112.578453,28.382351],[112.579612,28.384403],[112.58242,28.393017],[112.582397,28.398863],[112.584269,28.402424],[112.590575,28.403932],[112.594363,28.4076],[112.594787,28.414611],[112.599154,28.418715],[112.603745,28.420347],[112.612123,28.424544],[112.612858,28.42672],[112.624111,28.445525],[112.625694,28.455005],[112.627298,28.468258],[112.635765,28.467854],[112.639843,28.46933],[112.643899,28.473292],[112.650963,28.481402],[112.654416,28.484509],[112.651119,28.488517],[112.652166,28.493581],[112.651765,28.495662],[112.657224,28.498598],[112.660945,28.503444],[112.663218,28.501083],[112.672577,28.51753],[112.678014,28.521179],[112.6808,28.524689],[112.68539,28.525419],[112.687462,28.534052],[112.685702,28.538804],[112.685925,28.541024],[112.688265,28.5443],[112.6929,28.547374],[112.698002,28.549128],[112.701746,28.552404],[112.709389,28.552171],[112.713979,28.555773],[112.720241,28.55495],[112.726547,28.557201],[112.731316,28.562293],[112.732118,28.564388],[112.735393,28.565925],[112.736107,28.568238],[112.733901,28.571094],[112.731806,28.575362],[112.726213,28.581695],[112.724764,28.581757],[112.717857,28.578668],[112.715673,28.580655],[112.713199,28.587158],[112.71389,28.588663],[112.719617,28.589687],[112.719728,28.594498],[112.7175,28.596189],[112.711328,28.595631],[112.705356,28.599557],[112.700364,28.599805],[112.697601,28.599014],[112.694259,28.596857],[112.689334,28.595926],[112.684009,28.596376],[112.682382,28.595351],[112.681669,28.592589],[112.676878,28.582657],[112.67514,28.581213],[112.668366,28.584255],[112.662884,28.582967],[112.658695,28.580515],[112.648823,28.564264],[112.645325,28.564016],[112.642049,28.561268],[112.635454,28.559033],[112.635476,28.55613],[112.632824,28.55006],[112.629348,28.547188],[112.621593,28.5443],[112.609739,28.540806],[112.601583,28.539906],[112.594831,28.540837],[112.591912,28.542933],[112.589216,28.551271],[112.585873,28.555059],[112.582531,28.556875],[112.568025,28.560709],[112.562476,28.563581],[112.561986,28.565382],[112.563746,28.570939],[112.569785,28.579925],[112.574398,28.585109],[112.578787,28.588399],[112.583133,28.590867],[112.583266,28.593319],[112.585918,28.594979],[112.590152,28.601698],[112.585049,28.605236],[112.588236,28.609069],[112.588547,28.61062],[112.585517,28.613723],[112.585004,28.620922],[112.588726,28.627407],[112.587567,28.629548],[112.580526,28.629734],[112.576737,28.624258],[112.574063,28.623808],[112.570699,28.625902],[112.564816,28.628198],[112.563679,28.629362],[112.561964,28.635086],[112.556549,28.64036],[112.554989,28.643571],[112.552582,28.644098],[112.549463,28.641508],[112.544115,28.639429],[112.533775,28.640422],[112.53226,28.641663],[112.528205,28.64278],[112.526756,28.646766],[112.52123,28.649124],[112.518445,28.652086],[112.514902,28.65235],[112.510601,28.6548],[112.508707,28.65235],[112.501665,28.646192],[112.499482,28.645743],[112.492084,28.646053],[112.481767,28.645649],[112.467572,28.644657],[112.459038,28.645603],[112.449723,28.647449],[112.446136,28.648658],[112.43339,28.650396],[112.428443,28.649992],[112.424009,28.647387],[112.418482,28.64278],[112.41621,28.639926],[112.414627,28.635102],[112.409502,28.62553],[112.405558,28.620581],[112.401369,28.616795],[112.384255,28.607983],[112.367365,28.597167],[112.355599,28.590603],[112.351054,28.588508],[112.329951,28.585109],[112.324336,28.585093],[112.318698,28.58677],[112.316515,28.588135],[112.314576,28.591581],[112.310788,28.612218],[112.308359,28.61633],[112.305507,28.617742],[112.301295,28.618331],[112.296438,28.617571],[112.291803,28.615632],[112.283068,28.608991],[112.2746,28.603064],[112.258534,28.588182],[112.259782,28.581213],[112.260361,28.57367],[112.257219,28.570814],[112.257375,28.56622],[112.256172,28.56296],[112.256484,28.55776],[112.252495,28.555229],[112.253854,28.547715],[112.251091,28.544005],[112.250869,28.542111],[112.252807,28.537406],[112.25225,28.535667],[112.24942,28.53385],[112.245833,28.534099],[112.242824,28.532593],[112.240551,28.529021],[112.238256,28.526894],[112.237365,28.524456],[112.237164,28.517282],[112.235449,28.51197],[112.23507,28.507528],[112.232262,28.502791],[112.231393,28.498054],[112.229945,28.495367],[112.223282,28.487383],[112.220697,28.480765],[112.220363,28.478031],[112.218112,28.475265],[112.219182,28.472733],[112.222034,28.473137],[112.222591,28.470636],[112.220318,28.466145],[112.218112,28.45979],[112.218781,28.455098],[112.218313,28.450436],[112.216107,28.445448],[112.213923,28.443567],[112.208397,28.440677],[112.202314,28.438377],[112.19808,28.434849],[112.196587,28.430124],[112.196743,28.42787],[112.200709,28.424233],[112.201244,28.421078],[112.203517,28.416477],[112.213366,28.41228],[112.211873,28.40872],[112.205567,28.402532],[112.20316,28.396656],[112.203762,28.391929],[112.206726,28.390685],[112.211138,28.390592],[112.215305,28.387886],[112.217667,28.387669],[112.218981,28.389161],[112.219226,28.392722],[112.222146,28.395707],[112.225622,28.396858],[112.227026,28.39507],[112.226981,28.391323],[112.230078,28.388229],[112.232552,28.383921],[112.235003,28.381962],[112.238078,28.382475],[112.240329,28.385072],[112.242445,28.391074],[112.246635,28.391214],[112.251916,28.388151],[112.25479,28.382429],[112.257687,28.380096],[112.263949,28.376411],[112.264974,28.374934],[112.264795,28.370968],[112.268116,28.369382],[112.274845,28.368775],[112.277965,28.370222],[112.279502,28.369584],[112.282689,28.365541],[112.280438,28.361932],[112.273798,28.358589],[112.273709,28.356411],[112.276583,28.352632],[112.282644,28.350921],[112.285563,28.348619],[112.287948,28.344497],[112.29597,28.342101],[112.306309,28.337388],[112.307445,28.336423],[112.307891,28.32768],[112.30954,28.323697],[112.307512,28.32029],[112.307512,28.317707],[112.314732,28.306582],[112.317451,28.301136],[112.31725,28.2993],[112.314999,28.296156],[112.315713,28.292312],[112.315579,28.286803],[112.316849,28.284064]]]]}},{"type":"Feature","properties":{"adcode":430921,"name":"南县","center":[112.410399,29.372181],"centroid":[112.437841,29.236152],"childrenNum":0,"level":"district","parent":{"adcode":430900},"subFeatureIndex":2,"acroutes":[100000,430000,430900]},"geometry":{"type":"MultiPolygon","coordinates":[[[[112.798499,29.159801],[112.801218,29.164786],[112.806477,29.171299],[112.813474,29.17866],[112.81305,29.182888],[112.810376,29.185511],[112.799056,29.190464],[112.793842,29.190942],[112.78787,29.185758],[112.783369,29.182811],[112.783013,29.183922],[112.775592,29.176592],[112.770824,29.174262],[112.766434,29.173243],[112.757276,29.170095],[112.748585,29.168351],[112.741945,29.168289],[112.739939,29.17065],[112.736329,29.170635],[112.733277,29.171839],[112.73263,29.174231],[112.727594,29.176947],[112.724586,29.177641],[112.723049,29.181159],[112.715829,29.187332],[112.711239,29.185357],[112.706047,29.186313],[112.696888,29.191035],[112.693189,29.192562],[112.686705,29.193179],[112.682404,29.192238],[112.678415,29.195926],[112.677368,29.20219],[112.677569,29.205399],[112.680844,29.212017],[112.679886,29.216212],[112.676811,29.220269],[112.676388,29.224696],[112.678415,29.227596],[112.681669,29.230418],[112.682493,29.2323],[112.682716,29.236881],[112.678549,29.237914],[112.679106,29.244777],[112.688554,29.250112],[112.693679,29.253998],[112.694682,29.257314],[112.693724,29.259457],[112.691273,29.261384],[112.688421,29.261168],[112.686749,29.262679],[112.685435,29.265886],[112.682805,29.269587],[112.682137,29.272238],[112.683295,29.274967],[112.686014,29.276833],[112.690515,29.278482],[112.694704,29.281242],[112.699874,29.287377],[112.696264,29.288703],[112.689245,29.295732],[112.687552,29.295747],[112.683607,29.293789],[112.680755,29.294961],[112.677702,29.2996],[112.674672,29.305611],[112.673647,29.306258],[112.667764,29.300725],[112.664778,29.300402],[112.660834,29.305411],[112.652567,29.321438],[112.644679,29.329867],[112.641381,29.332194],[112.634428,29.335984],[112.632245,29.336492],[112.62224,29.336261],[112.617092,29.335214],[112.611789,29.333272],[112.601583,29.326739],[112.594007,29.321269],[112.590419,29.317848],[112.579411,29.303669],[112.574487,29.301789],[112.570632,29.301912],[112.560226,29.304609],[112.553942,29.304178],[112.55022,29.301296],[112.547346,29.301789],[112.532416,29.308925],[112.527269,29.310589],[112.519826,29.31173],[112.504741,29.311498],[112.499593,29.313856],[112.497008,29.317031],[112.491861,29.329004],[112.49097,29.337602],[112.488719,29.340652],[112.485755,29.342917],[112.47682,29.347816],[112.464252,29.353485],[112.457099,29.355858],[112.446804,29.359971],[112.439941,29.360633],[112.423095,29.371723],[112.415496,29.378284],[112.408878,29.382289],[112.406093,29.385538],[112.398829,29.390836],[112.392032,29.396456],[112.388512,29.400306],[112.386618,29.406018],[112.387197,29.412639],[112.388846,29.420998],[112.386172,29.426863],[112.382562,29.430065],[112.371688,29.437331],[112.368947,29.438162],[112.366785,29.442533],[112.366741,29.449244],[112.366184,29.458416],[112.362931,29.458431],[112.357538,29.456354],[112.347109,29.450783],[112.343633,29.447797],[112.342007,29.444411],[112.338441,29.444519],[112.335233,29.445781],[112.32828,29.450059],[112.327255,29.452799],[112.325851,29.466464],[112.324202,29.474327],[112.324425,29.48042],[112.326364,29.488081],[112.327723,29.49582],[112.330887,29.505326],[112.331132,29.510587],[112.320058,29.515985],[112.317473,29.518646],[112.315735,29.524275],[112.308738,29.520953],[112.298398,29.516923],[112.293942,29.517631],[112.290755,29.516939],[112.288973,29.512401],[112.286232,29.507833],[112.285875,29.502219],[112.283402,29.495204],[112.288037,29.48662],[112.291714,29.478266],[112.293229,29.46571],[112.293073,29.459847],[112.293563,29.456354],[112.295145,29.453491],[112.298777,29.450644],[112.300293,29.448182],[112.294477,29.428526],[112.293362,29.415548],[112.295546,29.408281],[112.294276,29.406126],[112.289285,29.405772],[112.284204,29.403493],[112.282421,29.397149],[112.281151,29.395132],[112.271926,29.388079],[112.268361,29.384537],[112.261698,29.375605],[112.25967,29.366502],[112.254478,29.355303],[112.252629,29.35196],[112.24971,29.334844],[112.249376,29.328526],[112.251203,29.318926],[112.253788,29.313024],[112.256907,29.307692],[112.263681,29.298691],[112.259804,29.293327],[112.258222,29.292294],[112.252718,29.291893],[112.245275,29.292972],[112.23712,29.296163],[112.234223,29.29866],[112.226624,29.294051],[112.224463,29.294113],[112.215884,29.296934],[112.213433,29.296101],[112.216396,29.290167],[112.222212,29.287315],[112.223148,29.286005],[112.223483,29.280502],[112.222881,29.272855],[112.223483,29.266642],[112.225644,29.25867],[112.228741,29.251732],[112.228474,29.242032],[112.226513,29.228444],[112.228496,29.216058],[112.233376,29.214917],[112.236407,29.213143],[112.229544,29.204781],[112.223906,29.199058],[112.216218,29.194352],[112.208129,29.187069],[112.201623,29.179246],[112.197723,29.172456],[112.196007,29.168382],[112.195785,29.160032],[112.199149,29.15037],[112.201043,29.146017],[112.197679,29.145817],[112.194604,29.146866],[112.189991,29.145245],[112.188543,29.143347],[112.189434,29.141479],[112.18774,29.134501],[112.190771,29.132494],[112.192598,29.132386],[112.207394,29.127338],[112.208196,29.126334],[112.207884,29.122212],[112.208664,29.120019],[112.211204,29.117271],[112.216196,29.115094],[112.222859,29.118645],[112.227427,29.117024],[112.231014,29.114306],[112.235738,29.114399],[112.238011,29.109798],[112.240707,29.106076],[112.244161,29.10413],[112.245275,29.100687],[112.242646,29.096363],[112.243894,29.093135],[112.243716,29.090447],[112.241777,29.080902],[112.241153,29.074291],[112.241465,29.067911],[112.243849,29.062041],[112.25401,29.049759],[112.254256,29.048167],[112.266868,29.046097],[112.274021,29.045247],[112.278366,29.045355],[112.279592,29.047333],[112.286232,29.055212],[112.289909,29.057901],[112.293028,29.058828],[112.303613,29.059507],[112.311256,29.058889],[112.318565,29.057236],[112.324113,29.05288],[112.327968,29.049017],[112.33218,29.048615],[112.366897,29.077087],[112.384278,29.092131],[112.38664,29.094401],[112.394194,29.10847],[112.394951,29.115109],[112.394862,29.121239],[112.397469,29.127955],[112.401235,29.131568],[112.40284,29.134254],[112.40226,29.135752],[112.398561,29.139333],[112.400233,29.142343],[112.40645,29.149398],[112.405937,29.156961],[112.404778,29.160403],[112.390495,29.169292],[112.390339,29.170465],[112.399074,29.17869],[112.402082,29.1792],[112.420198,29.16744],[112.423385,29.167271],[112.426059,29.168783],[112.441011,29.184415],[112.44208,29.185958],[112.447963,29.185465],[112.4616,29.182301],[112.468464,29.181005],[112.477199,29.178721],[112.482168,29.178212],[112.488563,29.175759],[112.504206,29.171669],[112.506701,29.17062],[112.52455,29.168289],[112.537474,29.165357],[112.539903,29.161221],[112.543469,29.156884],[112.548705,29.158674],[112.565328,29.166021],[112.56925,29.165187],[112.577005,29.157192],[112.570922,29.118275],[112.569562,29.116561],[112.568582,29.110122],[112.567557,29.107867],[112.561897,29.10847],[112.556237,29.102169],[112.557262,29.096919],[112.560003,29.092162],[112.563523,29.087621],[112.569629,29.083914],[112.574398,29.086926],[112.579434,29.089027],[112.591244,29.091034],[112.593695,29.085567],[112.617092,29.089227],[112.617337,29.082431],[112.64245,29.082787],[112.650851,29.084316],[112.653793,29.083899],[112.66128,29.077195],[112.670104,29.08637],[112.68568,29.096764],[112.695685,29.101984],[112.704175,29.104516],[112.70618,29.105783],[112.707205,29.108809],[112.711395,29.11023],[112.717121,29.114276],[112.725255,29.123092],[112.72989,29.132803],[112.732318,29.140012],[112.736107,29.145137],[112.74736,29.146496],[112.751036,29.148348],[112.761955,29.149552],[112.764206,29.150308],[112.771425,29.155263],[112.78074,29.155001],[112.786444,29.15676],[112.791146,29.155201],[112.798499,29.159801]]]]}},{"type":"Feature","properties":{"adcode":430922,"name":"桃江县","center":[112.139732,28.520993],"centroid":[111.98392,28.458267],"childrenNum":0,"level":"district","parent":{"adcode":430900},"subFeatureIndex":3,"acroutes":[100000,430000,430900]},"geometry":{"type":"MultiPolygon","coordinates":[[[[112.316849,28.284064],[112.315579,28.286803],[112.315713,28.292312],[112.314999,28.296156],[112.31725,28.2993],[112.317451,28.301136],[112.314732,28.306582],[112.307512,28.317707],[112.307512,28.32029],[112.30954,28.323697],[112.307891,28.32768],[112.307445,28.336423],[112.306309,28.337388],[112.29597,28.342101],[112.287948,28.344497],[112.285563,28.348619],[112.282644,28.350921],[112.276583,28.352632],[112.273709,28.356411],[112.273798,28.358589],[112.280438,28.361932],[112.282689,28.365541],[112.279502,28.369584],[112.277965,28.370222],[112.274845,28.368775],[112.268116,28.369382],[112.264795,28.370968],[112.264974,28.374934],[112.263949,28.376411],[112.257687,28.380096],[112.25479,28.382429],[112.251916,28.388151],[112.246635,28.391214],[112.242445,28.391074],[112.240329,28.385072],[112.238078,28.382475],[112.235003,28.381962],[112.232552,28.383921],[112.230078,28.388229],[112.226981,28.391323],[112.227026,28.39507],[112.225622,28.396858],[112.222146,28.395707],[112.219226,28.392722],[112.218981,28.389161],[112.217667,28.387669],[112.215305,28.387886],[112.211138,28.390592],[112.206726,28.390685],[112.203762,28.391929],[112.20316,28.396656],[112.205567,28.402532],[112.211873,28.40872],[112.213366,28.41228],[112.203517,28.416477],[112.201244,28.421078],[112.200709,28.424233],[112.196743,28.42787],[112.196587,28.430124],[112.19808,28.434849],[112.202314,28.438377],[112.208397,28.440677],[112.213923,28.443567],[112.216107,28.445448],[112.218313,28.450436],[112.218781,28.455098],[112.218112,28.45979],[112.220318,28.466145],[112.222591,28.470636],[112.222034,28.473137],[112.219182,28.472733],[112.218112,28.475265],[112.220363,28.478031],[112.220697,28.480765],[112.223282,28.487383],[112.229945,28.495367],[112.231393,28.498054],[112.232262,28.502791],[112.23507,28.507528],[112.235449,28.51197],[112.237164,28.517282],[112.237365,28.524456],[112.238256,28.526894],[112.240551,28.529021],[112.242824,28.532593],[112.245833,28.534099],[112.24942,28.53385],[112.25225,28.535667],[112.252807,28.537406],[112.250869,28.542111],[112.251091,28.544005],[112.253854,28.547715],[112.252495,28.555229],[112.256484,28.55776],[112.256172,28.56296],[112.257375,28.56622],[112.257219,28.570814],[112.260361,28.57367],[112.259782,28.581213],[112.258534,28.588182],[112.240908,28.578249],[112.237231,28.577846],[112.231616,28.580965],[112.226335,28.581167],[112.222747,28.584069],[112.210269,28.595274],[112.204141,28.599309],[112.199929,28.600488],[112.193601,28.598859],[112.188944,28.595553],[112.183685,28.588492],[112.178025,28.57769],[112.174125,28.575874],[112.172031,28.577939],[112.168176,28.577675],[112.161357,28.579367],[112.152444,28.576852],[112.147876,28.57842],[112.140745,28.579165],[112.138584,28.582455],[112.135731,28.58469],[112.131743,28.585761],[112.12976,28.584255],[112.127063,28.579227],[112.122027,28.578932],[112.118796,28.575905],[112.116278,28.575999],[112.11298,28.578637],[112.106184,28.58171],[112.105293,28.583588],[112.104156,28.591379],[112.0999,28.599014],[112.099856,28.604243],[112.104134,28.612963],[112.105137,28.61422],[112.111354,28.6183],[112.112067,28.619433],[112.110596,28.624165],[112.108234,28.62688],[112.105382,28.62826],[112.103109,28.631363],[112.099967,28.632108],[112.096714,28.63127],[112.094485,28.633426],[112.093237,28.637956],[112.09326,28.642718],[112.086553,28.652676],[112.083723,28.654428],[112.078263,28.655111],[112.075322,28.659158],[112.074497,28.662477],[112.074497,28.667409],[112.072848,28.670603],[112.070464,28.672356],[112.066743,28.672712],[112.062086,28.670882],[112.060036,28.669239],[112.056292,28.670014],[112.05491,28.671596],[112.051189,28.672402],[112.047468,28.671844],[112.044326,28.67279],[112.041808,28.67172],[112.035992,28.672278],[112.033429,28.673395],[112.02875,28.672418],[112.025853,28.66927],[112.027056,28.66637],[112.032092,28.661779],[112.035301,28.659872],[112.038844,28.659345],[112.040761,28.657716],[112.039312,28.65328],[112.035769,28.644967],[112.034588,28.640019],[112.031491,28.638949],[112.021174,28.639554],[112.014043,28.640732],[112.009163,28.643757],[112.004506,28.645758],[111.998445,28.646751],[111.996016,28.655436],[111.993609,28.657654],[111.992005,28.657515],[111.985142,28.652551],[111.981465,28.652288],[111.979571,28.656212],[111.980953,28.660477],[111.984095,28.663842],[111.973867,28.667548],[111.965822,28.668944],[111.960207,28.67065],[111.955015,28.673348],[111.953656,28.671658],[111.951494,28.674402],[111.946169,28.674046],[111.941667,28.675007],[111.938392,28.674325],[111.931997,28.674371],[111.923239,28.676961],[111.921412,28.676651],[111.913457,28.673348],[111.910226,28.671472],[111.909067,28.666819],[111.910137,28.664137],[111.914125,28.663315],[111.916777,28.660771],[111.918226,28.65539],[111.917668,28.653668],[111.913658,28.647588],[111.912722,28.644998],[111.910582,28.643431],[111.907396,28.644021],[111.904299,28.643245],[111.902382,28.640127],[111.901201,28.635986],[111.899196,28.635272],[111.893647,28.637211],[111.888076,28.637103],[111.88001,28.633349],[111.873102,28.630975],[111.867509,28.631844],[111.864345,28.634574],[111.85795,28.637087],[111.854763,28.636994],[111.850151,28.633333],[111.84683,28.625794],[111.845493,28.620162],[111.844045,28.616702],[111.836959,28.614282],[111.833037,28.615787],[111.828491,28.61574],[111.825394,28.619666],[111.820224,28.622148],[111.816213,28.626414],[111.814854,28.629486],[111.812759,28.639507],[111.810576,28.640981],[111.804158,28.641198],[111.800504,28.642656],[111.795646,28.64202],[111.791345,28.643137],[111.789785,28.647076],[111.787869,28.648721],[111.785151,28.648116],[111.782744,28.645045],[111.780025,28.63566],[111.776215,28.634124],[111.771825,28.636312],[111.76826,28.639026],[111.764895,28.642718],[111.762422,28.646472],[111.759079,28.653436],[111.755714,28.656088],[111.75157,28.657639],[111.747336,28.655638],[111.745487,28.652691],[111.742122,28.651621],[111.73566,28.652567],[111.730646,28.65221],[111.72717,28.650613],[111.722423,28.646068],[111.723493,28.644021],[111.727682,28.643742],[111.728284,28.642547],[111.725209,28.639693],[111.719059,28.636451],[111.718591,28.634373],[111.721153,28.621279],[111.724741,28.616563],[111.723426,28.609829],[111.716474,28.604119],[111.713488,28.600628],[111.712775,28.596314],[111.708898,28.59425],[111.707115,28.594979],[111.70277,28.598983],[111.69867,28.594048],[111.694547,28.591006],[111.688397,28.589206],[111.677367,28.591394],[111.673512,28.591456],[111.671016,28.589113],[111.670169,28.585838],[111.673712,28.577473],[111.674849,28.572522],[111.678191,28.569076],[111.68091,28.565226],[111.681155,28.560243],[111.679439,28.557729],[111.67418,28.555617],[111.672064,28.551519],[111.674515,28.542732],[111.674381,28.535605],[111.675139,28.519487],[111.673289,28.513974],[111.668743,28.510557],[111.663351,28.509299],[111.661167,28.509718],[111.65778,28.512514],[111.653301,28.513865],[111.650248,28.511753],[111.65007,28.505634],[111.651964,28.49838],[111.6529,28.497433],[111.659741,28.494683],[111.66188,28.492757],[111.661434,28.490489],[111.655997,28.48788],[111.655262,28.482676],[111.6568,28.478248],[111.654883,28.47483],[111.641402,28.47295],[111.638951,28.470931],[111.638683,28.468585],[111.641558,28.465897],[111.646549,28.466751],[111.650805,28.463224],[111.653658,28.462214],[111.658025,28.458656],[111.664487,28.456574],[111.669412,28.452627],[111.669857,28.450498],[111.667963,28.448618],[111.668409,28.446209],[111.658092,28.447173],[111.64724,28.447499],[111.641335,28.447033],[111.624734,28.448229],[111.620545,28.447421],[111.618584,28.439775],[111.616133,28.435284],[111.613838,28.433263],[111.607687,28.429642],[111.607398,28.426767],[111.610384,28.423285],[111.611052,28.421093],[111.608735,28.416073],[111.609225,28.412622],[111.613637,28.407663],[111.614796,28.404413],[111.622417,28.403776],[111.634494,28.400713],[111.639084,28.400651],[111.642271,28.397697],[111.644477,28.397651],[111.65036,28.404071],[111.652432,28.404258],[111.653546,28.399812],[111.655284,28.397977],[111.657156,28.398008],[111.663997,28.400045],[111.667273,28.399221],[111.667941,28.396003],[111.666872,28.392256],[111.661212,28.38445],[111.659563,28.379008],[111.660967,28.372057],[111.657802,28.367002],[111.659674,28.365447],[111.664465,28.365649],[111.67115,28.368091],[111.67418,28.368169],[111.678637,28.370144],[111.686146,28.367438],[111.689177,28.367189],[111.698135,28.369864],[111.701656,28.37173],[111.709254,28.372461],[111.720262,28.375851],[111.72454,28.375556],[111.728061,28.373036],[111.731181,28.372228],[111.745954,28.373798],[111.750456,28.3747],[111.759391,28.379117],[111.763447,28.3819],[111.767079,28.385414],[111.773028,28.387078],[111.776549,28.394168],[111.785061,28.398708],[111.789808,28.399221],[111.795735,28.399081],[111.801974,28.400294],[111.805495,28.405222],[111.807813,28.405999],[111.811467,28.400449],[111.811957,28.396034],[111.807545,28.386005],[111.80857,28.382724],[111.81403,28.382926],[111.814765,28.382258],[111.812782,28.378837],[111.812291,28.373658],[111.813807,28.370968],[111.81608,28.370455],[111.821829,28.373798],[111.82994,28.381853],[111.833683,28.382864],[111.838608,28.382786],[111.84224,28.381978],[111.846095,28.380174],[111.850284,28.381216],[111.856523,28.38078],[111.862429,28.381309],[111.873347,28.384217],[111.87874,28.387404],[111.882572,28.387187],[111.884868,28.384994],[111.889057,28.37568],[111.8928,28.372212],[111.898817,28.369102],[111.901201,28.360657],[111.897235,28.356582],[111.896878,28.354825],[111.899396,28.350578],[111.902694,28.348385],[111.906928,28.339814],[111.909669,28.339519],[111.915128,28.340966],[111.921969,28.341246],[111.927696,28.342739],[111.931974,28.345352],[111.936319,28.346877],[111.942938,28.347452],[111.945768,28.347017],[111.947327,28.34473],[111.947907,28.340406],[111.949556,28.338306],[111.950224,28.335241],[111.948865,28.330978],[111.954436,28.32824],[111.957555,28.328551],[111.962792,28.332176],[111.965845,28.331694],[111.968964,28.324304],[111.973933,28.321862],[111.97556,28.317956],[111.975293,28.314549],[111.968764,28.304777],[111.968184,28.297261],[111.965377,28.290491],[111.965065,28.282507],[111.965845,28.278087],[111.962614,28.274678],[111.961834,28.27018],[111.959293,28.265152],[111.959561,28.263284],[111.962123,28.258909],[111.962658,28.254488],[111.969365,28.252573],[111.97244,28.249833],[111.978323,28.242624],[111.98434,28.238747],[111.987103,28.234419],[111.986479,28.228984],[111.984184,28.225122],[111.98434,28.223113],[111.986613,28.224172],[111.996217,28.223954],[112.003503,28.224515],[112.007046,28.225932],[112.007782,28.229109],[112.005732,28.231304],[112.003993,28.23501],[112.005553,28.239448],[112.009653,28.244041],[112.017608,28.247062],[112.023112,28.24742],[112.026589,28.250393],[112.033118,28.252464],[112.043078,28.251639],[112.046242,28.253056],[112.051702,28.251296],[112.056671,28.254784],[112.06291,28.253601],[112.065361,28.255126],[112.070999,28.255765],[112.075054,28.257415],[112.080647,28.260808],[112.081739,28.262474],[112.08116,28.266942],[112.082252,28.267876],[112.090341,28.264809],[112.093438,28.265012],[112.096825,28.268825],[112.099076,28.270055],[112.103688,28.268779],[112.112913,28.271674],[112.116278,28.271705],[112.123164,28.266164],[112.125882,28.265837],[112.131297,28.266506],[112.137314,28.266615],[112.142662,28.263003],[112.144355,28.257508],[112.146205,28.254535],[112.149837,28.253134],[112.155965,28.249849],[112.16207,28.247264],[112.169513,28.245598],[112.171006,28.244633],[112.173189,28.24046],[112.17798,28.235742],[112.183373,28.234403],[112.190459,28.234465],[112.195517,28.233235],[112.201378,28.235197],[112.204319,28.238778],[112.210113,28.239246],[112.213366,28.238358],[112.223282,28.233936],[112.226691,28.227193],[112.227271,28.22126],[112.228519,28.218846],[112.231371,28.216386],[112.235983,28.213941],[112.237944,28.210452],[112.241688,28.212959],[112.242535,28.216292],[112.245855,28.219874],[112.251693,28.22439],[112.252473,28.228221],[112.255726,28.233469],[112.264439,28.23568],[112.265999,28.236754],[112.269297,28.241597],[112.272082,28.242905],[112.27616,28.247342],[112.280639,28.248447],[112.279547,28.249771],[112.280683,28.252635],[112.284249,28.255017],[112.288304,28.254068],[112.29031,28.252246],[112.292248,28.248572],[112.29412,28.247093],[112.295725,28.248011],[112.299802,28.252542],[112.30163,28.253663],[112.301674,28.256667],[112.305485,28.25933],[112.306443,28.261353],[112.316426,28.262318],[112.320258,28.261851],[112.322464,28.263237],[112.322843,28.267891],[112.319144,28.274678],[112.316849,28.284064]]]]}},{"type":"Feature","properties":{"adcode":430923,"name":"安化县","center":[111.221824,28.377421],"centroid":[111.384121,28.280621],"childrenNum":0,"level":"district","parent":{"adcode":430900},"subFeatureIndex":4,"acroutes":[100000,430000,430900]},"geometry":{"type":"MultiPolygon","coordinates":[[[[111.673512,28.591456],[111.668543,28.595615],[111.663663,28.607889],[111.665245,28.614623],[111.66451,28.621589],[111.662861,28.624646],[111.657334,28.626383],[111.650025,28.623808],[111.644945,28.62373],[111.641023,28.628028],[111.636076,28.628478],[111.631241,28.625608],[111.62899,28.621078],[111.6244,28.618331],[111.619765,28.619542],[111.615598,28.621605],[111.605415,28.624925],[111.597682,28.628726],[111.592513,28.632635],[111.586786,28.635133],[111.574486,28.639305],[111.570274,28.639647],[111.567221,28.638762],[111.561049,28.631797],[111.557127,28.628943],[111.549484,28.620814],[111.546632,28.617245],[111.539234,28.60972],[111.528827,28.602629],[111.526688,28.600162],[111.518666,28.595522],[111.509352,28.585683],[111.505319,28.583774],[111.496539,28.581213],[111.494222,28.581245],[111.493397,28.575176],[111.491481,28.571637],[111.483392,28.568253],[111.480829,28.565801],[111.477576,28.561252],[111.467838,28.556906],[111.459727,28.557434],[111.450324,28.55703],[111.443371,28.557294],[111.437934,28.554407],[111.437489,28.551146],[111.435751,28.548926],[111.431383,28.547436],[111.426035,28.547048],[111.420843,28.547871],[111.412264,28.547855],[111.408654,28.546861],[111.403841,28.542406],[111.399295,28.540574],[111.396577,28.540791],[111.391117,28.545185],[111.383207,28.550556],[111.37387,28.551829],[111.371152,28.549578],[111.365336,28.54253],[111.363375,28.539518],[111.359186,28.536738],[111.356267,28.536071],[111.352545,28.533245],[111.349693,28.52941],[111.348156,28.528695],[111.339242,28.527857],[111.334362,28.52031],[111.328613,28.519999],[111.324134,28.518834],[111.320458,28.5209],[111.319165,28.522577],[111.315689,28.524425],[111.30916,28.520978],[111.298264,28.521148],[111.293651,28.519906],[111.287902,28.517344],[111.285027,28.517002],[111.281039,28.517918],[111.273953,28.523183],[111.269139,28.522701],[111.266599,28.523524],[111.264683,28.526677],[111.258332,28.527236],[111.255123,28.531335],[111.252628,28.531537],[111.245943,28.527857],[111.235626,28.524736],[111.232417,28.522639],[111.228651,28.522453],[111.221275,28.527701],[111.221164,28.533276],[111.217398,28.536242],[111.21517,28.536211],[111.211849,28.532437],[111.20151,28.527655],[111.198257,28.526552],[111.197499,28.522919],[111.192218,28.518834],[111.184798,28.518834],[111.180341,28.514905],[111.175194,28.513896],[111.16764,28.517685],[111.162403,28.515589],[111.153601,28.515154],[111.152175,28.514331],[111.152665,28.509858],[111.152264,28.50596],[111.154715,28.501005],[111.154359,28.496532],[111.149078,28.490256],[111.147875,28.487864],[111.148342,28.483732],[111.146627,28.480874],[111.145624,28.474597],[111.144933,28.473727],[111.140499,28.474582],[111.13397,28.473292],[111.128756,28.470729],[111.126349,28.470527],[111.121157,28.46714],[111.120199,28.465648],[111.116656,28.46439],[111.109325,28.468134],[111.101949,28.466736],[111.096868,28.463628],[111.093526,28.456962],[111.090986,28.455424],[111.083788,28.453699],[111.076546,28.454119],[111.068858,28.451399],[111.062708,28.451446],[111.05843,28.453342],[111.053572,28.457382],[111.05023,28.458889],[111.044102,28.458485],[111.039668,28.455921],[111.03481,28.454911],[111.027345,28.450374],[111.025027,28.447421],[111.020103,28.445665],[111.007758,28.445557],[111.001385,28.440133],[110.992828,28.441718],[110.987792,28.440786],[110.981598,28.440568],[110.978723,28.439511],[110.972372,28.433046],[110.967381,28.430342],[110.95459,28.427963],[110.947883,28.42815],[110.944608,28.426471],[110.940374,28.421762],[110.931015,28.421295],[110.925912,28.418715],[110.919962,28.41758],[110.907016,28.411098],[110.89915,28.409419],[110.894203,28.407756],[110.889479,28.404895],[110.887139,28.405284],[110.882259,28.408082],[110.879028,28.407958],[110.875619,28.406745],[110.865079,28.40746],[110.860466,28.406046],[110.858193,28.402252],[110.853915,28.398444],[110.846339,28.398832],[110.838451,28.395723],[110.835866,28.393888],[110.833348,28.390359],[110.83259,28.387513],[110.832768,28.380516],[110.83083,28.376318],[110.825905,28.371715],[110.812067,28.363006],[110.793973,28.354358],[110.782654,28.35047],[110.769908,28.345399],[110.766498,28.343408],[110.758855,28.342366],[110.75324,28.338679],[110.752326,28.334945],[110.750477,28.331663],[110.744059,28.328054],[110.741073,28.325487],[110.736862,28.319559],[110.73704,28.315576],[110.733163,28.311344],[110.727124,28.309321],[110.724249,28.306255],[110.721085,28.300793],[110.728015,28.29281],[110.732049,28.288779],[110.733475,28.285153],[110.739536,28.281589],[110.742098,28.281044],[110.749697,28.280904],[110.765473,28.274273],[110.77022,28.274771],[110.774609,28.27309],[110.783322,28.278227],[110.787823,28.278429],[110.793015,28.275908],[110.802708,28.264358],[110.80409,28.261167],[110.803956,28.257633],[110.806296,28.253009],[110.788559,28.233515],[110.787868,28.231242],[110.78945,28.229405],[110.792347,28.228346],[110.799856,28.223176],[110.802486,28.215358],[110.80458,28.213255],[110.810017,28.211729],[110.815722,28.206605],[110.820847,28.205966],[110.824613,28.203786],[110.826797,28.209066],[110.83005,28.209813],[110.833192,28.209237],[110.836378,28.210109],[110.840055,28.214641],[110.844512,28.215093],[110.848055,28.213022],[110.846562,28.209066],[110.846562,28.206589],[110.848901,28.204705],[110.853715,28.20444],[110.858528,28.205141],[110.861425,28.203552],[110.860511,28.198599],[110.855898,28.193334],[110.853247,28.188396],[110.851665,28.18165],[110.849102,28.177273],[110.849147,28.172287],[110.84801,28.170527],[110.841994,28.164621],[110.836713,28.157391],[110.829626,28.152296],[110.821538,28.143397],[110.818641,28.139673],[110.81902,28.137693],[110.821137,28.135465],[110.826284,28.131724],[110.828401,28.12803],[110.834105,28.125334],[110.833014,28.118865],[110.835242,28.118724],[110.840523,28.120065],[110.84186,28.119675],[110.844333,28.116371],[110.843709,28.114781],[110.834997,28.104725],[110.824724,28.089914],[110.823454,28.08745],[110.826975,28.086936],[110.833192,28.087466],[110.843308,28.083817],[110.854294,28.077892],[110.859909,28.076457],[110.868043,28.078562],[110.871474,28.082367],[110.874059,28.083193],[110.876377,28.081821],[110.889501,28.067864],[110.895384,28.060565],[110.89534,28.057212],[110.88988,28.054872],[110.884087,28.050989],[110.882415,28.045997],[110.872811,28.036669],[110.866438,28.025468],[110.866773,28.021567],[110.86577,28.015638],[110.866193,28.01375],[110.869914,28.011488],[110.873591,28.011831],[110.876265,28.013563],[110.878159,28.013079],[110.886203,28.005418],[110.890103,28.000721],[110.894894,27.998864],[110.899039,27.998598],[110.904164,27.999597],[110.907684,27.998208],[110.911517,27.998832],[110.920831,27.998879],[110.922057,28.000643],[110.917422,28.005761],[110.917912,28.006822],[110.92199,28.004107],[110.924954,28.004466],[110.922168,28.012814],[110.923283,28.01531],[110.927026,28.016075],[110.927806,28.01751],[110.925444,28.01943],[110.925778,28.021317],[110.931817,28.020257],[110.937232,28.018119],[110.938056,28.018509],[110.939148,28.023736],[110.938636,28.028089],[110.941287,28.032644],[110.943003,28.038354],[110.954635,28.049179],[110.955727,28.050739],[110.952295,28.054186],[110.953454,28.057103],[110.958869,28.055871],[110.962679,28.058101],[110.96444,28.063575],[110.969074,28.066944],[110.970924,28.065821],[110.970835,28.056042],[110.972283,28.053983],[110.97674,28.053157],[110.983848,28.053094],[110.99216,28.054046],[110.99519,28.053001],[111.000917,28.048758],[111.008248,28.045857],[111.010477,28.044515],[111.022019,28.041536],[111.021551,28.040054],[111.017629,28.037808],[111.014086,28.033596],[111.012905,28.031084],[111.013217,28.028915],[111.017674,28.027387],[111.022019,28.027527],[111.024493,28.028713],[111.02964,28.03319],[111.035033,28.033705],[111.037885,28.030897],[111.040046,28.024204],[111.041562,28.022285],[111.048291,28.018244],[111.051745,28.01453],[111.056112,28.013376],[111.063221,28.007228],[111.065115,28.003295],[111.068101,28.00058],[111.070619,27.995259],[111.074407,27.994135],[111.078685,27.994385],[111.081961,27.995618],[111.08537,27.9998],[111.093816,28.000627],[111.097225,28.002765],[111.097893,28.006791],[111.095242,28.011332],[111.094373,28.014296],[111.095531,28.021832],[111.092947,28.025811],[111.093793,28.027153],[111.099988,28.029649],[111.102551,28.031256],[111.10128,28.03319],[111.110105,28.042488],[111.110996,28.047573],[111.11338,28.049554],[111.118461,28.050178],[111.118372,28.052517],[111.113759,28.060472],[111.114182,28.064121],[111.120399,28.066804],[111.123274,28.068769],[111.127017,28.074976],[111.137869,28.085969],[111.138961,28.088308],[111.138248,28.092222],[111.140343,28.094482],[111.140944,28.103432],[111.143908,28.106659],[111.145602,28.110431],[111.149323,28.116527],[111.150326,28.122138],[111.151574,28.12298],[111.158058,28.122123],[111.160932,28.12284],[111.162381,28.124726],[111.16423,28.129651],[111.171562,28.134795],[111.175862,28.138426],[111.185711,28.149506],[111.189544,28.154976],[111.188786,28.15803],[111.186514,28.160617],[111.18863,28.161723],[111.191304,28.161536],[111.194981,28.159994],[111.20278,28.160539],[111.206301,28.159542],[111.212273,28.15976],[111.216039,28.159324],[111.22103,28.162533],[111.225153,28.161505],[111.226645,28.157516],[111.229475,28.154119],[111.235648,28.154119],[111.245141,28.159885],[111.248305,28.16096],[111.257775,28.167535],[111.260382,28.172708],[111.263725,28.175076],[111.274554,28.187025],[111.279055,28.191013],[111.281328,28.194658],[111.283601,28.200484],[111.284403,28.211168],[111.285183,28.214813],[111.289439,28.220279],[111.296035,28.225465],[111.314374,28.234216],[111.318987,28.229171],[111.321015,28.227879],[111.325984,28.226539],[111.328925,28.222101],[111.33102,28.220404],[111.332335,28.213613],[111.336791,28.210343],[111.33746,28.204393],[111.333961,28.200904],[111.332112,28.195935],[111.334139,28.193007],[111.338507,28.192508],[111.341849,28.193147],[111.352055,28.199082],[111.359453,28.199175],[111.382895,28.196309],[111.385591,28.193879],[111.386527,28.191028],[111.386171,28.181635],[111.388443,28.177771],[111.391474,28.177693],[111.398025,28.180046],[111.410571,28.188318],[111.426147,28.200219],[111.434859,28.208116],[111.436642,28.208365],[111.443906,28.206932],[111.44658,28.205452],[111.448474,28.202898],[111.445823,28.194253],[111.445332,28.189502],[111.448251,28.186854],[111.458301,28.191698],[111.470223,28.195889],[111.477465,28.199347],[111.483147,28.204191],[111.485799,28.203178],[111.48776,28.198116],[111.495715,28.189954],[111.494756,28.186402],[111.494578,28.180887],[111.49362,28.17908],[111.490679,28.17788],[111.489431,28.173643],[111.489966,28.168174],[111.488918,28.165198],[111.486088,28.161302],[111.485754,28.159495],[111.49001,28.15574],[111.490968,28.153013],[111.489765,28.150737],[111.48903,28.146327],[111.486579,28.144847],[111.481387,28.138348],[111.480807,28.134389],[111.482724,28.128311],[111.481854,28.122731],[111.482657,28.120424],[111.497185,28.104757],[111.500439,28.10036],[111.500751,28.096384],[111.499503,28.094373],[111.500394,28.092643],[111.503536,28.091582],[111.507725,28.092455],[111.511268,28.091598],[111.510979,28.090257],[111.495202,28.077112],[111.493286,28.074898],[111.49186,28.066851],[111.492706,28.063497],[111.494756,28.049211],[111.49157,28.043517],[111.494801,28.03787],[111.501976,28.041645],[111.507658,28.03982],[111.514588,28.034407],[111.517864,28.03099],[111.521207,28.029368],[111.523658,28.029446],[111.524415,28.031209],[111.52241,28.034173],[111.523435,28.039664],[111.522655,28.043174],[111.520872,28.046184],[111.516037,28.05063],[111.508683,28.052408],[111.506901,28.053344],[111.507012,28.056931],[111.508059,28.059536],[111.51207,28.064262],[111.514722,28.065307],[111.518221,28.064168],[111.521496,28.060363],[111.524794,28.052595],[111.527891,28.049382],[111.529919,28.05024],[111.533373,28.053921],[111.537897,28.052548],[111.543935,28.047526],[111.545428,28.043033],[111.542264,28.039726],[111.540704,28.035546],[111.540727,28.030944],[111.541662,28.025249],[111.544381,28.020116],[111.547501,28.021505],[111.549952,28.02411],[111.554475,28.02578],[111.557996,28.028338],[111.561717,28.029337],[111.566152,28.032769],[111.56809,28.032597],[111.57014,28.02982],[111.573416,28.0289],[111.575934,28.021255],[111.5758,28.018883],[111.57297,28.018384],[111.568803,28.019258],[111.564258,28.018135],[111.561584,28.014655],[111.557105,28.010349],[111.55706,28.007883],[111.558397,28.00626],[111.558041,28.003686],[111.555723,28.001158],[111.551423,27.991888],[111.546832,27.992153],[111.542064,27.994135],[111.539991,27.994182],[111.53627,27.992496],[111.529518,27.986566],[111.529407,27.985146],[111.532058,27.983132],[111.534576,27.983366],[111.537785,27.981759],[111.541618,27.978559],[111.550241,27.974829],[111.551913,27.975156],[111.56038,27.982274],[111.561962,27.982602],[111.567957,27.987034],[111.570898,27.987658],[111.574285,27.990046],[111.580613,27.991872],[111.5838,27.994463],[111.587945,28.001002],[111.59278,28.006463],[111.597081,28.007899],[111.599777,28.009709],[111.600067,28.013391],[111.597549,28.015654],[111.592557,28.016231],[111.588992,28.018618],[111.587833,28.023486],[111.589839,28.027121],[111.597214,28.029742],[111.601693,28.034532],[111.603209,28.034235],[111.608712,28.026435],[111.613526,28.023642],[111.619965,28.016902],[111.621726,28.016059],[111.628299,28.019258],[111.632043,28.015529],[111.634271,28.01531],[111.645703,28.022066],[111.651496,28.026232],[111.659117,28.0267],[111.661546,28.025826],[111.663262,28.023268],[111.662861,28.021083],[111.660632,28.01996],[111.656086,28.021754],[111.651585,28.021146],[111.651251,28.018681],[111.652298,28.015747],[111.655708,28.014749],[111.658827,28.015045],[111.662972,28.014218],[111.664821,28.017401],[111.665133,28.024453],[111.670637,28.029805],[111.67193,28.034547],[111.674582,28.037995],[111.679372,28.037917],[111.68403,28.040772],[111.685456,28.040491],[111.685344,28.036263],[111.683071,28.025951],[111.683495,28.014499],[111.684408,28.0135],[111.691316,28.009896],[111.691049,28.007883],[111.684921,28.002968],[111.68501,27.994338],[111.686057,27.991825],[111.688486,27.990608],[111.692787,27.991373],[111.697689,27.994166],[111.700876,27.994088],[111.704842,27.991154],[111.708831,27.990795],[111.71195,27.993433],[111.715137,27.993339],[111.721599,27.984911],[111.724251,27.982945],[111.726769,27.98346],[111.730468,27.987518],[111.734234,27.988158],[111.737509,27.991981],[111.743392,27.994229],[111.74747,28.003202],[111.751481,28.005761],[111.755247,28.00431],[111.761374,28.005761],[111.76563,28.00612],[111.770666,28.009834],[111.773875,28.010676],[111.777062,28.009568],[111.779446,28.007072],[111.779602,28.004029],[111.778577,28.000174],[111.778889,27.996648],[111.782833,27.992949],[111.789317,27.990249],[111.793083,27.989718],[111.795468,27.99067],[111.796916,27.992668],[111.796114,28.005184],[111.798587,28.008258],[111.804515,28.009225],[111.808526,28.011675],[111.812603,28.015217],[111.817751,28.016543],[111.820625,28.018462],[111.823388,28.022612],[111.826798,28.023455],[111.829962,28.02308],[111.83834,28.019944],[111.843755,28.023845],[111.848368,28.02865],[111.850128,28.029586],[111.854251,28.029477],[111.858975,28.030881],[111.863699,28.028588],[111.866729,28.028525],[111.870161,28.026669],[111.874952,28.027075],[111.882506,28.026372],[111.887051,28.027418],[111.89182,28.026965],[111.902583,28.022004],[111.91085,28.02631],[111.9131,28.027964],[111.91339,28.030054],[111.912053,28.033081],[111.909223,28.035358],[111.908109,28.037449],[111.90753,28.041832],[111.911073,28.052315],[111.917446,28.058288],[111.919251,28.061922],[111.92627,28.065494],[111.926158,28.067506],[111.921234,28.06894],[111.917067,28.074445],[111.917022,28.07772],[111.914081,28.079342],[111.915262,28.082804],[111.910003,28.087902],[111.901825,28.094077],[111.899173,28.099815],[111.902895,28.103712],[111.908844,28.116059],[111.913167,28.119753],[111.916064,28.121219],[111.926359,28.128217],[111.931863,28.133329],[111.933222,28.137538],[111.933334,28.143491],[111.931239,28.147106],[111.931105,28.150395],[111.932687,28.153106],[111.934091,28.158763],[111.933222,28.168143],[111.935406,28.170464],[111.938637,28.170511],[111.941801,28.172272],[111.944921,28.178971],[111.944141,28.180747],[111.939796,28.183987],[111.938503,28.186495],[111.944765,28.186745],[111.949868,28.191916],[111.951851,28.193038],[111.956218,28.192571],[111.961121,28.198147],[111.96092,28.20377],[111.962146,28.208863],[111.966201,28.210981],[111.972374,28.213022],[111.974602,28.216152],[111.976006,28.219672],[111.981777,28.221525],[111.98434,28.223113],[111.984184,28.225122],[111.986479,28.228984],[111.987103,28.234419],[111.98434,28.238747],[111.978323,28.242624],[111.97244,28.249833],[111.969365,28.252573],[111.962658,28.254488],[111.962123,28.258909],[111.959561,28.263284],[111.959293,28.265152],[111.961834,28.27018],[111.962614,28.274678],[111.965845,28.278087],[111.965065,28.282507],[111.965377,28.290491],[111.968184,28.297261],[111.968764,28.304777],[111.975293,28.314549],[111.97556,28.317956],[111.973933,28.321862],[111.968964,28.324304],[111.965845,28.331694],[111.962792,28.332176],[111.957555,28.328551],[111.954436,28.32824],[111.948865,28.330978],[111.950224,28.335241],[111.949556,28.338306],[111.947907,28.340406],[111.947327,28.34473],[111.945768,28.347017],[111.942938,28.347452],[111.936319,28.346877],[111.931974,28.345352],[111.927696,28.342739],[111.921969,28.341246],[111.915128,28.340966],[111.909669,28.339519],[111.906928,28.339814],[111.902694,28.348385],[111.899396,28.350578],[111.896878,28.354825],[111.897235,28.356582],[111.901201,28.360657],[111.898817,28.369102],[111.8928,28.372212],[111.889057,28.37568],[111.884868,28.384994],[111.882572,28.387187],[111.87874,28.387404],[111.873347,28.384217],[111.862429,28.381309],[111.856523,28.38078],[111.850284,28.381216],[111.846095,28.380174],[111.84224,28.381978],[111.838608,28.382786],[111.833683,28.382864],[111.82994,28.381853],[111.821829,28.373798],[111.81608,28.370455],[111.813807,28.370968],[111.812291,28.373658],[111.812782,28.378837],[111.814765,28.382258],[111.81403,28.382926],[111.80857,28.382724],[111.807545,28.386005],[111.811957,28.396034],[111.811467,28.400449],[111.807813,28.405999],[111.805495,28.405222],[111.801974,28.400294],[111.795735,28.399081],[111.789808,28.399221],[111.785061,28.398708],[111.776549,28.394168],[111.773028,28.387078],[111.767079,28.385414],[111.763447,28.3819],[111.759391,28.379117],[111.750456,28.3747],[111.745954,28.373798],[111.731181,28.372228],[111.728061,28.373036],[111.72454,28.375556],[111.720262,28.375851],[111.709254,28.372461],[111.701656,28.37173],[111.698135,28.369864],[111.689177,28.367189],[111.686146,28.367438],[111.678637,28.370144],[111.67418,28.368169],[111.67115,28.368091],[111.664465,28.365649],[111.659674,28.365447],[111.657802,28.367002],[111.660967,28.372057],[111.659563,28.379008],[111.661212,28.38445],[111.666872,28.392256],[111.667941,28.396003],[111.667273,28.399221],[111.663997,28.400045],[111.657156,28.398008],[111.655284,28.397977],[111.653546,28.399812],[111.652432,28.404258],[111.65036,28.404071],[111.644477,28.397651],[111.642271,28.397697],[111.639084,28.400651],[111.634494,28.400713],[111.622417,28.403776],[111.614796,28.404413],[111.613637,28.407663],[111.609225,28.412622],[111.608735,28.416073],[111.611052,28.421093],[111.610384,28.423285],[111.607398,28.426767],[111.607687,28.429642],[111.613838,28.433263],[111.616133,28.435284],[111.618584,28.439775],[111.620545,28.447421],[111.624734,28.448229],[111.641335,28.447033],[111.64724,28.447499],[111.658092,28.447173],[111.668409,28.446209],[111.667963,28.448618],[111.669857,28.450498],[111.669412,28.452627],[111.664487,28.456574],[111.658025,28.458656],[111.653658,28.462214],[111.650805,28.463224],[111.646549,28.466751],[111.641558,28.465897],[111.638683,28.468585],[111.638951,28.470931],[111.641402,28.47295],[111.654883,28.47483],[111.6568,28.478248],[111.655262,28.482676],[111.655997,28.48788],[111.661434,28.490489],[111.66188,28.492757],[111.659741,28.494683],[111.6529,28.497433],[111.651964,28.49838],[111.65007,28.505634],[111.650248,28.511753],[111.653301,28.513865],[111.65778,28.512514],[111.661167,28.509718],[111.663351,28.509299],[111.668743,28.510557],[111.673289,28.513974],[111.675139,28.519487],[111.674381,28.535605],[111.674515,28.542732],[111.672064,28.551519],[111.67418,28.555617],[111.679439,28.557729],[111.681155,28.560243],[111.68091,28.565226],[111.678191,28.569076],[111.674849,28.572522],[111.673712,28.577473],[111.670169,28.585838],[111.671016,28.589113],[111.673512,28.591456]]]]}},{"type":"Feature","properties":{"adcode":430981,"name":"沅江市","center":[112.361088,28.839713],"centroid":[112.556606,28.969918],"childrenNum":0,"level":"district","parent":{"adcode":430900},"subFeatureIndex":5,"acroutes":[100000,430000,430900]},"geometry":{"type":"MultiPolygon","coordinates":[[[[112.254256,29.048167],[112.252116,29.039499],[112.250155,29.021712],[112.249866,29.014819],[112.25098,29.012315],[112.250891,29.000753],[112.24766,28.997043],[112.247972,28.991586],[112.246902,28.980841],[112.247259,28.978723],[112.249732,28.976064],[112.255392,28.973126],[112.257353,28.967745],[112.259537,28.922723],[112.261431,28.917138],[112.261743,28.908134],[112.258645,28.900831],[112.256996,28.861461],[112.259292,28.857854],[112.266066,28.853442],[112.273063,28.845346],[112.27645,28.840732],[112.28641,28.834601],[112.304682,28.82302],[112.30593,28.818003],[112.304771,28.809965],[112.306398,28.800224],[112.305952,28.7977],[112.299579,28.784844],[112.294209,28.78077],[112.283424,28.776897],[112.281753,28.77352],[112.28309,28.766997],[112.283602,28.7575],[112.282488,28.751751],[112.282733,28.746824],[112.283758,28.741726],[112.282889,28.738394],[112.283224,28.728429],[112.27919,28.727173],[112.2744,28.723438],[112.278299,28.719594],[112.280973,28.71806],[112.285853,28.713642],[112.288371,28.710371],[112.299802,28.703086],[112.306108,28.71158],[112.312994,28.711875],[112.315846,28.710464],[112.319389,28.706775],[112.323155,28.705101],[112.33677,28.70924],[112.343923,28.710759],[112.350719,28.713286],[112.357159,28.717223],[112.361348,28.721361],[112.363911,28.723004],[112.379866,28.729777],[112.386929,28.735511],[112.392233,28.741106],[112.394439,28.747087],[112.392389,28.750016],[112.393102,28.752201],[112.395976,28.753921],[112.397469,28.757267],[112.396199,28.759948],[112.397313,28.761807],[112.400099,28.76283],[112.406472,28.763062],[112.406851,28.764379],[112.403865,28.772699],[112.403553,28.775224],[112.404912,28.775766],[112.414226,28.774294],[112.41719,28.772311],[112.419329,28.769089],[112.422471,28.767741],[112.428131,28.767633],[112.431407,28.76503],[112.434638,28.765448],[112.43798,28.7685],[112.450659,28.768671],[112.455183,28.768237],[112.461734,28.765216],[112.466837,28.764023],[112.470023,28.762194],[112.473901,28.762102],[112.479516,28.766564],[112.480229,28.767989],[112.490992,28.779298],[112.49576,28.781389],[112.501487,28.782551],[112.503493,28.784069],[112.508194,28.783852],[112.512205,28.781002],[112.521475,28.777997],[112.527313,28.775518],[112.530723,28.775472],[112.533865,28.776959],[112.541953,28.783728],[112.540416,28.784224],[112.542956,28.787415],[112.546187,28.792945],[112.547591,28.797095],[112.549931,28.800116],[112.552048,28.805134],[112.552159,28.813078],[112.551624,28.814875],[112.554031,28.819381],[112.558822,28.820279],[112.563991,28.823624],[112.56622,28.824166],[112.571857,28.82175],[112.583044,28.811483],[112.589595,28.806264],[112.594363,28.80408],[112.605861,28.801355],[112.610184,28.797823],[112.613259,28.791659],[112.615087,28.791303],[112.618451,28.793254],[112.620145,28.791411],[112.621571,28.77936],[112.628657,28.782117],[112.630574,28.784503],[112.634317,28.785231],[112.639286,28.787461],[112.639843,28.788824],[112.644478,28.789305],[112.647888,28.788344],[112.649982,28.788979],[112.650918,28.790946],[112.653614,28.791705],[112.655999,28.791148],[112.659497,28.788855],[112.661926,28.788995],[112.671686,28.791582],[112.673914,28.793115],[112.675496,28.797235],[112.672756,28.799001],[112.671909,28.802423],[112.673357,28.804932],[112.672978,28.811499],[112.670327,28.817043],[112.667229,28.818638],[112.664934,28.821038],[112.66353,28.824971],[112.663931,28.829446],[112.659898,28.834617],[112.659341,28.836661],[112.659854,28.840856],[112.662216,28.84403],[112.668366,28.850455],[112.669213,28.856461],[112.671641,28.861693],[112.675162,28.866491],[112.677435,28.871243],[112.68519,28.87977],[112.693078,28.88073],[112.698916,28.880807],[112.708899,28.882448],[112.716787,28.883407],[112.722893,28.883484],[112.732073,28.885357],[112.737354,28.887075],[112.746713,28.892831],[112.754802,28.896328],[112.766122,28.899392],[112.773208,28.90275],[112.773698,28.905318],[112.776127,28.908196],[112.784149,28.911986],[112.794422,28.91392],[112.797452,28.913688],[112.80329,28.917463],[112.811602,28.921563],[112.826153,28.925662],[112.838119,28.929282],[112.84799,28.935546],[112.852692,28.942754],[112.864435,28.952776],[112.872413,28.962967],[112.874619,28.974579],[112.876089,28.984073],[112.880279,28.989004],[112.891376,28.999362],[112.904567,29.008853],[112.920656,29.01723],[112.92792,29.023041],[112.934427,29.037336],[112.943763,29.051427],[112.949379,29.06079],[112.941156,29.063169],[112.939039,29.065532],[112.939173,29.073241],[112.937747,29.078122],[112.929881,29.096996],[112.927051,29.109041],[112.926895,29.120236],[112.926182,29.129052],[112.926516,29.133745],[112.925335,29.141649],[112.925313,29.14858],[112.924667,29.149429],[112.912411,29.152284],[112.901091,29.154615],[112.89474,29.157563],[112.887855,29.159816],[112.881593,29.162764],[112.873438,29.161283],[112.812872,29.152377],[112.807814,29.153534],[112.804605,29.155186],[112.798499,29.159801],[112.791146,29.155201],[112.786444,29.15676],[112.78074,29.155001],[112.771425,29.155263],[112.764206,29.150308],[112.761955,29.149552],[112.751036,29.148348],[112.74736,29.146496],[112.736107,29.145137],[112.732318,29.140012],[112.72989,29.132803],[112.725255,29.123092],[112.717121,29.114276],[112.711395,29.11023],[112.707205,29.108809],[112.70618,29.105783],[112.704175,29.104516],[112.695685,29.101984],[112.68568,29.096764],[112.670104,29.08637],[112.66128,29.077195],[112.653793,29.083899],[112.650851,29.084316],[112.64245,29.082787],[112.617337,29.082431],[112.617092,29.089227],[112.593695,29.085567],[112.591244,29.091034],[112.579434,29.089027],[112.574398,29.086926],[112.569629,29.083914],[112.563523,29.087621],[112.560003,29.092162],[112.557262,29.096919],[112.556237,29.102169],[112.561897,29.10847],[112.567557,29.107867],[112.568582,29.110122],[112.569562,29.116561],[112.570922,29.118275],[112.577005,29.157192],[112.56925,29.165187],[112.565328,29.166021],[112.548705,29.158674],[112.543469,29.156884],[112.539903,29.161221],[112.537474,29.165357],[112.52455,29.168289],[112.506701,29.17062],[112.504206,29.171669],[112.488563,29.175759],[112.482168,29.178212],[112.477199,29.178721],[112.468464,29.181005],[112.4616,29.182301],[112.447963,29.185465],[112.44208,29.185958],[112.441011,29.184415],[112.426059,29.168783],[112.423385,29.167271],[112.420198,29.16744],[112.402082,29.1792],[112.399074,29.17869],[112.390339,29.170465],[112.390495,29.169292],[112.404778,29.160403],[112.405937,29.156961],[112.40645,29.149398],[112.400233,29.142343],[112.398561,29.139333],[112.40226,29.135752],[112.40284,29.134254],[112.401235,29.131568],[112.397469,29.127955],[112.394862,29.121239],[112.394951,29.115109],[112.394194,29.10847],[112.38664,29.094401],[112.384278,29.092131],[112.366897,29.077087],[112.33218,29.048615],[112.327968,29.049017],[112.324113,29.05288],[112.318565,29.057236],[112.311256,29.058889],[112.303613,29.059507],[112.293028,29.058828],[112.289909,29.057901],[112.286232,29.055212],[112.279592,29.047333],[112.278366,29.045355],[112.274021,29.045247],[112.266868,29.046097],[112.254256,29.048167]]]]}}]}
