# Supplementary material for: The influence of extreme rainfall on crime: Spatiotemporal dynamics in Hunan Province, China
Source: PLoS One. 2026 Apr 22;21(4):e0345811. doi: 10.1371/journal.pone.0345811 (PMC13102242; doi:10.1371/journal.pone.0345811)
Supplement: S1 Data — S1 Raw Data. This is the original data1 required to replicate the manuscript’s results. S2 Raw Data. This is the original data1 required to replicate the manuscript’s results. (ZIP) [file pone.0345811.s001.zip › S1 Raw Data/S1_Hunan administrative boundary GeoJSON/430902.json]

{"type":"FeatureCollection","features":[{"type":"Feature","properties":{"adcode":430902,"name":"资阳区","center":[112.33084,28.592771],"centroid":[112.360152,28.680037],"childrenNum":0,"level":"district","acroutes":[100000,430000,430900],"parent":{"adcode":430900}},"geometry":{"type":"MultiPolygon","coordinates":[[[[112.621562,28.779363],[112.621509,28.780883],[112.621038,28.78308],[112.62014,28.791405],[112.619838,28.792529],[112.619273,28.79309],[112.618453,28.793257],[112.617443,28.792857],[112.616206,28.791777],[112.61508,28.79131],[112.614187,28.791308],[112.613251,28.79166],[112.612717,28.792385],[112.611633,28.795389],[112.610185,28.797829],[112.607959,28.800304],[112.605871,28.801354],[112.599616,28.802866],[112.594372,28.804085],[112.589593,28.806269],[112.583053,28.811479],[112.576942,28.817361],[112.576328,28.817868],[112.574589,28.818863],[112.57369,28.819707],[112.571861,28.821752],[112.570381,28.822735],[112.569244,28.823296],[112.56622,28.824172],[112.564,28.823621],[112.562784,28.822571],[112.561705,28.821888],[112.560574,28.821429],[112.558824,28.820285],[112.555382,28.819848],[112.554024,28.819382],[112.552861,28.818086],[112.55221,28.816155],[112.551629,28.81487],[112.552157,28.813078],[112.552168,28.80894],[112.551872,28.80794],[112.552099,28.80617],[112.552052,28.80514],[112.551602,28.804149],[112.551206,28.802789],[112.549942,28.80012],[112.548261,28.797832],[112.54759,28.797097],[112.546728,28.795106],[112.546464,28.793636],[112.546189,28.792944],[112.544925,28.79134],[112.542958,28.787413],[112.542366,28.786566],[112.540405,28.784227],[112.541959,28.783733],[112.541039,28.783142],[112.53903,28.781166],[112.536339,28.779363],[112.534701,28.777673],[112.533865,28.776965],[112.533268,28.777136],[112.53164,28.77588],[112.53072,28.775475],[112.52953,28.775542],[112.528531,28.775294],[112.527315,28.775515],[112.521468,28.777998],[112.51892,28.778616],[112.512195,28.781005],[112.512364,28.781682],[112.512047,28.781906],[112.508198,28.783852],[112.506068,28.784143],[112.503493,28.784068],[112.502457,28.783698],[112.501495,28.782549],[112.498788,28.781995],[112.497477,28.781829],[112.495758,28.781392],[112.495145,28.780987],[112.493321,28.780386],[112.491,28.779294],[112.490297,28.778743],[112.489023,28.77735],[112.487934,28.775982],[112.485899,28.774008],[112.484387,28.772411],[112.48298,28.77073],[112.480237,28.767994],[112.479518,28.766561],[112.478455,28.765657],[112.476065,28.764028],[112.473898,28.762101],[112.472164,28.761967],[112.470023,28.762196],[112.4686,28.762933],[112.467966,28.763104],[112.466845,28.764023],[112.4638,28.764495],[112.461744,28.765223],[112.457985,28.766894],[112.455183,28.768242],[112.450657,28.768672],[112.443917,28.768538],[112.439523,28.768669],[112.437974,28.768503],[112.437102,28.76779],[112.434628,28.765441],[112.433327,28.764813],[112.432323,28.764689],[112.431403,28.765026],[112.430562,28.765995],[112.428966,28.767254],[112.428136,28.767631],[112.424821,28.767572],[112.422468,28.767741],[112.420629,28.768287],[112.419328,28.769084],[112.418366,28.770388],[112.417192,28.772314],[112.415643,28.773663],[112.414221,28.774291],[112.410399,28.775088],[112.404906,28.775761],[112.403563,28.775219],[112.403447,28.774658],[112.403864,28.772704],[112.406101,28.766283],[112.406841,28.764373],[112.406798,28.763537],[112.406471,28.76307],[112.405725,28.762883],[112.402469,28.763117],[112.400095,28.762836],[112.398562,28.762417],[112.397309,28.761811],[112.396331,28.760832],[112.396188,28.759948],[112.39705,28.758622],[112.397467,28.757274],[112.397282,28.756251],[112.39677,28.7549],[112.395977,28.753921],[112.39309,28.7522],[112.39244,28.751222],[112.392397,28.750012],[112.393,28.749173],[112.394068,28.748336],[112.394443,28.747091],[112.394036,28.745172],[112.393222,28.742844],[112.392234,28.741098],[112.386936,28.73551],[112.382659,28.731694],[112.379863,28.729772],[112.376373,28.728197],[112.368628,28.725104],[112.363912,28.723002],[112.361348,28.721368],[112.358901,28.718747],[112.357156,28.717219],[112.350727,28.713291],[112.343918,28.710762],[112.336776,28.709237],[112.328037,28.706787],[112.323162,28.705097],[112.32165,28.705264],[112.319382,28.70677],[112.315851,28.710457],[112.312991,28.71188],[112.308206,28.711997],[112.306102,28.711575],[112.304754,28.709977],[112.302153,28.705776],[112.299795,28.703087],[112.299129,28.702918],[112.298034,28.703336],[112.296517,28.705348],[112.293245,28.707525],[112.288375,28.710375],[112.285859,28.713644],[112.280969,28.718059],[112.280007,28.718459],[112.278299,28.719587],[112.275994,28.721691],[112.274397,28.723432],[112.271463,28.72185],[112.269914,28.721532],[112.269264,28.721008],[112.267355,28.720146],[112.264902,28.719177],[112.25961,28.71826],[112.256237,28.717614],[112.251855,28.716054],[112.248804,28.715088],[112.246198,28.714407],[112.245426,28.71431],[112.241318,28.715368],[112.239436,28.715237],[112.237892,28.714479],[112.235698,28.713257],[112.234202,28.712901],[112.232511,28.712715],[112.23167,28.712481],[112.23103,28.711843],[112.231369,28.710529],[112.232452,28.708797],[112.232035,28.70709],[112.230856,28.705222],[112.228947,28.703361],[112.22687,28.702359],[112.225828,28.701351],[112.225368,28.700426],[112.222862,28.699161],[112.220668,28.697882],[112.2195,28.697589],[112.218728,28.696833],[112.217903,28.695283],[112.216502,28.693603],[112.215281,28.692564],[112.213727,28.692095],[112.211586,28.691849],[112.209577,28.691779],[112.207964,28.691021],[112.207134,28.689694],[112.206008,28.686128],[112.204665,28.684398],[112.203,28.682666],[112.20198,28.680994],[112.201113,28.677949],[112.199727,28.674095],[112.198252,28.672768],[112.196825,28.672524],[112.195461,28.672459],[112.193648,28.672616],[112.192432,28.671229],[112.191274,28.670305],[112.189984,28.669551],[112.188033,28.66942],[112.18558,28.669059],[112.184221,28.668475],[112.182736,28.668351],[112.181234,28.668915],[112.17921,28.669989],[112.176392,28.67232],[112.172136,28.675213],[112.170486,28.676694],[112.169048,28.67829],[112.167864,28.679142],[112.166632,28.679535],[112.165654,28.679468],[112.164502,28.678598],[112.163349,28.677276],[112.161488,28.67571],[112.161245,28.674674],[112.161065,28.672551],[112.159427,28.669156],[112.158792,28.667429],[112.158031,28.666967],[112.157116,28.666959],[112.155726,28.668898],[112.154489,28.669348],[112.153717,28.668938],[112.153019,28.667787],[112.151692,28.664565],[112.151,28.663641],[112.149699,28.663174],[112.148219,28.662873],[112.144196,28.6625],[112.142958,28.662259],[112.142134,28.661449],[112.141885,28.660817],[112.142414,28.659848],[112.143588,28.658821],[112.145945,28.657581],[112.148414,28.657081],[112.149461,28.656403],[112.149604,28.655542],[112.149228,28.654392],[112.148076,28.652835],[112.145374,28.651264],[112.142853,28.65033],[112.139786,28.649338],[112.136969,28.649077],[112.13183,28.649549],[112.121494,28.650434],[112.116995,28.651371],[112.11211,28.651898],[112.109324,28.652045],[112.107363,28.652316],[112.106263,28.652189],[112.105232,28.651719],[112.104196,28.650792],[112.103371,28.649181],[112.101151,28.645544],[112.099232,28.643115],[112.097424,28.642178],[112.095922,28.641992],[112.094368,28.641974],[112.093268,28.642717],[112.092893,28.640582],[112.093247,28.637949],[112.093876,28.635259],[112.094479,28.633431],[112.095542,28.632064],[112.096721,28.631271],[112.098153,28.631171],[112.099057,28.631756],[112.099961,28.632109],[112.102044,28.63184],[112.103118,28.631355],[112.103794,28.630527],[112.105386,28.628265],[112.106771,28.627676],[112.10824,28.626877],[112.110588,28.62417],[112.111671,28.622073],[112.1121,28.620392],[112.112057,28.619428],[112.111344,28.618296],[112.105132,28.614225],[112.104133,28.612967],[112.099856,28.604238],[112.099396,28.60237],[112.099427,28.600567],[112.099898,28.599013],[112.102658,28.593894],[112.104164,28.591377],[112.105095,28.587372],[112.105301,28.583591],[112.105634,28.582378],[112.106179,28.581706],[112.112972,28.578641],[112.116287,28.575994],[112.117577,28.575701],[112.118798,28.57591],[112.119808,28.576666],[112.121309,28.578552],[112.122028,28.57893],[112.125687,28.578736],[112.126585,28.578885],[112.127072,28.579221],[112.129768,28.584253],[112.131745,28.585761],[112.133315,28.5858],[112.135726,28.584686],[112.137709,28.583373],[112.138592,28.582447],[112.140743,28.579171],[112.141166,28.578982],[112.142673,28.578813],[112.14788,28.578427],[112.148737,28.578203],[112.150915,28.576965],[112.152448,28.576855],[112.156339,28.577751],[112.161362,28.579368],[112.162424,28.57943],[112.163619,28.579261],[112.168176,28.577679],[112.168974,28.577594],[112.17101,28.578114],[112.17203,28.577945],[112.173019,28.576723],[112.174124,28.575872],[112.175059,28.575703],[112.175667,28.57583],[112.176757,28.576457],[112.178031,28.577693],[112.183687,28.588497],[112.188953,28.595558],[112.193605,28.598864],[112.197745,28.600284],[112.199918,28.60049],[112.204147,28.599309],[112.210264,28.595272],[112.222741,28.584072],[112.225379,28.581552],[112.226341,28.581174],[112.228514,28.581044],[112.231617,28.580957],[112.237226,28.577848],[112.239283,28.577783],[112.240911,28.578243],[112.258532,28.588186],[112.262767,28.592235],[112.274593,28.603067],[112.283073,28.608991],[112.291812,28.615633],[112.296432,28.61757],[112.301302,28.618329],[112.305505,28.617749],[112.308365,28.616329],[112.310797,28.612219],[112.314577,28.591581],[112.315338,28.589817],[112.316512,28.588141],[112.31869,28.586763],[112.324331,28.585096],[112.329956,28.585106],[112.343241,28.587228],[112.35106,28.588502],[112.355602,28.590608],[112.367354,28.597172],[112.384245,28.607979],[112.394316,28.613358],[112.401369,28.616799],[112.405561,28.620579],[112.4095,28.62553],[112.414623,28.635097],[112.416214,28.639921],[112.418477,28.642777],[112.424012,28.647386],[112.428453,28.649987],[112.433396,28.650402],[112.439677,28.649721],[112.446127,28.648664],[112.449722,28.647456],[112.456219,28.646103],[112.459026,28.645599],[112.462457,28.645166],[112.467559,28.644654],[112.472158,28.644746],[112.48177,28.645644],[112.492095,28.646056],[112.499491,28.645738],[112.501674,28.646195],[112.508716,28.652356],[112.509953,28.654153],[112.514088,28.658304],[112.518275,28.661647],[112.521124,28.665483],[112.522462,28.669303],[112.525311,28.678374],[112.525676,28.682646],[112.525079,28.693471],[112.526411,28.702533],[112.529028,28.705969],[112.534547,28.709582],[112.539924,28.710896],[112.544354,28.711483],[112.548224,28.71235],[112.552453,28.714859],[112.555023,28.718096],[112.555832,28.719654],[112.555657,28.721276],[112.554039,28.723748],[112.552728,28.72607],[112.552004,28.72764],[112.551803,28.729098],[112.552253,28.729603],[112.553706,28.729993],[112.555329,28.730157],[112.556889,28.730768],[112.558094,28.731411],[112.559099,28.731605],[112.560553,28.731322],[112.562815,28.729973],[112.563957,28.730057],[112.567473,28.730862],[112.569096,28.731645],[112.572258,28.733907],[112.573907,28.735448],[112.580584,28.739695],[112.583471,28.740785],[112.585152,28.740596],[112.586178,28.740358],[112.589714,28.742174],[112.596545,28.743699],[112.597565,28.744195],[112.599141,28.744178],[112.600706,28.743274],[112.602122,28.741612],[112.604412,28.741456],[112.605004,28.742591],[112.603777,28.746908],[112.603682,28.750452],[112.604464,28.754115],[112.606098,28.758016],[112.608149,28.760522],[112.613975,28.766025],[112.617486,28.770035],[112.618538,28.772806],[112.618427,28.775738],[112.61913,28.778559],[112.620288,28.779177],[112.621562,28.779363]]]]}}]}
