# Supplementary material for: The influence of extreme rainfall on crime: Spatiotemporal dynamics in Hunan Province, China
Source: PLoS One. 2026 Apr 22;21(4):e0345811. doi: 10.1371/journal.pone.0345811 (PMC13102242; doi:10.1371/journal.pone.0345811)
Supplement: S1 Data — S1 Raw Data. This is the original data1 required to replicate the manuscript’s results. S2 Raw Data. This is the original data1 required to replicate the manuscript’s results. (ZIP) [file pone.0345811.s001.zip › S1 Raw Data/S1_Hunan administrative boundary GeoJSON/430903.json]

{"type":"FeatureCollection","features":[{"type":"Feature","properties":{"adcode":430903,"name":"赫山区","center":[112.360946,28.568327],"centroid":[112.436827,28.473368],"childrenNum":0,"level":"district","acroutes":[100000,430000,430900],"parent":{"adcode":430900}},"geometry":{"type":"MultiPolygon","coordinates":[[[[112.685388,28.525422],[112.685512,28.526373],[112.686462,28.529923],[112.687515,28.532584],[112.687455,28.534047],[112.686192,28.536825],[112.685712,28.538802],[112.685928,28.541018],[112.688271,28.544298],[112.689264,28.545103],[112.692891,28.547372],[112.695569,28.548406],[112.697998,28.549128],[112.698614,28.549565],[112.700373,28.551785],[112.701745,28.552408],[112.705523,28.552328],[112.707332,28.552024],[112.709394,28.552172],[112.710792,28.552834],[112.712854,28.555038],[112.713972,28.555779],[112.715019,28.556049],[112.715985,28.556007],[112.718571,28.555087],[112.720244,28.554954],[112.723014,28.555881],[112.724844,28.55641],[112.726539,28.557196],[112.727845,28.558781],[112.731305,28.5623],[112.73212,28.564393],[112.733071,28.565153],[112.735381,28.565925],[112.735926,28.566411],[112.736277,28.567399],[112.73611,28.568243],[112.733897,28.5711],[112.733367,28.572069],[112.731813,28.575359],[112.72988,28.577742],[112.726814,28.58099],[112.726215,28.581693],[112.724768,28.58175],[112.719748,28.579128],[112.717869,28.578676],[112.71713,28.578775],[112.716466,28.579189],[112.715677,28.580652],[112.713205,28.587164],[112.713205,28.588311],[112.713885,28.588668],[112.715143,28.588793],[112.717313,28.588778],[112.718355,28.588942],[112.719613,28.589686],[112.719526,28.592725],[112.719721,28.594499],[112.719451,28.595422],[112.718954,28.595837],[112.717513,28.596182],[112.71551,28.59559],[112.713146,28.595316],[112.711321,28.595628],[112.709869,28.596516],[112.708617,28.597717],[112.707364,28.598743],[112.705351,28.599559],[112.704136,28.599726],[112.701647,28.599624],[112.700357,28.599799],[112.698862,28.599498],[112.697604,28.59902],[112.695828,28.59763],[112.694252,28.596855],[112.691979,28.596304],[112.689334,28.595931],[112.687169,28.595973],[112.68514,28.596448],[112.684006,28.59638],[112.683088,28.595947],[112.682381,28.595354],[112.681679,28.592585],[112.678284,28.586066],[112.676869,28.58265],[112.676065,28.581647],[112.675137,28.581214],[112.673857,28.581324],[112.672308,28.582392],[112.668367,28.58425],[112.667115,28.584292],[112.665112,28.583767],[112.662883,28.582973],[112.660745,28.581917],[112.658699,28.580523],[112.657101,28.577958],[112.655131,28.574512],[112.650861,28.567342],[112.648815,28.564268],[112.647762,28.563899],[112.645328,28.564017],[112.644399,28.563637],[112.643417,28.562839],[112.642051,28.56127],[112.640771,28.560745],[112.637856,28.560061],[112.636404,28.559632],[112.63546,28.559028],[112.635271,28.558169],[112.635465,28.556136],[112.634655,28.554639],[112.633867,28.552442],[112.632825,28.550055],[112.63119,28.548395],[112.629343,28.547182],[112.625289,28.545601],[112.621586,28.544305],[112.618655,28.54353],[112.612933,28.541645],[112.609742,28.540809],[112.606746,28.540372],[112.601575,28.539908],[112.594838,28.540835],[112.593423,28.541322],[112.592571,28.542048],[112.591923,28.542941],[112.591124,28.54502],[112.590422,28.548399],[112.589218,28.551264],[112.58836,28.552438],[112.585882,28.555064],[112.584392,28.555942],[112.58253,28.556881],[112.581169,28.557371],[112.579501,28.5578],[112.57508,28.558652],[112.570519,28.55989],[112.568014,28.560707],[112.564084,28.562862],[112.56247,28.563576],[112.561984,28.565378],[112.562826,28.56855],[112.563744,28.570933],[112.566967,28.576001],[112.569779,28.57993],[112.572592,28.582844],[112.574389,28.585105],[112.575534,28.585906],[112.576991,28.587118],[112.578783,28.588391],[112.581456,28.58923],[112.582789,28.590123],[112.583129,28.59086],[112.583113,28.592178],[112.583275,28.593322],[112.584937,28.59407],[112.585925,28.594974],[112.587372,28.597743],[112.590244,28.600657],[112.590163,28.601702],[112.588916,28.602279],[112.58674,28.60351],[112.58504,28.605238],[112.585812,28.606153],[112.586627,28.607395],[112.58823,28.609074],[112.588587,28.609925],[112.588543,28.610613],[112.585515,28.613727],[112.585099,28.614715],[112.584808,28.618558],[112.585008,28.620924],[112.58646,28.623275],[112.587642,28.625652],[112.588727,28.627403],[112.58904,28.628892],[112.588511,28.629336],[112.587556,28.629553],[112.584927,28.629799],[112.582093,28.629948],[112.580532,28.629735],[112.578891,28.62803],[112.57772,28.625759],[112.576732,28.624262],[112.575453,28.623735],[112.574071,28.623807],[112.572867,28.624449],[112.570697,28.625907],[112.568419,28.626875],[112.564818,28.628193],[112.563679,28.629366],[112.562756,28.631785],[112.562583,28.633779],[112.561973,28.635093],[112.560527,28.636585],[112.556548,28.640364],[112.555566,28.642106],[112.554993,28.643564],[112.554108,28.644066],[112.552586,28.6441],[112.551344,28.643291],[112.549466,28.641514],[112.547015,28.640341],[112.544116,28.639429],[112.540931,28.639437],[112.533773,28.640417],[112.532251,28.641666],[112.529012,28.642251],[112.528202,28.642779],[112.528105,28.645019],[112.527608,28.646086],[112.526761,28.646762],[112.524887,28.647194],[112.523684,28.648049],[112.521233,28.649127],[112.518437,28.652081],[112.517589,28.652335],[112.514901,28.652343],[112.513805,28.65281],[112.510604,28.654807],[112.50995,28.654154],[112.50872,28.652358],[112.501675,28.646196],[112.499489,28.645736],[112.492093,28.646055],[112.481772,28.645645],[112.472157,28.644745],[112.467563,28.644654],[112.462462,28.645167],[112.459029,28.645596],[112.456216,28.646101],[112.449722,28.647456],[112.446127,28.648664],[112.439676,28.649723],[112.433398,28.650399],[112.428453,28.649989],[112.42401,28.647388],[112.418477,28.642775],[112.41621,28.639919],[112.414623,28.635097],[112.4095,28.625527],[112.405559,28.620579],[112.401365,28.6168],[112.394315,28.613359],[112.384247,28.607977],[112.367356,28.597174],[112.355599,28.590609],[112.351059,28.588501],[112.343242,28.587228],[112.329957,28.585105],[112.324327,28.585097],[112.318691,28.586761],[112.31651,28.58814],[112.315338,28.589819],[112.314577,28.591582],[112.310799,28.612219],[112.308364,28.616329],[112.305503,28.617749],[112.301303,28.61833],[112.296434,28.617571],[112.291808,28.615634],[112.283073,28.608991],[112.274593,28.603069],[112.262765,28.592235],[112.258533,28.588186],[112.259283,28.585078],[112.259791,28.581218],[112.260352,28.573665],[112.260206,28.572783],[112.259785,28.572312],[112.257226,28.570823],[112.256994,28.569983],[112.257329,28.567296],[112.257372,28.566225],[112.256179,28.562965],[112.256341,28.560491],[112.256811,28.558788],[112.256487,28.557762],[112.253302,28.556071],[112.252503,28.555235],[112.252357,28.554479],[112.252606,28.552298],[112.253259,28.550462],[112.253863,28.548425],[112.253847,28.547711],[112.253048,28.546456],[112.251078,28.544001],[112.250813,28.542846],[112.250873,28.542112],[112.252794,28.537403],[112.252676,28.536392],[112.252249,28.535659],[112.250889,28.534591],[112.249421,28.533857],[112.24867,28.533667],[112.247704,28.533709],[112.247008,28.533975],[112.245836,28.5341],[112.244373,28.533595],[112.242819,28.532587],[112.241399,28.530155],[112.240557,28.529022],[112.238257,28.526886],[112.237577,28.525628],[112.237372,28.524453],[112.237329,28.519545],[112.237161,28.51728],[112.235947,28.513987],[112.235445,28.511972],[112.235488,28.509539],[112.235061,28.507528],[112.233847,28.506224],[112.23281,28.50438],[112.23226,28.502787],[112.231941,28.500182],[112.231401,28.498046],[112.229955,28.495361],[112.227277,28.492468],[112.224702,28.489483],[112.223271,28.487387],[112.222084,28.484239],[112.220902,28.481493],[112.220697,28.48077],[112.220594,28.47861],[112.220367,28.478025],[112.218748,28.476222],[112.218105,28.475256],[112.217976,28.47421],[112.218224,28.473347],[112.219185,28.472738],[112.22013,28.472716],[112.221344,28.473115],[112.222041,28.473134],[112.2225,28.472799],[112.222721,28.472084],[112.222586,28.470635],[112.22183,28.468844],[112.220324,28.46614],[112.2181,28.459788],[112.218014,28.458738],[112.218769,28.455098],[112.218769,28.45296],[112.218311,28.450442],[112.217242,28.44757],[112.216108,28.445451],[112.21552,28.444759],[112.213933,28.443568],[112.208405,28.44068],[112.202316,28.438371],[112.200243,28.437116],[112.198882,28.435944],[112.198067,28.434856],[112.196577,28.430115],[112.196458,28.428669],[112.196745,28.42787],[112.198024,28.426581],[112.200718,28.424225],[112.201355,28.422631],[112.201247,28.421079],[112.202877,28.418404],[112.20305,28.417102],[112.203509,28.416471],[112.204944,28.415945],[112.213366,28.412281],[112.213468,28.410961],[112.211876,28.408719],[112.210872,28.407703],[112.207293,28.404708],[112.20556,28.402531],[112.203465,28.397561],[112.203168,28.396659],[112.203195,28.394508],[112.203374,28.393043],[112.203757,28.391932],[112.204426,28.391258],[112.205344,28.390897],[112.206731,28.390687],[112.208923,28.390683],[112.21037,28.390809],[112.211147,28.390596],[112.213781,28.388685],[112.215309,28.387886],[112.216669,28.387631],[112.217674,28.387673],[112.218472,28.388129],[112.218974,28.389157],[112.219223,28.392716],[112.219709,28.393614],[112.220821,28.394744],[112.222154,28.395711],[112.224713,28.396651],[112.225631,28.396861],[112.226278,28.396567],[112.226845,28.395852],[112.227034,28.395076],[112.226618,28.392141],[112.226991,28.391323],[112.227952,28.39044],[112.230068,28.388225],[112.232546,28.383923],[112.234073,28.382496],[112.234991,28.381967],[112.235833,28.381841],[112.237091,28.382009],[112.238073,28.382469],[112.240319,28.385069],[112.242435,28.391079],[112.242792,28.391475],[112.244168,28.391623],[112.24664,28.391212],[112.249453,28.389892],[112.251909,28.388148],[112.253793,28.385488],[112.254176,28.383954],[112.254797,28.382424],[112.257685,28.380094],[112.260503,28.378827],[112.263936,28.376413],[112.264735,28.375492],[112.264973,28.374929],[112.26419,28.372367],[112.26426,28.371822],[112.2648,28.370962],[112.265772,28.370281],[112.268115,28.369378],[112.270592,28.368982],[112.274852,28.368777],[112.275775,28.368967],[112.277033,28.369595],[112.277956,28.370227],[112.278593,28.370204],[112.279494,28.369576],[112.280892,28.367178],[112.282031,28.366424],[112.282701,28.365545],[112.282744,28.364578],[112.282361,28.363611],[112.280428,28.361932],[112.275138,28.359518],[112.273804,28.358593],[112.273551,28.357542],[112.273718,28.356411],[112.275267,28.354987],[112.276029,28.353266],[112.276574,28.352638],[112.278042,28.352177],[112.282658,28.350925],[112.284547,28.349794],[112.285556,28.348621],[112.287068,28.345099],[112.287948,28.34449],[112.292396,28.343363],[112.29597,28.34211],[112.306307,28.337388],[112.307435,28.336424],[112.307646,28.335122],[112.30756,28.333043],[112.307894,28.327677],[112.309287,28.325792],[112.309703,28.324535],[112.309541,28.323693],[112.307522,28.320292],[112.307392,28.318891],[112.307522,28.317714],[112.311781,28.310945],[112.314723,28.306592],[112.317449,28.301144],[112.317557,28.300177],[112.317244,28.299304],[112.314998,28.296158],[112.314782,28.295423],[112.314869,28.294562],[112.315711,28.292318],[112.315479,28.289201],[112.315571,28.286797],[112.316105,28.28514],[112.31685,28.284058],[112.317919,28.28487],[112.320197,28.285007],[112.322086,28.28474],[112.32404,28.283955],[112.326826,28.2841],[112.329871,28.284759],[112.332931,28.28439],[112.33528,28.283098],[112.337509,28.281281],[112.339998,28.279757],[112.34111,28.278335],[112.343728,28.276868],[112.346778,28.274803],[112.350244,28.274464],[112.351955,28.274773],[112.353623,28.275443],[112.356808,28.277295],[112.357537,28.278153],[112.358686,28.280458],[112.359302,28.282698],[112.358643,28.283494],[112.356063,28.282896],[112.352851,28.282008],[112.349148,28.281844],[112.348273,28.283182],[112.348241,28.283826],[112.349024,28.285007],[112.348494,28.286035],[112.345606,28.288813],[112.345277,28.289499],[112.345849,28.290363],[112.347075,28.291293],[112.348754,28.291655],[112.352791,28.291236],[112.357288,28.289674],[112.360668,28.288447],[112.362897,28.287487],[112.366017,28.286775],[112.368506,28.284675],[112.37033,28.284405],[112.373105,28.285525],[112.375362,28.287091],[112.376895,28.288535],[112.377985,28.290036],[112.378735,28.292219],[112.378849,28.294059],[112.379232,28.294863],[112.379945,28.295388],[112.380916,28.295396],[112.381899,28.294428],[112.383108,28.290481],[112.387659,28.289377],[112.389634,28.289373],[112.393759,28.290276],[112.395071,28.291483],[112.395659,28.292931],[112.396166,28.293754],[112.397241,28.294295],[112.398623,28.294398],[112.401516,28.294455],[112.401737,28.294996],[112.403011,28.297068],[112.403972,28.298223],[112.404804,28.298691],[112.405775,28.298581],[112.406304,28.297956],[112.406903,28.295724],[112.407503,28.294813],[112.40848,28.29436],[112.40984,28.29476],[112.411578,28.296169],[112.412842,28.298348],[112.414898,28.300024],[112.416707,28.301186],[112.419471,28.30252],[112.42095,28.303506],[112.422299,28.304607],[112.422683,28.305582],[112.422213,28.306729],[112.42123,28.307868],[112.420442,28.309639],[112.420081,28.31256],[112.42034,28.313193],[112.421171,28.313543],[112.422866,28.312808],[112.423654,28.311955],[112.424513,28.310584],[112.425684,28.30973],[112.428129,28.309989],[112.429301,28.311132],[112.432151,28.316137],[112.432977,28.317919],[112.43369,28.318727],[112.434397,28.318788],[112.435309,28.317706],[112.435654,28.315874],[112.435293,28.31392],[112.435368,28.311974],[112.436097,28.310888],[112.438343,28.310629],[112.44095,28.31224],[112.441862,28.313151],[112.442311,28.314122],[112.442451,28.315097],[112.442969,28.316297],[112.443752,28.317154],[112.444524,28.317268],[112.445944,28.3172],[112.447563,28.31742],[112.449242,28.317874],[112.451255,28.317862],[112.453123,28.317222],[112.454068,28.316377],[112.454959,28.315927],[112.456551,28.314697],[112.457577,28.314309],[112.459072,28.314057],[112.459666,28.31469],[112.461345,28.314926],[112.463682,28.313619],[112.46602,28.312884],[112.467429,28.314061],[112.468443,28.314103],[112.470128,28.315714],[112.470425,28.316533],[112.471591,28.317603],[112.472951,28.31774],[112.473793,28.317268],[112.475877,28.314316],[112.477464,28.313063],[112.480611,28.312362],[112.481604,28.311521],[112.485237,28.309414],[112.486916,28.309247],[112.490646,28.311559],[112.493027,28.312541],[112.494965,28.312835],[112.497286,28.313017],[112.49923,28.312625],[112.500979,28.311886],[112.50188,28.312172],[112.5031,28.313501],[112.503343,28.315448],[112.503176,28.318026],[112.502517,28.319858],[112.501335,28.322322],[112.4993,28.32535],[112.4991,28.326211],[112.499602,28.327189],[112.500773,28.327418],[112.502328,28.326454],[112.504039,28.323476],[112.505286,28.32073],[112.508066,28.32102],[112.510264,28.322059],[112.513233,28.323221],[112.516148,28.324272],[112.519181,28.324813],[112.522431,28.324962],[112.524639,28.325495],[112.525967,28.325959],[112.528796,28.327746],[112.530426,28.329398],[112.53231,28.330773],[112.534577,28.331984],[112.536029,28.332395],[112.536985,28.332521],[112.538712,28.331916],[112.539684,28.331082],[112.539965,28.330183],[112.539981,28.329391],[112.538664,28.327966],[112.537406,28.327049],[112.535781,28.325449],[112.535608,28.324882],[112.535997,28.324379],[112.537465,28.323716],[112.538561,28.323507],[112.541806,28.323206],[112.543986,28.322665],[112.546297,28.321393],[112.547198,28.320669],[112.549897,28.31963],[112.551242,28.319195],[112.552656,28.318929],[112.553925,28.318944],[112.555436,28.31958],[112.55644,28.320327],[112.558319,28.322555],[112.560494,28.3254],[112.561687,28.326207],[112.562886,28.326843],[112.564608,28.327117],[112.566076,28.327098],[112.568872,28.326195],[112.570605,28.325],[112.571404,28.324973],[112.572084,28.325628],[112.572521,28.326454],[112.571393,28.327403],[112.569256,28.330647],[112.566427,28.331683],[112.565396,28.332178],[112.56443,28.333127],[112.564143,28.334875],[112.56423,28.337247],[112.563814,28.338763],[112.562529,28.342757],[112.562373,28.344109],[112.562486,28.344733],[112.564057,28.345937],[112.565579,28.346519],[112.568613,28.347856],[112.570832,28.348956],[112.572214,28.349988],[112.573396,28.351191],[112.574638,28.353122],[112.575183,28.354599],[112.575577,28.361208],[112.575339,28.363634],[112.575323,28.367585],[112.575437,28.369055],[112.576181,28.369968],[112.577569,28.370833],[112.579026,28.371586],[112.579842,28.372157],[112.580338,28.3729],[112.580484,28.37499],[112.580214,28.376227],[112.579836,28.379615],[112.578918,28.380867],[112.578449,28.382355],[112.579609,28.384411],[112.580279,28.386733],[112.581985,28.391212],[112.582427,28.393017],[112.5824,28.398862],[112.58334,28.400971],[112.584257,28.402417],[112.586357,28.403053],[112.590568,28.403932],[112.592986,28.405488],[112.594368,28.407593],[112.594411,28.410378],[112.594778,28.414614],[112.595394,28.415801],[112.596025,28.416193],[112.596182,28.416688],[112.59737,28.417635],[112.599151,28.418708],[112.603734,28.420348],[112.610396,28.423544],[112.612134,28.424541],[112.612852,28.426714],[112.61811,28.435339],[112.623513,28.444538],[112.62428,28.446067],[112.625689,28.455003],[112.627368,28.4676],[112.627308,28.468262],[112.631076,28.467908],[112.635762,28.467863],[112.637748,28.468315],[112.639832,28.469327],[112.643902,28.473294],[112.650969,28.481402],[112.654418,28.484505],[112.651838,28.487832],[112.651125,28.488509],[112.651309,28.490547],[112.652167,28.493578],[112.651762,28.495658],[112.657236,28.498597],[112.660945,28.503437],[112.663212,28.50108],[112.663763,28.502125],[112.670294,28.513379],[112.672572,28.517527],[112.673733,28.51891],[112.674672,28.519492],[112.676259,28.520222],[112.678014,28.52118],[112.679828,28.523658],[112.680789,28.524685],[112.68155,28.525084],[112.682343,28.525217],[112.68481,28.525217],[112.685388,28.525422]]]]}}]}
