# Supplementary material for: The influence of extreme rainfall on crime: Spatiotemporal dynamics in Hunan Province, China
Source: PLoS One. 2026 Apr 22;21(4):e0345811. doi: 10.1371/journal.pone.0345811 (PMC13102242; doi:10.1371/journal.pone.0345811)
Supplement: S1 Data — S1 Raw Data. This is the original data1 required to replicate the manuscript’s results. S2 Raw Data. This is the original data1 required to replicate the manuscript’s results. (ZIP) [file pone.0345811.s001.zip › S1 Raw Data/S1_Hunan administrative boundary GeoJSON/430921.json]

{"type":"FeatureCollection","features":[{"type":"Feature","properties":{"adcode":430921,"name":"南县","center":[112.410399,29.372181],"centroid":[112.437841,29.236152],"childrenNum":0,"level":"district","acroutes":[100000,430000,430900],"parent":{"adcode":430900}},"geometry":{"type":"MultiPolygon","coordinates":[[[[112.798503,29.159802],[112.801206,29.164786],[112.806475,29.171294],[112.813464,29.178655],[112.812676,29.180507],[112.813058,29.18289],[112.810386,29.185513],[112.799048,29.190462],[112.795099,29.191118],[112.793848,29.190936],[112.790982,29.188692],[112.787878,29.185748],[112.784668,29.183408],[112.783367,29.182818],[112.783016,29.183916],[112.779175,29.179998],[112.775602,29.176589],[112.770821,29.174267],[112.766428,29.173241],[112.761404,29.17161],[112.75728,29.1701],[112.754183,29.169778],[112.748589,29.168349],[112.744853,29.1688],[112.741944,29.168287],[112.740886,29.168867],[112.739948,29.170646],[112.736331,29.170632],[112.733284,29.171841],[112.732633,29.174239],[112.731444,29.175078],[112.727602,29.176953],[112.724573,29.177639],[112.723059,29.181168],[112.721001,29.18229],[112.719036,29.184827],[112.715838,29.187335],[112.711239,29.18535],[112.7096,29.185403],[112.706052,29.186314],[112.698124,29.19027],[112.696891,29.191032],[112.693199,29.192562],[112.690371,29.19308],[112.686698,29.193176],[112.682406,29.192241],[112.67842,29.195923],[112.677362,29.202194],[112.677563,29.205402],[112.680835,29.212013],[112.680948,29.214022],[112.679878,29.216213],[112.676818,29.220273],[112.676317,29.221601],[112.67638,29.224697],[112.678407,29.227593],[112.681674,29.230421],[112.6825,29.2323],[112.682887,29.235391],[112.682725,29.236886],[112.68163,29.237759],[112.678557,29.237917],[112.678251,29.239187],[112.679189,29.24385],[112.679102,29.24478],[112.681142,29.245801],[112.688563,29.250114],[112.692549,29.252697],[112.693688,29.254],[112.69467,29.257316],[112.693731,29.259449],[112.691278,29.26138],[112.688425,29.261169],[112.686742,29.262674],[112.68544,29.265884],[112.682794,29.269583],[112.682137,29.272233],[112.6833,29.274973],[112.686022,29.276827],[112.690515,29.278485],[112.6935,29.280109],[112.694707,29.281235],[112.698274,29.286007],[112.699876,29.287381],[112.696266,29.288704],[112.691047,29.2937],[112.689245,29.295726],[112.687555,29.295745],[112.685997,29.294725],[112.683613,29.293786],[112.680766,29.294969],[112.677706,29.299601],[112.674684,29.305613],[112.673176,29.305996],[112.671768,29.3042],[112.66777,29.300722],[112.666737,29.300248],[112.664766,29.300411],[112.66344,29.301388],[112.660831,29.305416],[112.655143,29.316863],[112.652571,29.321441],[112.649711,29.324856],[112.644668,29.329874],[112.641389,29.332187],[112.634431,29.335989],[112.632241,29.336496],[112.628618,29.336535],[112.622229,29.336262],[112.617098,29.335218],[112.611786,29.333279],[112.60805,29.331042],[112.601593,29.326747],[112.594009,29.321269],[112.590411,29.317854],[112.585918,29.311719],[112.583034,29.308098],[112.581263,29.305363],[112.579417,29.303668],[112.576532,29.302317],[112.574493,29.301795],[112.570644,29.301915],[112.560232,29.304602],[112.558017,29.304803],[112.553937,29.30418],[112.550221,29.301292],[112.547349,29.301781],[112.540822,29.304741],[112.537237,29.306647],[112.532406,29.308927],[112.527256,29.310584],[112.524203,29.31125],[112.519816,29.311724],[112.51543,29.311786],[112.508447,29.311408],[112.504736,29.311499],[112.502046,29.312217],[112.499599,29.31385],[112.497002,29.317035],[112.495294,29.320593],[112.494299,29.323864],[112.491865,29.329003],[112.491546,29.335036],[112.490977,29.337607],[112.488724,29.340657],[112.485752,29.342917],[112.481879,29.345239],[112.47681,29.34782],[112.464252,29.353488],[112.461142,29.354647],[112.457106,29.355858],[112.4468,29.359966],[112.443715,29.360578],[112.439949,29.360631],[112.433835,29.364762],[112.427759,29.368472],[112.423104,29.371727],[112.415495,29.378284],[112.411265,29.380605],[112.408881,29.382281],[112.406097,29.385535],[112.398826,29.390833],[112.392037,29.396451],[112.388507,29.400308],[112.387337,29.402533],[112.386624,29.406012],[112.387206,29.412644],[112.388852,29.420992],[112.388601,29.422586],[112.3875,29.424978],[112.386167,29.426863],[112.382557,29.430063],[112.371675,29.437334],[112.368941,29.438157],[112.367546,29.439874],[112.366782,29.442529],[112.366732,29.44924],[112.366219,29.455749],[112.366194,29.458422],[112.362921,29.458432],[112.35754,29.456361],[112.350983,29.45308],[112.347109,29.45078],[112.34363,29.447795],[112.341997,29.444409],[112.340683,29.444122],[112.338449,29.444514],[112.335239,29.445772],[112.330965,29.448804],[112.328269,29.450067],[112.327261,29.452803],[112.325853,29.466466],[112.325184,29.470325],[112.324195,29.474328],[112.324032,29.477278],[112.324427,29.480419],[112.32636,29.488079],[112.326642,29.491325],[112.327718,29.495814],[112.328869,29.498903],[112.330884,29.505323],[112.331504,29.508272],[112.331128,29.510586],[112.326204,29.512832],[112.320047,29.515987],[112.317475,29.51864],[112.316342,29.521106],[112.315735,29.524275],[112.308727,29.520953],[112.305261,29.519839],[112.301706,29.518109],[112.298396,29.516919],[112.29702,29.516919],[112.293954,29.517626],[112.292026,29.517622],[112.290762,29.516933],[112.288967,29.512407],[112.286739,29.509448],[112.286238,29.507837],[112.286013,29.503291],[112.284637,29.497951],[112.283391,29.495202],[112.286113,29.489824],[112.288041,29.486621],[112.290637,29.481184],[112.291707,29.478263],[112.292139,29.472759],[112.293228,29.465706],[112.293078,29.459852],[112.293559,29.456356],[112.295149,29.453496],[112.299573,29.449732],[112.300299,29.448187],[112.299992,29.445547],[112.298446,29.441864],[112.296325,29.43445],[112.294467,29.428527],[112.294154,29.426805],[112.293916,29.422265],[112.293547,29.42026],[112.293372,29.415553],[112.294173,29.413433],[112.294517,29.411371],[112.295543,29.40829],[112.294273,29.406127],[112.293222,29.405782],[112.289286,29.405773],[112.285938,29.40473],[112.284199,29.4035],[112.282428,29.397145],[112.281151,29.395126],[112.271934,29.388081],[112.268374,29.38453],[112.266634,29.382391],[112.264038,29.378485],[112.261697,29.375599],[112.259664,29.366505],[112.259107,29.365001],[112.257223,29.361459],[112.25447,29.355298],[112.252631,29.351966],[112.249708,29.33484],[112.249377,29.328524],[112.24984,29.324832],[112.25121,29.318932],[112.253776,29.313031],[112.256911,29.307686],[112.262461,29.299965],[112.263681,29.298696],[112.262329,29.296368],[112.259795,29.293326],[112.258225,29.292292],[112.252731,29.291889],[112.245278,29.292977],[112.241943,29.293892],[112.237113,29.296157],[112.234228,29.298653],[112.233045,29.298251],[112.231612,29.296876],[112.226619,29.294054],[112.224473,29.294107],[112.218622,29.296133],[112.215875,29.296938],[112.213422,29.2961],[112.214924,29.292349],[112.216395,29.290165],[112.22222,29.287319],[112.223146,29.286007],[112.223472,29.280497],[112.222877,29.27286],[112.223472,29.266636],[112.224391,29.262544],[112.225649,29.258668],[112.227558,29.254791],[112.228753,29.251739],[112.228471,29.242024],[112.227551,29.234715],[112.226513,29.228441],[112.227871,29.22151],[112.228039,29.217852],[112.22849,29.216064],[112.233389,29.214909],[112.235173,29.21418],[112.236405,29.213144],[112.234998,29.211596],[112.229554,29.204783],[112.22391,29.199054],[112.216213,29.19436],[112.208116,29.187071],[112.201621,29.179245],[112.197729,29.172455],[112.196008,29.168383],[112.195545,29.16327],[112.195783,29.160028],[112.199143,29.150367],[112.201039,29.146026],[112.197685,29.145824],[112.194594,29.14686],[112.189995,29.145249],[112.188825,29.144443],[112.18855,29.143349],[112.189438,29.141478],[112.188525,29.138767],[112.188156,29.135448],[112.187743,29.134498],[112.190765,29.132502],[112.192592,29.132387],[112.201333,29.129618],[112.20557,29.127781],[112.207397,29.12733],[112.208204,29.126336],[112.207879,29.122205],[112.208667,29.120027],[112.211214,29.117272],[112.214004,29.115583],[112.216207,29.115089],[112.219142,29.116178],[112.221294,29.117378],[112.222852,29.11864],[112.224097,29.118467],[112.225474,29.11732],[112.22742,29.117033],[112.231012,29.114302],[112.233734,29.114499],[112.234904,29.114897],[112.235736,29.114393],[112.236775,29.112671],[112.238014,29.109806],[112.240704,29.106077],[112.244164,29.104129],[112.24541,29.102578],[112.245278,29.100683],[112.244114,29.098274],[112.242638,29.096368],[112.243889,29.093133],[112.24372,29.090445],[112.24178,29.080903],[112.241161,29.074288],[112.241161,29.071398],[112.241455,29.067913],[112.242206,29.064893],[112.243852,29.062037],[112.245848,29.059473],[112.248144,29.056957],[112.251548,29.052477],[112.254013,29.04976],[112.254264,29.048161],[112.261785,29.0471],[112.266878,29.046091],[112.271027,29.045477],[112.274012,29.045246],[112.278361,29.045361],[112.279599,29.047335],[112.283141,29.051229],[112.28622,29.055209],[112.289918,29.057898],[112.293021,29.05883],[112.303609,29.059516],[112.311249,29.058897],[112.318564,29.057231],[112.324114,29.052876],[112.327975,29.04902],[112.330928,29.048358],[112.332186,29.048612],[112.366889,29.077087],[112.384284,29.09214],[112.38663,29.094405],[112.388733,29.098187],[112.394189,29.108472],[112.394783,29.111912],[112.394946,29.115104],[112.394859,29.121231],[112.397468,29.127949],[112.401247,29.131561],[112.402837,29.134248],[112.402255,29.135759],[112.399232,29.137981],[112.398563,29.139329],[112.40024,29.142346],[112.406447,29.149403],[112.406447,29.153096],[112.405946,29.156958],[112.404776,29.160397],[112.393025,29.167615],[112.390504,29.169289],[112.390341,29.170464],[112.39907,29.178699],[112.402086,29.179202],[112.420201,29.167448],[112.423386,29.167275],[112.42607,29.168786],[112.429336,29.172061],[112.441019,29.184415],[112.442082,29.185964],[112.444172,29.186088],[112.447958,29.18547],[112.461605,29.1823],[112.46845,29.180996],[112.477204,29.178723],[112.48216,29.178214],[112.485226,29.177188],[112.488555,29.175764],[112.492729,29.174737],[112.504205,29.171663],[112.506695,29.170618],[112.510387,29.170023],[112.515005,29.169601],[112.519541,29.168776],[112.524547,29.168282],[112.529872,29.167217],[112.535604,29.165529],[112.537468,29.165352],[112.539902,29.161222],[112.542236,29.15797],[112.543482,29.156891],[112.548706,29.158675],[112.552824,29.160651],[112.559976,29.163836],[112.565338,29.166018],[112.569262,29.165193],[112.574242,29.159797],[112.577002,29.157198],[112.570913,29.118275],[112.569556,29.116562],[112.568586,29.110113],[112.56756,29.107867],[112.56189,29.108467],[112.556228,29.102166],[112.55726,29.096915],[112.560001,29.092159],[112.563517,29.087618],[112.566865,29.085094],[112.569624,29.083918],[112.574405,29.086932],[112.579436,29.089025],[112.59125,29.091031],[112.593684,29.085574],[112.617092,29.089226],[112.617342,29.08243],[112.642459,29.08279],[112.647165,29.083889],[112.650856,29.084311],[112.653804,29.083898],[112.661281,29.077197],[112.67011,29.086361],[112.685672,29.096757],[112.695677,29.101983],[112.704168,29.104517],[112.70619,29.105779],[112.706603,29.108213],[112.707197,29.108803],[112.711396,29.110238],[112.717109,29.114273],[112.725256,29.123098],[112.729886,29.132799],[112.73232,29.14002],[112.733997,29.142706],[112.736099,29.145143],[112.738027,29.145647],[112.742982,29.145819],[112.74735,29.146496],[112.751042,29.148343],[112.761948,29.149561],[112.764213,29.150314],[112.771428,29.155265],[112.772936,29.155428],[112.780733,29.155006],[112.78266,29.155504],[112.784837,29.156512],[112.786433,29.156761],[112.788273,29.156339],[112.791138,29.155202],[112.794405,29.156819],[112.796476,29.158099],[112.798503,29.159802]]]]}}]}
