# Supplementary material for: The influence of extreme rainfall on crime: Spatiotemporal dynamics in Hunan Province, China
Source: PLoS One. 2026 Apr 22;21(4):e0345811. doi: 10.1371/journal.pone.0345811 (PMC13102242; doi:10.1371/journal.pone.0345811)
Supplement: S1 Data — S1 Raw Data. This is the original data1 required to replicate the manuscript’s results. S2 Raw Data. This is the original data1 required to replicate the manuscript’s results. (ZIP) [file pone.0345811.s001.zip › S1 Raw Data/S1_Hunan administrative boundary GeoJSON/430922.json]

{"type":"FeatureCollection","features":[{"type":"Feature","properties":{"adcode":430922,"name":"桃江县","center":[112.139732,28.520993],"centroid":[111.98392,28.458267],"childrenNum":0,"level":"district","acroutes":[100000,430000,430900],"parent":{"adcode":430900}},"geometry":{"type":"MultiPolygon","coordinates":[[[[112.31685,28.284055],[112.315569,28.286798],[112.315476,28.289204],[112.315712,28.29232],[112.314868,28.294562],[112.314997,28.29616],[112.317244,28.299304],[112.317452,28.301144],[112.314725,28.306591],[112.311783,28.310949],[112.307524,28.317712],[112.307524,28.320295],[112.309542,28.323695],[112.309285,28.325792],[112.307896,28.327674],[112.307438,28.336421],[112.306307,28.337388],[112.295972,28.342109],[112.292393,28.343365],[112.287948,28.34449],[112.287067,28.345097],[112.285557,28.348618],[112.284548,28.349795],[112.282658,28.350925],[112.276574,28.352638],[112.275272,28.354987],[112.273718,28.356411],[112.273804,28.358591],[112.275143,28.359516],[112.280432,28.361934],[112.282365,28.363615],[112.282701,28.365543],[112.28089,28.367177],[112.279495,28.369576],[112.277956,28.370225],[112.274856,28.368778],[112.27059,28.368983],[112.268114,28.36938],[112.2648,28.370963],[112.264191,28.372368],[112.264972,28.374926],[112.263941,28.376415],[112.260498,28.378829],[112.257685,28.380094],[112.254801,28.382423],[112.253791,28.385485],[112.251909,28.38815],[112.249454,28.389891],[112.246641,28.391212],[112.244171,28.391623],[112.242432,28.391081],[112.240321,28.38507],[112.238073,28.38247],[112.237093,28.382007],[112.234995,28.38197],[112.232547,28.383921],[112.230071,28.388225],[112.226993,28.391319],[112.226621,28.392141],[112.227036,28.395077],[112.225633,28.396859],[112.222155,28.395711],[112.220816,28.394745],[112.219227,28.392715],[112.218969,28.389158],[112.217674,28.387674],[112.215305,28.387884],[112.211146,28.390596],[112.210366,28.390806],[112.20673,28.390689],[112.204425,28.391259],[112.203373,28.393042],[112.203172,28.396659],[112.205563,28.40253],[112.207295,28.404709],[112.210874,28.407701],[112.213472,28.410958],[112.213365,28.412283],[112.204947,28.415946],[112.203509,28.416469],[112.202879,28.418401],[112.201247,28.421079],[112.201354,28.422633],[112.200717,28.424224],[112.196745,28.427873],[112.19658,28.430117],[112.198069,28.434857],[112.200245,28.437115],[112.202313,28.43837],[112.208405,28.44068],[112.21393,28.443567],[112.216106,28.445452],[112.217244,28.44757],[112.218311,28.450439],[112.218769,28.452958],[112.218769,28.455094],[112.218017,28.458737],[112.218103,28.459787],[112.220322,28.466139],[112.222584,28.470635],[112.222498,28.472799],[112.221346,28.473112],[112.219184,28.472739],[112.218225,28.473345],[112.218103,28.475257],[112.220365,28.478023],[112.220694,28.48077],[112.223271,28.487387],[112.224703,28.48948],[112.229956,28.49536],[112.231402,28.498046],[112.232261,28.502788],[112.23385,28.506224],[112.235067,28.507525],[112.235489,28.509539],[112.235446,28.511973],[112.237164,28.517278],[112.237372,28.524452],[112.238259,28.526886],[112.240557,28.529021],[112.242819,28.532591],[112.245839,28.534101],[112.2477,28.53371],[112.249418,28.533859],[112.252252,28.535658],[112.252796,28.537401],[112.250871,28.542113],[112.251079,28.544001],[112.253849,28.547711],[112.253863,28.548424],[112.252603,28.552297],[112.252353,28.554478],[112.253305,28.556071],[112.25649,28.557763],[112.256812,28.558788],[112.25634,28.560489],[112.256175,28.562963],[112.257377,28.566225],[112.256991,28.569981],[112.257227,28.57082],[112.25979,28.572311],[112.260348,28.573667],[112.25979,28.581219],[112.259288,28.585077],[112.25853,28.588189],[112.240915,28.578242],[112.239283,28.577785],[112.237229,28.577846],[112.231617,28.580958],[112.226342,28.581172],[112.225375,28.58155],[112.222741,28.58407],[112.210266,28.59527],[112.204146,28.599308],[112.199916,28.600492],[112.197747,28.600282],[112.193603,28.598866],[112.18895,28.595558],[112.183689,28.588496],[112.178035,28.577692],[112.175665,28.575828],[112.174127,28.575875],[112.172029,28.577944],[112.171006,28.578111],[112.168179,28.577678],[112.163619,28.579258],[112.161357,28.579369],[112.15634,28.577753],[112.152446,28.576858],[112.150914,28.576965],[112.147879,28.578428],[112.142676,28.578815],[112.140743,28.579174],[112.138596,28.582449],[112.135726,28.584685],[112.133314,28.585799],[112.131746,28.585761],[112.12977,28.584252],[112.127072,28.57922],[112.125683,28.578736],[112.122026,28.578927],[112.12131,28.578549],[112.118798,28.575912],[112.116285,28.575996],[112.112971,28.578643],[112.106179,28.581708],[112.105306,28.58359],[112.105091,28.587373],[112.104168,28.59138],[112.099894,28.599015],[112.099393,28.602369],[112.099851,28.604237],[112.104132,28.612965],[112.105134,28.614228],[112.111347,28.618294],[112.112055,28.619425],[112.111676,28.622071],[112.110588,28.624171],[112.10824,28.626877],[112.105384,28.628264],[112.103115,28.631357],[112.099959,28.632106],[112.098155,28.63117],[112.096724,28.631273],[112.094483,28.633429],[112.093245,28.63795],[112.092894,28.640581],[112.093266,28.642719],[112.092271,28.643673],[112.090532,28.646984],[112.088277,28.650462],[112.086545,28.652683],[112.083732,28.654428],[112.079624,28.654787],[112.078257,28.655113],[112.077197,28.656137],[112.075329,28.659159],[112.074499,28.662473],[112.074499,28.667403],[112.073962,28.669061],[112.072846,28.670601],[112.070462,28.672352],[112.066747,28.672705],[112.065323,28.672407],[112.06208,28.670876],[112.060026,28.669247],[112.058781,28.669172],[112.056297,28.670005],[112.054901,28.671598],[112.053527,28.672212],[112.051179,28.672407],[112.049161,28.671812],[112.047464,28.671849],[112.044322,28.672785],[112.041803,28.671719],[112.039899,28.671635],[112.035984,28.672277],[112.033428,28.673394],[112.031861,28.673371],[112.02874,28.672417],[112.02738,28.671421],[112.025848,28.669275],[112.025999,28.668074],[112.027058,28.666365],[112.032083,28.661784],[112.035304,28.659876],[112.038839,28.65935],[112.040285,28.658623],[112.040751,28.657711],[112.039305,28.653274],[112.038238,28.651137],[112.035776,28.644972],[112.035375,28.641294],[112.034595,28.640023],[112.031481,28.638947],[112.026979,28.639524],[112.024116,28.63931],[112.021174,28.639562],[112.014052,28.640726],[112.009171,28.643762],[112.004511,28.645759],[112.000525,28.646686],[111.998434,28.646751],[111.997833,28.648096],[111.996008,28.655439],[111.993603,28.657646],[111.992007,28.65752],[111.989874,28.656128],[111.988113,28.654536],[111.985136,28.652548],[111.981464,28.652291],[111.980662,28.653302],[111.979574,28.656216],[111.979875,28.6588],[111.980963,28.660481],[111.98374,28.662408],[111.984105,28.663851],[111.980619,28.66529],[111.97762,28.66617],[111.973877,28.667552],[111.968773,28.668576],[111.965831,28.668939],[111.960198,28.670643],[111.957443,28.671816],[111.955016,28.673343],[111.953649,28.671653],[111.951502,28.6744],[111.948381,28.674567],[111.946162,28.674046],[111.944537,28.674162],[111.941667,28.67501],[111.938382,28.67433],[111.932004,28.674367],[111.929635,28.674912],[111.923236,28.67696],[111.921418,28.676653],[111.915534,28.67406],[111.913466,28.673348],[111.910238,28.671476],[111.909071,28.666817],[111.909286,28.665038],[111.910145,28.664135],[111.914131,28.663316],[111.915964,28.662133],[111.916773,28.660765],[111.918226,28.655388],[111.91766,28.65366],[111.914998,28.649153],[111.913652,28.647594],[111.912714,28.645],[111.911884,28.643957],[111.910588,28.643426],[111.907396,28.644022],[111.90429,28.643245],[111.902386,28.640125],[111.901205,28.635981],[111.899201,28.635273],[111.897712,28.635543],[111.893653,28.637219],[111.890325,28.637643],[111.888063,28.637103],[111.885558,28.635757],[111.880004,28.63335],[111.876589,28.632395],[111.873089,28.630984],[111.86979,28.631063],[111.867506,28.631846],[111.864343,28.634565],[111.861923,28.635804],[111.857951,28.637084],[111.854766,28.636996],[111.852776,28.635771],[111.850149,28.63334],[111.848016,28.628781],[111.846835,28.625787],[111.845489,28.620156],[111.844051,28.616701],[111.840057,28.61494],[111.836957,28.614279],[111.833042,28.615788],[111.829743,28.615411],[111.828497,28.615746],[111.826371,28.618703],[111.825391,28.619672],[111.822635,28.621251],[111.820223,28.622145],[111.817918,28.624301],[111.816207,28.626406],[111.814855,28.629494],[111.813459,28.635441],[111.81275,28.639506],[111.812149,28.640418],[111.810581,28.640977],[111.805915,28.640931],[111.804154,28.641201],[111.800496,28.642653],[111.79797,28.642686],[111.795643,28.642025],[111.792258,28.642393],[111.791335,28.643128],[111.789774,28.647067],[111.78787,28.648711],[111.78515,28.64811],[111.782738,28.645047],[111.780777,28.637336],[111.780033,28.635664],[111.777327,28.634141],[111.776218,28.634127],[111.771823,28.636316],[111.768273,28.639026],[111.764901,28.642719],[111.762432,28.646476],[111.761287,28.64927],[111.759075,28.653432],[111.75755,28.654908],[111.755711,28.656091],[111.751581,28.657646],[111.749255,28.65704],[111.747329,28.655639],[111.745483,28.652692],[111.742126,28.651616],[111.739842,28.652101],[111.735662,28.652566],[111.732864,28.652585],[111.730659,28.652212],[111.727173,28.650615],[111.72363,28.647873],[111.722421,28.646076],[111.722514,28.645047],[111.723501,28.644027],[111.724804,28.643585],[111.727674,28.643738],[111.728275,28.642542],[111.727324,28.641154],[111.725205,28.639687],[111.722542,28.638793],[111.720416,28.637615],[111.719071,28.636451],[111.718584,28.634379],[111.718806,28.632372],[111.719765,28.629974],[111.719736,28.627394],[111.72061,28.622704],[111.721146,28.621274],[111.724396,28.617818],[111.724732,28.616561],[111.723423,28.609835],[111.721619,28.608089],[111.71648,28.604116],[111.713481,28.600631],[111.712779,28.596318],[111.711884,28.595218],[111.7089,28.594259],[111.707125,28.594981],[111.703682,28.598773],[111.702758,28.598987],[111.70167,28.597995],[111.700604,28.596206],[111.698679,28.594054],[111.696624,28.592363],[111.692759,28.590183],[111.688407,28.5892],[111.686117,28.589456],[111.683433,28.590276],[111.677356,28.591394],[111.673512,28.591454],[111.671021,28.589116],[111.670177,28.585841],[111.671565,28.581773],[111.673713,28.577478],[111.674843,28.572525],[111.678179,28.569082],[111.680913,28.565228],[111.681464,28.563047],[111.681164,28.560247],[111.679446,28.557726],[111.677556,28.556631],[111.674185,28.555615],[111.673011,28.554566],[111.672066,28.551523],[111.672403,28.549342],[111.674257,28.544579],[111.674507,28.542733],[111.674378,28.535611],[111.674779,28.530246],[111.674793,28.527361],[111.675223,28.521567],[111.675151,28.519492],[111.674257,28.516332],[111.673276,28.513982],[111.671895,28.512215],[111.668745,28.510551],[111.665825,28.509604],[111.663341,28.509292],[111.66118,28.509712],[111.657772,28.512518],[111.656591,28.513078],[111.653299,28.513875],[111.651488,28.513553],[111.65025,28.511758],[111.649913,28.507208],[111.650064,28.505632],[111.651975,28.498387],[111.652898,28.497426],[111.656262,28.495878],[111.659748,28.494689],[111.661874,28.492749],[111.662332,28.491327],[111.66143,28.490483],[111.658023,28.489266],[111.65599,28.487876],[111.655167,28.483885],[111.655668,28.480951],[111.656799,28.478256],[111.656427,28.476684],[111.654895,28.474833],[111.652046,28.474133],[111.649176,28.474124],[111.641403,28.472953],[111.640114,28.472356],[111.638962,28.470929],[111.63869,28.468579],[111.639807,28.466503],[111.641567,28.465897],[111.646549,28.466746],[111.647916,28.466307],[111.650794,28.463229],[111.653664,28.462217],[111.658023,28.458658],[111.664494,28.456573],[111.669411,28.452631],[111.669855,28.45049],[111.667958,28.448624],[111.668466,28.446427],[111.667557,28.446007],[111.663842,28.44632],[111.658102,28.447178],[111.652977,28.447523],[111.647236,28.447495],[111.641331,28.447033],[111.636715,28.447281],[111.624733,28.448232],[111.621984,28.448027],[111.620545,28.447421],[111.618577,28.439779],[111.617732,28.437638],[111.616122,28.435286],[111.613839,28.433262],[111.609294,28.430863],[111.60769,28.429646],[111.607125,28.428265],[111.607404,28.426772],[111.610382,28.423286],[111.611047,28.421088],[111.608742,28.416072],[111.608513,28.414467],[111.609236,28.412619],[111.612192,28.409637],[111.613631,28.407668],[111.614798,28.404411],[111.619178,28.404159],[111.622414,28.403771],[111.634496,28.400705],[111.639084,28.400644],[111.640208,28.400131],[111.642269,28.397695],[111.644481,28.397648],[111.650364,28.40407],[111.652433,28.404261],[111.652984,28.403347],[111.653557,28.399809],[111.65405,28.398754],[111.655289,28.397979],[111.657157,28.398012],[111.664007,28.400047],[111.666261,28.400089],[111.667278,28.399221],[111.667936,28.39601],[111.666863,28.392257],[111.664451,28.388762],[111.661222,28.384449],[111.659913,28.381704],[111.659555,28.379006],[111.660893,28.373876],[111.660979,28.37206],[111.659741,28.369721],[111.657801,28.366999],[111.659669,28.365454],[111.662425,28.365342],[111.664465,28.365641],[111.669253,28.367602],[111.671143,28.368087],[111.674171,28.368176],[111.67863,28.370146],[111.680834,28.369772],[111.686153,28.367434],[111.68918,28.367191],[111.692208,28.367854],[111.698135,28.369856],[111.701649,28.371728],[111.703574,28.372195],[111.705951,28.371967],[111.70925,28.372457],[111.713388,28.373979],[111.720252,28.375855],[111.722943,28.375986],[111.724539,28.375561],[111.728068,28.373045],[111.729306,28.372438],[111.731174,28.372233],[111.740744,28.373171],[111.745948,28.373801],[111.750464,28.374707],[111.752769,28.375617],[111.759397,28.379118],[111.763448,28.381895],[111.765918,28.384565],[111.76707,28.38541],[111.771765,28.386255],[111.77304,28.387072],[111.775251,28.391837],[111.77654,28.394162],[111.780569,28.395963],[111.782144,28.397447],[111.78505,28.398712],[111.78981,28.399226],[111.794634,28.398927],[111.797633,28.399566],[111.799723,28.39972],[111.801971,28.400294],[111.803488,28.401475],[111.805492,28.405223],[111.80691,28.406263],[111.807811,28.406007],[111.811462,28.400444],[111.812142,28.397979],[111.811963,28.396024],[111.807539,28.386008],[111.807539,28.383786],[111.80857,28.382722],[111.810045,28.382591],[111.814024,28.382932],[111.814754,28.382255],[111.813208,28.380248],[111.812772,28.378838],[111.812922,28.376037],[111.812285,28.373661],[111.813273,28.371215],[111.816086,28.370459],[111.821826,28.373806],[111.824339,28.375995],[111.826808,28.378591],[111.828189,28.380518],[111.82995,28.381858],[111.831876,28.38261],[111.833672,28.382857],[111.838611,28.382782],[111.842247,28.381979],[111.844301,28.380719],[111.846105,28.380168],[111.850285,28.381209],[111.852461,28.381205],[111.856527,28.38078],[111.862424,28.381317],[111.873354,28.384215],[111.877284,28.386306],[111.878751,28.387399],[111.882566,28.387184],[111.883733,28.386638],[111.884871,28.384999],[111.887906,28.377592],[111.889058,28.375682],[111.891256,28.373386],[111.892787,28.372209],[111.896788,28.370552],[111.898828,28.369105],[111.900203,28.36411],[111.901004,28.362485],[111.901212,28.360659],[111.899344,28.358227],[111.897225,28.356584],[111.896874,28.354819],[111.897969,28.352199],[111.899408,28.350579],[111.902701,28.34838],[111.904318,28.34576],[111.905843,28.341259],[111.906938,28.339811],[111.909665,28.339517],[111.915134,28.340965],[111.919306,28.341493],[111.921976,28.34125],[111.923844,28.341465],[111.927702,28.342744],[111.931983,28.345354],[111.934252,28.346423],[111.936313,28.346876],[111.942948,28.347455],[111.945761,28.347016],[111.946978,28.345821],[111.947322,28.344733],[111.947901,28.340404],[111.949562,28.338308],[111.950213,28.335249],[111.948639,28.331961],[111.948868,28.330976],[111.952733,28.328889],[111.954436,28.328239],[111.956433,28.328081],[111.95755,28.328552],[111.962782,28.332172],[111.964464,28.332466],[111.965846,28.331695],[111.96742,28.328197],[111.968329,28.325349],[111.968966,28.324298],[111.973125,28.322602],[111.973927,28.321869],[111.975559,28.317951],[111.975294,28.314541],[111.968773,28.304783],[111.968208,28.302139],[111.968179,28.297262],[111.967549,28.295123],[111.966733,28.293782],[111.96538,28.290484],[111.965044,28.286489],[111.965073,28.282504],[111.965989,28.279378],[111.965846,28.278093],[111.96261,28.274682],[111.96183,28.270173],[111.959289,28.265145],[111.959561,28.263281],[111.961415,28.260832],[111.962131,28.258902],[111.96183,28.256668],[111.962646,28.254486],[111.964314,28.253677],[111.967041,28.253369],[111.969374,28.252574],[111.970935,28.251457],[111.972445,28.249826],[111.978329,28.242629],[111.979474,28.241741],[111.984334,28.238754],[111.985966,28.237039],[111.987104,28.234421],[111.986474,28.228989],[111.984184,28.225114],[111.984327,28.223113],[111.986603,28.224175],[111.991148,28.224291],[111.996223,28.223959],[112.000245,28.224128],[112.003495,28.224516],[112.007052,28.225942],[112.007947,28.226928],[112.007782,28.229102],[112.005735,28.231313],[112.003996,28.235015],[112.004289,28.237085],[112.005549,28.23945],[112.008684,28.243222],[112.009658,28.244036],[112.014181,28.245531],[112.015785,28.246527],[112.017603,28.247069],[112.023114,28.247424],[112.026593,28.250397],[112.030329,28.25206],[112.033128,28.252467],[112.038517,28.252158],[112.04138,28.251448],[112.04307,28.25164],[112.046241,28.253056],[112.047865,28.252733],[112.051709,28.251289],[112.053069,28.251649],[112.056669,28.25479],[112.060112,28.254145],[112.061751,28.25342],[112.062918,28.253603],[112.065359,28.255121],[112.070999,28.255762],[112.075064,28.257416],[112.078801,28.259519],[112.080655,28.260799],[112.081735,28.262477],[112.081163,28.266944],[112.082251,28.267874],[112.090339,28.264804],[112.093445,28.26501],[112.094791,28.26594],[112.096824,28.268832],[112.099071,28.270057],[112.100632,28.269958],[112.103695,28.268781],[112.108992,28.27015],[112.112921,28.271683],[112.116285,28.271711],[112.117917,28.270753],[112.120666,28.267795],[112.123157,28.266155],[112.125877,28.265837],[112.131302,28.26651],[112.13486,28.266715],[112.137322,28.266617],[112.139068,28.265944],[112.14103,28.264589],[112.142669,28.262996],[112.143528,28.261164],[112.144351,28.257505],[112.145016,28.255902],[112.146197,28.254537],[112.149841,28.253131],[112.155953,28.249854],[112.159532,28.248508],[112.162059,28.247261],[112.16601,28.246494],[112.169517,28.245601],[112.171013,28.244639],[112.172144,28.242867],[112.173196,28.240465],[112.175952,28.237221],[112.177977,28.235744],[112.183367,28.234407],[112.187247,28.234038],[112.190468,28.234458],[112.193903,28.233281],[112.195521,28.233234],[112.197453,28.234052],[112.201369,28.235206],[112.20431,28.238782],[112.205599,28.239245],[112.210101,28.239245],[112.213365,28.238357],[112.217273,28.236323],[112.218025,28.236328],[112.223278,28.23394],[112.22461,28.232032],[112.226206,28.227779],[112.226692,28.22719],[112.227265,28.221262],[112.228518,28.21885],[112.229448,28.217747],[112.231381,28.216386],[112.234079,28.215666],[112.235983,28.213941],[112.237107,28.211024],[112.237951,28.210458],[112.23982,28.211276],[112.241681,28.212955],[112.242439,28.214563],[112.24254,28.216288],[112.245868,28.219869],[112.249719,28.222538],[112.251694,28.22439],[112.252453,28.226577],[112.252474,28.228218],[112.254092,28.231822],[112.255731,28.233467],[112.257427,28.234084],[112.26067,28.234744],[112.26145,28.235482],[112.264428,28.235688],[112.266002,28.236763],[112.267455,28.239039],[112.268565,28.239834],[112.269295,28.241605],[112.272094,28.2429],[112.273797,28.244377],[112.276159,28.24734],[112.278564,28.247433],[112.280647,28.248448],[112.279552,28.24978],[112.279702,28.251266],[112.28069,28.252635],[112.284254,28.255009],[112.28628,28.25486],[112.288299,28.254075],[112.290303,28.252247],[112.29225,28.248579],[112.294118,28.247092],[112.295728,28.248013],[112.299794,28.252537],[112.301619,28.253659],[112.301662,28.256673],[112.304002,28.258],[112.305491,28.259337],[112.306429,28.261356],[112.308641,28.261785],[112.316421,28.262323],[112.320257,28.261846],[112.322462,28.263243],[112.322884,28.265085],[112.322849,28.267893],[112.321718,28.270804],[112.319148,28.274673],[112.317652,28.280911],[112.31665,28.282962],[112.31685,28.284055]]]]}}]}
