# Supplementary material for: The influence of extreme rainfall on crime: Spatiotemporal dynamics in Hunan Province, China
Source: PLoS One. 2026 Apr 22;21(4):e0345811. doi: 10.1371/journal.pone.0345811 (PMC13102242; doi:10.1371/journal.pone.0345811)
Supplement: S1 Data — S1 Raw Data. This is the original data1 required to replicate the manuscript’s results. S2 Raw Data. This is the original data1 required to replicate the manuscript’s results. (ZIP) [file pone.0345811.s001.zip › S1 Raw Data/S1_Hunan administrative boundary GeoJSON/430923.json]

{"type":"FeatureCollection","features":[{"type":"Feature","properties":{"adcode":430923,"name":"安化县","center":[111.221824,28.377421],"centroid":[111.384121,28.280621],"childrenNum":0,"level":"district","acroutes":[100000,430000,430900],"parent":{"adcode":430900}},"geometry":{"type":"MultiPolygon","coordinates":[[[[111.684917,28.002975],[111.685006,27.994334],[111.686056,27.99182],[111.688487,27.990613],[111.690424,27.990566],[111.692779,27.991373],[111.69602,27.993433],[111.697691,27.994167],[111.700882,27.994087],[111.702439,27.993213],[111.704844,27.99116],[111.707402,27.990493],[111.708832,27.990786],[111.711934,27.99344],[111.713909,27.994114],[111.715125,27.99334],[111.721594,27.984918],[111.724253,27.982951],[111.726772,27.983458],[111.730469,27.987526],[111.734242,27.988159],[111.736546,27.991346],[111.737521,27.99198],[111.742268,27.99332],[111.743395,27.994227],[111.747459,28.003195],[111.747953,28.003875],[111.750574,28.005515],[111.751472,28.005755],[111.755245,28.004315],[111.757511,28.004395],[111.76136,28.005768],[111.765639,28.006115],[111.770665,28.009828],[111.773881,28.010675],[111.777072,28.009562],[111.779439,28.007068],[111.779604,28.004028],[111.778578,28.000174],[111.778882,27.996647],[111.782832,27.992947],[111.789327,27.990253],[111.793074,27.989719],[111.795467,27.99068],[111.796923,27.992673],[111.796125,28.005188],[111.797505,28.007608],[111.798582,28.008255],[111.802101,28.009028],[111.804507,28.009228],[111.808533,28.011682],[111.812609,28.015222],[111.817737,28.016535],[111.820623,28.018455],[111.823396,28.022608],[111.826789,28.023448],[111.829966,28.023081],[111.838335,28.019948],[111.843754,28.023848],[111.848362,28.028647],[111.850134,28.029587],[111.854249,28.02948],[111.857174,28.030634],[111.858971,28.030887],[111.863706,28.028594],[111.864808,28.028254],[111.866719,28.028527],[111.868631,28.027214],[111.870163,28.026667],[111.874949,28.027081],[111.877911,28.026574],[111.88252,28.026374],[111.887052,28.027414],[111.889736,28.027534],[111.891812,28.026961],[111.897674,28.024054],[111.900029,28.023315],[111.902586,28.021995],[111.904954,28.023634],[111.907828,28.025088],[111.910841,28.026314],[111.913107,28.027967],[111.913385,28.03006],[111.912056,28.03308],[111.90922,28.035366],[111.908106,28.037445],[111.907536,28.041831],[111.908018,28.04413],[111.909828,28.048142],[111.911069,28.052308],[111.912335,28.053867],[111.916487,28.057186],[111.917449,28.058285],[111.918057,28.060124],[111.91926,28.061917],[111.920665,28.063023],[111.924729,28.064616],[111.926261,28.065502],[111.926894,28.066994],[111.926172,28.067501],[111.922855,28.068267],[111.921222,28.068933],[111.91707,28.074444],[111.917298,28.076916],[111.917019,28.077715],[111.914082,28.079341],[111.913879,28.080087],[111.915538,28.081713],[111.915259,28.082799],[111.910005,28.087895],[111.905625,28.091399],[111.901827,28.094077],[111.90075,28.095916],[111.899168,28.099813],[111.899497,28.100419],[111.90289,28.10371],[111.90484,28.107706],[111.907055,28.112715],[111.90884,28.116058],[111.913158,28.119755],[111.916057,28.12122],[111.921944,28.125076],[111.926362,28.128219],[111.92816,28.129731],[111.931857,28.133334],[111.932503,28.134312],[111.933224,28.137535],[111.933338,28.143488],[111.931249,28.147104],[111.93092,28.148475],[111.93111,28.1504],[111.93268,28.153109],[111.933009,28.155526],[111.934085,28.158762],[111.933617,28.163628],[111.933123,28.166145],[111.933224,28.168149],[111.935389,28.170472],[111.93863,28.170512],[111.941795,28.172269],[111.942935,28.173834],[111.94491,28.178979],[111.944137,28.18075],[111.941669,28.18242],[111.939251,28.18453],[111.938491,28.1865],[111.939111,28.1868],[111.944758,28.18674],[111.947505,28.18891],[111.949873,28.191925],[111.95186,28.193043],[111.955253,28.192164],[111.956215,28.192577],[111.958899,28.195938],[111.961128,28.198147],[111.960925,28.203764],[111.961849,28.206053],[111.96214,28.208862],[111.964052,28.210079],[111.966192,28.210984],[111.969256,28.211603],[111.972383,28.213021],[111.972319,28.213939],[111.973902,28.214944],[111.974611,28.216148],[111.974991,28.218796],[111.976016,28.219675],[111.981764,28.221524],[111.984334,28.223115],[111.984182,28.225117],[111.986474,28.22899],[111.98698,28.23201],[111.987107,28.234425],[111.985967,28.23704],[111.984334,28.238756],[111.979472,28.241743],[111.978333,28.242628],[111.972446,28.249825],[111.970939,28.251455],[111.969382,28.252573],[111.96704,28.253371],[111.964305,28.253677],[111.962647,28.254488],[111.961837,28.25667],[111.962128,28.258905],[111.961406,28.260834],[111.959558,28.263281],[111.959292,28.265144],[111.961837,28.270178],[111.962609,28.274681],[111.965837,28.278092],[111.965989,28.279382],[111.965065,28.282501],[111.96504,28.286491],[111.965382,28.290487],[111.966736,28.293779],[111.967546,28.295122],[111.968179,28.297263],[111.968205,28.302143],[111.968774,28.304782],[111.975295,28.314542],[111.97556,28.317952],[111.973927,28.321868],[111.97313,28.322599],[111.968964,28.324301],[111.968331,28.325344],[111.96742,28.328196],[111.96585,28.331699],[111.96447,28.33247],[111.962786,28.332171],[111.957545,28.328555],[111.956431,28.328083],[111.95443,28.328242],[111.952734,28.328887],[111.948872,28.330981],[111.948645,28.331965],[111.950214,28.335248],[111.949569,28.338312],[111.947898,28.340406],[111.947315,28.344732],[111.946973,28.345822],[111.945758,28.347018],[111.942947,28.34745],[111.936313,28.346879],[111.93425,28.34642],[111.931984,28.34535],[111.927704,28.342745],[111.923843,28.341462],[111.921982,28.34125],[111.919311,28.341489],[111.915133,28.340964],[111.909663,28.339515],[111.906941,28.339807],[111.90584,28.341256],[111.904321,28.345756],[111.9027,28.348381],[111.899408,28.350581],[111.897965,28.352202],[111.896876,28.35482],[111.897231,28.356581],[111.899345,28.358229],[111.901206,28.360661],[111.901004,28.362482],[111.900206,28.36411],[111.898826,28.3691],[111.896788,28.370549],[111.892787,28.37221],[111.891255,28.373386],[111.889065,28.375685],[111.8879,28.377592],[111.884874,28.384999],[111.883735,28.38664],[111.88257,28.387185],[111.878747,28.387397],[111.877291,28.386308],[111.873353,28.384215],[111.862428,28.381319],[111.856528,28.380781],[111.852464,28.381206],[111.850286,28.381212],[111.846108,28.380169],[111.844298,28.380721],[111.842247,28.381983],[111.838614,28.382787],[111.833676,28.38286],[111.831878,28.382608],[111.829954,28.381857],[111.828194,28.380515],[111.826801,28.378588],[111.824333,28.37599],[111.821826,28.373804],[111.816091,28.370462],[111.813812,28.370974],[111.812951,28.371539],[111.81228,28.373658],[111.812913,28.376037],[111.812774,28.378834],[111.813204,28.380249],[111.814761,28.382255],[111.814027,28.382933],[111.810039,28.382588],[111.808571,28.382721],[111.807406,28.384381],[111.807545,28.386009],[111.811963,28.396027],[111.812141,28.39798],[111.81147,28.400444],[111.807811,28.406004],[111.806912,28.406263],[111.805494,28.40522],[111.803481,28.401474],[111.801974,28.400291],[111.799721,28.39972],[111.797632,28.399567],[111.794631,28.39893],[111.789808,28.399229],[111.785048,28.39871],[111.782148,28.397448],[111.780123,28.395688],[111.77654,28.39416],[111.775249,28.391835],[111.773033,28.387072],[111.771767,28.386255],[111.76707,28.385411],[111.765918,28.384561],[111.763449,28.381897],[111.759398,28.37912],[111.752764,28.375618],[111.75046,28.374708],[111.745952,28.373804],[111.740749,28.373173],[111.731178,28.37223],[111.729304,28.372436],[111.728063,28.37304],[111.724544,28.375558],[111.722936,28.37599],[111.720252,28.375857],[111.71339,28.373977],[111.70925,28.372456],[111.705946,28.371971],[111.703578,28.372197],[111.701641,28.371731],[111.698134,28.369858],[111.692209,28.367851],[111.689184,28.367187],[111.686158,28.367432],[111.68084,28.369771],[111.678625,28.370143],[111.674168,28.368177],[111.671143,28.36809],[111.669256,28.367599],[111.664458,28.365645],[111.662432,28.365339],[111.659672,28.365452],[111.657799,28.367001],[111.659736,28.369718],[111.660976,28.372064],[111.6609,28.373878],[111.659558,28.379007],[111.659913,28.381704],[111.661217,28.384448],[111.664445,28.388759],[111.666863,28.392254],[111.667939,28.396007],[111.667281,28.399222],[111.666256,28.400092],[111.664002,28.400046],[111.657153,28.398013],[111.655292,28.39798],[111.654051,28.39875],[111.653557,28.399813],[111.652988,28.403347],[111.652431,28.404264],[111.650367,28.404071],[111.645214,28.398152],[111.64448,28.397648],[111.642264,28.397694],[111.640213,28.400132],[111.639087,28.400643],[111.634491,28.400703],[111.622413,28.403772],[111.619184,28.404157],[111.614804,28.40441],[111.613627,28.407664],[111.612196,28.409637],[111.609233,28.412619],[111.608512,28.414465],[111.60874,28.416073],[111.611057,28.421094],[111.610386,28.423285],[111.607398,28.426772],[111.607119,28.428266],[111.607689,28.429647],[111.609297,28.430862],[111.613842,28.433266],[111.616121,28.435285],[111.617729,28.437642],[111.618577,28.43978],[111.620552,28.447423],[111.621982,28.448027],[111.624742,28.448233],[111.636719,28.447277],[111.641327,28.447038],[111.64724,28.447496],[111.652975,28.447522],[111.658102,28.447177],[111.663838,28.44632],[111.66756,28.446008],[111.668459,28.446427],[111.667965,28.448624],[111.669851,28.45049],[111.669408,28.452628],[111.664496,28.456572],[111.658026,28.458656],[111.65695,28.45926],[111.654507,28.461737],[111.650797,28.46323],[111.647923,28.466304],[111.646556,28.466742],[111.641568,28.465899],[111.639808,28.466503],[111.638694,28.468581],[111.63896,28.470931],[111.640112,28.472358],[111.641403,28.472955],[111.649177,28.474124],[111.652051,28.474137],[111.654899,28.474834],[111.656431,28.476686],[111.656798,28.478259],[111.655672,28.480954],[111.655165,28.483887],[111.655988,28.487876],[111.658026,28.489263],[111.661432,28.490485],[111.662331,28.491327],[111.661875,28.492748],[111.659748,28.494686],[111.656267,28.49588],[111.652899,28.497426],[111.651975,28.498389],[111.650063,28.505635],[111.649911,28.507208],[111.650253,28.51176],[111.651481,28.513552],[111.653291,28.51387],[111.656596,28.513081],[111.657773,28.512517],[111.661179,28.50971],[111.663344,28.509292],[111.665825,28.509604],[111.66875,28.510552],[111.671902,28.512218],[111.673282,28.513983],[111.674257,28.516332],[111.675156,28.51949],[111.675219,28.521567],[111.674789,28.527359],[111.674776,28.530245],[111.674371,28.535612],[111.67451,28.542737],[111.674257,28.544581],[111.672409,28.549337],[111.672067,28.551519],[111.673016,28.554564],[111.674194,28.555618],[111.677561,28.556626],[111.679448,28.557727],[111.68117,28.560248],[111.681461,28.563047],[111.680916,28.565229],[111.678182,28.569082],[111.674839,28.572524],[111.673713,28.577477],[111.67156,28.581774],[111.67018,28.585839],[111.671029,28.589115],[111.67351,28.591455],[111.669889,28.593862],[111.668547,28.595619],[111.667408,28.598072],[111.666838,28.600419],[111.664546,28.605027],[111.66366,28.607884],[111.663875,28.610012],[111.665053,28.613009],[111.665243,28.61462],[111.664546,28.61812],[111.664509,28.621587],[111.662863,28.624642],[111.660343,28.625849],[111.657343,28.626379],[111.65519,28.625888],[111.650012,28.623807],[111.64729,28.62325],[111.644936,28.623734],[111.643416,28.625146],[111.642277,28.626962],[111.641011,28.628036],[111.638985,28.628639],[111.636073,28.62848],[111.634314,28.627652],[111.631237,28.62561],[111.628984,28.621076],[111.627819,28.619982],[111.624401,28.618332],[111.619767,28.619538],[111.615589,28.6216],[111.60541,28.624934],[111.597687,28.628719],[111.592509,28.632642],[111.586787,28.635135],[111.574493,28.639303],[111.572531,28.639264],[111.570278,28.639648],[111.567226,28.638766],[111.565733,28.637282],[111.561048,28.631807],[111.557123,28.628937],[111.555275,28.627135],[111.552692,28.624013],[111.549477,28.620811],[111.546628,28.617251],[111.541602,28.612326],[111.539234,28.609714],[111.534829,28.606817],[111.531651,28.604238],[111.528815,28.602627],[111.526688,28.600154],[111.522789,28.597701],[111.518661,28.59552],[111.509356,28.58568],[111.505317,28.583777],[111.499063,28.581814],[111.496544,28.581211],[111.494214,28.581244],[111.493417,28.579069],[111.493404,28.57517],[111.492923,28.573784],[111.491467,28.571642],[111.487694,28.569917],[111.486859,28.569805],[111.48339,28.568253],[111.480832,28.565806],[111.477566,28.561256],[111.475477,28.559989],[111.472641,28.5591],[111.467843,28.556912],[111.459727,28.557436],[111.453119,28.557243],[111.450334,28.557031],[111.446244,28.557495],[111.44337,28.55729],[111.44037,28.556149],[111.437939,28.554398],[111.437509,28.553589],[111.437496,28.551141],[111.435761,28.548926],[111.431381,28.547433],[111.426038,28.547042],[111.420848,28.547878],[111.4161,28.548017],[111.412264,28.547858],[111.408668,28.546863],[111.406921,28.545476],[111.403857,28.542405],[111.399287,28.540574],[111.396578,28.540793],[111.391108,28.545191],[111.387171,28.547606],[111.383221,28.550557],[111.37703,28.551347],[111.374954,28.55195],[111.373878,28.551824],[111.371156,28.549582],[111.368953,28.546604],[111.365332,28.542524],[111.36337,28.539513],[111.361572,28.537987],[111.359192,28.53674],[111.35628,28.536063],[111.354216,28.534823],[111.352545,28.533244],[111.349696,28.529416],[111.348152,28.528699],[111.343759,28.528454],[111.339239,28.527857],[111.336872,28.524254],[111.335454,28.521348],[111.334365,28.520306],[111.328617,28.519994],[111.326807,28.519716],[111.324135,28.51884],[111.323148,28.519039],[111.320451,28.520903],[111.319172,28.522582],[111.317362,28.523783],[111.315691,28.524427],[111.314108,28.52371],[111.313387,28.522788],[111.311032,28.521461],[111.309158,28.52097],[111.305398,28.521149],[111.298258,28.521149],[111.293649,28.519915],[111.287901,28.51734],[111.28504,28.517009],[111.283255,28.517155],[111.281027,28.517918],[111.27395,28.523179],[111.271797,28.523564],[111.269139,28.522708],[111.266607,28.523524],[111.264695,28.526676],[111.262809,28.527366],[111.258099,28.527273],[111.256959,28.528334],[111.255124,28.531326],[111.252617,28.531532],[111.245945,28.527863],[111.235627,28.524732],[111.232424,28.522642],[111.231094,28.522303],[111.228651,28.522456],[111.226815,28.523391],[111.22541,28.525044],[111.221283,28.527697],[111.220764,28.528626],[111.221397,28.531306],[111.221169,28.533277],[111.219092,28.534564],[111.217396,28.536242],[111.21518,28.536216],[111.214395,28.534663],[111.211838,28.532434],[111.201507,28.527651],[111.198253,28.526543],[111.197494,28.52292],[111.193367,28.519537],[111.192202,28.518833],[111.190265,28.518575],[111.188302,28.519059],[111.184783,28.518827],[111.182403,28.517254],[111.180339,28.514912],[111.177579,28.513824],[111.175199,28.51389],[111.173642,28.514613],[111.171148,28.516305],[111.168628,28.517453],[111.165805,28.517466],[111.162399,28.515589],[111.16069,28.515157],[111.158348,28.515416],[111.1536,28.515151],[111.152182,28.514335],[111.152651,28.509856],[111.152157,28.507911],[111.152271,28.505967],[111.154094,28.502722],[111.154715,28.50101],[111.154841,28.49803],[111.15436,28.496531],[111.149081,28.490252],[111.147865,28.487863],[111.148334,28.486775],[111.148346,28.483728],[111.146625,28.480881],[111.146093,28.478677],[111.146283,28.47788],[111.145624,28.474601],[111.144941,28.473732],[111.143054,28.473758],[111.140497,28.474582],[111.137572,28.474396],[111.133964,28.473294],[111.128761,28.470725],[111.126355,28.470519],[111.121152,28.467147],[111.12019,28.465653],[111.118379,28.464764],[111.116645,28.464392],[111.115202,28.464883],[111.113328,28.46637],[111.10934,28.468136],[111.107264,28.46793],[111.101946,28.466729],[111.098806,28.465155],[111.096869,28.463622],[111.093527,28.456963],[111.090982,28.455423],[111.088729,28.454719],[111.083791,28.453703],[111.078145,28.454195],[111.07655,28.454108],[111.071321,28.452409],[111.068865,28.451406],[111.066143,28.451035],[111.062712,28.451446],[111.060636,28.452143],[111.05842,28.453345],[111.053571,28.457388],[111.050216,28.458889],[111.046443,28.459041],[111.044114,28.458477],[111.042367,28.457242],[111.03967,28.455928],[111.03786,28.455377],[111.034808,28.454912],[111.03177,28.452674],[111.027352,28.450377],[111.025035,28.447423],[111.023452,28.446579],[111.02011,28.445657],[111.013324,28.445637],[111.01126,28.446154],[111.007753,28.445557],[111.001398,28.440139],[110.998207,28.440458],[110.995232,28.44152],[110.992827,28.441712],[110.987788,28.44079],[110.984724,28.440484],[110.98161,28.44057],[110.978723,28.439508],[110.972368,28.43304],[110.969671,28.431181],[110.967379,28.430344],[110.960454,28.429156],[110.954593,28.42796],[110.950427,28.428525],[110.947895,28.428146],[110.944604,28.426466],[110.942363,28.424315],[110.941426,28.422548],[110.940375,28.421758],[110.938678,28.421432],[110.934703,28.421246],[110.93231,28.421565],[110.931006,28.421286],[110.925904,28.418716],[110.924208,28.418158],[110.921536,28.417906],[110.918207,28.416916],[110.912446,28.413835],[110.907015,28.411098],[110.904154,28.410215],[110.89914,28.409418],[110.89419,28.407764],[110.889468,28.404901],[110.887138,28.40528],[110.882264,28.408089],[110.880643,28.408289],[110.879023,28.407963],[110.877061,28.407013],[110.87563,28.406748],[110.867996,28.407538],[110.865084,28.407465],[110.863198,28.407093],[110.86045,28.406037],[110.85983,28.404476],[110.858197,28.402258],[110.855475,28.399408],[110.853918,28.398445],[110.852449,28.398405],[110.84822,28.398916],[110.846347,28.398837],[110.838459,28.395728],[110.835864,28.393888],[110.833357,28.390367],[110.832598,28.387517],[110.832939,28.383571],[110.832762,28.380508],[110.830838,28.376316],[110.8259,28.371712],[110.812062,28.363014],[110.793971,28.354355],[110.782652,28.350468],[110.769903,28.345404],[110.766498,28.343416],[110.758864,28.342366],[110.757053,28.341695],[110.753242,28.338678],[110.752318,28.334942],[110.751229,28.332343],[110.75047,28.331672],[110.744051,28.328063],[110.741063,28.325484],[110.738329,28.322001],[110.73686,28.319561],[110.736695,28.318218],[110.737037,28.315579],[110.736354,28.314323],[110.733163,28.311344],[110.729884,28.310414],[110.727112,28.309323],[110.724263,28.306258],[110.721085,28.300787],[110.72801,28.292808],[110.730998,28.290122],[110.732049,28.288785],[110.732391,28.287003],[110.73348,28.285154],[110.735075,28.283858],[110.739531,28.281597],[110.742089,28.281051],[110.749685,28.280905],[110.758712,28.277048],[110.762535,28.275033],[110.765472,28.274275],[110.770207,28.27478],[110.772436,28.273224],[110.774613,28.273098],[110.78069,28.276975],[110.783336,28.278225],[110.787818,28.278431],[110.790211,28.2778],[110.793021,28.275911],[110.802706,28.264365],[110.803745,28.262723],[110.804086,28.261173],[110.803618,28.259071],[110.80396,28.257628],[110.805707,28.254648],[110.806302,28.253012],[110.80596,28.251668],[110.803529,28.249825],[110.788565,28.233514],[110.787856,28.231245],[110.789451,28.229402],[110.792338,28.228351],[110.799845,28.223181],[110.801187,28.22028],[110.80177,28.217286],[110.802479,28.215356],[110.80458,28.213254],[110.807138,28.212329],[110.810024,28.211736],[110.811366,28.210891],[110.813215,28.208416],[110.814645,28.207032],[110.815721,28.206606],[110.819405,28.206346],[110.820836,28.205967],[110.822216,28.204456],[110.824609,28.203778],[110.826786,28.209061],[110.830053,28.209813],[110.833193,28.209241],[110.835066,28.209487],[110.83637,28.210113],[110.837839,28.211497],[110.840054,28.214638],[110.842283,28.215383],[110.844511,28.21509],[110.846891,28.214032],[110.848056,28.213027],[110.84798,28.211264],[110.846549,28.209068],[110.846549,28.206592],[110.848904,28.204696],[110.850778,28.204317],[110.853728,28.204436],[110.858539,28.205142],[110.85983,28.204849],[110.861425,28.203545],[110.861261,28.200656],[110.860501,28.1986],[110.855893,28.193342],[110.854044,28.190454],[110.853247,28.188397],[110.852335,28.183825],[110.851664,28.181648],[110.84974,28.178819],[110.849107,28.177275],[110.849486,28.174419],[110.849145,28.172283],[110.848018,28.170518],[110.84446,28.166877],[110.841991,28.16462],[110.836712,28.15739],[110.834788,28.155593],[110.829622,28.15229],[110.821545,28.143395],[110.818646,28.139666],[110.819026,28.137695],[110.821127,28.135471],[110.824685,28.133194],[110.82628,28.131729],[110.828407,28.128033],[110.829293,28.127107],[110.830964,28.126308],[110.834104,28.125336],[110.834319,28.12385],[110.833104,28.120913],[110.833015,28.118862],[110.835244,28.118729],[110.840523,28.120061],[110.841852,28.119681],[110.843447,28.117877],[110.844321,28.116365],[110.843701,28.114773],[110.83499,28.104722],[110.831838,28.100346],[110.824723,28.08992],[110.823469,28.087449],[110.823925,28.086942],[110.826989,28.086936],[110.830458,28.087562],[110.83318,28.087469],[110.836826,28.08633],[110.843321,28.083825],[110.854297,28.077895],[110.857057,28.076796],[110.859919,28.076456],[110.861754,28.077142],[110.867034,28.078102],[110.868034,28.078561],[110.871477,28.082372],[110.87406,28.083185],[110.876377,28.081819],[110.889506,28.067867],[110.89538,28.060564],[110.896127,28.058758],[110.895329,28.057212],[110.894076,28.056373],[110.889886,28.054867],[110.88724,28.052794],[110.884087,28.050988],[110.883467,28.049942],[110.882416,28.046003],[110.873845,28.037752],[110.872819,28.036659],[110.867996,28.028334],[110.866439,28.025461],[110.86616,28.023574],[110.86678,28.021561],[110.865768,28.015642],[110.866185,28.013748],[110.869059,28.011675],[110.872604,28.011555],[110.873592,28.011822],[110.876263,28.013562],[110.878162,28.013075],[110.883378,28.007975],[110.886201,28.005415],[110.889582,28.000981],[110.891886,28.000621],[110.894089,27.999234],[110.896152,27.998628],[110.899039,27.998601],[110.90209,27.999561],[110.904166,27.999601],[110.906078,27.998574],[110.907686,27.998214],[110.911509,27.998828],[110.917662,27.999048],[110.919675,27.998648],[110.92084,27.998881],[110.922055,28.000641],[110.917434,28.005755],[110.917308,28.007388],[110.921992,28.004108],[110.924955,28.004461],[110.924765,28.005948],[110.922182,28.012815],[110.922271,28.014595],[110.923296,28.015308],[110.927031,28.016082],[110.927816,28.017502],[110.925436,28.019435],[110.925765,28.021321],[110.926765,28.021361],[110.931829,28.020255],[110.935045,28.019188],[110.937223,28.018122],[110.938058,28.018502],[110.939147,28.023734],[110.938641,28.028094],[110.939147,28.029394],[110.941287,28.03264],[110.941514,28.034633],[110.942996,28.038352],[110.949465,28.04459],[110.954643,28.049189],[110.955719,28.050748],[110.955099,28.051808],[110.952301,28.054194],[110.951947,28.05566],[110.953466,28.057106],[110.957112,28.056079],[110.958872,28.05588],[110.961037,28.056566],[110.962683,28.058105],[110.96324,28.061544],[110.964442,28.063583],[110.967595,28.066275],[110.969076,28.066948],[110.970697,28.066428],[110.970924,28.065822],[110.970722,28.058259],[110.970836,28.05604],[110.972279,28.053987],[110.97371,28.053527],[110.976735,28.053161],[110.983851,28.053094],[110.992156,28.05404],[110.995182,28.053001],[110.997802,28.050682],[111.000917,28.048762],[111.008247,28.04585],[111.010475,28.044517],[111.016413,28.042857],[111.022022,28.041531],[111.021553,28.040058],[111.019439,28.039172],[111.017628,28.037805],[111.014096,28.0336],[111.012919,28.03108],[111.01321,28.02892],[111.017679,28.027387],[111.022022,28.027521],[111.024503,28.028707],[111.02963,28.033186],[111.031238,28.03378],[111.035024,28.033706],[111.036252,28.03312],[111.037885,28.0309],[111.038898,28.027007],[111.040037,28.024194],[111.041556,28.022295],[111.045836,28.020041],[111.048292,28.018242],[111.051735,28.014535],[111.053204,28.013908],[111.056103,28.013368],[111.057964,28.012162],[111.061155,28.009482],[111.063218,28.007222],[111.064016,28.005042],[111.065105,28.003301],[111.068093,28.000581],[111.070625,27.99526],[111.072005,27.994467],[111.074397,27.994134],[111.078689,27.994394],[111.081968,27.995607],[111.085374,27.999808],[111.087045,28.000354],[111.091426,28.000128],[111.093818,28.000628],[111.097224,28.002768],[111.097984,28.004028],[111.097895,28.006795],[111.096793,28.009355],[111.095249,28.011322],[111.094363,28.014302],[111.09554,28.021828],[111.095211,28.022795],[111.092945,28.025808],[111.09378,28.027154],[111.099997,28.029654],[111.102554,28.03126],[111.101275,28.033193],[111.10306,28.035386],[111.1101,28.042491],[111.110986,28.047576],[111.113379,28.049549],[111.117493,28.049715],[111.118455,28.050175],[111.118379,28.052521],[111.117113,28.0551],[111.113758,28.060471],[111.113303,28.061897],[111.113594,28.063576],[111.114189,28.064116],[111.120392,28.066801],[111.123279,28.068767],[111.124494,28.070319],[111.127014,28.07497],[111.128356,28.076123],[111.137876,28.08597],[111.138965,28.088315],[111.139054,28.08978],[111.138256,28.09104],[111.138256,28.092219],[111.140332,28.094484],[111.140965,28.100099],[111.140687,28.101332],[111.14094,28.10343],[111.143903,28.106654],[111.145422,28.108958],[111.145586,28.11043],[111.149321,28.116525],[111.150334,28.122139],[111.151575,28.122978],[111.158057,28.122126],[111.160931,28.122838],[111.162387,28.124723],[111.164235,28.129644],[111.165248,28.13073],[111.171565,28.134792],[111.175857,28.138428],[111.18572,28.149514],[111.189037,28.153828],[111.18953,28.15498],[111.188784,28.15803],[111.186517,28.160613],[111.187404,28.161558],[111.19129,28.161531],[111.193708,28.16016],[111.194974,28.159993],[111.198836,28.160533],[111.202773,28.160533],[111.206293,28.159541],[111.212256,28.159767],[111.216041,28.159321],[111.221029,28.16253],[111.223055,28.162463],[111.225157,28.161498],[111.226309,28.159947],[111.226638,28.157517],[111.227891,28.155373],[111.229461,28.154128],[111.231563,28.153769],[111.235652,28.154121],[111.237463,28.154874],[111.244008,28.158982],[111.245135,28.15988],[111.2483,28.160959],[111.25777,28.167543],[111.258732,28.168801],[111.259783,28.171876],[111.260378,28.172709],[111.26372,28.175085],[111.27457,28.18702],[111.279064,28.191006],[111.281331,28.19466],[111.283597,28.20049],[111.284015,28.202906],[111.284154,28.20815],[111.284407,28.211164],[111.285192,28.214817],[111.286331,28.216787],[111.289433,28.220273],[111.294067,28.224266],[111.296042,28.225463],[111.308576,28.231265],[111.313652,28.234299],[111.314374,28.234212],[111.318995,28.229169],[111.321021,28.227872],[111.324806,28.22708],[111.325984,28.226534],[111.328921,28.222097],[111.331022,28.220407],[111.332326,28.213613],[111.333593,28.212355],[111.335188,28.211776],[111.336783,28.210346],[111.337758,28.205947],[111.337454,28.204396],[111.335821,28.20238],[111.333972,28.200909],[111.332706,28.1987],[111.332124,28.195931],[111.33263,28.194174],[111.334137,28.193003],[111.336239,28.192504],[111.338505,28.19251],[111.341847,28.193149],[111.343012,28.194015],[111.352051,28.199073],[111.35433,28.199412],[111.359458,28.199172],[111.382905,28.196311],[111.385589,28.193881],[111.386525,28.191026],[111.386184,28.181635],[111.386943,28.178946],[111.38845,28.177774],[111.391476,28.177694],[111.398021,28.180044],[111.410567,28.188311],[111.42614,28.200211],[111.432457,28.206187],[111.43485,28.208116],[111.436648,28.208363],[111.443902,28.206925],[111.446586,28.205455],[111.448055,28.20411],[111.448472,28.202892],[111.447713,28.199918],[111.445826,28.194254],[111.445282,28.191046],[111.445333,28.189495],[111.446042,28.187905],[111.447042,28.18702],[111.448257,28.186853],[111.450093,28.187392],[111.453157,28.189396],[111.458297,28.191698],[111.470223,28.195885],[111.477465,28.199345],[111.483162,28.20419],[111.484162,28.204357],[111.485795,28.203179],[111.487757,28.198121],[111.493771,28.192124],[111.495455,28.190753],[111.495708,28.189961],[111.494746,28.186401],[111.494493,28.184197],[111.494366,28.179711],[111.493607,28.179085],[111.490682,28.177874],[111.490024,28.176663],[111.489429,28.17364],[111.489973,28.168169],[111.488922,28.165193],[111.486086,28.161298],[111.485744,28.159501],[111.486453,28.158156],[111.490011,28.155733],[111.490771,28.154561],[111.490973,28.153003],[111.48977,28.150733],[111.490011,28.148182],[111.489024,28.146325],[111.486593,28.14484],[111.483276,28.141118],[111.481389,28.138354],[111.480807,28.136217],[111.480807,28.134392],[111.482529,28.129984],[111.482731,28.128306],[111.481858,28.122732],[111.482643,28.120421],[111.497177,28.104755],[111.499861,28.101438],[111.500443,28.100366],[111.500747,28.096389],[111.499506,28.09437],[111.500393,28.092638],[111.50195,28.091752],[111.503545,28.091579],[111.507723,28.092452],[111.509774,28.092399],[111.51128,28.091599],[111.510977,28.09026],[111.509483,28.088921],[111.495214,28.077116],[111.49329,28.074904],[111.492619,28.072552],[111.491948,28.06878],[111.491872,28.066855],[111.492695,28.063496],[111.494746,28.049209],[111.494505,28.047743],[111.491568,28.043517],[111.494809,28.037865],[111.501962,28.041638],[111.50433,28.041258],[111.50766,28.039818],[111.514597,28.034399],[111.517851,28.030993],[111.521193,28.029367],[111.523662,28.029447],[111.524662,28.030074],[111.524422,28.031207],[111.522409,28.034166],[111.523434,28.039665],[111.523358,28.041091],[111.522016,28.044477],[111.520864,28.04619],[111.518066,28.049109],[111.516028,28.050628],[111.512648,28.051681],[111.507609,28.052754],[111.506647,28.05406],[111.507001,28.056932],[111.508052,28.059531],[111.51023,28.062643],[111.512065,28.064256],[111.514711,28.065309],[111.518218,28.064163],[111.519839,28.06267],[111.521497,28.060358],[111.524802,28.052601],[111.526827,28.050015],[111.527891,28.049382],[111.529929,28.050235],[111.533373,28.05392],[111.53517,28.05406],[111.537892,28.052548],[111.540969,28.050155],[111.543931,28.047529],[111.54502,28.04549],[111.545438,28.043037],[111.544526,28.041531],[111.54226,28.039732],[111.541108,28.037525],[111.54069,28.035553],[111.540741,28.03094],[111.541653,28.025248],[111.543172,28.021401],[111.544375,28.020121],[111.545944,28.020401],[111.547489,28.021508],[111.549945,28.024101],[111.55449,28.025774],[111.555921,28.026574],[111.557997,28.028347],[111.561719,28.02934],[111.564239,28.03082],[111.565707,28.032447],[111.567125,28.032933],[111.5681,28.032593],[111.570138,28.02982],[111.57267,28.029627],[111.57343,28.028894],[111.575937,28.021261],[111.575797,28.018882],[111.572962,28.018382],[111.568796,28.019255],[111.565821,28.019055],[111.564251,28.018128],[111.56158,28.014655],[111.557111,28.010355],[111.556655,28.009415],[111.557048,28.007882],[111.55839,28.006262],[111.558035,28.003688],[111.555731,28.001155],[111.554123,27.997894],[111.551414,27.99188],[111.549958,27.991446],[111.546843,27.992153],[111.54207,27.99414],[111.539994,27.994187],[111.536272,27.9925],[111.533955,27.990686],[111.529524,27.986572],[111.529423,27.985145],[111.532069,27.983124],[111.534575,27.983371],[111.537778,27.981757],[111.541627,27.978563],[111.545527,27.976983],[111.550249,27.974829],[111.55192,27.975162],[111.560377,27.982271],[111.561972,27.982604],[111.567961,27.987039],[111.570885,27.987666],[111.574278,27.990053],[111.580608,27.991866],[111.582533,27.99308],[111.583799,27.994467],[111.587939,28.001001],[111.591053,28.004695],[111.592775,28.006455],[111.59708,28.007902],[111.599776,28.009702],[111.600397,28.011382],[111.600067,28.013388],[111.598814,28.015108],[111.597548,28.015655],[111.59256,28.016228],[111.590749,28.017188],[111.58899,28.018615],[111.587774,28.021968],[111.587825,28.023481],[111.588496,28.025281],[111.589838,28.027127],[111.591256,28.028094],[111.594737,28.028534],[111.597219,28.029747],[111.59965,28.031887],[111.601701,28.034526],[111.603207,28.034233],[111.604093,28.033226],[111.607284,28.028194],[111.608714,28.026434],[111.613525,28.023648],[111.615627,28.021681],[111.619957,28.016902],[111.621717,28.016062],[111.626464,28.018835],[111.628313,28.019255],[111.632047,28.015528],[111.634263,28.015308],[111.645708,28.022068],[111.650025,28.025388],[111.651506,28.026228],[111.654532,28.026694],[111.659115,28.026701],[111.661546,28.025821],[111.662761,28.024734],[111.663268,28.023268],[111.66285,28.021088],[111.661546,28.019915],[111.660622,28.019955],[111.656089,28.021748],[111.653975,28.021995],[111.651582,28.021155],[111.651253,28.018682],[111.651544,28.017002],[111.652304,28.015748],[111.655697,28.014742],[111.658811,28.015042],[111.661888,28.013915],[111.662977,28.014215],[111.664825,28.017402],[111.665331,28.020841],[111.664952,28.023275],[111.665129,28.024448],[111.666509,28.026128],[111.670636,28.029807],[111.671927,28.034546],[111.673611,28.037399],[111.67584,28.038159],[111.678194,28.037659],[111.679372,28.037919],[111.682486,28.039598],[111.684043,28.040778],[111.685461,28.040485],[111.685677,28.039538],[111.685347,28.036266],[111.683069,28.025948],[111.683486,28.014502],[111.684411,28.013495],[111.69131,28.009902],[111.691057,28.007888],[111.684917,28.002975]]]]}}]}
