# Supplementary material for: The influence of extreme rainfall on crime: Spatiotemporal dynamics in Hunan Province, China
Source: PLoS One. 2026 Apr 22;21(4):e0345811. doi: 10.1371/journal.pone.0345811 (PMC13102242; doi:10.1371/journal.pone.0345811)
Supplement: S1 Data — S1 Raw Data. This is the original data1 required to replicate the manuscript’s results. S2 Raw Data. This is the original data1 required to replicate the manuscript’s results. (ZIP) [file pone.0345811.s001.zip › S1 Raw Data/S1_Hunan administrative boundary GeoJSON/430981.json]

{"type":"FeatureCollection","features":[{"type":"Feature","properties":{"adcode":430981,"name":"沅江市","center":[112.361088,28.839713],"centroid":[112.556606,28.969918],"childrenNum":0,"level":"district","acroutes":[100000,430000,430900],"parent":{"adcode":430900}},"geometry":{"type":"MultiPolygon","coordinates":[[[[112.254259,29.048164],[112.25348,29.046152],[112.25329,29.044491],[112.25211,29.0395],[112.251597,29.035479],[112.251147,29.029111],[112.250164,29.02171],[112.250171,29.018499],[112.249862,29.014815],[112.250164,29.013376],[112.250972,29.012309],[112.250902,29.000753],[112.249447,28.998454],[112.247656,28.997049],[112.247965,28.991592],[112.246897,28.980841],[112.247263,28.978715],[112.248401,28.97701],[112.249735,28.976064],[112.255383,28.973127],[112.257013,28.969494],[112.257343,28.96775],[112.259549,28.922728],[112.261425,28.917137],[112.261748,28.908132],[112.25924,28.903081],[112.25865,28.900829],[112.257006,28.861464],[112.259282,28.857852],[112.266068,28.853437],[112.268478,28.850791],[112.273051,28.845346],[112.276437,28.840727],[112.286412,28.834608],[112.304684,28.823023],[112.30578,28.819719],[112.305934,28.818002],[112.305457,28.81329],[112.304782,28.809957],[112.304747,28.807722],[112.305281,28.806236],[112.306384,28.800222],[112.305963,28.797692],[112.303602,28.792509],[112.302001,28.789911],[112.299577,28.78484],[112.298039,28.78316],[112.296353,28.781883],[112.294217,28.78077],[112.289552,28.778868],[112.285323,28.778011],[112.283427,28.776898],[112.281762,28.773515],[112.282071,28.7708],[112.283097,28.766991],[112.283602,28.757494],[112.282485,28.751749],[112.282844,28.749459],[112.282738,28.746821],[112.283757,28.741728],[112.282893,28.738392],[112.28278,28.734025],[112.283188,28.73128],[112.283216,28.728423],[112.282759,28.727644],[112.280104,28.727566],[112.279184,28.727169],[112.276606,28.72486],[112.2744,28.723431],[112.278299,28.719587],[112.280968,28.718057],[112.285857,28.713645],[112.288379,28.710372],[112.293241,28.707524],[112.296521,28.70535],[112.298031,28.703335],[112.299795,28.703088],[112.302155,28.705776],[112.304754,28.709974],[112.306103,28.711573],[112.308204,28.711999],[112.312987,28.711878],[112.315854,28.710459],[112.31938,28.706769],[112.321649,28.705262],[112.323167,28.705098],[112.328035,28.706788],[112.336774,28.709238],[112.343918,28.710764],[112.350732,28.713292],[112.35716,28.717219],[112.361347,28.721369],[112.363911,28.723],[112.368632,28.725102],[112.376373,28.728196],[112.379864,28.729774],[112.38266,28.731696],[112.386938,28.735507],[112.392228,28.741099],[112.393219,28.742846],[112.394441,28.747092],[112.394069,28.748336],[112.392397,28.750011],[112.393092,28.752199],[112.395979,28.753922],[112.396773,28.7549],[112.397469,28.757272],[112.39619,28.759949],[112.397307,28.761812],[112.400096,28.762833],[112.40247,28.763119],[112.406468,28.763071],[112.40684,28.764373],[112.403868,28.772707],[112.403559,28.775219],[112.404908,28.775761],[112.410402,28.775088],[112.414216,28.77429],[112.415642,28.77366],[112.417195,28.772315],[112.41933,28.769082],[112.42247,28.767741],[112.428132,28.76763],[112.430563,28.765994],[112.431406,28.765026],[112.433331,28.764813],[112.43463,28.765442],[112.437974,28.768501],[112.439527,28.768671],[112.443917,28.768535],[112.450661,28.768671],[112.455178,28.768245],[112.461739,28.765224],[112.463798,28.764494],[112.466846,28.764024],[112.46797,28.763104],[112.470022,28.762194],[112.473899,28.762102],[112.47607,28.764029],[112.479519,28.76656],[112.480236,28.767993],[112.484388,28.772412],[112.487935,28.775979],[112.490998,28.779294],[112.495761,28.781389],[112.501493,28.782551],[112.502456,28.783697],[112.503495,28.78407],[112.506066,28.784143],[112.508202,28.783852],[112.512368,28.781684],[112.512199,28.781002],[112.518922,28.778616],[112.521465,28.777997],[112.527317,28.775514],[112.530717,28.775475],[112.533267,28.777135],[112.533864,28.776966],[112.536337,28.779361],[112.539034,28.781167],[112.541964,28.783736],[112.540404,28.78423],[112.542961,28.787414],[112.544921,28.791343],[112.546185,28.792945],[112.54759,28.797096],[112.549937,28.800121],[112.552051,28.805138],[112.551869,28.807939],[112.552171,28.808941],[112.552157,28.813077],[112.55163,28.814872],[112.552859,28.818084],[112.554025,28.819381],[112.555381,28.81985],[112.558823,28.820285],[112.562785,28.822569],[112.564001,28.823623],[112.56622,28.82417],[112.569248,28.823294],[112.571861,28.821751],[112.574587,28.818863],[112.57694,28.817364],[112.583052,28.811476],[112.589592,28.80627],[112.594376,28.804083],[112.605869,28.801354],[112.607962,28.800304],[112.610182,28.797832],[112.611636,28.795388],[112.612711,28.792384],[112.613252,28.791658],[112.615079,28.791309],[112.61845,28.793255],[112.619834,28.792529],[112.620143,28.791406],[112.621036,28.783078],[112.621562,28.779361],[112.622736,28.779531],[112.626206,28.780755],[112.628665,28.782125],[112.630575,28.784506],[112.63432,28.785222],[112.637354,28.78633],[112.639286,28.787462],[112.639834,28.788822],[112.641787,28.789461],[112.644471,28.789301],[112.647885,28.788343],[112.649992,28.788982],[112.650912,28.790942],[112.653617,28.791701],[112.655998,28.79115],[112.659504,28.788856],[112.661927,28.788987],[112.671692,28.79158],[112.673919,28.793114],[112.675485,28.797232],[112.67524,28.797837],[112.67276,28.799008],[112.671833,28.800377],[112.671903,28.802424],[112.673153,28.804543],[112.67342,28.805719],[112.672978,28.811505],[112.671917,28.814824],[112.670329,28.817039],[112.667238,28.818646],[112.664941,28.821035],[112.663529,28.824973],[112.663944,28.829438],[112.66159,28.83218],[112.659897,28.834623],[112.659349,28.836664],[112.659377,28.8387],[112.659841,28.840862],[112.662222,28.844025],[112.665889,28.847425],[112.668362,28.850448],[112.669219,28.856459],[112.669585,28.857649],[112.671636,28.861692],[112.675162,28.866488],[112.677424,28.871241],[112.680522,28.874795],[112.685194,28.879766],[112.687505,28.880283],[112.693083,28.880732],[112.69892,28.8808],[112.703395,28.881298],[112.708903,28.882449],[112.716792,28.883406],[112.722903,28.883488],[112.727006,28.884165],[112.732064,28.885364],[112.737368,28.887071],[112.74258,28.890073],[112.746704,28.892838],[112.751038,28.894926],[112.75481,28.896328],[112.762664,28.898286],[112.766113,28.899398],[112.770504,28.901935],[112.773202,28.902752],[112.773707,28.905324],[112.776131,28.90819],[112.781006,28.910829],[112.78416,28.911994],[112.788825,28.91298],[112.794424,28.913913],[112.797459,28.913681],[112.803282,28.917465],[112.8116,28.921564],[112.819313,28.923903],[112.826148,28.925657],[112.838119,28.929276],[112.847981,28.935539],[112.852681,28.942753],[112.864427,28.952779],[112.872421,28.962973],[112.874613,28.974586],[112.876088,28.984072],[112.880275,28.989008],[112.891388,28.999362],[112.904574,29.008856],[112.920668,29.017229],[112.927925,29.023047],[112.934423,29.037332],[112.943766,29.051432],[112.949379,29.060786],[112.943471,29.062229],[112.941153,29.063175],[112.939038,29.06553],[112.939186,29.073237],[112.937745,29.078116],[112.935561,29.083675],[112.929892,29.096992],[112.928128,29.104889],[112.927061,29.109043],[112.926885,29.120244],[112.92619,29.129051],[112.926513,29.133739],[112.925339,29.141644],[112.925311,29.148583],[112.924665,29.149432],[112.9124,29.152282],[112.90109,29.15462],[112.898568,29.156014],[112.894732,29.157562],[112.887855,29.159814],[112.885038,29.161646],[112.881603,29.162769],[112.873433,29.161284],[112.812878,29.152383],[112.80782,29.153531],[112.804596,29.155189],[112.802868,29.157277],[112.801751,29.157282],[112.798505,29.159804],[112.796475,29.158097],[112.791136,29.155199],[112.78827,29.156337],[112.786436,29.156761],[112.784835,29.156511],[112.782657,29.155508],[112.780732,29.155006],[112.772935,29.155431],[112.771424,29.155262],[112.76421,29.15031],[112.761948,29.149557],[112.751038,29.148342],[112.74735,29.146495],[112.742981,29.14582],[112.738028,29.145651],[112.736096,29.145145],[112.733996,29.14271],[112.732317,29.140019],[112.729886,29.132799],[112.725257,29.123099],[112.717108,29.114272],[112.711397,29.110235],[112.707196,29.108802],[112.706606,29.108213],[112.706184,29.105777],[112.704168,29.104518],[112.695675,29.101985],[112.685672,29.09676],[112.670111,29.086363],[112.661281,29.077194],[112.6538,29.083902],[112.650856,29.084312],[112.647161,29.083887],[112.642454,29.082787],[112.617348,29.082425],[112.617095,29.089229],[112.593681,29.085571],[112.59125,29.091033],[112.579434,29.089026],[112.574404,29.086932],[112.569628,29.083916],[112.566867,29.085094],[112.563516,29.087622],[112.560003,29.092157],[112.557257,29.096915],[112.556231,29.102164],[112.561893,29.108464],[112.567555,29.107866],[112.568588,29.110114],[112.56955,29.116563],[112.570913,29.118276],[112.576997,29.157195],[112.574243,29.159799],[112.569262,29.16519],[112.565335,29.166014],[112.559975,29.163835],[112.552824,29.160653],[112.548707,29.158676],[112.543481,29.156892],[112.542237,29.157967],[112.539905,29.161221],[112.537468,29.165354],[112.535606,29.165527],[112.529874,29.167219],[112.524549,29.168285],[112.51954,29.168777],[112.515002,29.169601],[112.510387,29.170025],[112.506692,29.170618],[112.504205,29.17166],[112.492733,29.174736],[112.488553,29.175762],[112.485224,29.177189],[112.482161,29.178211],[112.477201,29.178722],[112.468455,29.180998],[112.461606,29.182299],[112.447957,29.185471],[112.44417,29.186088],[112.442084,29.185963],[112.441016,29.184416],[112.429341,29.17206],[112.426067,29.168786],[112.423384,29.167277],[112.420201,29.167446],[112.402084,29.179205],[112.39907,29.178698],[112.390338,29.170464],[112.390507,29.169293],[112.393022,29.167615],[112.404775,29.160397],[112.405948,29.156959],[112.406447,29.153097],[112.406447,29.149403],[112.400237,29.142348],[112.398565,29.139329],[112.399232,29.137983],[112.402253,29.13576],[112.402836,29.134251],[112.401248,29.131559],[112.397469,29.127952],[112.394862,29.121233],[112.394947,29.115102],[112.394785,29.111913],[112.394188,29.108474],[112.388737,29.098188],[112.386629,29.094406],[112.384283,29.092138],[112.366889,29.077088],[112.332186,29.048613],[112.330929,29.048358],[112.327979,29.049024],[112.324115,29.052875],[112.318565,29.057229],[112.311252,29.058894],[112.303609,29.059512],[112.293023,29.058827],[112.289918,29.0579],[112.286223,29.055212],[112.283139,29.05123],[112.279598,29.047334],[112.278362,29.04536],[112.274013,29.045244],[112.271028,29.045476],[112.266876,29.046089],[112.26179,29.047103],[112.254259,29.048164]]]]}}]}
