# Supplementary material for: The influence of extreme rainfall on crime: Spatiotemporal dynamics in Hunan Province, China
Source: PLoS One. 2026 Apr 22;21(4):e0345811. doi: 10.1371/journal.pone.0345811 (PMC13102242; doi:10.1371/journal.pone.0345811)
Supplement: S1 Data — S1 Raw Data. This is the original data1 required to replicate the manuscript’s results. S2 Raw Data. This is the original data1 required to replicate the manuscript’s results. (ZIP) [file pone.0345811.s001.zip › S1 Raw Data/S1_Hunan administrative boundary GeoJSON/431000.json]

{"type":"FeatureCollection","features":[{"type":"Feature","properties":{"adcode":431002,"name":"北湖区","center":[113.032208,25.792628],"centroid":[112.889908,25.656767],"childrenNum":0,"level":"district","parent":{"adcode":431000},"subFeatureIndex":0,"acroutes":[100000,430000,431000]},"geometry":{"type":"MultiPolygon","coordinates":[[[[112.911996,25.876649],[112.906735,25.875578],[112.905048,25.87182],[112.894367,25.876649],[112.88748,25.873455],[112.873204,25.864129],[112.860836,25.846038],[112.854391,25.837956],[112.847283,25.826328],[112.847283,25.823328],[112.841541,25.815712],[112.841882,25.801919],[112.839191,25.796581],[112.833188,25.791691],[112.836983,25.784774],[112.845255,25.780097],[112.847805,25.77546],[112.845556,25.764858],[112.839934,25.761994],[112.828911,25.762539],[112.822928,25.759148],[112.816302,25.758213],[112.818711,25.751528],[112.81578,25.742464],[112.808572,25.733381],[112.800581,25.727377],[112.796786,25.71371],[112.801585,25.703377],[112.804938,25.702012],[112.816543,25.711351],[112.820458,25.712755],[112.822506,25.705833],[112.828249,25.701427],[112.833931,25.699652],[112.838107,25.694388],[112.84913,25.691307],[112.852463,25.686548],[112.859169,25.683565],[112.860816,25.679586],[112.853066,25.681712],[112.846781,25.676836],[112.839011,25.677285],[112.83375,25.670849],[112.839794,25.669484],[112.842022,25.665758],[112.838589,25.662989],[112.842545,25.661526],[112.84905,25.669893],[112.853688,25.669211],[112.855174,25.665017],[112.852825,25.658015],[112.836621,25.646604],[112.830678,25.649179],[112.830738,25.653743],[112.824695,25.655031],[112.822767,25.645062],[112.818832,25.64397],[112.819454,25.661253],[112.811443,25.660434],[112.810198,25.648398],[112.811202,25.639717],[112.806323,25.632206],[112.802749,25.631738],[112.791084,25.642214],[112.783454,25.654133],[112.780763,25.666422],[112.77466,25.668079],[112.761167,25.658112],[112.758396,25.650154],[112.758798,25.628675],[112.761448,25.62249],[112.771949,25.617378],[112.776647,25.620246],[112.786104,25.6197],[112.793553,25.621963],[112.803111,25.621065],[112.812768,25.612656],[112.814977,25.602606],[112.822024,25.598703],[112.829012,25.590194],[112.828048,25.585959],[112.823089,25.583655],[112.819715,25.576726],[112.816784,25.562028],[112.808431,25.561403],[112.811704,25.570246],[112.808632,25.575184],[112.80556,25.574111],[112.805379,25.56884],[112.798894,25.559529],[112.791043,25.556933],[112.793433,25.553946],[112.801886,25.553087],[112.807407,25.547366],[112.809114,25.539947],[112.799055,25.534812],[112.794316,25.537838],[112.799818,25.544047],[112.799557,25.547757],[112.787931,25.546624],[112.7851,25.540728],[112.781125,25.540318],[112.779097,25.548303],[112.769961,25.544242],[112.763155,25.544965],[112.761548,25.550236],[112.762673,25.560974],[112.765082,25.564312],[112.768074,25.575614],[112.767612,25.584885],[112.763677,25.592555],[112.759259,25.594722],[112.734824,25.590565],[112.732134,25.58629],[112.71854,25.574247],[112.706373,25.56193],[112.697599,25.547815],[112.697478,25.542309],[112.703361,25.537702],[112.7183,25.534617],[112.725126,25.5287],[112.72601,25.520303],[112.721351,25.502609],[112.724243,25.494094],[112.7491,25.493371],[112.765604,25.491027],[112.781868,25.493195],[112.785903,25.489015],[112.781948,25.480361],[112.79008,25.473661],[112.790642,25.46989],[112.785221,25.453049],[112.785843,25.440465],[112.782209,25.436713],[112.784899,25.432433],[112.791566,25.433156],[112.806966,25.43216],[112.817206,25.433332],[112.835698,25.439488],[112.850074,25.43855],[112.862623,25.443025],[112.869951,25.449219],[112.885914,25.458305],[112.886315,25.46358],[112.890612,25.472958],[112.898423,25.478662],[112.906293,25.481416],[112.915329,25.488136],[112.921553,25.488214],[112.929203,25.49214],[112.93109,25.485479],[112.939985,25.487999],[112.941149,25.493058],[112.938419,25.49759],[112.94131,25.506008],[112.93105,25.503137],[112.928761,25.507297],[112.921171,25.513976],[112.925368,25.523096],[112.933399,25.527275],[112.92838,25.531785],[112.924525,25.538307],[112.931753,25.540826],[112.93115,25.54639],[112.934383,25.561872],[112.937897,25.567825],[112.935788,25.570226],[112.934082,25.581157],[112.938539,25.584182],[112.942294,25.590526],[112.937495,25.592965],[112.935367,25.602918],[112.937094,25.609338],[112.949964,25.61289],[112.95424,25.617143],[112.967914,25.618139],[112.976266,25.625631],[112.979519,25.626665],[112.985282,25.63722],[112.994036,25.642273],[112.994518,25.651266],[113.011624,25.653509],[113.018973,25.650661],[113.021804,25.653002],[113.021101,25.666266],[113.01568,25.667787],[113.011745,25.67356],[113.006123,25.675062],[112.998052,25.684676],[112.993715,25.699028],[113.010058,25.721333],[113.011404,25.725544],[113.018792,25.731022],[113.034755,25.735778],[113.039614,25.741314],[113.047043,25.73802],[113.053046,25.73763],[113.067342,25.731646],[113.072422,25.73416],[113.075594,25.73188],[113.082782,25.734199],[113.083947,25.738566],[113.077241,25.742698],[113.071036,25.757453],[113.076518,25.764975],[113.068647,25.76554],[113.061078,25.768931],[113.056419,25.766963],[113.056881,25.774232],[113.051882,25.778655],[113.047705,25.777018],[113.043489,25.768873],[113.039292,25.766768],[113.033068,25.770978],[113.036341,25.782825],[113.035237,25.788729],[113.037987,25.798802],[113.034273,25.804764],[113.032365,25.814777],[113.026663,25.820504],[113.025338,25.826776],[113.021463,25.832989],[113.023872,25.840234],[113.029956,25.844383],[113.030036,25.852192],[113.034454,25.870476],[113.0309,25.876279],[113.025619,25.87219],[113.018371,25.873631],[113.014195,25.869113],[113.014094,25.863194],[113.008814,25.861928],[113.003493,25.855093],[112.99759,25.855833],[112.990281,25.861325],[112.989257,25.864538],[112.982872,25.866251],[112.980142,25.857197],[112.983695,25.854412],[112.983113,25.848141],[112.985141,25.84152],[112.979579,25.834138],[112.974058,25.831626],[112.967974,25.832619],[112.967914,25.829211],[112.962934,25.826659],[112.955003,25.825471],[112.948076,25.822705],[112.948056,25.815497],[112.940587,25.80716],[112.934544,25.806556],[112.926613,25.810004],[112.922898,25.814504],[112.920007,25.813452],[112.916373,25.806868],[112.911393,25.808523],[112.913441,25.823718],[112.907016,25.837566],[112.912116,25.846466],[112.909787,25.850108],[112.915248,25.851822],[112.920509,25.861987],[112.920649,25.867069],[112.914325,25.869406],[112.911996,25.876649]]]]}},{"type":"Feature","properties":{"adcode":431003,"name":"苏仙区","center":[113.038698,25.793157],"centroid":[113.088391,25.79316],"childrenNum":0,"level":"district","parent":{"adcode":431000},"subFeatureIndex":1,"acroutes":[100000,430000,431000]},"geometry":{"type":"MultiPolygon","coordinates":[[[[112.94131,25.506008],[112.951972,25.510461],[112.95916,25.511847],[112.971729,25.516632],[112.981467,25.523838],[112.986205,25.525615],[113.002629,25.528407],[113.012769,25.538717],[113.018291,25.540689],[113.032406,25.541665],[113.035076,25.543325],[113.052243,25.547327],[113.07202,25.542856],[113.082461,25.542661],[113.091316,25.545316],[113.093604,25.548381],[113.096476,25.562008],[113.099307,25.565502],[113.111655,25.575009],[113.119044,25.589511],[113.123822,25.59517],[113.134464,25.594468],[113.139986,25.590428],[113.154663,25.586446],[113.172814,25.576551],[113.182471,25.57538],[113.188455,25.577859],[113.191386,25.594546],[113.194799,25.608577],[113.205622,25.632226],[113.209557,25.636791],[113.213452,25.653548],[113.216223,25.659341],[113.229154,25.677792],[113.236201,25.689201],[113.253087,25.695577],[113.257444,25.708056],[113.254573,25.711195],[113.245698,25.714607],[113.24359,25.720475],[113.246903,25.723907],[113.251822,25.717804],[113.260857,25.720475],[113.263608,25.725427],[113.262263,25.740496],[113.25634,25.742581],[113.252103,25.747513],[113.25397,25.756848],[113.271519,25.775771],[113.273226,25.780584],[113.271941,25.787326],[113.277462,25.796639],[113.275936,25.802211],[113.270776,25.809829],[113.27176,25.821069],[113.267062,25.82773],[113.268708,25.839864],[113.260255,25.846466],[113.258669,25.849758],[113.259853,25.859709],[113.25138,25.879238],[113.244995,25.885137],[113.247987,25.8916],[113.24112,25.89489],[113.228391,25.914219],[113.205501,25.944131],[113.200964,25.948762],[113.191306,25.945532],[113.188716,25.946778],[113.190603,25.954911],[113.199859,25.961292],[113.196004,25.966915],[113.187069,25.966507],[113.174621,25.967771],[113.166268,25.963997],[113.160506,25.965651],[113.155426,25.963841],[113.159963,25.972051],[113.149503,25.972946],[113.146411,25.968666],[113.142315,25.974113],[113.13862,25.973549],[113.13595,25.976837],[113.131352,25.976214],[113.131814,25.980825],[113.128842,25.980688],[113.131693,25.988041],[113.123361,25.983801],[113.118582,25.987497],[113.109246,25.984754],[113.109045,25.987497],[113.114084,25.992223],[113.118462,25.991912],[113.115871,25.998603],[113.119485,26.000742],[113.126834,25.998447],[113.130127,26.001073],[113.128521,26.00436],[113.132637,26.008483],[113.117257,26.009883],[113.115711,26.01739],[113.116353,26.023457],[113.112558,26.030399],[113.113382,26.032965],[113.107579,26.034657],[113.107057,26.037379],[113.100712,26.033918],[113.088846,26.048636],[113.083927,26.045623],[113.081317,26.050522],[113.074008,26.053185],[113.067101,26.053166],[113.056279,26.049006],[113.053387,26.038837],[113.054291,26.030729],[113.049854,26.025499],[113.042144,26.025013],[113.031482,26.018226],[113.026061,26.017876],[113.022065,26.024604],[113.011886,26.031429],[112.997831,26.031021],[112.990341,26.023185],[112.974259,26.02966],[112.970604,26.028474],[112.958377,26.020054],[112.951289,26.017954],[112.936953,26.017681],[112.926332,26.012839],[112.917597,26.001559],[112.912899,25.99162],[112.91324,25.986485],[112.916895,25.976331],[112.924344,25.977984],[112.928861,25.975455],[112.930006,25.971117],[112.935266,25.965651],[112.930468,25.962674],[112.925589,25.962791],[112.929263,25.958004],[112.93621,25.958355],[112.93619,25.953899],[112.929524,25.950105],[112.927315,25.945785],[112.932094,25.943158],[112.931913,25.939811],[112.925468,25.933915],[112.923581,25.935102],[112.918421,25.926617],[112.91561,25.925586],[112.914525,25.908147],[112.911634,25.908867],[112.90794,25.903962],[112.915108,25.895786],[112.909747,25.882528],[112.911996,25.876649],[112.914325,25.869406],[112.920649,25.867069],[112.920509,25.861987],[112.915248,25.851822],[112.909787,25.850108],[112.912116,25.846466],[112.907016,25.837566],[112.913441,25.823718],[112.911393,25.808523],[112.916373,25.806868],[112.920007,25.813452],[112.922898,25.814504],[112.926613,25.810004],[112.934544,25.806556],[112.940587,25.80716],[112.948056,25.815497],[112.948076,25.822705],[112.955003,25.825471],[112.962934,25.826659],[112.967914,25.829211],[112.967974,25.832619],[112.974058,25.831626],[112.979579,25.834138],[112.985141,25.84152],[112.983113,25.848141],[112.983695,25.854412],[112.980142,25.857197],[112.982872,25.866251],[112.989257,25.864538],[112.990281,25.861325],[112.99759,25.855833],[113.003493,25.855093],[113.008814,25.861928],[113.014094,25.863194],[113.014195,25.869113],[113.018371,25.873631],[113.025619,25.87219],[113.0309,25.876279],[113.034454,25.870476],[113.030036,25.852192],[113.029956,25.844383],[113.023872,25.840234],[113.021463,25.832989],[113.025338,25.826776],[113.026663,25.820504],[113.032365,25.814777],[113.034273,25.804764],[113.037987,25.798802],[113.035237,25.788729],[113.036341,25.782825],[113.033068,25.770978],[113.039292,25.766768],[113.043489,25.768873],[113.047705,25.777018],[113.051882,25.778655],[113.056881,25.774232],[113.056419,25.766963],[113.061078,25.768931],[113.068647,25.76554],[113.076518,25.764975],[113.071036,25.757453],[113.077241,25.742698],[113.083947,25.738566],[113.082782,25.734199],[113.075594,25.73188],[113.072422,25.73416],[113.067342,25.731646],[113.053046,25.73763],[113.047043,25.73802],[113.039614,25.741314],[113.034755,25.735778],[113.018792,25.731022],[113.011404,25.725544],[113.010058,25.721333],[112.993715,25.699028],[112.998052,25.684676],[113.006123,25.675062],[113.011745,25.67356],[113.01568,25.667787],[113.021101,25.666266],[113.021804,25.653002],[113.018973,25.650661],[113.011624,25.653509],[112.994518,25.651266],[112.994036,25.642273],[112.985282,25.63722],[112.979519,25.626665],[112.976266,25.625631],[112.967914,25.618139],[112.95424,25.617143],[112.949964,25.61289],[112.937094,25.609338],[112.935367,25.602918],[112.937495,25.592965],[112.942294,25.590526],[112.938539,25.584182],[112.934082,25.581157],[112.935788,25.570226],[112.937897,25.567825],[112.934383,25.561872],[112.93115,25.54639],[112.931753,25.540826],[112.924525,25.538307],[112.92838,25.531785],[112.933399,25.527275],[112.925368,25.523096],[112.921171,25.513976],[112.928761,25.507297],[112.93105,25.503137],[112.94131,25.506008]]]]}},{"type":"Feature","properties":{"adcode":431021,"name":"桂阳县","center":[112.734466,25.737447],"centroid":[112.601309,25.886825],"childrenNum":0,"level":"district","parent":{"adcode":431000},"subFeatureIndex":2,"acroutes":[100000,430000,431000]},"geometry":{"type":"MultiPolygon","coordinates":[[[[112.386846,25.789353],[112.39301,25.779435],[112.413771,25.765599],[112.426119,25.760727],[112.429994,25.757336],[112.43909,25.754958],[112.445956,25.750085],[112.45706,25.736714],[112.458887,25.738137],[112.456859,25.746635],[112.457461,25.75451],[112.460092,25.759967],[112.471998,25.768444],[112.476636,25.758719],[112.478644,25.749403],[112.488744,25.747357],[112.490751,25.743517],[112.481877,25.738079],[112.477841,25.728995],[112.478243,25.724335],[112.485912,25.72028],[112.491755,25.715406],[112.495992,25.717415],[112.49822,25.727922],[112.507095,25.731119],[112.516371,25.730691],[112.520407,25.723614],[112.527455,25.718935],[112.534121,25.718721],[112.535325,25.715484],[112.527455,25.710844],[112.524222,25.706204],[112.524443,25.69548],[112.532695,25.697293],[112.540967,25.712229],[112.539963,25.71991],[112.545425,25.721119],[112.554299,25.713808],[112.552472,25.70634],[112.556106,25.70248],[112.562371,25.701251],[112.570663,25.694563],[112.572671,25.690936],[112.583795,25.686665],[112.590661,25.678572],[112.59532,25.678377],[112.596323,25.674126],[112.591464,25.662404],[112.575,25.649257],[112.567551,25.648106],[112.565925,25.653724],[112.558134,25.651461],[112.552713,25.64397],[112.536811,25.637337],[112.529422,25.640088],[112.521451,25.637727],[112.520206,25.631114],[112.52615,25.624304],[112.531691,25.621163],[112.536189,25.614295],[112.54177,25.609143],[112.5442,25.595229],[112.547433,25.588184],[112.557652,25.574482],[112.576968,25.584748],[112.583855,25.581801],[112.589657,25.570851],[112.594998,25.564312],[112.595239,25.560856],[112.590501,25.558611],[112.592529,25.552052],[112.60046,25.545824],[112.606182,25.537409],[112.607146,25.526786],[112.613189,25.522725],[112.617606,25.527294],[112.61588,25.534519],[112.62353,25.53819],[112.64662,25.53036],[112.647845,25.522939],[112.641179,25.505851],[112.642162,25.500715],[112.661819,25.491183],[112.664409,25.48378],[112.65941,25.474638],[112.659108,25.47075],[112.66218,25.457465],[112.665012,25.451544],[112.670854,25.451193],[112.674127,25.454592],[112.683423,25.450645],[112.689206,25.45174],[112.690632,25.46231],[112.698944,25.463893],[112.708742,25.459711],[112.709224,25.454885],[112.720147,25.453225],[112.723942,25.462877],[112.730828,25.466022],[112.730487,25.468484],[112.723058,25.469324],[112.735707,25.476689],[112.7491,25.493371],[112.724243,25.494094],[112.721351,25.502609],[112.72601,25.520303],[112.725126,25.5287],[112.7183,25.534617],[112.703361,25.537702],[112.697478,25.542309],[112.697599,25.547815],[112.706373,25.56193],[112.71854,25.574247],[112.732134,25.58629],[112.734824,25.590565],[112.759259,25.594722],[112.763677,25.592555],[112.767612,25.584885],[112.768074,25.575614],[112.765082,25.564312],[112.762673,25.560974],[112.761548,25.550236],[112.763155,25.544965],[112.769961,25.544242],[112.779097,25.548303],[112.781125,25.540318],[112.7851,25.540728],[112.787931,25.546624],[112.799557,25.547757],[112.799818,25.544047],[112.794316,25.537838],[112.799055,25.534812],[112.809114,25.539947],[112.807407,25.547366],[112.801886,25.553087],[112.793433,25.553946],[112.791043,25.556933],[112.798894,25.559529],[112.805379,25.56884],[112.80556,25.574111],[112.808632,25.575184],[112.811704,25.570246],[112.808431,25.561403],[112.816784,25.562028],[112.819715,25.576726],[112.823089,25.583655],[112.828048,25.585959],[112.829012,25.590194],[112.822024,25.598703],[112.814977,25.602606],[112.812768,25.612656],[112.803111,25.621065],[112.793553,25.621963],[112.786104,25.6197],[112.776647,25.620246],[112.771949,25.617378],[112.761448,25.62249],[112.758798,25.628675],[112.758396,25.650154],[112.761167,25.658112],[112.77466,25.668079],[112.780763,25.666422],[112.783454,25.654133],[112.791084,25.642214],[112.802749,25.631738],[112.806323,25.632206],[112.811202,25.639717],[112.810198,25.648398],[112.811443,25.660434],[112.819454,25.661253],[112.818832,25.64397],[112.822767,25.645062],[112.824695,25.655031],[112.830738,25.653743],[112.830678,25.649179],[112.836621,25.646604],[112.852825,25.658015],[112.855174,25.665017],[112.853688,25.669211],[112.84905,25.669893],[112.842545,25.661526],[112.838589,25.662989],[112.842022,25.665758],[112.839794,25.669484],[112.83375,25.670849],[112.839011,25.677285],[112.846781,25.676836],[112.853066,25.681712],[112.860816,25.679586],[112.859169,25.683565],[112.852463,25.686548],[112.84913,25.691307],[112.838107,25.694388],[112.833931,25.699652],[112.828249,25.701427],[112.822506,25.705833],[112.820458,25.712755],[112.816543,25.711351],[112.804938,25.702012],[112.801585,25.703377],[112.796786,25.71371],[112.800581,25.727377],[112.808572,25.733381],[112.81578,25.742464],[112.818711,25.751528],[112.816302,25.758213],[112.822928,25.759148],[112.828911,25.762539],[112.839934,25.761994],[112.845556,25.764858],[112.847805,25.77546],[112.845255,25.780097],[112.836983,25.784774],[112.833188,25.791691],[112.839191,25.796581],[112.841882,25.801919],[112.841541,25.815712],[112.847283,25.823328],[112.847283,25.826328],[112.854391,25.837956],[112.860836,25.846038],[112.873204,25.864129],[112.88748,25.873455],[112.894367,25.876649],[112.905048,25.87182],[112.906735,25.875578],[112.911996,25.876649],[112.909747,25.882528],[112.915108,25.895786],[112.90794,25.903962],[112.911634,25.908867],[112.914525,25.908147],[112.91561,25.925586],[112.918421,25.926617],[112.923581,25.935102],[112.925468,25.933915],[112.931913,25.939811],[112.932094,25.943158],[112.927315,25.945785],[112.929524,25.950105],[112.93619,25.953899],[112.93621,25.958355],[112.929263,25.958004],[112.925589,25.962791],[112.930468,25.962674],[112.935266,25.965651],[112.930006,25.971117],[112.928861,25.975455],[112.924344,25.977984],[112.916895,25.976331],[112.898382,25.97958],[112.891516,25.978354],[112.873224,25.981097],[112.868586,25.983859],[112.867241,25.9888],[112.86953,25.993779],[112.869289,26.000237],[112.847122,26.002337],[112.84138,26.003621],[112.832405,26.002998],[112.82857,26.009455],[112.832746,26.023671],[112.842243,26.037535],[112.84389,26.045467],[112.841922,26.052952],[112.838669,26.05684],[112.834192,26.055071],[112.825277,26.045526],[112.801223,26.034657],[112.796043,26.02719],[112.792047,26.024915],[112.784036,26.027035],[112.781225,26.033413],[112.775182,26.03771],[112.768315,26.038137],[112.762833,26.043076],[112.749883,26.063877],[112.74663,26.071439],[112.737013,26.089437],[112.732917,26.102166],[112.725206,26.116448],[112.721894,26.125968],[112.718199,26.131855],[112.71334,26.134419],[112.710308,26.131738],[112.707718,26.122451],[112.699125,26.117283],[112.688543,26.114213],[112.686114,26.115651],[112.686415,26.123831],[112.681877,26.127192],[112.676135,26.125987],[112.676436,26.11773],[112.673806,26.111027],[112.665333,26.109841],[112.66214,26.104031],[112.654912,26.101058],[112.642283,26.105994],[112.646178,26.112426],[112.658205,26.11499],[112.670654,26.127678],[112.664791,26.131214],[112.663124,26.128707],[112.654229,26.129271],[112.642102,26.13405],[112.637303,26.138907],[112.630115,26.154408],[112.633669,26.163265],[112.631601,26.173015],[112.628188,26.17686],[112.625317,26.189637],[112.623409,26.192123],[112.613731,26.194492],[112.608973,26.198453],[112.602829,26.217091],[112.597809,26.220527],[112.588071,26.221071],[112.581064,26.219091],[112.580562,26.208996],[112.572591,26.195696],[112.574077,26.186647],[112.57743,26.181987],[112.576225,26.168353],[112.582028,26.159244],[112.578393,26.15365],[112.573494,26.155748],[112.57245,26.160021],[112.566547,26.158487],[112.554821,26.147279],[112.548557,26.149144],[112.538277,26.146735],[112.529101,26.14759],[112.524443,26.137489],[112.512898,26.135565],[112.50824,26.14386],[112.509886,26.150135],[112.507798,26.159594],[112.498401,26.157516],[112.494205,26.153243],[112.487077,26.151145],[112.484146,26.153359],[112.482037,26.16074],[112.485049,26.167965],[112.479507,26.175772],[112.471817,26.178297],[112.464549,26.177054],[112.456718,26.180316],[112.450936,26.180394],[112.444591,26.175928],[112.436901,26.18321],[112.430597,26.184064],[112.429251,26.189715],[112.418891,26.186472],[112.413289,26.188026],[112.40576,26.184802],[112.393793,26.186919],[112.391845,26.189016],[112.388974,26.201191],[112.384838,26.206588],[112.381264,26.206433],[112.377268,26.201521],[112.37506,26.19057],[112.364338,26.181268],[112.361728,26.176899],[112.360282,26.166042],[112.357029,26.161323],[112.350845,26.161711],[112.340083,26.167305],[112.3291,26.164877],[112.327052,26.161109],[112.315628,26.161886],[112.310407,26.158565],[112.311853,26.148969],[112.306833,26.136576],[112.304243,26.132904],[112.299806,26.13234],[112.29577,26.138013],[112.292397,26.1344],[112.291574,26.142909],[112.286514,26.144307],[112.276455,26.138596],[112.266958,26.131155],[112.258505,26.130728],[112.257722,26.123287],[112.249831,26.12284],[112.247743,26.127542],[112.243004,26.122141],[112.23178,26.117322],[112.229692,26.111862],[112.232865,26.100708],[112.240595,26.093304],[112.246819,26.092507],[112.251698,26.089573],[112.263625,26.092799],[112.271134,26.089048],[112.280832,26.096958],[112.282599,26.101719],[112.287819,26.102243],[112.291634,26.09995],[112.29563,26.090933],[112.299706,26.09035],[112.309805,26.099018],[112.315286,26.098376],[112.321812,26.093751],[112.335807,26.076648],[112.33665,26.072488],[112.333638,26.06621],[112.331429,26.047528],[112.328558,26.039051],[112.313881,26.016126],[112.306432,26.006966],[112.300408,25.978743],[112.296573,25.973549],[112.292999,25.974288],[112.301011,25.968043],[112.301051,25.964055],[112.304545,25.965436],[112.311532,25.962421],[112.308962,25.958802],[112.299324,25.962518],[112.297457,25.959074],[112.304484,25.953977],[112.309845,25.956117],[112.314483,25.945902],[112.316772,25.944053],[112.315206,25.935803],[112.305769,25.936056],[112.296814,25.931482],[112.265552,25.896681],[112.265773,25.890257],[112.272098,25.886325],[112.288663,25.886286],[112.304886,25.890802],[112.312395,25.890588],[112.33147,25.88504],[112.336831,25.885721],[112.345826,25.897402],[112.349701,25.90657],[112.35711,25.908847],[112.360403,25.905869],[112.359579,25.894384],[112.361326,25.889556],[112.368655,25.878303],[112.370622,25.868646],[112.377971,25.8593],[112.386866,25.859767],[112.388332,25.857236],[112.38536,25.852075],[112.387026,25.846252],[112.380521,25.837293],[112.368815,25.837235],[112.361567,25.834119],[112.352311,25.836884],[112.360342,25.826308],[112.356307,25.821185],[112.359379,25.815497],[112.365603,25.814075],[112.361708,25.809108],[112.373815,25.806634],[112.377068,25.803692],[112.38538,25.805543],[112.387729,25.802095],[112.385721,25.793405],[112.386846,25.789353]]]]}},{"type":"Feature","properties":{"adcode":431022,"name":"宜章县","center":[112.947884,25.394345],"childrenNum":0,"level":"district","parent":{"adcode":431000},"subFeatureIndex":3,"acroutes":[100000,430000,431000]},"geometry":{"type":"MultiPolygon","coordinates":[[[[112.657281,25.133397],[112.663204,25.129185],[112.667903,25.122171],[112.669871,25.11304],[112.679749,25.109905],[112.695229,25.095522],[112.697277,25.089976],[112.703562,25.086272],[112.712135,25.083469],[112.715629,25.078374],[112.7185,25.062732],[112.719183,25.048245],[112.715127,25.026051],[112.724865,25.010854],[112.73368,25.006834],[112.734985,25.000362],[112.741851,24.998578],[112.745526,24.98171],[112.742193,24.977473],[112.743157,24.960308],[112.748437,24.955756],[112.75936,24.954481],[112.764841,24.950891],[112.773455,24.949969],[112.781868,24.944475],[112.784659,24.936646],[112.784297,24.928444],[112.782229,24.922713],[112.786707,24.91241],[112.786305,24.908976],[112.780723,24.897297],[112.792088,24.891448],[112.804436,24.890722],[112.808632,24.892842],[112.816162,24.891919],[112.825357,24.894824],[112.830819,24.89292],[112.842083,24.89716],[112.857162,24.897788],[112.867863,24.895727],[112.873505,24.896708],[112.879308,24.907798],[112.888082,24.912979],[112.899386,24.917022],[112.904386,24.92183],[112.924565,24.918867],[112.931692,24.921202],[112.937375,24.920476],[112.941792,24.915923],[112.95922,24.923479],[112.96681,24.919318],[112.974058,24.918769],[112.978816,24.921634],[112.984037,24.921026],[112.990261,24.926619],[112.994799,24.927364],[112.994076,24.934507],[112.991647,24.937509],[112.99514,24.940531],[113.003995,24.941963],[113.011906,24.946104],[113.010661,24.949792],[113.004015,24.954167],[113.00279,24.95711],[113.008492,24.961956],[113.008573,24.972647],[113.009978,24.977375],[113.007528,24.981828],[113.003754,24.982455],[113.002047,24.991027],[112.996265,24.991576],[112.994678,24.996087],[112.990522,24.99542],[112.991506,25.000009],[112.989418,25.006226],[112.99267,25.011521],[112.992048,25.017953],[112.986466,25.020012],[112.978455,25.026483],[112.97968,25.034149],[112.985201,25.038345],[112.991606,25.047402],[112.996867,25.048637],[113.002409,25.058204],[112.999718,25.062379],[113.002027,25.071122],[113.018451,25.083136],[113.008974,25.086154],[113.004537,25.089172],[112.999598,25.103047],[112.991124,25.109454],[112.986808,25.119232],[112.981949,25.125286],[112.972813,25.132123],[112.968014,25.141624],[112.971207,25.163093],[112.974319,25.168263],[112.991566,25.176802],[113.003131,25.184733],[113.008573,25.190118],[113.021021,25.190608],[113.030498,25.194504],[113.034474,25.201397],[113.029775,25.21052],[113.0207,25.209855],[113.01562,25.213438],[113.006665,25.231487],[112.998794,25.237007],[112.999015,25.244073],[112.99255,25.247205],[112.979921,25.245091],[112.973616,25.250493],[112.965886,25.249318],[112.959581,25.254094],[112.953337,25.25153],[112.951851,25.245756],[112.944221,25.249455],[112.934102,25.250375],[112.931793,25.249044],[112.933339,25.243173],[112.926673,25.243819],[112.924002,25.248673],[112.910731,25.24515],[112.904526,25.238436],[112.896937,25.239278],[112.891716,25.246187],[112.884187,25.247205],[112.880954,25.249632],[112.876336,25.248085],[112.868325,25.24881],[112.866357,25.251197],[112.865896,25.259809],[112.873947,25.27429],[112.866438,25.276579],[112.863486,25.285365],[112.856399,25.291587],[112.858246,25.297515],[112.857523,25.304851],[112.855174,25.30982],[112.858788,25.320227],[112.851801,25.33343],[112.852483,25.336402],[112.857362,25.336833],[112.868727,25.327836],[112.87463,25.328853],[112.877702,25.333743],[112.885532,25.332843],[112.891154,25.339864],[112.894829,25.337596],[112.898142,25.326251],[112.900591,25.311346],[112.91318,25.299882],[112.924163,25.296576],[112.927837,25.299902],[112.92858,25.310466],[112.933018,25.316549],[112.931833,25.322828],[112.937716,25.326486],[112.945085,25.326349],[112.951148,25.337459],[112.960244,25.339219],[112.964701,25.342133],[112.968115,25.349838],[112.97713,25.349995],[112.987972,25.353788],[112.995421,25.348958],[112.999979,25.351481],[113.004798,25.34974],[113.009235,25.352869],[113.014054,25.351285],[113.016483,25.347198],[113.023672,25.345966],[113.025619,25.353573],[113.029053,25.35549],[113.029775,25.361239],[113.034012,25.361415],[113.034976,25.366401],[113.041622,25.36601],[113.05152,25.373166],[113.055817,25.37432],[113.059572,25.379481],[113.064591,25.381808],[113.075775,25.381984],[113.080152,25.383352],[113.080634,25.390937],[113.088746,25.396528],[113.090432,25.406771],[113.096877,25.41072],[113.091115,25.414785],[113.09238,25.417482],[113.103423,25.421294],[113.109627,25.419613],[113.114406,25.42057],[113.1284,25.413222],[113.131553,25.414766],[113.130167,25.42917],[113.126212,25.438413],[113.119546,25.443631],[113.118421,25.447285],[113.127959,25.449708],[113.129244,25.454612],[113.126352,25.455393],[113.124706,25.450958],[113.122357,25.455726],[113.127376,25.463111],[113.134605,25.467702],[113.149985,25.468015],[113.15388,25.47032],[113.151229,25.473544],[113.144624,25.471492],[113.140447,25.472274],[113.14382,25.477568],[113.149904,25.476552],[113.151932,25.481963],[113.149804,25.489796],[113.151992,25.492238],[113.162734,25.49216],[113.16934,25.488038],[113.172272,25.475868],[113.17707,25.47157],[113.182953,25.472293],[113.189679,25.4762],[113.200823,25.479404],[113.209236,25.48882],[113.210681,25.496691],[113.215299,25.501672],[113.226202,25.509679],[113.243249,25.515636],[113.249071,25.514093],[113.253288,25.506457],[113.260817,25.499465],[113.263327,25.499348],[113.266038,25.504738],[113.269411,25.505266],[113.27957,25.50009],[113.277864,25.497434],[113.282622,25.494211],[113.288867,25.496535],[113.291798,25.50091],[113.288806,25.509386],[113.291738,25.516378],[113.303363,25.515851],[113.305652,25.514327],[113.306516,25.519307],[113.304227,25.522842],[113.297822,25.52499],[113.290272,25.531395],[113.287361,25.552052],[113.278827,25.559744],[113.277281,25.5656],[113.284831,25.586271],[113.288385,25.592243],[113.300231,25.603562],[113.317237,25.614919],[113.339705,25.642526],[113.346773,25.650095],[113.347014,25.656376],[113.329485,25.661799],[113.296697,25.66845],[113.291236,25.673482],[113.288666,25.679352],[113.28975,25.684286],[113.286578,25.685573],[113.288144,25.692009],[113.281659,25.693569],[113.27945,25.686139],[113.272182,25.679118],[113.268166,25.6806],[113.267825,25.686002],[113.25909,25.69273],[113.253087,25.695577],[113.236201,25.689201],[113.229154,25.677792],[113.216223,25.659341],[113.213452,25.653548],[113.209557,25.636791],[113.205622,25.632226],[113.194799,25.608577],[113.191386,25.594546],[113.188455,25.577859],[113.182471,25.57538],[113.172814,25.576551],[113.154663,25.586446],[113.139986,25.590428],[113.134464,25.594468],[113.123822,25.59517],[113.119044,25.589511],[113.111655,25.575009],[113.099307,25.565502],[113.096476,25.562008],[113.093604,25.548381],[113.091316,25.545316],[113.082461,25.542661],[113.07202,25.542856],[113.052243,25.547327],[113.035076,25.543325],[113.032406,25.541665],[113.018291,25.540689],[113.012769,25.538717],[113.002629,25.528407],[112.986205,25.525615],[112.981467,25.523838],[112.971729,25.516632],[112.95916,25.511847],[112.951972,25.510461],[112.94131,25.506008],[112.938419,25.49759],[112.941149,25.493058],[112.939985,25.487999],[112.93109,25.485479],[112.929203,25.49214],[112.921553,25.488214],[112.915329,25.488136],[112.906293,25.481416],[112.898423,25.478662],[112.890612,25.472958],[112.886315,25.46358],[112.885914,25.458305],[112.869951,25.449219],[112.862623,25.443025],[112.850074,25.43855],[112.835698,25.439488],[112.817206,25.433332],[112.806966,25.43216],[112.791566,25.433156],[112.784899,25.432433],[112.783594,25.422173],[112.785883,25.402471],[112.783454,25.39733],[112.777671,25.394945],[112.76454,25.402608],[112.760143,25.401318],[112.75161,25.379579],[112.749481,25.371895],[112.73902,25.348391],[112.735527,25.33918],[112.735888,25.334095],[112.739522,25.327581],[112.750887,25.32097],[112.750947,25.315219],[112.748056,25.310564],[112.734623,25.2946],[112.722677,25.287987],[112.716071,25.288163],[112.710589,25.292859],[112.706393,25.291274],[112.695711,25.281334],[112.689587,25.274349],[112.693242,25.269065],[112.705068,25.267421],[112.708923,25.264447],[112.709124,25.257304],[112.706534,25.253311],[112.685451,25.250199],[112.664329,25.243055],[112.655434,25.241509],[112.642022,25.24421],[112.637103,25.239552],[112.634071,25.229862],[112.632786,25.220094],[112.635838,25.206761],[112.638187,25.203139],[112.652463,25.194465],[112.670372,25.189492],[112.677219,25.186084],[112.681837,25.180053],[112.688684,25.167676],[112.69033,25.154925],[112.685953,25.150812],[112.677038,25.147207],[112.669288,25.145621],[112.658888,25.137961],[112.657281,25.133397]]]]}},{"type":"Feature","properties":{"adcode":431023,"name":"永兴县","center":[113.114819,26.129392],"centroid":[113.192019,26.209137],"childrenNum":0,"level":"district","parent":{"adcode":431000},"subFeatureIndex":4,"acroutes":[100000,430000,431000]},"geometry":{"type":"MultiPolygon","coordinates":[[[[113.132637,26.008483],[113.137556,26.016631],[113.142375,26.018926],[113.14894,26.018576],[113.157193,26.035124],[113.16175,26.040626],[113.161148,26.043368],[113.167935,26.055538],[113.181829,26.069553],[113.193073,26.082362],[113.198273,26.086619],[113.206706,26.096161],[113.21297,26.113669],[113.212328,26.124414],[113.201486,26.123947],[113.196004,26.127872],[113.196386,26.132884],[113.203975,26.131563],[113.209657,26.137819],[113.211605,26.148756],[113.219355,26.148503],[113.223431,26.14658],[113.225138,26.15198],[113.235438,26.158467],[113.237064,26.169946],[113.245538,26.167829],[113.248188,26.169441],[113.242044,26.173286],[113.254513,26.180821],[113.260155,26.181132],[113.267021,26.171267],[113.268668,26.160118],[113.273928,26.155632],[113.28214,26.15602],[113.294187,26.146735],[113.298303,26.140713],[113.300392,26.131855],[113.304287,26.126531],[113.305291,26.120042],[113.311515,26.114816],[113.317438,26.115107],[113.32824,26.127989],[113.336995,26.131563],[113.354824,26.127425],[113.363699,26.129387],[113.372332,26.128358],[113.384359,26.119071],[113.391748,26.117244],[113.397852,26.117594],[113.405301,26.113863],[113.41267,26.112911],[113.41783,26.108209],[113.421143,26.108015],[113.4254,26.11567],[113.423291,26.121247],[113.420079,26.140811],[113.420862,26.150892],[113.42558,26.156564],[113.450457,26.163828],[113.467062,26.164061],[113.476479,26.157885],[113.480575,26.151844],[113.48453,26.150407],[113.490654,26.156661],[113.498123,26.157496],[113.515612,26.162255],[113.52796,26.169655],[113.547858,26.185035],[113.55356,26.192006],[113.560085,26.211772],[113.567615,26.225283],[113.566008,26.239473],[113.573277,26.259385],[113.579441,26.26542],[113.583015,26.274017],[113.586067,26.274948],[113.591448,26.269728],[113.595504,26.270136],[113.604318,26.283097],[113.593516,26.290257],[113.588115,26.297454],[113.577453,26.301509],[113.566249,26.300364],[113.558981,26.298056],[113.553138,26.29889],[113.550086,26.301645],[113.546573,26.309676],[113.548159,26.313924],[113.557596,26.326337],[113.553098,26.330003],[113.536754,26.331574],[113.527779,26.34224],[113.52035,26.344742],[113.513403,26.350462],[113.487181,26.352711],[113.476318,26.347359],[113.463348,26.354515],[113.450518,26.347806],[113.440117,26.345769],[113.436403,26.347166],[113.434515,26.35213],[113.42817,26.358994],[113.419958,26.361611],[113.411887,26.369289],[113.4101,26.376909],[113.418854,26.387435],[113.42301,26.394704],[113.421625,26.398212],[113.409819,26.39953],[113.400743,26.403058],[113.402169,26.409628],[113.39982,26.412691],[113.399117,26.420346],[113.391929,26.421528],[113.388676,26.412458],[113.383657,26.40928],[113.373457,26.407283],[113.370686,26.414978],[113.367654,26.416974],[113.355487,26.418447],[113.341592,26.416063],[113.321956,26.41647],[113.314908,26.418815],[113.304287,26.433077],[113.296296,26.43889],[113.283405,26.441332],[113.260335,26.44168],[113.252565,26.447009],[113.25142,26.45718],[113.258528,26.466576],[113.258167,26.474382],[113.24873,26.484299],[113.231804,26.48459],[113.227929,26.486468],[113.230077,26.482091],[113.226845,26.46706],[113.217388,26.46274],[113.210119,26.465161],[113.204477,26.462062],[113.19492,26.451678],[113.19229,26.445517],[113.211685,26.433116],[113.212207,26.425249],[113.191226,26.406179],[113.185463,26.403795],[113.179078,26.404938],[113.17187,26.41209],[113.16685,26.412594],[113.163578,26.409551],[113.160425,26.387726],[113.165706,26.381658],[113.167091,26.374272],[113.157333,26.368339],[113.15657,26.362445],[113.162453,26.353972],[113.168898,26.349105],[113.164782,26.34449],[113.167694,26.335995],[113.173797,26.329692],[113.170906,26.326337],[113.165826,26.326783],[113.162694,26.324301],[113.158337,26.326628],[113.149483,26.322924],[113.142054,26.325872],[113.136833,26.323273],[113.127336,26.313574],[113.130649,26.306552],[113.126593,26.300403],[113.128802,26.29305],[113.124405,26.291246],[113.119204,26.293012],[113.117056,26.287308],[113.103543,26.290567],[113.096255,26.285852],[113.087119,26.273609],[113.086597,26.266274],[113.091677,26.250089],[113.090211,26.24844],[113.073526,26.248537],[113.068145,26.252923],[113.062403,26.252379],[113.052042,26.248478],[113.045276,26.254534],[113.039995,26.255019],[113.032104,26.252011],[113.02588,26.245276],[113.02576,26.238813],[113.031261,26.232815],[113.03361,26.224216],[113.039895,26.213597],[113.035478,26.210238],[113.034935,26.206627],[113.038007,26.195171],[113.035839,26.19123],[113.037285,26.17919],[113.035658,26.17282],[113.029775,26.173481],[113.02596,26.165809],[113.016263,26.160837],[113.012488,26.155612],[113.008653,26.155651],[113.000983,26.161964],[112.992972,26.162333],[112.984579,26.156583],[112.975102,26.153689],[112.968617,26.154214],[112.958899,26.159419],[112.949904,26.160177],[112.942595,26.170781],[112.930126,26.176782],[112.922677,26.17686],[112.921071,26.174413],[112.921011,26.157943],[112.910851,26.150484],[112.903623,26.148464],[112.891074,26.156545],[112.875855,26.149824],[112.870052,26.155826],[112.857925,26.154194],[112.84646,26.158273],[112.838589,26.155768],[112.82853,26.160254],[112.823189,26.158506],[112.818772,26.161808],[112.820278,26.165498],[112.820298,26.179074],[112.818531,26.186666],[112.809736,26.192142],[112.802649,26.190239],[112.795601,26.180103],[112.789839,26.17985],[112.791726,26.193249],[112.786024,26.197016],[112.775965,26.18389],[112.777169,26.177326],[112.788112,26.175345],[112.793051,26.170917],[112.791385,26.166295],[112.783635,26.164217],[112.781627,26.157244],[112.782149,26.146036],[112.780121,26.14456],[112.768355,26.145512],[112.765102,26.151378],[112.758757,26.149843],[112.758436,26.142656],[112.760384,26.133079],[112.752513,26.129873],[112.747393,26.133953],[112.746208,26.143783],[112.739984,26.144463],[112.735045,26.134555],[112.729182,26.132302],[112.721894,26.125968],[112.725206,26.116448],[112.732917,26.102166],[112.737013,26.089437],[112.74663,26.071439],[112.749883,26.063877],[112.762833,26.043076],[112.768315,26.038137],[112.775182,26.03771],[112.781225,26.033413],[112.784036,26.027035],[112.792047,26.024915],[112.796043,26.02719],[112.801223,26.034657],[112.825277,26.045526],[112.834192,26.055071],[112.838669,26.05684],[112.841922,26.052952],[112.84389,26.045467],[112.842243,26.037535],[112.832746,26.023671],[112.82857,26.009455],[112.832405,26.002998],[112.84138,26.003621],[112.847122,26.002337],[112.869289,26.000237],[112.86953,25.993779],[112.867241,25.9888],[112.868586,25.983859],[112.873224,25.981097],[112.891516,25.978354],[112.898382,25.97958],[112.916895,25.976331],[112.91324,25.986485],[112.912899,25.99162],[112.917597,26.001559],[112.926332,26.012839],[112.936953,26.017681],[112.951289,26.017954],[112.958377,26.020054],[112.970604,26.028474],[112.974259,26.02966],[112.990341,26.023185],[112.997831,26.031021],[113.011886,26.031429],[113.022065,26.024604],[113.026061,26.017876],[113.031482,26.018226],[113.042144,26.025013],[113.049854,26.025499],[113.054291,26.030729],[113.053387,26.038837],[113.056279,26.049006],[113.067101,26.053166],[113.074008,26.053185],[113.081317,26.050522],[113.083927,26.045623],[113.088846,26.048636],[113.100712,26.033918],[113.107057,26.037379],[113.107579,26.034657],[113.113382,26.032965],[113.112558,26.030399],[113.116353,26.023457],[113.115711,26.01739],[113.117257,26.009883],[113.132637,26.008483]]]]}},{"type":"Feature","properties":{"adcode":431024,"name":"嘉禾县","center":[112.370618,25.587309],"centroid":[112.407365,25.630813],"childrenNum":0,"level":"district","parent":{"adcode":431000},"subFeatureIndex":5,"acroutes":[100000,430000,431000]},"geometry":{"type":"MultiPolygon","coordinates":[[[[112.420638,25.435501],[112.419553,25.447793],[112.411522,25.455862],[112.410076,25.460317],[112.409474,25.472762],[112.413008,25.479228],[112.420276,25.483604],[112.433167,25.483741],[112.434572,25.490402],[112.425778,25.502512],[112.423589,25.508469],[112.428408,25.518741],[112.437483,25.521182],[112.441981,25.510324],[112.447884,25.507648],[112.457421,25.506359],[112.476536,25.507453],[112.476917,25.512492],[112.474387,25.519327],[112.48264,25.521319],[112.484768,25.526025],[112.480993,25.536608],[112.481074,25.544418],[112.484868,25.551076],[112.490611,25.556679],[112.499244,25.561774],[112.517215,25.562145],[112.524523,25.560993],[112.529563,25.557518],[112.537574,25.54723],[112.549701,25.546702],[112.556388,25.547659],[112.560263,25.555449],[112.557652,25.574482],[112.547433,25.588184],[112.5442,25.595229],[112.54177,25.609143],[112.536189,25.614295],[112.531691,25.621163],[112.52615,25.624304],[112.520206,25.631114],[112.521451,25.637727],[112.529422,25.640088],[112.536811,25.637337],[112.552713,25.64397],[112.558134,25.651461],[112.565925,25.653724],[112.567551,25.648106],[112.575,25.649257],[112.591464,25.662404],[112.596323,25.674126],[112.59532,25.678377],[112.590661,25.678572],[112.583795,25.686665],[112.572671,25.690936],[112.570663,25.694563],[112.562371,25.701251],[112.556106,25.70248],[112.552472,25.70634],[112.554299,25.713808],[112.545425,25.721119],[112.539963,25.71991],[112.540967,25.712229],[112.532695,25.697293],[112.524443,25.69548],[112.524222,25.706204],[112.527455,25.710844],[112.535325,25.715484],[112.534121,25.718721],[112.527455,25.718935],[112.520407,25.723614],[112.516371,25.730691],[112.507095,25.731119],[112.49822,25.727922],[112.495992,25.717415],[112.491755,25.715406],[112.485912,25.72028],[112.478243,25.724335],[112.477841,25.728995],[112.481877,25.738079],[112.490751,25.743517],[112.488744,25.747357],[112.478644,25.749403],[112.476636,25.758719],[112.471998,25.768444],[112.460092,25.759967],[112.457461,25.75451],[112.456859,25.746635],[112.458887,25.738137],[112.45706,25.736714],[112.445956,25.750085],[112.43909,25.754958],[112.429994,25.757336],[112.426119,25.760727],[112.413771,25.765599],[112.39301,25.779435],[112.386846,25.789353],[112.377027,25.760512],[112.37759,25.750768],[112.389998,25.744063],[112.392086,25.74032],[112.383513,25.730593],[112.361788,25.720183],[112.35209,25.712404],[112.347452,25.705073],[112.343316,25.69429],[112.336429,25.690858],[112.321451,25.698463],[112.317937,25.706964],[112.317013,25.723263],[112.310588,25.728878],[112.297397,25.730262],[112.292497,25.72841],[112.289144,25.723341],[112.280752,25.716459],[112.278121,25.711195],[112.247381,25.703942],[112.242542,25.697956],[112.243466,25.691463],[112.250855,25.689844],[112.251377,25.687075],[112.243044,25.684852],[112.245635,25.672078],[112.257923,25.650485],[112.258866,25.64319],[112.257441,25.634079],[112.238848,25.603894],[112.238426,25.599659],[112.243647,25.589901],[112.249931,25.584807],[112.260493,25.582328],[112.260794,25.577078],[112.257682,25.573037],[112.246277,25.567591],[112.250995,25.559002],[112.258706,25.556269],[112.270311,25.554883],[112.275893,25.556249],[112.285791,25.555761],[112.294405,25.551154],[112.300469,25.544711],[112.312857,25.535027],[112.325587,25.529969],[112.3342,25.532469],[112.342894,25.537741],[112.357833,25.541665],[112.36992,25.53942],[112.372409,25.530047],[112.371466,25.524697],[112.367952,25.520459],[112.372168,25.512062],[112.392026,25.490949],[112.393913,25.483917],[112.398009,25.476865],[112.400017,25.457191],[112.411803,25.440602],[112.420638,25.435501]]]]}},{"type":"Feature","properties":{"adcode":431025,"name":"临武县","center":[112.564589,25.279119],"centroid":[112.560747,25.339025],"childrenNum":0,"level":"district","parent":{"adcode":431000},"subFeatureIndex":6,"acroutes":[100000,430000,431000]},"geometry":{"type":"MultiPolygon","coordinates":[[[[112.420638,25.435501],[112.426882,25.423307],[112.439953,25.408296],[112.440977,25.399324],[112.42644,25.398503],[112.42116,25.39514],[112.428006,25.385737],[112.435737,25.37995],[112.455193,25.381104],[112.458425,25.375102],[112.452542,25.365501],[112.444471,25.362725],[112.440455,25.366401],[112.432865,25.368395],[112.429231,25.358755],[112.419995,25.339062],[112.409514,25.325802],[112.403169,25.320305],[112.394014,25.314613],[112.386083,25.313146],[112.374899,25.300802],[112.36221,25.29818],[112.353054,25.292232],[112.345163,25.289258],[112.344882,25.28468],[112.357592,25.278634],[112.355403,25.263977],[112.360503,25.258537],[112.356969,25.250904],[112.357612,25.244269],[112.368153,25.232701],[112.368093,25.222835],[112.361868,25.212008],[112.361567,25.207858],[112.3649,25.199517],[112.364197,25.191724],[112.371907,25.185399],[112.374558,25.176038],[112.383352,25.17028],[112.39315,25.160135],[112.387388,25.152183],[112.392568,25.145288],[112.399475,25.140665],[112.409976,25.139842],[112.413349,25.141331],[112.426119,25.156257],[112.429773,25.165756],[112.430074,25.174119],[112.443005,25.185614],[112.448245,25.18442],[112.454831,25.173512],[112.452683,25.159861],[112.458265,25.152085],[112.470332,25.150518],[112.47748,25.151399],[112.48541,25.149029],[112.491032,25.144484],[112.500208,25.14564],[112.504686,25.142584],[112.507697,25.136727],[112.521732,25.137197],[112.525868,25.134435],[112.537012,25.134239],[112.548517,25.13038],[112.553336,25.127186],[112.562672,25.124502],[112.574057,25.125521],[112.584136,25.125207],[112.587469,25.127539],[112.596524,25.126265],[112.612727,25.133201],[112.624815,25.134082],[112.628208,25.140606],[112.64164,25.138314],[112.648005,25.133612],[112.657281,25.133397],[112.658888,25.137961],[112.669288,25.145621],[112.677038,25.147207],[112.685953,25.150812],[112.69033,25.154925],[112.688684,25.167676],[112.681837,25.180053],[112.677219,25.186084],[112.670372,25.189492],[112.652463,25.194465],[112.638187,25.203139],[112.635838,25.206761],[112.632786,25.220094],[112.634071,25.229862],[112.637103,25.239552],[112.642022,25.24421],[112.655434,25.241509],[112.664329,25.243055],[112.685451,25.250199],[112.706534,25.253311],[112.709124,25.257304],[112.708923,25.264447],[112.705068,25.267421],[112.693242,25.269065],[112.689587,25.274349],[112.695711,25.281334],[112.706393,25.291274],[112.710589,25.292859],[112.716071,25.288163],[112.722677,25.287987],[112.734623,25.2946],[112.748056,25.310564],[112.750947,25.315219],[112.750887,25.32097],[112.739522,25.327581],[112.735888,25.334095],[112.735527,25.33918],[112.73902,25.348391],[112.749481,25.371895],[112.75161,25.379579],[112.760143,25.401318],[112.76454,25.402608],[112.777671,25.394945],[112.783454,25.39733],[112.785883,25.402471],[112.783594,25.422173],[112.784899,25.432433],[112.782209,25.436713],[112.785843,25.440465],[112.785221,25.453049],[112.790642,25.46989],[112.79008,25.473661],[112.781948,25.480361],[112.785903,25.489015],[112.781868,25.493195],[112.765604,25.491027],[112.7491,25.493371],[112.735707,25.476689],[112.723058,25.469324],[112.730487,25.468484],[112.730828,25.466022],[112.723942,25.462877],[112.720147,25.453225],[112.709224,25.454885],[112.708742,25.459711],[112.698944,25.463893],[112.690632,25.46231],[112.689206,25.45174],[112.683423,25.450645],[112.674127,25.454592],[112.670854,25.451193],[112.665012,25.451544],[112.66218,25.457465],[112.659108,25.47075],[112.65941,25.474638],[112.664409,25.48378],[112.661819,25.491183],[112.642162,25.500715],[112.641179,25.505851],[112.647845,25.522939],[112.64662,25.53036],[112.62353,25.53819],[112.61588,25.534519],[112.617606,25.527294],[112.613189,25.522725],[112.607146,25.526786],[112.606182,25.537409],[112.60046,25.545824],[112.592529,25.552052],[112.590501,25.558611],[112.595239,25.560856],[112.594998,25.564312],[112.589657,25.570851],[112.583855,25.581801],[112.576968,25.584748],[112.557652,25.574482],[112.560263,25.555449],[112.556388,25.547659],[112.549701,25.546702],[112.537574,25.54723],[112.529563,25.557518],[112.524523,25.560993],[112.517215,25.562145],[112.499244,25.561774],[112.490611,25.556679],[112.484868,25.551076],[112.481074,25.544418],[112.480993,25.536608],[112.484768,25.526025],[112.48264,25.521319],[112.474387,25.519327],[112.476917,25.512492],[112.476536,25.507453],[112.457421,25.506359],[112.447884,25.507648],[112.441981,25.510324],[112.437483,25.521182],[112.428408,25.518741],[112.423589,25.508469],[112.425778,25.502512],[112.434572,25.490402],[112.433167,25.483741],[112.420276,25.483604],[112.413008,25.479228],[112.409474,25.472762],[112.410076,25.460317],[112.411522,25.455862],[112.419553,25.447793],[112.420638,25.435501]]]]}},{"type":"Feature","properties":{"adcode":431026,"name":"汝城县","center":[113.685686,25.553759],"centroid":[113.66981,25.550089],"childrenNum":0,"level":"district","parent":{"adcode":431000},"subFeatureIndex":7,"acroutes":[100000,430000,431000]},"geometry":{"type":"MultiPolygon","coordinates":[[[[113.305652,25.514327],[113.30505,25.511476],[113.296838,25.50839],[113.300753,25.502375],[113.305411,25.500441],[113.308262,25.492179],[113.311354,25.490441],[113.309166,25.481026],[113.315952,25.467526],[113.313483,25.453029],[113.313924,25.442927],[113.317739,25.443337],[113.323201,25.448692],[113.329746,25.450821],[113.332919,25.449121],[113.340087,25.449923],[113.351732,25.437592],[113.359743,25.438394],[113.366931,25.431183],[113.371851,25.40681],[113.376509,25.400731],[113.389359,25.403644],[113.393595,25.397564],[113.398234,25.397564],[113.407068,25.401396],[113.418432,25.398561],[113.424135,25.392677],[113.42562,25.37954],[113.427749,25.373244],[113.435961,25.368884],[113.442265,25.361258],[113.449835,25.359557],[113.462424,25.369842],[113.468929,25.365853],[113.475214,25.367554],[113.480033,25.37518],[113.483808,25.376314],[113.490955,25.373244],[113.498505,25.372873],[113.504147,25.374945],[113.510452,25.371133],[113.518403,25.370566],[113.51507,25.360672],[113.520752,25.354179],[113.524326,25.353612],[113.532899,25.362725],[113.536092,25.368493],[113.544324,25.366596],[113.54595,25.360163],[113.551411,25.358657],[113.554544,25.351852],[113.562515,25.348821],[113.576389,25.345575],[113.581429,25.34272],[113.583336,25.331865],[113.579782,25.316628],[113.580826,25.308783],[113.586006,25.307336],[113.591347,25.314359],[113.601467,25.320872],[113.609077,25.321772],[113.610763,25.327014],[113.620501,25.325665],[113.631042,25.330554],[113.632568,25.328227],[113.644796,25.329557],[113.646121,25.326369],[113.657485,25.329127],[113.66367,25.337713],[113.671038,25.337185],[113.67909,25.334486],[113.685254,25.340353],[113.68423,25.346181],[113.687141,25.352067],[113.69184,25.35326],[113.707942,25.352615],[113.711014,25.354355],[113.706557,25.360887],[113.712862,25.360339],[113.716456,25.357152],[113.719628,25.359479],[113.72525,25.358618],[113.73298,25.349819],[113.738361,25.349134],[113.737679,25.354844],[113.744003,25.363937],[113.748039,25.365658],[113.754103,25.36118],[113.757817,25.350581],[113.758419,25.343776],[113.764142,25.338241],[113.764162,25.333606],[113.757817,25.333723],[113.758098,25.329987],[113.771049,25.330418],[113.780205,25.334075],[113.789802,25.331396],[113.796508,25.331982],[113.800484,25.329498],[113.81496,25.328716],[113.823152,25.331924],[113.83281,25.343893],[113.833452,25.353984],[113.839757,25.363468],[113.847306,25.367652],[113.86096,25.369314],[113.867686,25.376353],[113.876922,25.380322],[113.877364,25.388122],[113.883247,25.395336],[113.883889,25.400282],[113.881801,25.406947],[113.883688,25.409801],[113.892081,25.411873],[113.889913,25.417717],[113.884471,25.420277],[113.883427,25.424342],[113.88664,25.42614],[113.884351,25.433],[113.886881,25.436615],[113.895294,25.437553],[113.903707,25.440973],[113.912521,25.43853],[113.913404,25.44281],[113.926556,25.442165],[113.935049,25.437514],[113.943502,25.438843],[113.944767,25.441696],[113.941193,25.447597],[113.942036,25.454241],[113.939948,25.459379],[113.942679,25.465143],[113.951393,25.470867],[113.958982,25.483663],[113.957998,25.486144],[113.952055,25.486964],[113.952015,25.490968],[113.955609,25.496652],[113.953903,25.50007],[113.947518,25.497043],[113.945851,25.499543],[113.9533,25.505012],[113.959344,25.517022],[113.960107,25.523857],[113.962857,25.528231],[113.967716,25.530516],[113.972334,25.528583],[113.986108,25.528973],[113.987694,25.530457],[113.9841,25.5386],[113.988578,25.551564],[113.988959,25.556718],[113.992855,25.560427],[113.991449,25.565912],[113.979482,25.573271],[113.979824,25.586954],[113.983076,25.599366],[113.978438,25.605631],[113.965347,25.60848],[113.957115,25.611894],[113.950389,25.621787],[113.949545,25.625202],[113.951252,25.637552],[113.943241,25.642702],[113.942618,25.65029],[113.937579,25.662657],[113.932941,25.663418],[113.929588,25.678065],[113.926656,25.685495],[113.920331,25.694622],[113.915914,25.696143],[113.913605,25.70129],[113.918283,25.717434],[113.91491,25.724667],[113.915211,25.73073],[113.909449,25.731724],[113.90461,25.735525],[113.903345,25.741665],[113.894651,25.751567],[113.894069,25.758797],[113.88921,25.766339],[113.883949,25.768249],[113.863148,25.763085],[113.851643,25.765287],[113.842066,25.769204],[113.833713,25.769808],[113.819257,25.752444],[113.812691,25.747162],[113.800644,25.743186],[113.790444,25.742991],[113.787854,25.748234],[113.793155,25.759596],[113.792131,25.768405],[113.783276,25.775011],[113.769302,25.781286],[113.759283,25.789119],[113.741453,25.81014],[113.74328,25.819432],[113.757797,25.8281],[113.760849,25.8311],[113.75862,25.837702],[113.749806,25.839007],[113.735631,25.834216],[113.725471,25.831937],[113.712279,25.838793],[113.704469,25.848998],[113.698666,25.849836],[113.689852,25.854334],[113.684049,25.860935],[113.679552,25.877116],[113.674612,25.882042],[113.666119,25.884436],[113.663148,25.882567],[113.651562,25.86923],[113.639796,25.865336],[113.635801,25.867906],[113.628171,25.869269],[113.625019,25.864421],[113.624698,25.855249],[113.612952,25.852698],[113.60478,25.844129],[113.596427,25.842299],[113.588858,25.83669],[113.590504,25.833866],[113.601688,25.828607],[113.611365,25.831373],[113.616767,25.830029],[113.619638,25.81988],[113.624416,25.818244],[113.631886,25.825977],[113.637769,25.821439],[113.642627,25.820504],[113.648771,25.814036],[113.651221,25.803692],[113.65094,25.796678],[113.660497,25.792158],[113.665396,25.78415],[113.659212,25.777389],[113.65106,25.771621],[113.645358,25.769769],[113.64072,25.772634],[113.637046,25.771893],[113.636363,25.765424],[113.648912,25.750319],[113.641383,25.732698],[113.631665,25.728],[113.621445,25.725349],[113.622549,25.713827],[113.632548,25.701758],[113.631906,25.696435],[113.624938,25.689571],[113.616084,25.685242],[113.603816,25.684618],[113.596628,25.678962],[113.587191,25.676427],[113.585926,25.672429],[113.586147,25.661584],[113.578979,25.66254],[113.572875,25.66767],[113.559403,25.663691],[113.55605,25.659517],[113.554323,25.652553],[113.556893,25.64557],[113.55621,25.640556],[113.541673,25.630548],[113.537537,25.623699],[113.537397,25.619114],[113.54595,25.613865],[113.547536,25.608597],[113.542758,25.599932],[113.538481,25.597434],[113.53053,25.596166],[113.5228,25.589608],[113.517981,25.583128],[113.51519,25.572413],[113.507882,25.566049],[113.503665,25.565053],[113.49469,25.566967],[113.485916,25.56111],[113.481197,25.562809],[113.470215,25.56193],[113.46134,25.566166],[113.460798,25.569407],[113.464713,25.574267],[113.464211,25.577234],[113.457947,25.576453],[113.45367,25.570714],[113.441161,25.563707],[113.437005,25.568196],[113.440017,25.576024],[113.434796,25.58588],[113.430238,25.589764],[113.433592,25.596556],[113.437768,25.600225],[113.437045,25.610607],[113.431664,25.623036],[113.435599,25.625787],[113.430439,25.630079],[113.42556,25.639151],[113.419958,25.642058],[113.41532,25.641453],[113.405703,25.636128],[113.399438,25.62206],[113.396065,25.608928],[113.386407,25.605435],[113.373095,25.611602],[113.365887,25.61369],[113.357254,25.614002],[113.346893,25.612148],[113.343239,25.614236],[113.340568,25.625221],[113.334525,25.623075],[113.330529,25.614295],[113.325891,25.610646],[113.317237,25.614919],[113.300231,25.603562],[113.288385,25.592243],[113.284831,25.586271],[113.277281,25.5656],[113.278827,25.559744],[113.287361,25.552052],[113.290272,25.531395],[113.297822,25.52499],[113.304227,25.522842],[113.306516,25.519307],[113.305652,25.514327]]]]}},{"type":"Feature","properties":{"adcode":431027,"name":"桂东县","center":[113.945879,26.073917],"centroid":[113.900394,25.979584],"childrenNum":0,"level":"district","parent":{"adcode":431000},"subFeatureIndex":8,"acroutes":[100000,430000,431000]},"geometry":{"type":"MultiPolygon","coordinates":[[[[113.915211,25.73073],[113.918946,25.739502],[113.93015,25.748214],[113.937338,25.756205],[113.946855,25.761331],[113.961713,25.777291],[113.958761,25.785456],[113.960689,25.796873],[113.964504,25.801607],[113.97131,25.814738],[113.971973,25.824049],[113.970086,25.833943],[113.977294,25.839825],[113.981771,25.849134],[113.985807,25.851802],[113.991329,25.860546],[113.997693,25.862259],[114.003195,25.869289],[114.010262,25.87108],[114.013957,25.885604],[114.028293,25.893333],[114.024699,25.898063],[114.02251,25.906784],[114.02512,25.912234],[114.021828,25.919221],[114.031425,25.938897],[114.030642,25.943333],[114.026486,25.944151],[114.028032,25.949229],[114.023775,25.949424],[114.020824,25.954385],[114.023293,25.959036],[114.019017,25.967596],[114.021085,25.975222],[114.028233,25.981389],[114.027148,25.991056],[114.017591,25.992923],[114.017069,25.996522],[114.009058,26.004185],[114.00715,26.012411],[114.008455,26.015659],[114.018836,26.025324],[114.028092,26.031177],[114.031405,26.040957],[114.036605,26.046789],[114.0352,26.058998],[114.037348,26.063702],[114.045861,26.0707],[114.043813,26.076687],[114.054555,26.078164],[114.057888,26.075987],[114.069855,26.078553],[114.081742,26.067823],[114.085597,26.066346],[114.100053,26.071828],[114.10692,26.069456],[114.10943,26.073635],[114.114931,26.076356],[114.116598,26.081565],[114.120212,26.084228],[114.118967,26.089884],[114.107482,26.09515],[114.108747,26.1003],[114.129026,26.105974],[114.156694,26.115806],[114.162416,26.120275],[114.17107,26.123248],[114.182455,26.121227],[114.1889,26.121305],[114.204802,26.133118],[114.214962,26.137469],[114.225322,26.147707],[114.237249,26.152174],[114.235702,26.16006],[114.225382,26.159672],[114.219399,26.163964],[114.218475,26.168509],[114.232209,26.179947],[114.230562,26.185152],[114.222129,26.18888],[114.216789,26.203132],[114.211608,26.202938],[114.192253,26.196725],[114.186611,26.197152],[114.18374,26.201074],[114.18129,26.214509],[114.165508,26.209889],[114.148823,26.203287],[114.141936,26.203385],[114.136154,26.198472],[114.128163,26.196977],[114.116818,26.191773],[114.102804,26.187812],[114.099651,26.182394],[114.100374,26.178413],[114.094029,26.176394],[114.088588,26.168412],[114.080938,26.168023],[114.074694,26.171772],[114.070397,26.171131],[114.059113,26.166159],[114.058973,26.172529],[114.055359,26.181326],[114.040962,26.177404],[114.042107,26.183462],[114.036364,26.188569],[114.027911,26.180045],[114.024538,26.17987],[114.013375,26.184064],[114.008696,26.179559],[114.005825,26.180685],[114.003837,26.176549],[113.992112,26.16781],[113.985466,26.166392],[113.972154,26.154758],[113.966492,26.154136],[113.962677,26.150853],[113.957617,26.151883],[113.955449,26.156078],[113.944506,26.16375],[113.944626,26.166101],[113.951152,26.169577],[113.951794,26.17787],[113.946112,26.18453],[113.942538,26.179579],[113.93023,26.172762],[113.916938,26.171325],[113.914489,26.158759],[113.902803,26.148056],[113.896458,26.135507],[113.888467,26.130359],[113.860257,26.119343],[113.849615,26.107568],[113.847146,26.097968],[113.845078,26.095714],[113.824778,26.084111],[113.814037,26.083956],[113.811085,26.086385],[113.805784,26.100009],[113.799058,26.104245],[113.791609,26.104323],[113.780767,26.093712],[113.780124,26.087221],[113.782353,26.073791],[113.780927,26.066152],[113.761532,26.047897],[113.750729,26.041618],[113.744063,26.039868],[113.736454,26.041132],[113.728643,26.046498],[113.719889,26.056024],[113.707039,26.036718],[113.693827,26.025635],[113.689992,26.016709],[113.687442,25.9902],[113.687663,25.974775],[113.679431,25.949871],[113.678026,25.941777],[113.679612,25.934265],[113.678026,25.92833],[113.670316,25.921927],[113.65867,25.926422],[113.641804,25.923425],[113.633151,25.920545],[113.626525,25.916244],[113.62265,25.905324],[113.6254,25.890335],[113.625822,25.881574],[113.628171,25.869269],[113.635801,25.867906],[113.639796,25.865336],[113.651562,25.86923],[113.663148,25.882567],[113.666119,25.884436],[113.674612,25.882042],[113.679552,25.877116],[113.684049,25.860935],[113.689852,25.854334],[113.698666,25.849836],[113.704469,25.848998],[113.712279,25.838793],[113.725471,25.831937],[113.735631,25.834216],[113.749806,25.839007],[113.75862,25.837702],[113.760849,25.8311],[113.757797,25.8281],[113.74328,25.819432],[113.741453,25.81014],[113.759283,25.789119],[113.769302,25.781286],[113.783276,25.775011],[113.792131,25.768405],[113.793155,25.759596],[113.787854,25.748234],[113.790444,25.742991],[113.800644,25.743186],[113.812691,25.747162],[113.819257,25.752444],[113.833713,25.769808],[113.842066,25.769204],[113.851643,25.765287],[113.863148,25.763085],[113.883949,25.768249],[113.88921,25.766339],[113.894069,25.758797],[113.894651,25.751567],[113.903345,25.741665],[113.90461,25.735525],[113.909449,25.731724],[113.915211,25.73073]]]]}},{"type":"Feature","properties":{"adcode":431028,"name":"安仁县","center":[113.27217,26.708625],"centroid":[113.358845,26.575557],"childrenNum":0,"level":"district","parent":{"adcode":431000},"subFeatureIndex":9,"acroutes":[100000,430000,431000]},"geometry":{"type":"MultiPolygon","coordinates":[[[[113.614638,26.284591],[113.616746,26.288491],[113.617048,26.308259],[113.607069,26.315087],[113.598957,26.326647],[113.59715,26.345847],[113.594098,26.349454],[113.592512,26.360196],[113.589239,26.366013],[113.583537,26.370336],[113.582613,26.377839],[113.584481,26.38348],[113.583216,26.394646],[113.588938,26.401217],[113.595504,26.405578],[113.607711,26.419067],[113.609619,26.431023],[113.603254,26.448326],[113.593476,26.45902],[113.589018,26.467118],[113.591126,26.471438],[113.596829,26.475273],[113.596628,26.484493],[113.603615,26.507675],[113.59705,26.512206],[113.589159,26.511412],[113.591026,26.520706],[113.57912,26.518518],[113.572976,26.519119],[113.569602,26.523746],[113.567374,26.533156],[113.55872,26.549495],[113.558077,26.557315],[113.562314,26.566896],[113.562214,26.575179],[113.554965,26.585378],[113.541312,26.592693],[113.523482,26.595498],[113.509167,26.592731],[113.495754,26.584198],[113.491036,26.575315],[113.48455,26.568522],[113.473708,26.560876],[113.467303,26.559367],[113.458167,26.561786],[113.439715,26.558592],[113.429496,26.558728],[113.425078,26.564515],[113.421826,26.574889],[113.414597,26.587371],[113.399117,26.596969],[113.397892,26.600665],[113.400282,26.605231],[113.409016,26.607417],[113.411365,26.610145],[113.412268,26.620244],[113.418051,26.629356],[113.418392,26.634636],[113.415481,26.6457],[113.40769,26.655196],[113.400984,26.658233],[113.39988,26.666587],[113.39219,26.674902],[113.381428,26.693889],[113.38203,26.699147],[113.385504,26.701718],[113.393595,26.703342],[113.400783,26.706957],[113.413252,26.729823],[113.427648,26.764568],[113.42813,26.769785],[113.416746,26.778189],[113.41271,26.782593],[113.408996,26.791827],[113.404719,26.797622],[113.394298,26.804787],[113.38444,26.7971],[113.372312,26.797892],[113.363679,26.800055],[113.338139,26.810273],[113.326293,26.807569],[113.315089,26.796192],[113.311113,26.788176],[113.306275,26.773533],[113.299267,26.768084],[113.283385,26.771446],[113.278085,26.777706],[113.278948,26.783424],[113.285453,26.79003],[113.285333,26.799669],[113.275735,26.809346],[113.273788,26.813054],[113.274972,26.819852],[113.280614,26.825201],[113.278044,26.8269],[113.267624,26.826166],[113.259793,26.827788],[113.261279,26.824621],[113.258508,26.815487],[113.254332,26.812667],[113.242305,26.809307],[113.238068,26.805212],[113.232005,26.811064],[113.224616,26.814425],[113.223692,26.820914],[113.217528,26.821454],[113.211786,26.824776],[113.206324,26.82551],[113.207108,26.829681],[113.191145,26.828754],[113.183857,26.82522],[113.17438,26.825355],[113.160506,26.827537],[113.157976,26.83445],[113.153157,26.837559],[113.144122,26.83447],[113.143017,26.826649],[113.142917,26.812513],[113.145346,26.80726],[113.144644,26.802431],[113.15127,26.79739],[113.149061,26.792136],[113.139162,26.790455],[113.133661,26.787616],[113.126433,26.788157],[113.116072,26.784467],[113.108462,26.785104],[113.097259,26.781627],[113.095592,26.759911],[113.096897,26.756298],[113.101957,26.753245],[113.111775,26.754289],[113.115349,26.744124],[113.120008,26.742366],[113.129063,26.744124],[113.132195,26.742482],[113.131412,26.738076],[113.121373,26.731002],[113.120108,26.724875],[113.122317,26.723194],[113.13354,26.722073],[113.139182,26.717956],[113.134805,26.712602],[113.140608,26.70659],[113.152273,26.70052],[113.160887,26.687895],[113.165405,26.686986],[113.174159,26.689945],[113.182993,26.687779],[113.181829,26.680973],[113.18466,26.676816],[113.185102,26.670822],[113.188154,26.662468],[113.186346,26.651986],[113.17958,26.63837],[113.17956,26.630168],[113.183857,26.620109],[113.181829,26.615137],[113.186668,26.608094],[113.184078,26.602677],[113.184178,26.593293],[113.179239,26.578489],[113.179138,26.564438],[113.17446,26.556657],[113.164782,26.549243],[113.15918,26.541616],[113.160004,26.534221],[113.168738,26.528006],[113.171649,26.52121],[113.179399,26.51937],[113.183977,26.512787],[113.189057,26.511025],[113.189639,26.506145],[113.200482,26.502988],[113.209597,26.50508],[113.214336,26.502466],[113.227929,26.486468],[113.231804,26.48459],[113.24873,26.484299],[113.258167,26.474382],[113.258528,26.466576],[113.25142,26.45718],[113.252565,26.447009],[113.260335,26.44168],[113.283405,26.441332],[113.296296,26.43889],[113.304287,26.433077],[113.314908,26.418815],[113.321956,26.41647],[113.341592,26.416063],[113.355487,26.418447],[113.367654,26.416974],[113.370686,26.414978],[113.373457,26.407283],[113.383657,26.40928],[113.388676,26.412458],[113.391929,26.421528],[113.399117,26.420346],[113.39982,26.412691],[113.402169,26.409628],[113.400743,26.403058],[113.409819,26.39953],[113.421625,26.398212],[113.42301,26.394704],[113.418854,26.387435],[113.4101,26.376909],[113.411887,26.369289],[113.419958,26.361611],[113.42817,26.358994],[113.434515,26.35213],[113.436403,26.347166],[113.440117,26.345769],[113.450518,26.347806],[113.463348,26.354515],[113.476318,26.347359],[113.487181,26.352711],[113.513403,26.350462],[113.52035,26.344742],[113.527779,26.34224],[113.536754,26.331574],[113.553098,26.330003],[113.557596,26.326337],[113.548159,26.313924],[113.546573,26.309676],[113.550086,26.301645],[113.553138,26.29889],[113.558981,26.298056],[113.566249,26.300364],[113.577453,26.301509],[113.588115,26.297454],[113.593516,26.290257],[113.604318,26.283097],[113.614638,26.284591]]]]}},{"type":"Feature","properties":{"adcode":431081,"name":"资兴市","center":[113.23682,25.974152],"centroid":[113.45746,25.932234],"childrenNum":0,"level":"district","parent":{"adcode":431000},"subFeatureIndex":10,"acroutes":[100000,430000,431000]},"geometry":{"type":"MultiPolygon","coordinates":[[[[113.614638,26.284591],[113.604318,26.283097],[113.595504,26.270136],[113.591448,26.269728],[113.586067,26.274948],[113.583015,26.274017],[113.579441,26.26542],[113.573277,26.259385],[113.566008,26.239473],[113.567615,26.225283],[113.560085,26.211772],[113.55356,26.192006],[113.547858,26.185035],[113.52796,26.169655],[113.515612,26.162255],[113.498123,26.157496],[113.490654,26.156661],[113.48453,26.150407],[113.480575,26.151844],[113.476479,26.157885],[113.467062,26.164061],[113.450457,26.163828],[113.42558,26.156564],[113.420862,26.150892],[113.420079,26.140811],[113.423291,26.121247],[113.4254,26.11567],[113.421143,26.108015],[113.41783,26.108209],[113.41267,26.112911],[113.405301,26.113863],[113.397852,26.117594],[113.391748,26.117244],[113.384359,26.119071],[113.372332,26.128358],[113.363699,26.129387],[113.354824,26.127425],[113.336995,26.131563],[113.32824,26.127989],[113.317438,26.115107],[113.311515,26.114816],[113.305291,26.120042],[113.304287,26.126531],[113.300392,26.131855],[113.298303,26.140713],[113.294187,26.146735],[113.28214,26.15602],[113.273928,26.155632],[113.268668,26.160118],[113.267021,26.171267],[113.260155,26.181132],[113.254513,26.180821],[113.242044,26.173286],[113.248188,26.169441],[113.245538,26.167829],[113.237064,26.169946],[113.235438,26.158467],[113.225138,26.15198],[113.223431,26.14658],[113.219355,26.148503],[113.211605,26.148756],[113.209657,26.137819],[113.203975,26.131563],[113.196386,26.132884],[113.196004,26.127872],[113.201486,26.123947],[113.212328,26.124414],[113.21297,26.113669],[113.206706,26.096161],[113.198273,26.086619],[113.193073,26.082362],[113.181829,26.069553],[113.167935,26.055538],[113.161148,26.043368],[113.16175,26.040626],[113.157193,26.035124],[113.14894,26.018576],[113.142375,26.018926],[113.137556,26.016631],[113.132637,26.008483],[113.128521,26.00436],[113.130127,26.001073],[113.126834,25.998447],[113.119485,26.000742],[113.115871,25.998603],[113.118462,25.991912],[113.114084,25.992223],[113.109045,25.987497],[113.109246,25.984754],[113.118582,25.987497],[113.123361,25.983801],[113.131693,25.988041],[113.128842,25.980688],[113.131814,25.980825],[113.131352,25.976214],[113.13595,25.976837],[113.13862,25.973549],[113.142315,25.974113],[113.146411,25.968666],[113.149503,25.972946],[113.159963,25.972051],[113.155426,25.963841],[113.160506,25.965651],[113.166268,25.963997],[113.174621,25.967771],[113.187069,25.966507],[113.196004,25.966915],[113.199859,25.961292],[113.190603,25.954911],[113.188716,25.946778],[113.191306,25.945532],[113.200964,25.948762],[113.205501,25.944131],[113.228391,25.914219],[113.24112,25.89489],[113.247987,25.8916],[113.244995,25.885137],[113.25138,25.879238],[113.259853,25.859709],[113.258669,25.849758],[113.260255,25.846466],[113.268708,25.839864],[113.267062,25.82773],[113.27176,25.821069],[113.270776,25.809829],[113.275936,25.802211],[113.277462,25.796639],[113.271941,25.787326],[113.273226,25.780584],[113.271519,25.775771],[113.25397,25.756848],[113.252103,25.747513],[113.25634,25.742581],[113.262263,25.740496],[113.263608,25.725427],[113.260857,25.720475],[113.251822,25.717804],[113.246903,25.723907],[113.24359,25.720475],[113.245698,25.714607],[113.254573,25.711195],[113.257444,25.708056],[113.253087,25.695577],[113.25909,25.69273],[113.267825,25.686002],[113.268166,25.6806],[113.272182,25.679118],[113.27945,25.686139],[113.281659,25.693569],[113.288144,25.692009],[113.286578,25.685573],[113.28975,25.684286],[113.288666,25.679352],[113.291236,25.673482],[113.296697,25.66845],[113.329485,25.661799],[113.347014,25.656376],[113.346773,25.650095],[113.339705,25.642526],[113.317237,25.614919],[113.325891,25.610646],[113.330529,25.614295],[113.334525,25.623075],[113.340568,25.625221],[113.343239,25.614236],[113.346893,25.612148],[113.357254,25.614002],[113.365887,25.61369],[113.373095,25.611602],[113.386407,25.605435],[113.396065,25.608928],[113.399438,25.62206],[113.405703,25.636128],[113.41532,25.641453],[113.419958,25.642058],[113.42556,25.639151],[113.430439,25.630079],[113.435599,25.625787],[113.431664,25.623036],[113.437045,25.610607],[113.437768,25.600225],[113.433592,25.596556],[113.430238,25.589764],[113.434796,25.58588],[113.440017,25.576024],[113.437005,25.568196],[113.441161,25.563707],[113.45367,25.570714],[113.457947,25.576453],[113.464211,25.577234],[113.464713,25.574267],[113.460798,25.569407],[113.46134,25.566166],[113.470215,25.56193],[113.481197,25.562809],[113.485916,25.56111],[113.49469,25.566967],[113.503665,25.565053],[113.507882,25.566049],[113.51519,25.572413],[113.517981,25.583128],[113.5228,25.589608],[113.53053,25.596166],[113.538481,25.597434],[113.542758,25.599932],[113.547536,25.608597],[113.54595,25.613865],[113.537397,25.619114],[113.537537,25.623699],[113.541673,25.630548],[113.55621,25.640556],[113.556893,25.64557],[113.554323,25.652553],[113.55605,25.659517],[113.559403,25.663691],[113.572875,25.66767],[113.578979,25.66254],[113.586147,25.661584],[113.585926,25.672429],[113.587191,25.676427],[113.596628,25.678962],[113.603816,25.684618],[113.616084,25.685242],[113.624938,25.689571],[113.631906,25.696435],[113.632548,25.701758],[113.622549,25.713827],[113.621445,25.725349],[113.631665,25.728],[113.641383,25.732698],[113.648912,25.750319],[113.636363,25.765424],[113.637046,25.771893],[113.64072,25.772634],[113.645358,25.769769],[113.65106,25.771621],[113.659212,25.777389],[113.665396,25.78415],[113.660497,25.792158],[113.65094,25.796678],[113.651221,25.803692],[113.648771,25.814036],[113.642627,25.820504],[113.637769,25.821439],[113.631886,25.825977],[113.624416,25.818244],[113.619638,25.81988],[113.616767,25.830029],[113.611365,25.831373],[113.601688,25.828607],[113.590504,25.833866],[113.588858,25.83669],[113.596427,25.842299],[113.60478,25.844129],[113.612952,25.852698],[113.624698,25.855249],[113.625019,25.864421],[113.628171,25.869269],[113.625822,25.881574],[113.6254,25.890335],[113.62265,25.905324],[113.626525,25.916244],[113.633151,25.920545],[113.641804,25.923425],[113.65867,25.926422],[113.670316,25.921927],[113.678026,25.92833],[113.679612,25.934265],[113.678026,25.941777],[113.679431,25.949871],[113.687663,25.974775],[113.687442,25.9902],[113.689992,26.016709],[113.693827,26.025635],[113.707039,26.036718],[113.719889,26.056024],[113.709087,26.065802],[113.707922,26.071322],[113.693988,26.091458],[113.693285,26.095811],[113.697582,26.107704],[113.700112,26.121441],[113.702481,26.124414],[113.722017,26.133118],[113.729286,26.139218],[113.736534,26.159322],[113.738823,26.173306],[113.738743,26.183171],[113.736333,26.191696],[113.730932,26.203249],[113.727659,26.220042],[113.72517,26.22375],[113.708505,26.234057],[113.691498,26.241375],[113.683105,26.243995],[113.678307,26.247256],[113.671581,26.256746],[113.655478,26.270602],[113.650297,26.268098],[113.644133,26.267963],[113.615221,26.278906],[113.614638,26.284591]]]]}}]}
