# Supplementary material for: The influence of extreme rainfall on crime: Spatiotemporal dynamics in Hunan Province, China
Source: PLoS One. 2026 Apr 22;21(4):e0345811. doi: 10.1371/journal.pone.0345811 (PMC13102242; doi:10.1371/journal.pone.0345811)
Supplement: S1 Data — S1 Raw Data. This is the original data1 required to replicate the manuscript’s results. S2 Raw Data. This is the original data1 required to replicate the manuscript’s results. (ZIP) [file pone.0345811.s001.zip › S1 Raw Data/S1_Hunan administrative boundary GeoJSON/431002.json]

{"type":"FeatureCollection","features":[{"type":"Feature","properties":{"adcode":431002,"name":"北湖区","center":[113.032208,25.792628],"centroid":[112.889908,25.656767],"childrenNum":0,"level":"district","acroutes":[100000,430000,431000],"parent":{"adcode":431000}},"geometry":{"type":"MultiPolygon","coordinates":[[[[112.911997,25.876639],[112.908017,25.877075],[112.906895,25.876795],[112.906737,25.875578],[112.908926,25.872816],[112.908721,25.871599],[112.907971,25.871355],[112.905046,25.871812],[112.89437,25.876648],[112.887481,25.87346],[112.873208,25.864129],[112.871324,25.860904],[112.860834,25.846042],[112.854385,25.837958],[112.847287,25.826318],[112.847287,25.823328],[112.843187,25.818819],[112.841539,25.815709],[112.841957,25.810546],[112.841887,25.801925],[112.841168,25.799214],[112.83918,25.796588],[112.835223,25.794775],[112.833192,25.791687],[112.834503,25.788842],[112.836979,25.784776],[112.845264,25.780096],[112.847535,25.7765],[112.847802,25.77546],[112.847724,25.770309],[112.846901,25.766668],[112.845558,25.764855],[112.842742,25.763099],[112.839926,25.761992],[112.837462,25.761934],[112.831656,25.76265],[112.828914,25.762539],[112.822934,25.759147],[112.821348,25.758854],[112.817715,25.759672],[112.816625,25.759436],[112.816304,25.758218],[112.817828,25.756338],[112.818713,25.754222],[112.818713,25.751528],[112.815774,25.742463],[112.815132,25.740996],[112.813252,25.738595],[112.808563,25.73338],[112.800587,25.727377],[112.798359,25.721926],[112.797129,25.71723],[112.796781,25.713712],[112.798885,25.707838],[112.801581,25.703377],[112.803523,25.702079],[112.804927,25.702016],[112.807275,25.704098],[112.816536,25.71136],[112.818942,25.712587],[112.820458,25.712761],[112.822454,25.711702],[112.823042,25.709999],[112.822512,25.705832],[112.82293,25.704952],[112.825622,25.703537],[112.828256,25.70142],[112.831246,25.7003],[112.833942,25.69965],[112.835698,25.69712],[112.838108,25.694389],[112.844731,25.69285],[112.849121,25.691315],[112.850533,25.688967],[112.852467,25.686556],[112.85618,25.68435],[112.857638,25.68443],[112.85917,25.683567],[112.861066,25.681592],[112.86081,25.679582],[112.8577,25.679493],[112.855074,25.681815],[112.853074,25.681708],[112.849241,25.678074],[112.846781,25.676833],[112.844491,25.676864],[112.841907,25.677304],[112.839021,25.677282],[112.835277,25.674448],[112.833904,25.67185],[112.833741,25.670845],[112.834836,25.669755],[112.839787,25.669484],[112.842058,25.667976],[112.842023,25.665756],[112.83858,25.662988],[112.839965,25.661761],[112.842553,25.66152],[112.84487,25.6631],[112.846169,25.665765],[112.846645,25.667838],[112.847628,25.669235],[112.849043,25.669884],[112.851709,25.670115],[112.853693,25.669212],[112.854768,25.667086],[112.855163,25.665017],[112.8549,25.662188],[112.852823,25.65801],[112.849945,25.655207],[112.845694,25.6522],[112.842967,25.650856],[112.83998,25.648302],[112.836627,25.646602],[112.833153,25.646856],[112.830674,25.649174],[112.830039,25.651265],[112.830743,25.653739],[112.829803,25.655158],[112.826562,25.656012],[112.824697,25.655034],[112.823301,25.650758],[112.822771,25.645058],[112.821792,25.643795],[112.820675,25.643479],[112.818833,25.643973],[112.818346,25.646282],[112.819708,25.64844],[112.818915,25.649419],[112.81982,25.652502],[112.819058,25.653392],[112.81929,25.656613],[112.820237,25.65793],[112.820106,25.660586],[112.819445,25.661258],[112.815665,25.661471],[112.812753,25.661178],[112.811441,25.660444],[112.811128,25.658264],[112.811902,25.655968],[112.810204,25.6484],[112.811314,25.643118],[112.811198,25.63971],[112.80897,25.635434],[112.806328,25.632207],[112.804162,25.631567],[112.802757,25.631745],[112.791087,25.642206],[112.783455,25.65413],[112.780763,25.666427],[112.779355,25.667895],[112.777065,25.668603],[112.774663,25.668073],[112.763685,25.660626],[112.761156,25.658108],[112.75916,25.653939],[112.758398,25.650153],[112.7581,25.637828],[112.758804,25.62867],[112.75974,25.624562],[112.76145,25.622479],[112.771952,25.61737],[112.773244,25.61737],[112.774477,25.618073],[112.776655,25.620245],[112.778934,25.620419],[112.782813,25.619827],[112.786101,25.619707],[112.793547,25.621959],[112.798301,25.622123],[112.803102,25.62106],[112.81008,25.616062],[112.812772,25.612652],[112.814126,25.604903],[112.814981,25.602602],[112.819503,25.600506],[112.822021,25.598712],[112.827436,25.593085],[112.829022,25.590196],[112.828678,25.587703],[112.82804,25.585958],[112.823088,25.583648],[112.819708,25.57673],[112.818381,25.566632],[112.816783,25.562032],[112.81452,25.560492],[112.811461,25.560162],[112.809631,25.560465],[112.808424,25.561409],[112.808041,25.562985],[112.80878,25.564642],[112.811677,25.567834],[112.811712,25.570238],[112.810424,25.57266],[112.808629,25.575185],[112.807008,25.575759],[112.805778,25.575038],[112.805558,25.574116],[112.80538,25.568849],[112.803179,25.564717],[112.798897,25.559539],[112.796986,25.559348],[112.793505,25.558194],[112.791041,25.55693],[112.791014,25.555082],[112.791718,25.554334],[112.793443,25.553942],[112.799245,25.553768],[112.801883,25.553082],[112.805105,25.550638],[112.806409,25.549231],[112.807399,25.547369],[112.80936,25.542346],[112.80912,25.539945],[112.806347,25.538587],[112.803492,25.53799],[112.801643,25.537184],[112.800603,25.535719],[112.798452,25.534819],[112.795412,25.53579],[112.794104,25.53673],[112.794321,25.537839],[112.797427,25.541126],[112.799814,25.544051],[112.800351,25.546078],[112.799562,25.547752],[112.793451,25.547837],[112.79101,25.548055],[112.788968,25.547436],[112.787935,25.546617],[112.786856,25.54256],[112.785095,25.540734],[112.78315,25.540021],[112.781115,25.540324],[112.779823,25.542377],[112.779885,25.546536],[112.779096,25.548304],[112.777367,25.548696],[112.775522,25.547979],[112.773255,25.546158],[112.769952,25.544243],[112.767596,25.543664],[112.765697,25.543651],[112.763155,25.544973],[112.761875,25.547253],[112.761558,25.550228],[112.762212,25.558034],[112.76268,25.560968],[112.765082,25.564317],[112.766672,25.569099],[112.768076,25.575612],[112.767608,25.584886],[112.766846,25.587557],[112.763678,25.592547],[112.76145,25.59431],[112.759268,25.594719],[112.743881,25.591754],[112.734829,25.590575],[112.733653,25.589809],[112.732125,25.586288],[112.718544,25.574241],[112.706367,25.561926],[112.699072,25.550704],[112.697598,25.547823],[112.69713,25.544947],[112.697478,25.542306],[112.699888,25.539055],[112.703366,25.53771],[112.718304,25.534619],[112.72242,25.531925],[112.725124,25.5287],[112.726072,25.524651],[112.72601,25.520309],[112.723774,25.512647],[112.722416,25.508478],[112.721356,25.502602],[112.723476,25.494917],[112.724242,25.494098],[112.737819,25.494227],[112.749103,25.49338],[112.765608,25.491032],[112.768896,25.490796],[112.77512,25.491496],[112.781873,25.493189],[112.785258,25.492061],[112.7859,25.490538],[112.785908,25.489014],[112.78426,25.484617],[112.781947,25.480357],[112.782643,25.479448],[112.787401,25.476351],[112.790078,25.473656],[112.790639,25.469881],[112.788809,25.46662],[112.788801,25.46432],[112.785223,25.453045],[112.785784,25.449899],[112.78585,25.440459],[112.782438,25.43733],[112.782206,25.436715],[112.784898,25.432432],[112.791559,25.433158],[112.799872,25.432391],[112.806962,25.432164],[112.81259,25.432717],[112.817209,25.433336],[112.821367,25.434678],[112.827893,25.437014],[112.835698,25.439496],[112.850084,25.438556],[112.856288,25.439991],[112.862617,25.443026],[112.865843,25.445348],[112.867808,25.447751],[112.869951,25.449221],[112.884704,25.457297],[112.885907,25.458309],[112.886317,25.463572],[112.888243,25.468736],[112.89061,25.472956],[112.893345,25.47554],[112.898432,25.478664],[112.906303,25.481413],[112.912872,25.487023],[112.915328,25.488136],[112.919111,25.487597],[112.921559,25.488221],[112.923207,25.489513],[112.926143,25.492342],[112.929211,25.492142],[112.930626,25.490155],[112.931203,25.486711],[112.93109,25.485485],[112.93217,25.484982],[112.93398,25.48537],[112.939991,25.487998],[112.941395,25.491175],[112.941155,25.493064],[112.939032,25.495951],[112.938424,25.497595],[112.938749,25.500869],[112.941302,25.505997],[112.932073,25.503039],[112.931059,25.503128],[112.928754,25.507293],[112.926255,25.509779],[112.922902,25.511507],[112.921401,25.512981],[112.921165,25.513979],[112.924248,25.521645],[112.925369,25.523088],[112.930905,25.52532],[112.933392,25.527284],[112.93258,25.529288],[112.929721,25.530473],[112.928387,25.531791],[112.92559,25.536922],[112.924515,25.538316],[112.925041,25.539611],[112.930557,25.540462],[112.931748,25.540832],[112.93116,25.546398],[112.931377,25.549231],[112.932433,25.551671],[112.934374,25.561881],[112.936777,25.563996],[112.937825,25.565826],[112.937906,25.567825],[112.935779,25.570216],[112.935376,25.571681],[112.93487,25.57701],[112.934092,25.581159],[112.934533,25.582602],[112.938544,25.584173],[112.940958,25.586867],[112.942265,25.588994],[112.942289,25.59053],[112.938916,25.591487],[112.9375,25.592961],[112.937357,25.594497],[112.935663,25.599767],[112.935372,25.602914],[112.936514,25.605197],[112.936649,25.608491],[112.937086,25.609332],[112.939604,25.610418],[112.943105,25.610975],[112.949971,25.612893],[112.951228,25.613654],[112.954249,25.617152],[112.95563,25.617521],[112.958318,25.616903],[112.96284,25.618656],[112.965629,25.618087],[112.967919,25.61814],[112.970062,25.619493],[112.973597,25.622826],[112.976274,25.625635],[112.979516,25.626676],[112.982138,25.631206],[112.982873,25.63457],[112.983829,25.636092],[112.985291,25.637227],[112.988633,25.638953],[112.991449,25.639919],[112.993336,25.641281],[112.994033,25.642268],[112.994068,25.644337],[112.992934,25.647532],[112.993487,25.650206],[112.994524,25.65127],[112.998276,25.652302],[113.00091,25.652502],[113.005598,25.65349],[113.009505,25.653677],[113.011625,25.653503],[113.015659,25.651007],[113.017009,25.650531],[113.018963,25.650665],[113.021365,25.652173],[113.021806,25.653009],[113.020893,25.659225],[113.020939,25.662063],[113.021419,25.665275],[113.021098,25.666276],[113.019241,25.666908],[113.017628,25.666926],[113.015686,25.667789],[113.015037,25.669519],[113.013977,25.669982],[113.011737,25.67355],[113.008925,25.674644],[113.006132,25.675058],[113.004539,25.676374],[112.998056,25.684684],[112.99616,25.688077],[112.995514,25.690074],[112.995564,25.693139],[112.995282,25.69655],[112.993712,25.699023],[112.994578,25.700237],[112.997065,25.701669],[112.999069,25.704636],[113.000137,25.70746],[113.008059,25.718755],[113.010054,25.721339],[113.010526,25.724096],[113.011401,25.725541],[113.014836,25.727688],[113.016994,25.729885],[113.018796,25.731019],[113.022363,25.730748],[113.024777,25.732828],[113.02666,25.733807],[113.030834,25.734447],[113.034764,25.735785],[113.037108,25.738897],[113.039615,25.741325],[113.041394,25.741227],[113.047038,25.738021],[113.049142,25.737612],[113.053041,25.737621],[113.055664,25.736617],[113.0587,25.734611],[113.060785,25.733526],[113.063156,25.733117],[113.067349,25.73165],[113.069887,25.73185],[113.072413,25.734153],[113.075596,25.731886],[113.078981,25.731904],[113.080667,25.732668],[113.082775,25.734207],[113.083916,25.737101],[113.08394,25.738555],[113.082686,25.739569],[113.079561,25.740222],[113.077232,25.742708],[113.071674,25.754769],[113.071043,25.757458],[113.071914,25.758903],[113.075979,25.763219],[113.076517,25.764975],[113.068637,25.765535],[113.061079,25.76894],[113.056422,25.766962],[113.056313,25.767131],[113.05689,25.774229],[113.055582,25.774176],[113.055551,25.776056],[113.054832,25.777007],[113.051888,25.778651],[113.049332,25.778069],[113.047699,25.777016],[113.043483,25.768864],[113.041676,25.767353],[113.039286,25.766766],[113.036919,25.767331],[113.034486,25.769273],[113.033074,25.770975],[113.032923,25.772202],[113.033898,25.774416],[113.035557,25.777003],[113.036288,25.780056],[113.036335,25.782816],[113.035445,25.785585],[113.035244,25.788727],[113.036234,25.791798],[113.038095,25.796708],[113.037994,25.798806],[113.034269,25.804769],[113.032358,25.814771],[113.028362,25.818174],[113.028192,25.818943],[113.026657,25.820494],[113.025337,25.826776],[113.02379,25.830366],[113.022846,25.831814],[113.021465,25.832996],[113.021257,25.834773],[113.021961,25.835612],[113.023875,25.840223],[113.029948,25.844377],[113.030737,25.846393],[113.029991,25.849343],[113.031144,25.850507],[113.032668,25.850111],[113.032439,25.852248],[113.030026,25.852208],[113.030254,25.854864],[113.032138,25.855202],[113.03276,25.857547],[113.031979,25.861326],[113.033801,25.863796],[113.032876,25.866958],[113.03331,25.868837],[113.034451,25.870471],[113.034161,25.871799],[113.031569,25.873913],[113.0309,25.876271],[113.029078,25.876573],[113.028594,25.87445],[113.025616,25.872194],[113.018379,25.873637],[113.016951,25.873455],[113.016735,25.871368],[113.014205,25.869108],[113.014101,25.863187],[113.012619,25.862521],[113.008824,25.861922],[113.006562,25.860118],[113.004465,25.857089],[113.003494,25.855095],[113.002334,25.854988],[112.999634,25.855899],[112.99758,25.855841],[112.993828,25.857849],[112.991778,25.860256],[112.990277,25.861318],[112.99023,25.863645],[112.989263,25.864538],[112.985929,25.864853],[112.982877,25.866252],[112.981082,25.865386],[112.983198,25.86416],[112.983318,25.863196],[112.980614,25.861722],[112.980459,25.860003],[112.979636,25.858639],[112.980142,25.857191],[112.983705,25.85442],[112.984208,25.852692],[112.983109,25.848148],[112.983221,25.84706],[112.984475,25.844679],[112.985148,25.84152],[112.984161,25.839246],[112.98261,25.836892],[112.979577,25.834137],[112.976208,25.832365],[112.974058,25.831627],[112.971632,25.832978],[112.969366,25.833204],[112.967977,25.832618],[112.968832,25.830561],[112.967919,25.829206],[112.964685,25.827313],[112.962937,25.826652],[112.955003,25.825474],[112.95071,25.824101],[112.948087,25.822706],[112.947785,25.821369],[112.948327,25.820525],[112.948648,25.817419],[112.94806,25.8155],[112.944849,25.812225],[112.940591,25.807164],[112.937883,25.806191],[112.934545,25.806564],[112.931044,25.808031],[112.929381,25.80847],[112.926623,25.810012],[112.92289,25.8145],[112.921033,25.814273],[112.92,25.813447],[112.918244,25.808191],[112.916368,25.806875],[112.912667,25.807253],[112.91139,25.808528],[112.911634,25.81414],[112.91349,25.820863],[112.913444,25.823715],[112.91286,25.825065],[112.911572,25.825625],[112.910357,25.82786],[112.910524,25.829575],[112.909963,25.831085],[112.908179,25.833702],[112.907089,25.83615],[112.907027,25.837567],[112.912125,25.846464],[112.912403,25.847637],[112.911552,25.848637],[112.909336,25.849032],[112.909792,25.850111],[112.915254,25.851826],[112.916055,25.852683],[112.916117,25.854016],[112.917703,25.85661],[112.920511,25.861988],[112.921149,25.866434],[112.920646,25.867073],[112.915146,25.868934],[112.91433,25.86941],[112.912427,25.875005],[112.912732,25.876151],[112.911997,25.876639]]]]}}]}
