# Supplementary material for: The influence of extreme rainfall on crime: Spatiotemporal dynamics in Hunan Province, China
Source: PLoS One. 2026 Apr 22;21(4):e0345811. doi: 10.1371/journal.pone.0345811 (PMC13102242; doi:10.1371/journal.pone.0345811)
Supplement: S1 Data — S1 Raw Data. This is the original data1 required to replicate the manuscript’s results. S2 Raw Data. This is the original data1 required to replicate the manuscript’s results. (ZIP) [file pone.0345811.s001.zip › S1 Raw Data/S1_Hunan administrative boundary GeoJSON/431003.json]

{"type":"FeatureCollection","features":[{"type":"Feature","properties":{"adcode":431003,"name":"苏仙区","center":[113.038698,25.793157],"centroid":[113.088391,25.79316],"childrenNum":0,"level":"district","acroutes":[100000,430000,431000],"parent":{"adcode":431000}},"geometry":{"type":"MultiPolygon","coordinates":[[[[112.941302,25.505999],[112.941706,25.506897],[112.9467,25.508888],[112.951978,25.510454],[112.959154,25.511843],[112.966703,25.51476],[112.968219,25.516183],[112.970245,25.516795],[112.971734,25.51664],[112.975213,25.518934],[112.977694,25.521316],[112.981466,25.523846],[112.986196,25.525622],[112.998847,25.52738],[113.002629,25.528417],[113.012768,25.53872],[113.018284,25.540683],[113.024396,25.54054],[113.03006,25.541113],[113.032401,25.541659],[113.035083,25.543329],[113.048382,25.546879],[113.052246,25.547325],[113.058762,25.546002],[113.065011,25.544459],[113.07202,25.542866],[113.082456,25.542662],[113.087086,25.543285],[113.09132,25.545313],[113.093602,25.548389],[113.094673,25.552226],[113.095358,25.557473],[113.09648,25.562003],[113.099311,25.565498],[113.103941,25.569339],[113.110113,25.573302],[113.11165,25.57501],[113.119052,25.589503],[113.123834,25.595173],[113.125619,25.595718],[113.134458,25.594467],[113.139978,25.590423],[113.14739,25.587855],[113.154655,25.58645],[113.156577,25.585376],[113.162208,25.582841],[113.172814,25.576542],[113.174918,25.576344],[113.178496,25.576564],[113.182464,25.575374],[113.185568,25.576085],[113.188461,25.577865],[113.190517,25.589012],[113.191384,25.59455],[113.194807,25.608578],[113.197985,25.616412],[113.20049,25.622224],[113.203264,25.628245],[113.205613,25.632227],[113.209551,25.636788],[113.211899,25.643767],[113.212359,25.649484],[113.213459,25.653548],[113.216219,25.659342],[113.22206,25.668108],[113.225991,25.673092],[113.229162,25.677789],[113.2362,25.689208],[113.238427,25.690777],[113.249673,25.694053],[113.253078,25.695567],[113.257449,25.708052],[113.257012,25.709704],[113.254582,25.71119],[113.245695,25.714608],[113.243913,25.717619],[113.243431,25.719051],[113.243591,25.720476],[113.244531,25.721913],[113.246902,25.723911],[113.248695,25.721924],[113.250133,25.718803],[113.251822,25.717812],[113.257927,25.718588],[113.260849,25.720476],[113.263046,25.723636],[113.263598,25.725424],[113.262513,25.730774],[113.262498,25.734208],[113.263554,25.736305],[113.263331,25.738969],[113.262272,25.740488],[113.259523,25.741242],[113.256349,25.742574],[113.254022,25.744467],[113.252107,25.747515],[113.25167,25.750938],[113.2523,25.7538],[113.253974,25.756859],[113.25713,25.759913],[113.265343,25.769448],[113.26595,25.770284],[113.271529,25.775764],[113.272937,25.777937],[113.27323,25.780578],[113.27217,25.78433],[113.271937,25.787328],[113.272641,25.78938],[113.276352,25.79405],[113.277464,25.79663],[113.275934,25.802202],[113.274467,25.804551],[113.272407,25.806955],[113.270766,25.809826],[113.270177,25.814083],[113.271237,25.816722],[113.271889,25.819544],[113.271766,25.821067],[113.270707,25.822591],[113.267599,25.825995],[113.267069,25.827721],[113.26871,25.839869],[113.267417,25.841513],[113.260249,25.846472],[113.259079,25.84788],[113.258671,25.849755],[113.259019,25.85345],[113.26019,25.857562],[113.259846,25.859701],[113.251388,25.879244],[113.249862,25.881415],[113.247102,25.883146],[113.244995,25.885142],[113.244872,25.887368],[113.247165,25.888835],[113.248162,25.890594],[113.24798,25.891595],[113.24528,25.892122],[113.243935,25.89271],[113.241116,25.894881],[113.239245,25.897525],[113.238716,25.899328],[113.234967,25.903587],[113.228391,25.914221],[113.205509,25.944138],[113.203987,25.946363],[113.20096,25.948769],[113.199463,25.948978],[113.19707,25.948451],[113.191306,25.945539],[113.189965,25.945611],[113.188721,25.946781],[113.188413,25.948984],[113.188984,25.951802],[113.190614,25.954906],[113.19357,25.957328],[113.195485,25.958438],[113.198352,25.958921],[113.199867,25.9613],[113.199826,25.963914],[113.198956,25.965485],[113.196004,25.966919],[113.187061,25.966501],[113.182742,25.967309],[113.177337,25.967809],[113.174629,25.96777],[113.169461,25.966392],[113.166261,25.963991],[113.165627,25.964002],[113.16376,25.965507],[113.161964,25.965941],[113.160511,25.965645],[113.156966,25.964233],[113.154255,25.96403],[113.15364,25.964777],[113.153577,25.96649],[113.158004,25.967281],[113.159404,25.967908],[113.159652,25.968885],[113.158033,25.97022],[113.158174,25.97078],[113.160122,25.971401],[113.159971,25.972055],[113.155288,25.972456],[113.154384,25.972115],[113.152558,25.972428],[113.150987,25.973708],[113.149509,25.97295],[113.14825,25.971231],[113.148046,25.970088],[113.146416,25.96866],[113.144238,25.969039],[113.143056,25.970176],[113.142793,25.973043],[113.142315,25.97412],[113.138611,25.973549],[113.137455,25.974197],[113.135955,25.976838],[113.134925,25.976976],[113.132706,25.975855],[113.131343,25.976223],[113.131132,25.97819],[113.132017,25.979843],[113.13181,25.98082],[113.128846,25.980683],[113.130724,25.986043],[113.132632,25.986949],[113.131691,25.988042],[113.129102,25.986724],[113.126986,25.987394],[113.127457,25.986027],[113.124475,25.984033],[113.12336,25.983808],[113.121252,25.985285],[113.119163,25.985241],[113.119189,25.986807],[113.118577,25.987499],[113.116933,25.987361],[113.116144,25.985648],[113.114799,25.985022],[113.111735,25.985269],[113.110554,25.984214],[113.109242,25.984764],[113.108683,25.986148],[113.10905,25.987504],[113.111213,25.989174],[113.112565,25.991584],[113.114095,25.992221],[113.118463,25.991908],[113.119711,25.993106],[113.118307,25.995829],[113.115866,25.998602],[113.11644,25.999986],[113.117822,26.000788],[113.119478,26.000739],[113.126842,25.998443],[113.129198,25.998591],[113.130002,25.99947],[113.130135,26.001063],[113.129183,26.002402],[113.128516,26.004357],[113.128683,26.006142],[113.130072,26.007674],[113.132643,26.008475],[113.126938,26.008239],[113.123145,26.008832],[113.122056,26.009381],[113.117262,26.009886],[113.118159,26.011918],[113.117866,26.01541],[113.117262,26.016365],[113.115718,26.017387],[113.115651,26.019215],[113.116933,26.021038],[113.116347,26.023453],[113.112554,26.030404],[113.113387,26.032973],[113.111302,26.033697],[113.108979,26.03373],[113.107583,26.034658],[113.107057,26.037386],[113.105049,26.037743],[113.101956,26.036387],[113.102093,26.03378],[113.100722,26.033923],[113.098755,26.036634],[113.096169,26.040686],[113.094454,26.042195],[113.09288,26.044556],[113.090887,26.046032],[113.089887,26.045187],[113.090739,26.043057],[113.090309,26.042118],[113.088694,26.042371],[113.088309,26.044034],[113.089772,26.047629],[113.088838,26.048639],[113.087216,26.047821],[113.083937,26.045615],[113.084,26.047377],[113.082356,26.0482],[113.082015,26.045461],[113.0805,26.044748],[113.080966,26.049792],[113.081322,26.050522],[113.079792,26.0519],[113.074006,26.053184],[113.067093,26.053157],[113.06001,26.051071],[113.056269,26.049007],[113.05418,26.045456],[113.053398,26.038841],[113.054372,26.035097],[113.054283,26.030739],[113.049853,26.025501],[113.047267,26.025139],[113.043796,26.025309],[113.04214,26.025013],[113.035835,26.021532],[113.031483,26.018238],[113.028126,26.017634],[113.026063,26.01787],[113.02447,26.020209],[113.022059,26.024606],[113.019932,26.026714],[113.017432,26.028784],[113.013661,26.031002],[113.01189,26.031441],[112.99898,26.031403],[112.997828,26.031013],[112.994946,26.02678],[112.992942,26.024134],[112.990345,26.02319],[112.974268,26.029657],[112.970608,26.028477],[112.96271,26.022998],[112.960773,26.021279],[112.958369,26.020044],[112.954427,26.018677],[112.951293,26.017952],[112.947985,26.018161],[112.941069,26.018122],[112.93695,26.017689],[112.930367,26.015344],[112.926333,26.012835],[112.923117,26.007751],[112.91952,26.004297],[112.917598,26.001562],[112.912889,25.991612],[112.913245,25.986477],[112.916242,25.981315],[112.916894,25.976333],[112.920128,25.976509],[112.924351,25.977981],[112.926029,25.97747],[112.928852,25.975449],[112.92977,25.973812],[112.930011,25.971115],[112.931756,25.969522],[112.932634,25.970643],[112.93346,25.970533],[112.933408,25.967364],[112.935268,25.96565],[112.93303,25.963667],[112.930459,25.962678],[112.9293,25.963294],[112.929537,25.964145],[112.927333,25.96448],[112.925577,25.962508],[112.92797,25.960657],[112.929267,25.958004],[112.933278,25.959822],[112.936209,25.958344],[112.93612,25.957718],[112.934464,25.956537],[112.934512,25.955785],[112.93599,25.954664],[112.935809,25.953428],[112.933178,25.951209],[112.929526,25.950099],[112.928911,25.949066],[112.928637,25.947017],[112.927318,25.945792],[112.928503,25.944506],[112.930126,25.943748],[112.931534,25.943798],[112.9321,25.943155],[112.931908,25.939815],[112.93419,25.937859],[112.935616,25.937721],[112.935668,25.937067],[112.932501,25.937392],[112.929733,25.938655],[112.927622,25.937595],[112.92547,25.933914],[112.923588,25.935112],[112.922854,25.934919],[112.922769,25.933518],[112.921817,25.931529],[112.923084,25.931342],[112.922928,25.929683],[112.920517,25.929485],[112.918413,25.926623],[112.91702,25.926584],[112.915612,25.925584],[112.916171,25.924018],[112.914801,25.920216],[112.91489,25.919402],[112.916775,25.91854],[112.914708,25.916814],[112.914475,25.915133],[112.915664,25.914275],[112.915675,25.913105],[112.914753,25.911934],[112.915423,25.90933],[112.91453,25.908148],[112.912882,25.908225],[112.911634,25.908863],[112.909029,25.906571],[112.907933,25.903971],[112.908133,25.9024],[112.909092,25.901218],[112.911122,25.900185],[112.912167,25.898525],[112.914693,25.897767],[112.915105,25.895794],[112.914304,25.893842],[112.913026,25.892804],[112.91226,25.891061],[112.912504,25.888802],[112.910882,25.885994],[112.911859,25.88363],[112.909741,25.882531],[112.910241,25.879277],[112.911841,25.877617],[112.91273,25.876149],[112.912474,25.874203],[112.91433,25.869409],[112.915145,25.868937],[112.920646,25.867073],[112.92115,25.866435],[112.920513,25.861988],[112.917705,25.856611],[112.91612,25.854016],[112.916053,25.85268],[112.915256,25.851828],[112.909792,25.850107],[112.909333,25.849035],[112.911556,25.848633],[112.912404,25.847638],[112.912126,25.846461],[112.907025,25.837565],[112.907088,25.836152],[112.908181,25.833699],[112.909963,25.831081],[112.910522,25.829575],[112.910355,25.827859],[112.911571,25.825626],[112.91286,25.825065],[112.913441,25.823712],[112.913489,25.820864],[112.911634,25.814143],[112.911389,25.808528],[112.912667,25.807257],[112.916368,25.806872],[112.918246,25.808192],[112.919998,25.81345],[112.921032,25.814275],[112.922891,25.814501],[112.926622,25.810013],[112.929381,25.808473],[112.931045,25.808033],[112.934545,25.806564],[112.937883,25.80619],[112.940587,25.807164],[112.944847,25.812224],[112.948059,25.815496],[112.948648,25.817421],[112.94833,25.820523],[112.947785,25.82137],[112.948085,25.822706],[112.950708,25.824097],[112.955005,25.825478],[112.962936,25.826649],[112.964685,25.827315],[112.967919,25.829206],[112.96883,25.830559],[112.967974,25.832616],[112.969367,25.833204],[112.97163,25.832979],[112.97406,25.831626],[112.976209,25.832368],[112.979576,25.834133],[112.98261,25.836894],[112.984162,25.839242],[112.985144,25.841518],[112.984474,25.84468],[112.983221,25.847061],[112.983107,25.848149],[112.984207,25.852691],[112.983703,25.854423],[112.980143,25.857188],[112.979636,25.85864],[112.980458,25.860003],[112.980614,25.861718],[112.983318,25.863197],[112.983199,25.864159],[112.98108,25.865385],[112.982877,25.866254],[112.985929,25.864852],[112.989263,25.864539],[112.99023,25.863643],[112.990278,25.861317],[112.991775,25.860256],[112.993831,25.857848],[112.99758,25.855841],[112.999632,25.855896],[113.002333,25.854984],[113.003492,25.855094],[113.004466,25.857089],[113.006563,25.860119],[113.008823,25.861922],[113.01262,25.862521],[113.014102,25.863192],[113.014205,25.869107],[113.016735,25.871366],[113.01695,25.873455],[113.01838,25.873637],[113.025615,25.872197],[113.028597,25.87445],[113.029075,25.876572],[113.030897,25.87627],[113.031572,25.873917],[113.034161,25.871801],[113.03445,25.87047],[113.033309,25.868838],[113.032876,25.866958],[113.033802,25.863797],[113.031979,25.861328],[113.032761,25.857546],[113.032138,25.855204],[113.030253,25.854863],[113.030027,25.852207],[113.032438,25.852246],[113.032668,25.850112],[113.031142,25.850508],[113.02999,25.849343],[113.030738,25.846395],[113.029949,25.844378],[113.023878,25.840226],[113.021962,25.835613],[113.021255,25.834777],[113.021466,25.832995],[113.022848,25.831813],[113.023792,25.830367],[113.025337,25.826776],[113.026656,25.820495],[113.028193,25.818944],[113.02836,25.818174],[113.032357,25.81477],[113.034268,25.804771],[113.037995,25.798808],[113.038095,25.796707],[113.036235,25.791795],[113.035246,25.788725],[113.035446,25.785584],[113.036335,25.782817],[113.036287,25.780055],[113.035554,25.777002],[113.033898,25.774416],[113.032924,25.772205],[113.033072,25.770978],[113.034487,25.769272],[113.036917,25.76733],[113.039288,25.766769],[113.041674,25.767352],[113.043485,25.768865],[113.047701,25.777013],[113.049334,25.778069],[113.05189,25.778653],[113.054835,25.777008],[113.05555,25.776056],[113.05558,25.774174],[113.056891,25.774229],[113.056313,25.767132],[113.056421,25.766961],[113.061081,25.768936],[113.068638,25.765536],[113.076517,25.764975],[113.075977,25.76322],[113.071916,25.758906],[113.071042,25.757459],[113.071676,25.754768],[113.077232,25.742706],[113.079562,25.740224],[113.082689,25.739569],[113.083941,25.738556],[113.083915,25.737103],[113.082774,25.734208],[113.08067,25.732667],[113.078981,25.731902],[113.075595,25.731886],[113.072413,25.734153],[113.069886,25.731853],[113.067349,25.731649],[113.063156,25.733119],[113.060785,25.733526],[113.055661,25.736613],[113.053039,25.737621],[113.049142,25.73761],[113.047038,25.738022],[113.041396,25.741225],[113.039614,25.741324],[113.03711,25.738897],[113.034761,25.735782],[113.030834,25.734445],[113.02666,25.733807],[113.024774,25.732827],[113.022362,25.730747],[113.018799,25.731016],[113.016995,25.729888],[113.014835,25.727686],[113.011401,25.72554],[113.010527,25.724092],[113.010053,25.72134],[113.008056,25.718753],[113.000136,25.707458],[112.999069,25.704634],[112.997065,25.701667],[112.994579,25.700241],[112.993709,25.699024],[112.995283,25.696552],[112.995565,25.693139],[112.995513,25.690072],[112.996157,25.688074],[112.998054,25.684682],[113.00454,25.676379],[113.006133,25.675058],[113.008926,25.674645],[113.011738,25.673549],[113.013976,25.669981],[113.015039,25.669518],[113.015687,25.667789],[113.017628,25.666925],[113.01924,25.666908],[113.021096,25.666275],[113.021418,25.665278],[113.02094,25.662062],[113.020892,25.659226],[113.021807,25.653008],[113.021366,25.652171],[113.018965,25.650662],[113.01701,25.65053],[113.015657,25.651004],[113.011627,25.653504],[113.009504,25.65368],[113.005596,25.653487],[113.00091,25.652502],[112.998276,25.652303],[112.994524,25.651268],[112.993486,25.650205],[112.992931,25.647534],[112.994068,25.644339],[112.994035,25.642268],[112.993338,25.641277],[112.991449,25.639922],[112.98863,25.638953],[112.985292,25.637229],[112.983829,25.636094],[112.98287,25.634568],[112.982136,25.631208],[112.979513,25.626675],[112.976272,25.625634],[112.973597,25.62283],[112.970063,25.619497],[112.967919,25.618142],[112.965629,25.618087],[112.96284,25.618654],[112.958317,25.616902],[112.955627,25.617525],[112.954249,25.61715],[112.951226,25.613652],[112.949971,25.612892],[112.943106,25.610974],[112.939602,25.610418],[112.937087,25.609333],[112.936649,25.60849],[112.936512,25.605195],[112.935375,25.602914],[112.93566,25.599768],[112.937357,25.594495],[112.937502,25.592963],[112.938917,25.591486],[112.942291,25.590528],[112.942265,25.588996],[112.940958,25.586863],[112.938542,25.584174],[112.934534,25.582604],[112.93409,25.58116],[112.934871,25.57701],[112.935379,25.571681],[112.935779,25.570221],[112.937905,25.567829],[112.937824,25.565823],[112.936779,25.563999],[112.934371,25.561877],[112.93243,25.551669],[112.931374,25.549227],[112.93116,25.546399],[112.931749,25.540832],[112.930559,25.540462],[112.92504,25.539613],[112.924514,25.538312],[112.925592,25.536923],[112.928385,25.531791],[112.929719,25.530473],[112.932578,25.529288],[112.93339,25.527281],[112.930908,25.525319],[112.92537,25.523086],[112.924247,25.521647],[112.921165,25.513983],[112.921402,25.512979],[112.922902,25.511507],[112.926255,25.509776],[112.928755,25.507294],[112.93106,25.503126],[112.932071,25.503038],[112.941302,25.505999]]]]}}]}
