# Supplementary material for: The influence of extreme rainfall on crime: Spatiotemporal dynamics in Hunan Province, China
Source: PLoS One. 2026 Apr 22;21(4):e0345811. doi: 10.1371/journal.pone.0345811 (PMC13102242; doi:10.1371/journal.pone.0345811)
Supplement: S1 Data — S1 Raw Data. This is the original data1 required to replicate the manuscript’s results. S2 Raw Data. This is the original data1 required to replicate the manuscript’s results. (ZIP) [file pone.0345811.s001.zip › S1 Raw Data/S1_Hunan administrative boundary GeoJSON/431021.json]

{"type":"FeatureCollection","features":[{"type":"Feature","properties":{"adcode":431021,"name":"桂阳县","center":[112.734466,25.737447],"centroid":[112.601309,25.886825],"childrenNum":0,"level":"district","acroutes":[100000,430000,431000],"parent":{"adcode":431000}},"geometry":{"type":"MultiPolygon","coordinates":[[[[112.386852,25.789354],[112.389198,25.787773],[112.39302,25.779443],[112.399973,25.775401],[112.404283,25.77169],[112.409377,25.768173],[112.413772,25.765604],[112.421692,25.762595],[112.426115,25.760721],[112.430001,25.757334],[112.431414,25.756786],[112.436261,25.755969],[112.439088,25.754958],[112.445955,25.75009],[112.453833,25.739766],[112.457062,25.736726],[112.458271,25.736718],[112.458878,25.738138],[112.456858,25.746633],[112.457465,25.754518],[112.45868,25.758152],[112.460094,25.759973],[112.466552,25.763598],[112.468367,25.767031],[112.471999,25.768435],[112.47361,25.766406],[112.475023,25.760945],[112.476634,25.758715],[112.47744,25.751031],[112.478655,25.749411],[112.481884,25.748392],[112.488737,25.747359],[112.490758,25.743508],[112.48854,25.741294],[112.481884,25.738077],[112.480266,25.735453],[112.477849,25.728987],[112.478252,25.724334],[112.485911,25.720274],[112.491761,25.715397],[112.494185,25.715598],[112.495994,25.717411],[112.496601,25.724079],[112.498219,25.727922],[112.502049,25.730129],[112.507094,25.731124],[112.516364,25.730692],[112.5202,25.726841],[112.520398,25.723608],[112.527457,25.718932],[112.53412,25.718715],[112.535328,25.717496],[112.535328,25.715474],[112.53371,25.714062],[112.529478,25.712457],[112.527457,25.710844],[112.526249,25.70822],[112.524228,25.706205],[112.525238,25.701142],[112.523224,25.697306],[112.524433,25.695484],[112.528467,25.695677],[112.532699,25.697283],[112.53371,25.698896],[112.540973,25.712225],[112.540168,25.715466],[112.53997,25.719912],[112.542591,25.721116],[112.545417,25.721108],[112.551875,25.715636],[112.554299,25.713815],[112.554094,25.711592],[112.552278,25.708358],[112.552483,25.706336],[112.556115,25.702485],[112.559549,25.701266],[112.562375,25.701258],[112.565406,25.697815],[112.570656,25.694573],[112.570656,25.693153],[112.572676,25.69093],[112.577728,25.689711],[112.583791,25.686669],[112.588645,25.682825],[112.588842,25.680192],[112.590665,25.678579],[112.595315,25.678371],[112.596325,25.674125],[112.594707,25.67089],[112.592686,25.665231],[112.591471,25.662397],[112.588758,25.660258],[112.587663,25.658575],[112.583663,25.656066],[112.581742,25.654344],[112.575001,25.649248],[112.57103,25.647194],[112.567547,25.648105],[112.567257,25.651109],[112.565929,25.653726],[112.560559,25.653147],[112.558143,25.651456],[112.554504,25.647093],[112.552709,25.643974],[112.539419,25.639039],[112.536812,25.63734],[112.534904,25.637572],[112.531661,25.639556],[112.529421,25.640097],[112.52728,25.64012],[112.525252,25.639742],[112.521458,25.637734],[112.519925,25.636135],[112.519338,25.634606],[112.5202,25.631116],[112.521084,25.62998],[112.523698,25.628382],[112.526157,25.624296],[112.528531,25.62272],[112.531703,25.621153],[112.534727,25.617577],[112.536183,25.614294],[112.538401,25.612154],[112.540472,25.610586],[112.541779,25.609134],[112.543086,25.603449],[112.544202,25.595222],[112.545262,25.592232],[112.547424,25.588176],[112.557648,25.57447],[112.576972,25.584754],[112.580986,25.584043],[112.583861,25.581794],[112.587274,25.576525],[112.589648,25.570854],[112.593379,25.566488],[112.594997,25.564317],[112.595237,25.560855],[112.592382,25.560113],[112.590489,25.558622],[112.590029,25.555886],[112.592538,25.552053],[112.596579,25.548359],[112.600451,25.545816],[112.60303,25.542903],[112.606174,25.537415],[112.606711,25.534401],[112.606471,25.531193],[112.607142,25.52678],[112.609714,25.523866],[112.613197,25.522729],[112.615579,25.523966],[112.617613,25.52729],[112.617352,25.530521],[112.615875,25.534525],[112.619705,25.537972],[112.623541,25.538196],[112.638393,25.5327],[112.643141,25.531495],[112.646618,25.530366],[112.648002,25.528441],[112.64784,25.522938],[112.645063,25.516661],[112.643608,25.511002],[112.641177,25.505854],[112.640866,25.503588],[112.64134,25.50188],[112.642166,25.500712],[112.661816,25.491172],[112.663518,25.48971],[112.664402,25.488249],[112.664755,25.486602],[112.664402,25.48378],[112.66171,25.477949],[112.659413,25.474639],[112.659117,25.47075],[112.660339,25.466759],[112.662176,25.457455],[112.665023,25.451539],[112.667744,25.450456],[112.67086,25.451183],[112.672739,25.452451],[112.674131,25.454594],[112.678236,25.452745],[112.683415,25.450657],[112.686227,25.450116],[112.687775,25.450232],[112.689209,25.451748],[112.689527,25.454547],[112.689732,25.459141],[112.690622,25.46232],[112.691767,25.463326],[112.693604,25.464076],[112.698952,25.463898],[112.705114,25.461408],[112.708738,25.459706],[112.708562,25.456991],[112.709219,25.454888],[112.710914,25.453766],[112.713762,25.45372],[112.715175,25.453117],[112.720142,25.453233],[112.721096,25.454153],[112.721159,25.458909],[112.722127,25.460851],[112.723936,25.462877],[112.730818,25.466025],[112.731306,25.467123],[112.730479,25.468492],[112.728055,25.46911],[112.723067,25.469327],[112.727794,25.473039],[112.732514,25.474817],[112.735715,25.476689],[112.749104,25.493383],[112.73782,25.494226],[112.72424,25.494094],[112.723477,25.494921],[112.721357,25.502607],[112.722417,25.508474],[112.723774,25.512649],[112.726006,25.52031],[112.72607,25.524654],[112.725123,25.528697],[112.722417,25.531927],[112.718305,25.534617],[112.703368,25.537709],[112.699885,25.539054],[112.697476,25.542308],[112.697129,25.544951],[112.697603,25.547826],[112.699072,25.550701],[112.706371,25.561929],[112.718545,25.574238],[112.732125,25.586291],[112.733651,25.589814],[112.734824,25.590571],[112.743882,25.591753],[112.759271,25.59472],[112.761447,25.59431],[112.76368,25.592549],[112.766845,25.587558],[112.767609,25.584885],[112.768075,25.575613],[112.766669,25.5691],[112.765086,25.564317],[112.762677,25.560971],[112.76221,25.558034],[112.76156,25.550229],[112.761878,25.547254],[112.763157,25.544974],[112.765694,25.543652],[112.767594,25.543668],[112.769954,25.54424],[112.773254,25.546156],[112.775522,25.54798],[112.777366,25.548699],[112.779097,25.548305],[112.779881,25.546535],[112.779825,25.542377],[112.781118,25.540321],[112.783153,25.54002],[112.785096,25.540739],[112.786855,25.542563],[112.787936,25.546612],[112.788968,25.547432],[112.79101,25.54805],[112.793454,25.547833],[112.799559,25.547756],[112.80035,25.546079],[112.799813,25.544054],[112.797425,25.541125],[112.794323,25.53784],[112.794104,25.536735],[112.795412,25.535792],[112.798457,25.534818],[112.800605,25.535715],[112.801643,25.537183],[112.803487,25.537987],[112.806349,25.53859],[112.809119,25.539943],[112.809359,25.542346],[112.807402,25.54737],[112.806406,25.549232],[112.805105,25.550639],[112.801884,25.553081],[112.799248,25.553769],[112.79344,25.553939],[112.791716,25.554333],[112.791017,25.555082],[112.791045,25.556929],[112.793504,25.558189],[112.796987,25.559348],[112.798895,25.559541],[112.803177,25.564719],[112.805381,25.568853],[112.805558,25.574114],[112.805777,25.575034],[112.807006,25.57576],[112.808631,25.575181],[112.810426,25.572662],[112.811712,25.570236],[112.811676,25.567833],[112.80878,25.564641],[112.808038,25.562988],[112.808426,25.561411],[112.809635,25.560469],[112.811457,25.560167],[112.814517,25.560492],[112.816785,25.562029],[112.818382,25.566635],[112.81971,25.576734],[112.823087,25.583649],[112.82804,25.585959],[112.828676,25.587705],[112.829022,25.5902],[112.827433,25.59309],[112.82202,25.598713],[112.819505,25.600506],[112.814983,25.602599],[112.814128,25.604901],[112.812772,25.612649],[112.81008,25.616063],[112.803099,25.62106],[112.798301,25.622126],[112.793546,25.621956],[112.786099,25.619708],[112.782814,25.619824],[112.778935,25.620419],[112.776652,25.620241],[112.774476,25.618071],[112.773247,25.617368],[112.771954,25.617368],[112.761447,25.622481],[112.759737,25.624559],[112.758805,25.628675],[112.758098,25.637827],[112.758395,25.650151],[112.759158,25.653942],[112.761158,25.658104],[112.763687,25.660629],[112.77466,25.668072],[112.777062,25.668605],[112.779351,25.667894],[112.780765,25.666427],[112.783457,25.654128],[112.791087,25.642205],[112.802753,25.631741],[112.804159,25.631564],[112.806328,25.632205],[112.80897,25.635433],[112.811196,25.639711],[112.811309,25.643116],[112.8102,25.648398],[112.811903,25.655965],[112.811125,25.658266],[112.811443,25.660444],[112.81275,25.661177],[112.815661,25.661471],[112.819442,25.661262],[112.820106,25.660583],[112.820233,25.657934],[112.819293,25.656614],[112.81906,25.653394],[112.819816,25.652506],[112.818919,25.649418],[112.819703,25.648437],[112.818346,25.646282],[112.818834,25.643974],[112.820678,25.643479],[112.821794,25.643796],[112.822769,25.645055],[112.823299,25.650753],[112.824698,25.655031],[112.826564,25.656012],[112.829807,25.655162],[112.830746,25.653734],[112.83004,25.651263],[112.830676,25.64917],[112.833156,25.646854],[112.836625,25.646607],[112.839981,25.648298],[112.84297,25.650854],[112.845697,25.652205],[112.849944,25.655209],[112.852826,25.658012],[112.854897,25.662189],[112.855165,25.665022],[112.854769,25.667084],[112.853695,25.669214],[112.85171,25.670118],[112.849039,25.669886],[112.847626,25.669238],[112.846644,25.66784],[112.846171,25.665763],[112.844871,25.6631],[112.842553,25.661525],[112.839967,25.661764],[112.838582,25.662992],[112.842023,25.665756],[112.842058,25.667971],[112.83979,25.669485],[112.834837,25.669755],[112.833742,25.670843],[112.833905,25.671847],[112.835275,25.674449],[112.83902,25.677282],[112.84191,25.677305],[112.844489,25.676865],[112.846778,25.676834],[112.849244,25.678069],[112.853074,25.681705],[112.855073,25.681814],[112.857702,25.67949],[112.86081,25.679583],[112.861065,25.681597],[112.859171,25.683566],[112.857638,25.684431],[112.856183,25.684346],[112.852466,25.686553],[112.850537,25.688969],[112.849124,25.691316],[112.844729,25.692852],[112.838109,25.694388],[112.835699,25.697121],[112.83394,25.699652],[112.831248,25.700301],[112.828259,25.70142],[112.825624,25.703535],[112.822932,25.704955],[112.822515,25.705835],[112.823038,25.710002],[112.822451,25.7117],[112.820459,25.712758],[112.81894,25.712588],[112.816538,25.711361],[112.807275,25.704098],[112.804929,25.702022],[112.803523,25.702076],[112.80158,25.703373],[112.798888,25.707841],[112.796782,25.713707],[112.797128,25.717234],[112.798358,25.721926],[112.800591,25.727374],[112.808561,25.733377],[112.813252,25.738593],[112.815132,25.741001],[112.815775,25.742467],[112.818714,25.751525],[112.818714,25.754225],[112.817831,25.756339],[112.816304,25.758221],[112.816622,25.75944],[112.817718,25.759672],[112.821349,25.758854],[112.822932,25.759147],[112.828909,25.762541],[112.831658,25.762649],[112.837466,25.761932],[112.839925,25.761994],[112.842744,25.763097],[112.845556,25.764856],[112.846898,25.766669],[112.847725,25.77031],[112.847803,25.775462],[112.847534,25.776504],[112.845266,25.780098],[112.836978,25.784772],[112.834505,25.788845],[112.833191,25.791683],[112.835219,25.794776],[112.839183,25.796588],[112.841168,25.799218],[112.841889,25.801925],[112.84196,25.810546],[112.841543,25.815713],[112.843189,25.81882],[112.847287,25.823331],[112.847287,25.826322],[112.854388,25.837957],[112.860832,25.846044],[112.871324,25.860906],[112.873203,25.864128],[112.887483,25.873461],[112.894372,25.876652],[112.905048,25.871812],[112.907973,25.871357],[112.908722,25.871596],[112.908927,25.872814],[112.906737,25.875581],[112.906892,25.876798],[112.908016,25.877076],[112.911683,25.876521],[112.911845,25.877615],[112.910241,25.879272],[112.90974,25.882532],[112.911859,25.883634],[112.910884,25.885993],[112.912502,25.888805],[112.912255,25.891063],[112.913025,25.892805],[112.914304,25.893837],[112.915102,25.895795],[112.914693,25.897767],[112.912163,25.898522],[112.911124,25.900187],[112.90909,25.901219],[112.908129,25.902398],[112.907938,25.90397],[112.909026,25.906567],[112.911633,25.908863],[112.912884,25.908223],[112.91453,25.908146],[112.91542,25.909333],[112.914756,25.911937],[112.915675,25.913108],[112.915668,25.914279],[112.914473,25.915134],[112.914707,25.916814],[112.916777,25.91854],[112.91489,25.919403],[112.914799,25.920219],[112.916176,25.924017],[112.915611,25.925581],[112.917017,25.926583],[112.918409,25.926621],[112.920515,25.929487],[112.922931,25.929687],[112.923086,25.931344],[112.921815,25.931528],[112.922768,25.933516],[112.922853,25.934918],[112.923588,25.93511],[112.925468,25.933916],[112.927623,25.937591],[112.929735,25.938654],[112.932505,25.937391],[112.93567,25.937067],[112.935614,25.937722],[112.934194,25.937853],[112.931911,25.939817],[112.932102,25.94316],[112.931537,25.943799],[112.930124,25.943753],[112.928506,25.944508],[112.927319,25.945794],[112.92864,25.947019],[112.928916,25.94906],[112.92953,25.9501],[112.933176,25.951209],[112.935812,25.953427],[112.935988,25.954667],[112.934511,25.955784],[112.934462,25.956539],[112.936122,25.957717],[112.936207,25.958349],[112.933282,25.95982],[112.929262,25.95801],[112.927969,25.960659],[112.925891,25.96203],[112.925595,25.9628],[112.927333,25.964479],[112.929537,25.96414],[112.929297,25.963293],[112.930456,25.962677],[112.933035,25.96367],[112.935267,25.96565],[112.933409,25.967359],[112.933459,25.970532],[112.932632,25.970647],[112.931756,25.969523],[112.930011,25.971117],[112.92977,25.973812],[112.928852,25.975445],[112.926026,25.97747],[112.924351,25.977978],[112.920126,25.976508],[112.91689,25.976331],[112.898385,25.979588],[112.891517,25.978356],[112.885653,25.979742],[112.875853,25.981097],[112.873218,25.981105],[112.870582,25.98216],[112.868583,25.983869],[112.86753,25.98651],[112.867233,25.988797],[112.867763,25.990914],[112.869522,25.993779],[112.869289,26.000238],[112.867827,26.001123],[112.865537,26.001354],[112.862542,26.001131],[112.859666,26.001424],[112.847124,26.002324],[112.84138,26.003626],[112.836187,26.002525],[112.832407,26.002994],[112.830047,26.00545],[112.828577,26.009453],[112.832753,26.023663],[112.839317,26.032661],[112.842249,26.037526],[112.843888,26.045468],[112.842094,26.048569],[112.841931,26.052948],[112.839515,26.054718],[112.838667,26.056842],[112.836272,26.055619],[112.834187,26.055065],[112.830824,26.05114],[112.825285,26.045522],[112.818361,26.041836],[112.81369,26.040758],[112.807543,26.037249],[112.801219,26.034662],[112.797863,26.030745],[112.796047,26.027181],[112.792041,26.02491],[112.788784,26.02558],[112.784036,26.027027],[112.781514,26.030637],[112.781224,26.033416],[112.779076,26.035386],[112.775176,26.037703],[112.768322,26.038141],[112.762825,26.043075],[112.760274,26.047892],[112.749888,26.063883],[112.746638,26.071439],[112.737008,26.089427],[112.735531,26.093042],[112.732917,26.102166],[112.72761,26.112834],[112.725201,26.116442],[112.724226,26.121602],[112.723477,26.12401],[112.721894,26.125971],[112.720375,26.125486],[112.718623,26.129447],[112.718206,26.131862],[112.716341,26.133684],[112.713345,26.134415],[112.71155,26.13353],[112.7103,26.131738],[112.71001,26.127232],[112.709643,26.125132],[112.707714,26.122441],[112.703658,26.11968],[112.699129,26.117288],[112.693851,26.116318],[112.688552,26.114211],[112.686708,26.114757],[112.686114,26.115642],[112.686347,26.117757],[112.68562,26.121895],[112.686418,26.123833],[112.685302,26.12424],[112.681875,26.127193],[112.677049,26.127263],[112.676138,26.125986],[112.676074,26.121795],[112.676441,26.117726],[112.674972,26.113427],[112.673806,26.111027],[112.671962,26.110281],[112.668161,26.110696],[112.665327,26.109835],[112.662141,26.104027],[112.654913,26.10105],[112.64719,26.103535],[112.642294,26.105996],[112.642039,26.108158],[112.642626,26.109804],[112.644053,26.111188],[112.646187,26.112434],[112.649437,26.113034],[112.654665,26.113619],[112.658205,26.114988],[112.668076,26.124663],[112.670662,26.127686],[112.670351,26.129547],[112.667129,26.128532],[112.665617,26.129601],[112.664797,26.131216],[112.663123,26.128716],[112.6587,26.129731],[112.656184,26.129231],[112.654234,26.129262],[112.650673,26.130754],[112.649472,26.130923],[112.648356,26.132454],[112.646851,26.133161],[112.644152,26.133238],[112.642103,26.134053],[112.641071,26.133261],[112.641043,26.135522],[112.639651,26.137875],[112.637305,26.138913],[112.635913,26.141205],[112.635412,26.143496],[112.634281,26.146141],[112.630671,26.15004],[112.630169,26.152047],[112.630127,26.154399],[112.632691,26.160289],[112.633666,26.163264],[112.631589,26.170722],[112.631603,26.173012],[112.629893,26.174504],[112.628184,26.176856],[112.627576,26.181392],[112.626502,26.184997],[112.626135,26.187518],[112.625322,26.189639],[112.623414,26.192114],[112.621386,26.192922],[112.616603,26.193267],[112.613734,26.194489],[112.608965,26.198455],[112.607206,26.202383],[112.605249,26.208485],[112.604945,26.213158],[112.602832,26.217092],[112.599617,26.219851],[112.597816,26.220519],[112.588065,26.221065],[112.584328,26.22035],[112.581056,26.219082],[112.580427,26.217353],[112.580124,26.213012],[112.580562,26.208985],[112.577834,26.203482],[112.575262,26.199923],[112.573277,26.19628],[112.572599,26.195696],[112.57233,26.193413],[112.573849,26.1914],[112.573772,26.188648],[112.574082,26.186642],[112.575467,26.184282],[112.577432,26.181984],[112.577728,26.179808],[112.576329,26.17741],[112.576188,26.175173],[112.576626,26.172936],[112.57623,26.168346],[112.580505,26.161857],[112.582031,26.159243],[112.582067,26.156821],[112.580533,26.154584],[112.5784,26.153654],[112.57616,26.15413],[112.573489,26.155745],[112.572521,26.15756],[112.572443,26.160028],[112.569271,26.159797],[112.566536,26.158498],[112.562085,26.154392],[112.558835,26.151608],[112.554822,26.147272],[112.552419,26.147003],[112.550844,26.14884],[112.548562,26.14914],[112.546336,26.148464],[112.543418,26.148202],[112.541263,26.147179],[112.538288,26.146741],[112.532841,26.147918],[112.529103,26.147595],[112.527888,26.145657],[112.528199,26.143366],[112.527683,26.141474],[112.526531,26.139198],[112.524447,26.137483],[112.518604,26.136037],[112.512902,26.135553],[112.51146,26.137506],[112.508253,26.143865],[112.507928,26.145465],[112.509885,26.15014],[112.509115,26.15433],[112.507793,26.159597],[112.505893,26.159904],[112.503024,26.158059],[112.501569,26.157475],[112.498403,26.157513],[112.496015,26.155783],[112.494213,26.153254],[112.490624,26.151401],[112.48873,26.150924],[112.487084,26.151147],[112.485424,26.152108],[112.484145,26.153361],[112.482583,26.156783],[112.48199,26.159074],[112.482032,26.160735],[112.48483,26.165963],[112.485056,26.167969],[112.484399,26.169622],[112.482979,26.171852],[112.479517,26.17578],[112.476012,26.177756],[112.471822,26.178309],[112.469675,26.178063],[112.467456,26.177364],[112.464552,26.177056],[112.462136,26.177494],[112.460659,26.17857],[112.456709,26.180315],[112.454484,26.180877],[112.452526,26.180915],[112.450944,26.180385],[112.445856,26.176572],[112.444592,26.175934],[112.440345,26.180884],[112.438685,26.182245],[112.436897,26.183198],[112.430602,26.184067],[112.429761,26.185258],[112.429259,26.189724],[112.427359,26.190047],[112.425847,26.189693],[112.420399,26.187403],[112.418894,26.18648],[112.415913,26.186165],[112.413284,26.188033],[112.410748,26.187664],[112.407717,26.185519],[112.405766,26.184812],[112.402587,26.184951],[112.400467,26.18625],[112.396857,26.185981],[112.395069,26.186196],[112.392695,26.187887],[112.391324,26.190393],[112.391119,26.192453],[112.390187,26.195881],[112.389763,26.198909],[112.388972,26.201192],[112.386633,26.205234],[112.384838,26.206587],[112.383114,26.20691],[112.38127,26.206433],[112.379567,26.205042],[112.377271,26.201522],[112.376042,26.197502],[112.37578,26.192629],[112.375052,26.190562],[112.373286,26.188825],[112.368679,26.185389],[112.364341,26.181276],[112.362716,26.179193],[112.361727,26.176895],[112.360278,26.166047],[112.359035,26.163464],[112.357028,26.161319],[112.35435,26.160712],[112.350853,26.161704],[112.343533,26.165909],[112.340085,26.167301],[112.337789,26.167562],[112.335245,26.167016],[112.329098,26.164879],[112.327042,26.161112],[112.323262,26.160335],[112.319764,26.161665],[112.315624,26.161888],[112.311879,26.159866],[112.310417,26.158574],[112.309547,26.155407],[112.311858,26.148971],[112.310311,26.146149],[112.308707,26.142643],[112.307901,26.139521],[112.306834,26.136576],[112.304248,26.1329],[112.301634,26.132269],[112.299804,26.132346],[112.297988,26.133177],[112.296773,26.134653],[112.296603,26.137706],[112.295763,26.138006],[112.292399,26.134399],[112.291163,26.134753],[112.290923,26.136345],[112.29158,26.142912],[112.290689,26.144035],[112.286514,26.144304],[112.284458,26.143612],[112.281999,26.142266],[112.276452,26.138598],[112.27181,26.134245],[112.269662,26.132677],[112.266949,26.131154],[112.264102,26.13067],[112.261311,26.130523],[112.258506,26.130739],[112.257524,26.130039],[112.257248,26.128693],[112.257714,26.123287],[112.256732,26.122833],[112.251786,26.122517],[112.249836,26.122833],[112.249681,26.126647],[112.247745,26.12754],[112.243004,26.122133],[112.240743,26.121141],[112.238206,26.120764],[112.235627,26.119826],[112.233352,26.118603],[112.231784,26.117326],[112.230109,26.114619],[112.229692,26.111857],[112.230286,26.107042],[112.232858,26.100704],[112.235203,26.097712],[112.238369,26.09495],[112.240602,26.093312],[112.246819,26.092512],[112.249222,26.091281],[112.251695,26.089581],[112.258266,26.091342],[112.261855,26.092865],[112.263614,26.092804],[112.26591,26.091573],[112.267317,26.089934],[112.269076,26.089111],[112.271132,26.089057],[112.273541,26.090527],[112.277653,26.094312],[112.280833,26.09695],[112.282592,26.101712],[112.284111,26.10242],[112.287828,26.102243],[112.290174,26.10125],[112.291643,26.099958],[112.293,26.095442],[112.294293,26.092573],[112.295635,26.090927],[112.297578,26.090404],[112.299698,26.09035],[112.301811,26.091873],[112.30658,26.097135],[112.309809,26.09902],[112.312225,26.09902],[112.315292,26.098381],[112.318344,26.096627],[112.321813,26.093758],[112.324526,26.090011],[112.335817,26.076648],[112.336644,26.072485],[112.335407,26.069315],[112.333641,26.066199],[112.333281,26.059466],[112.331422,26.047531],[112.328568,26.039042],[112.324442,26.032631],[112.319029,26.023917],[112.313886,26.016128],[112.307456,26.008799],[112.306432,26.006959],[112.302228,25.986318],[112.300405,25.978748],[112.296575,25.973551],[112.293,25.974298],[112.300998,25.968045],[112.30104,25.964063],[112.303973,25.962415],[112.304538,25.965434],[112.311526,25.962415],[112.308961,25.958803],[112.299324,25.962507],[112.297458,25.959065],[112.304488,25.953974],[112.309837,25.956107],[112.311738,25.955545],[112.311469,25.952788],[112.312473,25.949576],[112.314486,25.945902],[112.316776,25.944053],[112.317524,25.941304],[112.317002,25.938315],[112.3152,25.935796],[112.310106,25.936266],[112.305767,25.93605],[112.300659,25.934225],[112.296815,25.931482],[112.292201,25.925982],[112.275795,25.907669],[112.271697,25.903546],[112.267861,25.900349],[112.26555,25.896681],[112.265027,25.89393],[112.265776,25.890254],[112.267797,25.88795],[112.2721,25.886332],[112.281017,25.885846],[112.288662,25.886285],[112.296059,25.888104],[112.30032,25.890092],[112.304877,25.890809],[112.30805,25.89037],[112.312388,25.890593],[112.318492,25.88943],[112.321806,25.888505],[112.327911,25.885969],[112.331472,25.885045],[112.336842,25.885715],[112.343512,25.893968],[112.345822,25.897405],[112.347129,25.902452],[112.349708,25.906574],[112.354061,25.908863],[112.357113,25.908855],[112.360405,25.905858],[112.360632,25.901959],[112.359572,25.894384],[112.361331,25.889561],[112.368651,25.878294],[112.370396,25.872552],[112.370622,25.868652],[112.373145,25.864975],[112.376444,25.862208],[112.37684,25.860782],[112.377978,25.859302],[112.38156,25.860782],[112.384697,25.86069],[112.386866,25.859773],[112.388385,25.858208],[112.388336,25.857244],[112.385368,25.85208],[112.385608,25.851239],[112.387332,25.84932],[112.387029,25.84626],[112.385502,25.843885],[112.382309,25.840524],[112.380521,25.837286],[112.378719,25.836808],[112.374918,25.837594],[112.373145,25.837247],[112.368806,25.837232],[112.368008,25.836677],[112.366885,25.834595],[112.364906,25.835752],[112.361578,25.834117],[112.359268,25.834418],[112.354364,25.836685],[112.352315,25.836885],[112.351503,25.834811],[112.352796,25.832953],[112.353842,25.832421],[112.356519,25.832683],[112.357509,25.831727],[112.358003,25.829499],[112.359876,25.827826],[112.360335,25.826307],[112.359607,25.823871],[112.35813,25.822406],[112.356307,25.821187],[112.35635,25.81956],[112.357099,25.818265],[112.359381,25.815504],[112.362016,25.814302],[112.364963,25.814672],[112.365606,25.814078],[112.365584,25.812698],[112.36179,25.811017],[112.361713,25.809104],[112.363705,25.808395],[112.36656,25.808927],[112.373816,25.806637],[112.377073,25.803683],[112.385382,25.805549],[112.387142,25.805256],[112.387728,25.802087],[112.387142,25.798393],[112.385728,25.793403],[112.386852,25.789354]]]]}}]}
