# Supplementary material for: The influence of extreme rainfall on crime: Spatiotemporal dynamics in Hunan Province, China
Source: PLoS One. 2026 Apr 22;21(4):e0345811. doi: 10.1371/journal.pone.0345811 (PMC13102242; doi:10.1371/journal.pone.0345811)
Supplement: S1 Data — S1 Raw Data. This is the original data1 required to replicate the manuscript’s results. S2 Raw Data. This is the original data1 required to replicate the manuscript’s results. (ZIP) [file pone.0345811.s001.zip › S1 Raw Data/S1_Hunan administrative boundary GeoJSON/431022.json]

{"type":"FeatureCollection","features":[{"type":"Feature","properties":{"adcode":431022,"name":"宜章县","center":[112.947884,25.394345],"childrenNum":0,"level":"district","acroutes":[100000,430000,431000],"parent":{"adcode":431000}},"geometry":{"type":"MultiPolygon","coordinates":[[[[112.780721,24.89731],[112.782415,24.895412],[112.784517,24.894079],[112.788307,24.892383],[112.792083,24.891446],[112.79711,24.890889],[112.800463,24.891099],[112.802136,24.890525],[112.804446,24.890727],[112.806534,24.892068],[112.808622,24.892843],[112.815122,24.891915],[112.818254,24.892496],[112.822015,24.894233],[112.825354,24.894814],[112.829137,24.893296],[112.830817,24.892924],[112.833742,24.893126],[112.836252,24.894079],[112.84022,24.896583],[112.842087,24.897156],[112.851719,24.897762],[112.85716,24.897786],[112.860099,24.897407],[112.865133,24.896098],[112.867857,24.895727],[112.871626,24.895921],[112.873506,24.896696],[112.876209,24.901486],[112.877854,24.905685],[112.879313,24.907793],[112.881186,24.909134],[112.886199,24.912017],[112.890174,24.913939],[112.896653,24.916644],[112.899384,24.917032],[112.901258,24.91838],[112.903131,24.920867],[112.904383,24.921828],[112.907329,24.921836],[112.913421,24.920342],[112.91972,24.919228],[112.924561,24.918873],[112.928959,24.920044],[112.931691,24.921207],[112.935252,24.921223],[112.937368,24.920472],[112.937997,24.917799],[112.938641,24.91666],[112.941801,24.915917],[112.94474,24.91708],[112.948509,24.919398],[112.952492,24.920762],[112.957325,24.92308],[112.959213,24.923476],[112.960901,24.92291],[112.962166,24.921966],[112.966807,24.919325],[112.969095,24.918913],[112.97182,24.919317],[112.974051,24.918776],[112.976289,24.919898],[112.978806,24.921626],[112.980114,24.921691],[112.981144,24.920851],[112.984419,24.921198],[112.989124,24.92371],[112.990268,24.926617],[112.992127,24.927392],[112.992363,24.926471],[112.994801,24.927368],[112.994044,24.929298],[112.994601,24.932543],[112.994079,24.934514],[112.991648,24.937517],[112.99167,24.938462],[112.992799,24.939463],[112.995138,24.940529],[113.003997,24.941966],[113.00828,24.943597],[113.011906,24.946108],[113.012077,24.947965],[113.010669,24.949797],[113.006636,24.951961],[113.004004,24.954173],[113.002967,24.955941],[113.002789,24.957103],[113.003568,24.958209],[113.007058,24.960413],[113.008481,24.961963],[113.008709,24.969276],[113.008574,24.972642],[113.008945,24.972998],[113.009982,24.977372],[113.009267,24.979721],[113.007537,24.981836],[113.003747,24.982457],[113.00444,24.985758],[113.003997,24.986428],[113.001895,24.986807],[113.00158,24.987639],[113.00246,24.989503],[113.002052,24.991036],[112.999399,24.991424],[112.997712,24.991101],[112.996253,24.991569],[112.995524,24.992667],[112.995595,24.994628],[112.994687,24.996089],[112.992785,24.995144],[112.990525,24.995419],[112.989689,24.996823],[112.991434,24.999284],[112.991498,25.000003],[112.989782,25.000931],[112.989138,25.004021],[112.989417,25.006232],[112.992678,25.011518],[112.992714,25.013737],[112.992049,25.017957],[112.986464,25.020006],[112.983875,25.022863],[112.983868,25.023702],[112.982073,25.025283],[112.980693,25.025977],[112.979163,25.025404],[112.978448,25.026477],[112.979378,25.028389],[112.979456,25.031915],[112.979199,25.033222],[112.979685,25.034142],[112.981787,25.034666],[112.982524,25.036804],[112.984054,25.036917],[112.985191,25.038337],[112.985205,25.040321],[112.98665,25.041402],[112.987415,25.04304],[112.989875,25.043919],[112.989703,25.045791],[112.991012,25.045839],[112.991598,25.047396],[112.996868,25.04863],[112.99754,25.050736],[112.99897,25.052801],[112.99902,25.054325],[113.000286,25.055463],[113.001294,25.057173],[113.002417,25.058213],[113.002038,25.059617],[112.999721,25.062384],[112.999814,25.067183],[113.002031,25.071127],[113.00763,25.074474],[113.010354,25.076933],[113.011827,25.078756],[113.01335,25.079296],[113.014408,25.080619],[113.015703,25.081038],[113.018448,25.083135],[113.016997,25.084893],[113.008981,25.086151],[113.006235,25.087272],[113.004526,25.089167],[113.001959,25.096005],[112.9996,25.103053],[112.995159,25.106826],[112.992621,25.107947],[112.991133,25.109455],[112.990297,25.112817],[112.98823,25.115324],[112.9868,25.119235],[112.981952,25.125281],[112.97902,25.127861],[112.972806,25.132125],[112.96863,25.138913],[112.968008,25.141621],[112.968988,25.151052],[112.971155,25.157532],[112.97059,25.158313],[112.971197,25.163085],[112.974329,25.168258],[112.983575,25.173295],[112.991569,25.176801],[112.998927,25.18145],[113.003132,25.18473],[113.004376,25.186833],[113.006271,25.188952],[113.008581,25.19012],[113.016604,25.190185],[113.02103,25.190604],[113.025456,25.191788],[113.030504,25.194495],[113.034487,25.198153],[113.034466,25.2014],[113.032127,25.20538],[113.029775,25.210512],[113.028509,25.210504],[113.023876,25.209698],[113.020708,25.209859],[113.017748,25.211172],[113.015617,25.213444],[113.013071,25.218004],[113.011133,25.22295],[113.009432,25.225036],[113.006872,25.2292],[113.006657,25.231488],[113.003847,25.234186],[113.001752,25.234702],[112.998792,25.236997],[112.99852,25.238632],[112.999078,25.242619],[112.999006,25.244069],[112.997433,25.245446],[112.992556,25.247218],[112.989946,25.246879],[112.979921,25.245084],[112.976732,25.245841],[112.975466,25.247306],[112.973607,25.250496],[112.972763,25.251228],[112.970926,25.251341],[112.968194,25.249376],[112.965892,25.249312],[112.963425,25.250697],[112.961752,25.252622],[112.959578,25.254087],[112.958384,25.254377],[112.955981,25.254039],[112.954158,25.252887],[112.953342,25.251534],[112.952871,25.247186],[112.951855,25.245744],[112.94926,25.24605],[112.946993,25.247983],[112.944218,25.249457],[112.93789,25.250278],[112.934093,25.250383],[112.931791,25.249046],[112.931705,25.247983],[112.933342,25.243167],[112.931984,25.242402],[112.930368,25.242168],[112.926671,25.243819],[112.924004,25.248667],[112.921236,25.247628],[112.916739,25.246783],[112.910732,25.245148],[112.908694,25.244045],[112.905255,25.241298],[112.904526,25.238439],[112.902631,25.237795],[112.899742,25.237891],[112.896939,25.239277],[112.895809,25.241218],[112.893163,25.244874],[112.891712,25.246179],[112.886842,25.246541],[112.884182,25.247202],[112.883067,25.248313],[112.88095,25.249634],[112.877804,25.249046],[112.876338,25.248088],[112.872977,25.247878],[112.868329,25.248804],[112.867242,25.249674],[112.866363,25.251204],[112.865955,25.253781],[112.866249,25.256463],[112.868122,25.258702],[112.866821,25.258951],[112.865891,25.259805],[112.86677,25.260667],[112.868415,25.265055],[112.870689,25.266247],[112.870968,25.269089],[112.87247,25.272721],[112.873943,25.274299],[112.873542,25.275193],[112.872133,25.275901],[112.870517,25.275982],[112.869581,25.275008],[112.866442,25.276586],[112.86544,25.278534],[112.863488,25.285362],[112.862015,25.287173],[112.857475,25.289114],[112.856459,25.290233],[112.856388,25.291593],[112.858254,25.297526],[112.858304,25.301093],[112.857525,25.304852],[112.855172,25.309819],[112.854922,25.311863],[112.855508,25.313642],[112.858161,25.316242],[112.858748,25.317932],[112.858783,25.320234],[112.85588,25.325458],[112.855187,25.32545],[112.853735,25.326963],[112.853935,25.32846],[112.852233,25.331896],[112.85179,25.333434],[112.852484,25.336395],[112.854472,25.337562],[112.857353,25.336838],[112.860228,25.334753],[112.86253,25.332766],[112.865226,25.331534],[112.868723,25.327832],[112.872362,25.327438],[112.874622,25.328854],[112.877697,25.333747],[112.879842,25.333973],[112.884325,25.332806],[112.885534,25.332846],[112.888794,25.337989],[112.891147,25.339864],[112.893814,25.338978],[112.894836,25.337594],[112.896052,25.33378],[112.89814,25.326255],[112.89907,25.319067],[112.900578,25.31134],[112.903088,25.308668],[112.906077,25.306518],[112.913178,25.299885],[112.921623,25.29714],[112.924168,25.296577],[112.926742,25.29739],[112.927829,25.299909],[112.927951,25.307935],[112.92858,25.310463],[112.93154,25.314012],[112.933013,25.316548],[112.931826,25.322826],[112.93287,25.324355],[112.934966,25.325707],[112.937704,25.326488],[112.941508,25.326142],[112.945091,25.326351],[112.947393,25.328476],[112.949059,25.331921],[112.949889,25.334786],[112.95114,25.337465],[112.952298,25.33831],[112.956296,25.338407],[112.96025,25.33922],[112.963368,25.340709],[112.964705,25.342141],[112.966964,25.348152],[112.968116,25.349842],[112.969617,25.350084],[112.974208,25.34952],[112.977125,25.350003],[112.984419,25.353576],[112.986578,25.354067],[112.98798,25.353793],[112.991112,25.350357],[112.993257,25.349231],[112.995416,25.348957],[112.997397,25.349786],[112.999971,25.351484],[113.003225,25.349641],[113.004798,25.349729],[113.009224,25.352876],[113.012799,25.352176],[113.014051,25.351282],[113.016475,25.347187],[113.01852,25.346181],[113.023676,25.345955],[113.024905,25.346881],[113.025241,25.348579],[113.025177,25.352377],[113.02562,25.353576],[113.029046,25.355491],[113.028667,25.357253],[113.02891,25.359289],[113.029768,25.361236],[113.034015,25.361421],[113.035088,25.362757],[113.034981,25.366401],[113.035781,25.367262],[113.03857,25.367302],[113.041609,25.366007],[113.044784,25.367632],[113.05152,25.373176],[113.055817,25.37431],[113.057419,25.376112],[113.058148,25.378003],[113.059571,25.379491],[113.064591,25.3818],[113.068002,25.382073],[113.075767,25.381977],[113.078034,25.382266],[113.080144,25.383344],[113.080816,25.386345],[113.079908,25.389523],[113.080637,25.390938],[113.085292,25.393327],[113.088753,25.396529],[113.089425,25.399843],[113.08999,25.401234],[113.089768,25.40413],[113.090433,25.406768],[113.093158,25.408827],[113.095246,25.40935],[113.096876,25.410725],[113.096597,25.412543],[113.092393,25.413508],[113.091105,25.414779],[113.091134,25.416588],[113.092385,25.417481],[113.103433,25.421301],[113.106043,25.421188],[113.109633,25.419604],[113.114409,25.420577],[113.116004,25.419934],[113.118807,25.418028],[113.119536,25.418148],[113.124391,25.415486],[113.126293,25.413974],[113.128396,25.413218],[113.130291,25.413411],[113.131549,25.414763],[113.130455,25.423327],[113.130441,25.426576],[113.130755,25.427123],[113.130162,25.429166],[113.127423,25.436475],[113.126208,25.438421],[113.122382,25.441091],[113.11955,25.443624],[113.118456,25.445457],[113.118413,25.44729],[113.119543,25.447941],[113.12437,25.448207],[113.127959,25.449702],[113.129232,25.454607],[113.128074,25.456102],[113.126351,25.455386],[113.126007,25.452564],[113.124713,25.450964],[113.122868,25.451463],[113.122017,25.453569],[113.122346,25.455716],[113.12738,25.46312],[113.130319,25.465838],[113.134602,25.467695],[113.140144,25.467253],[113.142976,25.467823],[113.14999,25.468016],[113.152607,25.468901],[113.153873,25.470315],[113.153466,25.472791],[113.15122,25.473547],[113.144627,25.471497],[113.14146,25.471336],[113.140459,25.472277],[113.141181,25.474938],[113.143827,25.477566],[113.14688,25.477518],[113.149912,25.476545],[113.151277,25.479109],[113.151935,25.481955],[113.150012,25.487951],[113.149812,25.4898],[113.152,25.492227],[113.15461,25.492597],[113.16274,25.492155],[113.166551,25.490652],[113.169333,25.48804],[113.170291,25.484841],[113.172279,25.47587],[113.174717,25.473153],[113.177062,25.471577],[113.179765,25.471224],[113.182947,25.472301],[113.189683,25.476192],[113.200817,25.479399],[113.206566,25.48464],[113.20924,25.488811],[113.20954,25.492798],[113.210684,25.496696],[113.212994,25.498986],[113.215297,25.501663],[113.221382,25.506436],[113.226208,25.509683],[113.229369,25.511033],[113.237563,25.513339],[113.243248,25.515638],[113.245987,25.515646],[113.249069,25.514103],[113.25328,25.506452],[113.256291,25.502932],[113.26081,25.499477],[113.262104,25.498946],[113.263327,25.499348],[113.264757,25.501028],[113.266044,25.504733],[113.267088,25.50548],[113.269412,25.505271],[113.272844,25.503784],[113.275168,25.50208],[113.277864,25.501847],[113.279115,25.50114],[113.279566,25.500087],[113.277721,25.49803],[113.277857,25.497435],[113.28071,25.495997],[113.281361,25.494903],[113.282619,25.49422],[113.285086,25.494429],[113.286087,25.496125],[113.288869,25.496535],[113.290242,25.497813],[113.291801,25.500923],[113.291507,25.504869],[113.288804,25.509386],[113.289226,25.51256],[113.291736,25.516377],[113.293424,25.516771],[113.299559,25.516417],[113.303356,25.515854],[113.305658,25.514328],[113.306738,25.516063],[113.306509,25.519302],[113.305287,25.521857],[113.304235,25.522845],[113.297828,25.524991],[113.296005,25.526887],[113.293102,25.528687],[113.29027,25.531403],[113.289484,25.534215],[113.289469,25.537204],[113.289126,25.542289],[113.28854,25.547616],[113.287367,25.552058],[113.285472,25.553793],[113.282104,25.556083],[113.278837,25.559746],[113.277285,25.565601],[113.278322,25.568983],[113.284836,25.586267],[113.288383,25.592242],[113.292501,25.595888],[113.296699,25.600449],[113.300231,25.603565],[113.306995,25.608326],[113.309999,25.60998],[113.317235,25.614918],[113.333424,25.634411],[113.339702,25.642519],[113.346774,25.650097],[113.34784,25.652272],[113.34784,25.654624],[113.34701,25.656381],[113.3446,25.657553],[113.337543,25.658773],[113.329477,25.661807],[113.296706,25.668444],[113.295061,25.669263],[113.293474,25.670724],[113.291228,25.673476],[113.289012,25.677529],[113.288661,25.679359],[113.290077,25.682857],[113.289755,25.684286],[113.286588,25.68557],[113.286266,25.68772],[113.288947,25.690585],[113.288154,25.692013],[113.286573,25.692438],[113.283399,25.692719],[113.281654,25.69357],[113.280231,25.691146],[113.280238,25.688282],[113.279451,25.686139],[113.277721,25.68427],[113.275669,25.682841],[113.274875,25.679985],[113.273774,25.679126],[113.272194,25.679126],[113.268168,25.68061],[113.26839,25.682055],[113.26924,25.683523],[113.26899,25.685008],[113.267832,25.686011],[113.262633,25.688675],[113.259094,25.692735],[113.25308,25.695568],[113.249677,25.694059],[113.245415,25.692735],[113.238429,25.690777],[113.236198,25.689205],[113.229162,25.677794],[113.225987,25.673091],[113.222061,25.668107],[113.216219,25.659343],[113.213459,25.653548],[113.212358,25.649487],[113.2119,25.643763],[113.209547,25.636788],[113.205615,25.632228],[113.203262,25.628246],[113.200488,25.622225],[113.197985,25.616412],[113.194803,25.608575],[113.191385,25.594555],[113.190513,25.589014],[113.18846,25.577866],[113.185564,25.576083],[113.182468,25.575377],[113.1785,25.576565],[113.174917,25.57634],[113.172815,25.576541],[113.162211,25.582846],[113.156576,25.585376],[113.154653,25.586452],[113.147388,25.587857],[113.13998,25.590419],[113.134459,25.594466],[113.125621,25.595719],[113.123834,25.595173],[113.11905,25.589504],[113.111649,25.575007],[113.110112,25.573304],[113.103941,25.569337],[113.099307,25.565497],[113.096475,25.562003],[113.09536,25.557472],[113.094674,25.552227],[113.093601,25.548387],[113.09132,25.54531],[113.087087,25.543285],[113.082453,25.542659],[113.072021,25.542868],[113.065013,25.544458],[113.058763,25.546001],[113.052242,25.547326],[113.048381,25.546876],[113.035088,25.543334],[113.032399,25.541654],[113.030061,25.541108],[113.024398,25.540538],[113.018284,25.540682],[113.012771,25.538722],[113.002624,25.528414],[112.998849,25.527377],[112.986199,25.525626],[112.981466,25.523842],[112.977697,25.521319],[112.975209,25.51894],[112.971734,25.516642],[112.970246,25.516795],[112.968216,25.516184],[112.966707,25.514762],[112.959156,25.511845],[112.951977,25.510454],[112.9467,25.508887],[112.941708,25.506894],[112.938748,25.500867],[112.938426,25.497596],[112.939034,25.495948],[112.941158,25.493063],[112.941394,25.491174],[112.939992,25.487999],[112.933979,25.485371],[112.93217,25.484985],[112.93109,25.485484],[112.931204,25.486713],[112.930625,25.490153],[112.929209,25.492139],[112.926142,25.49234],[112.923203,25.48951],[112.921558,25.488224],[112.919113,25.487597],[112.91533,25.488136],[112.91287,25.487019],[112.906299,25.481416],[112.898433,25.478659],[112.893342,25.47554],[112.890611,25.472952],[112.888244,25.46874],[112.88632,25.463571],[112.885905,25.458305],[112.884704,25.4573],[112.869953,25.44922],[112.867807,25.447748],[112.865841,25.445344],[112.862616,25.443029],[112.856288,25.439989],[112.850081,25.438558],[112.835701,25.439499],[112.827893,25.437014],[112.821364,25.434674],[112.81721,25.433339],[112.812591,25.43272],[112.806963,25.432165],[112.799877,25.43239],[112.791561,25.433162],[112.784896,25.432431],[112.783988,25.427204],[112.783595,25.422169],[112.785912,25.406149],[112.785876,25.402473],[112.783445,25.397341],[112.781307,25.395869],[112.777682,25.394944],[112.764539,25.40261],[112.762015,25.402497],[112.760141,25.401323],[112.751603,25.379571],[112.749473,25.371888],[112.745418,25.362016],[112.739026,25.348386],[112.735522,25.339172],[112.735894,25.334085],[112.739519,25.327575],[112.748772,25.323172],[112.750881,25.320967],[112.750946,25.315212],[112.74805,25.310567],[112.738875,25.300328],[112.734621,25.294604],[112.728157,25.289943],[112.722672,25.287978],[112.716079,25.288156],[112.712933,25.290184],[112.710595,25.292857],[112.706405,25.291271],[112.702586,25.287825],[112.695722,25.281344],[112.689586,25.274347],[112.689343,25.271143],[112.693248,25.269065],[112.698589,25.268977],[112.705075,25.267431],[112.708914,25.264443],[112.709444,25.261415],[112.709129,25.2573],[112.70654,25.253314],[112.702579,25.251921],[112.695929,25.251792],[112.692811,25.251494],[112.685453,25.25019],[112.664323,25.243046],[112.660384,25.242039],[112.655435,25.2415],[112.652325,25.242112],[112.648492,25.243577],[112.645081,25.244335],[112.642021,25.244214],[112.639261,25.242208],[112.637101,25.239558],[112.635807,25.235958],[112.634077,25.229853],[112.632789,25.220098],[112.633912,25.213049],[112.63585,25.206774],[112.638195,25.203132],[112.644874,25.198379],[112.652454,25.194471],[112.660641,25.191909],[112.670366,25.189484],[112.677223,25.186083],[112.681842,25.180048],[112.68471,25.174359],[112.687663,25.169806],[112.688678,25.16767],[112.69068,25.158039],[112.690323,25.154928],[112.685961,25.150818],[112.677037,25.147215],[112.669293,25.145611],[112.663987,25.142709],[112.661163,25.139332],[112.660384,25.139299],[112.658882,25.137961],[112.657902,25.136333],[112.657287,25.133399],[112.659804,25.132778],[112.663201,25.129183],[112.665124,25.125765],[112.667892,25.122161],[112.668564,25.118356],[112.668478,25.11555],[112.668893,25.113946],[112.669865,25.113043],[112.672168,25.11272],[112.674399,25.112873],[112.677123,25.111946],[112.679754,25.109914],[112.685203,25.104028],[112.695228,25.09553],[112.69728,25.089974],[112.698703,25.088442],[112.703559,25.08628],[112.710416,25.083885],[112.712132,25.083466],[112.713691,25.082216],[112.715629,25.078369],[112.718511,25.062738],[112.719268,25.05368],[112.71919,25.048243],[112.715121,25.026041],[112.720305,25.016738],[112.724867,25.010848],[112.725868,25.010081],[112.730616,25.008661],[112.73367,25.006846],[112.734392,25.005304],[112.734542,25.002577],[112.734985,25.000366],[112.737574,24.998719],[112.741857,24.998582],[112.741857,24.995047],[112.743359,24.990092],[112.743802,24.987033],[112.745511,24.982845],[112.745518,24.981699],[112.742808,24.978825],[112.742193,24.977477],[112.742029,24.971181],[112.742265,24.96813],[112.74313,24.963925],[112.74293,24.961826],[112.743788,24.958589],[112.745068,24.957071],[112.748436,24.955755],[112.750538,24.955392],[112.754106,24.955408],[112.759362,24.95448],[112.762522,24.952203],[112.764846,24.950887],[112.766941,24.950322],[112.769036,24.950516],[112.773448,24.949967],[112.778075,24.947892],[112.781872,24.944469],[112.783995,24.940093],[112.784653,24.936653],[112.784689,24.931308],[112.784289,24.92845],[112.782837,24.925575],[112.782222,24.922717],[112.782873,24.919842],[112.784575,24.916991],[112.786698,24.91242],[112.786305,24.90898],[112.782794,24.901712],[112.781543,24.899798],[112.780721,24.89731]]]]}}]}
