# Supplementary material for: The influence of extreme rainfall on crime: Spatiotemporal dynamics in Hunan Province, China
Source: PLoS One. 2026 Apr 22;21(4):e0345811. doi: 10.1371/journal.pone.0345811 (PMC13102242; doi:10.1371/journal.pone.0345811)
Supplement: S1 Data — S1 Raw Data. This is the original data1 required to replicate the manuscript’s results. S2 Raw Data. This is the original data1 required to replicate the manuscript’s results. (ZIP) [file pone.0345811.s001.zip › S1 Raw Data/S1_Hunan administrative boundary GeoJSON/431023.json]

{"type":"FeatureCollection","features":[{"type":"Feature","properties":{"adcode":431023,"name":"永兴县","center":[113.114819,26.129392],"centroid":[113.192019,26.209137],"childrenNum":0,"level":"district","acroutes":[100000,430000,431000],"parent":{"adcode":431000}},"geometry":{"type":"MultiPolygon","coordinates":[[[[113.132646,26.008474],[113.134163,26.008964],[113.135152,26.010416],[113.135964,26.013702],[113.137561,26.016636],[113.142379,26.018926],[113.146058,26.018476],[113.148935,26.018583],[113.150232,26.020091],[113.151432,26.023505],[113.153586,26.028339],[113.155968,26.032325],[113.157195,26.03512],[113.16008,26.038355],[113.161748,26.040634],[113.161148,26.043357],[113.163239,26.048043],[113.167934,26.055543],[113.174622,26.06245],[113.181823,26.069556],[113.188044,26.076953],[113.193065,26.082363],[113.198262,26.086612],[113.202816,26.092287],[113.206698,26.096164],[113.210149,26.103977],[113.212972,26.113675],[113.213634,26.119982],[113.213193,26.123745],[113.212319,26.124424],[113.205278,26.123485],[113.201483,26.123944],[113.196718,26.127064],[113.195995,26.127871],[113.196506,26.131434],[113.196383,26.13289],[113.197857,26.13313],[113.201624,26.13148],[113.203972,26.131567],[113.208746,26.136382],[113.209646,26.137822],[113.210934,26.143749],[113.210678,26.145735],[113.211013,26.148241],[113.211613,26.148762],[113.219361,26.148497],[113.223429,26.146582],[113.225079,26.148538],[113.225141,26.151973],[113.22575,26.153418],[113.227682,26.154577],[113.230568,26.154817],[113.233515,26.156716],[113.235439,26.158477],[113.236471,26.160641],[113.236745,26.162698],[113.236418,26.167389],[113.237063,26.169941],[113.237954,26.170196],[113.239842,26.169737],[113.243416,26.168078],[113.245543,26.167828],[113.248181,26.169441],[113.247969,26.170834],[113.246399,26.171983],[113.242039,26.173289],[113.247599,26.177597],[113.254508,26.180822],[113.260164,26.181134],[113.262856,26.176591],[113.267021,26.171263],[113.267418,26.166639],[113.268662,26.16012],[113.2707,26.156767],[113.27393,26.155638],[113.282145,26.156021],[113.286037,26.153469],[113.289099,26.150283],[113.294182,26.146735],[113.298294,26.140722],[113.300385,26.131848],[113.304294,26.126538],[113.3053,26.120038],[113.307356,26.117148],[113.311521,26.114809],[113.314557,26.11438],[113.317442,26.115115],[113.320487,26.117908],[113.323046,26.120967],[113.328243,26.127988],[113.332302,26.130715],[113.336997,26.131567],[113.340244,26.130669],[113.343968,26.129275],[113.349015,26.128264],[113.35483,26.127426],[113.358475,26.128111],[113.363708,26.129387],[113.368561,26.1293],[113.372329,26.128366],[113.374508,26.126844],[113.377306,26.123668],[113.384356,26.119073],[113.388945,26.118363],[113.391751,26.117245],[113.397857,26.117592],[113.400063,26.116428],[113.40189,26.114977],[113.405305,26.113859],[113.408817,26.114247],[113.412673,26.112904],[113.415091,26.110964],[113.417835,26.108206],[113.420527,26.107706],[113.421135,26.108012],[113.422344,26.110749],[113.425398,26.115667],[113.425521,26.116811],[113.424595,26.119108],[113.423289,26.121243],[113.422662,26.127549],[113.420835,26.134437],[113.420077,26.140803],[113.420182,26.143432],[113.421038,26.14646],[113.420871,26.150896],[113.423103,26.154434],[113.425574,26.156562],[113.429271,26.15792],[113.438166,26.160539],[113.450449,26.163831],[113.460165,26.164076],[113.467057,26.164056],[113.473357,26.160166],[113.47649,26.157879],[113.480567,26.151846],[113.48452,26.150416],[113.488385,26.153821],[113.490653,26.156654],[113.493282,26.157614],[113.498127,26.157502],[113.504392,26.15936],[113.512484,26.16155],[113.515599,26.162249],[113.522305,26.166144],[113.527953,26.169655],[113.535021,26.174907],[113.540209,26.178909],[113.543465,26.18121],[113.547869,26.185038],[113.553552,26.191999],[113.556499,26.199612],[113.558017,26.205486],[113.560073,26.211782],[113.563611,26.217282],[113.566294,26.221925],[113.567608,26.225282],[113.567238,26.229843],[113.566011,26.23325],[113.565597,26.236474],[113.566011,26.239469],[113.571103,26.253807],[113.571809,26.256979],[113.573282,26.259381],[113.577845,26.263074],[113.579433,26.26542],[113.583007,26.274013],[113.584233,26.27513],[113.58606,26.274951],[113.588116,26.273365],[113.59034,26.270662],[113.591451,26.269724],[113.593631,26.26949],[113.595502,26.270132],[113.600143,26.277761],[113.601908,26.279464],[113.604308,26.2831],[113.59709,26.288031],[113.593508,26.290264],[113.589581,26.294873],[113.588116,26.297458],[113.584886,26.299396],[113.580607,26.300395],[113.577447,26.301517],[113.56625,26.300359],[113.558987,26.29805],[113.556058,26.297881],[113.553128,26.298886],[113.550084,26.301649],[113.547719,26.305977],[113.54658,26.309674],[113.54816,26.313925],[113.550948,26.317631],[113.555219,26.322438],[113.557602,26.326343],[113.556816,26.328616],[113.553093,26.330008],[113.542715,26.331537],[113.53675,26.331567],[113.530476,26.338295],[113.527785,26.34223],[113.524511,26.343769],[113.520355,26.344747],[113.518184,26.346399],[113.515916,26.348809],[113.513393,26.35046],[113.49818,26.352035],[113.494138,26.352983],[113.490458,26.353054],[113.487176,26.352713],[113.484379,26.351755],[113.480443,26.349472],[113.478978,26.347754],[113.476331,26.347367],[113.472669,26.349258],[113.466324,26.35338],[113.46335,26.354507],[113.459697,26.35361],[113.455135,26.351169],[113.450511,26.347805],[113.444767,26.346363],[113.440116,26.345761],[113.436401,26.347168],[113.434513,26.352122],[113.428177,26.358991],[113.424453,26.360397],[113.419953,26.36162],[113.414853,26.364953],[113.411888,26.369289],[113.410476,26.373982],[113.410105,26.376917],[113.410917,26.379418],[113.412982,26.382205],[113.413864,26.382959],[113.415576,26.383407],[113.418859,26.387437],[113.42148,26.391599],[113.423015,26.394697],[113.423059,26.396857],[113.421621,26.398207],[113.418038,26.39923],[113.409814,26.399531],[113.407405,26.400417],[113.405331,26.402501],[113.402711,26.402236],[113.400752,26.403056],[113.400513,26.405007],[113.401952,26.407569],[113.402163,26.409627],[113.401043,26.411532],[113.399825,26.412698],[113.399799,26.41444],[113.399119,26.420338],[113.398201,26.421194],[113.395545,26.421841],[113.391936,26.421535],[113.39041,26.419039],[113.390065,26.415438],[113.388671,26.412454],[113.386765,26.410803],[113.383659,26.409291],[113.377209,26.407345],[113.374261,26.407029],[113.373467,26.407284],[113.372029,26.409107],[113.371561,26.412362],[113.370679,26.414985],[113.367643,26.416966],[113.361149,26.417705],[113.358757,26.417664],[113.357381,26.418326],[113.355492,26.418443],[113.352333,26.418036],[113.341585,26.416065],[113.332699,26.415729],[113.32196,26.416472],[113.31491,26.418825],[113.30883,26.426114],[113.304285,26.433075],[113.296291,26.438881],[113.289752,26.440454],[113.283398,26.441325],[113.272642,26.441559],[113.260341,26.441671],[113.252575,26.447013],[113.250952,26.452181],[113.251419,26.457181],[113.258523,26.466569],[113.259758,26.47109],[113.25817,26.474378],[113.252311,26.481072],[113.248728,26.484295],[113.247431,26.484687],[113.244334,26.484315],[113.241598,26.484361],[113.236189,26.484783],[113.231794,26.484595],[113.227929,26.486463],[113.230074,26.482085],[113.229333,26.478339],[113.228741,26.473834],[113.227965,26.47253],[113.2277,26.46968],[113.226853,26.467053],[113.224797,26.465642],[113.222441,26.465143],[113.220129,26.46385],[113.217393,26.46273],[113.214843,26.463102],[113.210113,26.465169],[113.207687,26.46441],[113.204466,26.462053],[113.20038,26.457461],[113.194927,26.451687],[113.191997,26.446921],[113.192288,26.445526],[113.197918,26.441783],[113.200186,26.440042],[113.205119,26.437134],[113.207387,26.436482],[113.211675,26.433106],[113.21299,26.42978],[113.212214,26.425248],[113.198686,26.412668],[113.19123,26.406189],[113.185459,26.403805],[113.17907,26.404946],[113.171869,26.412092],[113.168454,26.412978],[113.166839,26.412591],[113.163575,26.40955],[113.163354,26.405654],[113.162745,26.405063],[113.162021,26.402552],[113.161571,26.395909],[113.159877,26.390142],[113.160433,26.387733],[113.161554,26.386113],[113.165701,26.381665],[113.167881,26.376489],[113.167087,26.374262],[113.161474,26.371393],[113.157327,26.368341],[113.156568,26.362451],[113.158121,26.359225],[113.160133,26.356514],[113.162463,26.353971],[113.166892,26.351755],[113.168896,26.3491],[113.168234,26.346872],[113.165957,26.34649],[113.164783,26.344498],[113.165525,26.34094],[113.166328,26.338698],[113.167695,26.335991],[113.169954,26.333219],[113.173793,26.329692],[113.172813,26.327296],[113.170907,26.326338],[113.168172,26.326363],[113.165834,26.326786],[113.163786,26.32595],[113.162692,26.324299],[113.158333,26.326633],[113.156409,26.324701],[113.153691,26.323177],[113.149482,26.322933],[113.146058,26.324171],[113.142061,26.325869],[113.138558,26.324467],[113.136828,26.323279],[113.133052,26.319706],[113.128313,26.315623],[113.127333,26.313568],[113.128331,26.311152],[113.130669,26.309357],[113.130651,26.306554],[113.127431,26.302169],[113.126592,26.3004],[113.126504,26.297422],[113.127616,26.294838],[113.128807,26.293048],[113.127016,26.291401],[113.124413,26.291253],[113.121439,26.292538],[113.119206,26.293017],[113.117468,26.289994],[113.117062,26.287302],[113.113374,26.287449],[113.110012,26.288449],[113.106535,26.289795],[113.103543,26.29056],[113.10049,26.28978],[113.098311,26.28825],[113.096255,26.285859],[113.093925,26.281407],[113.092178,26.278954],[113.087113,26.273605],[113.086257,26.271203],[113.086875,26.268796],[113.086592,26.266277],[113.088366,26.26443],[113.088701,26.259045],[113.090122,26.254511],[113.090942,26.252731],[113.091684,26.250089],[113.090201,26.248441],[113.086769,26.248635],[113.084413,26.249165],[113.078368,26.249318],[113.075818,26.248701],[113.073523,26.248543],[113.0713,26.249645],[113.069923,26.251828],[113.06815,26.25293],[113.065529,26.252884],[113.062405,26.252389],[113.056978,26.250466],[113.054481,26.249216],[113.052045,26.248482],[113.049072,26.250905],[113.045277,26.254531],[113.042727,26.254944],[113.039991,26.255016],[113.037935,26.254108],[113.034679,26.253261],[113.032111,26.252011],[113.029614,26.249497],[113.025873,26.245279],[113.025211,26.242417],[113.025758,26.238806],[113.027717,26.236158],[113.031264,26.232822],[113.033012,26.22944],[113.033179,26.226287],[113.033612,26.224221],[113.03505,26.221006],[113.036753,26.218251],[113.038774,26.215838],[113.039903,26.213598],[113.037397,26.211144],[113.035473,26.210241],[113.034935,26.206634],[113.036241,26.202215],[113.037238,26.199975],[113.037997,26.195168],[113.035835,26.191223],[113.037274,26.179199],[113.036427,26.177633],[113.036347,26.175657],[113.035659,26.172825],[113.034053,26.171681],[113.033117,26.172075],[113.030867,26.174106],[113.029773,26.173473],[113.025952,26.165802],[113.022802,26.163566],[113.018796,26.162152],[113.016263,26.160845],[113.014825,26.159242],[113.013766,26.156721],[113.012495,26.155608],[113.008657,26.155649],[113.005542,26.157731],[113.003168,26.160309],[113.000971,26.161968],[112.997944,26.162826],[112.9949,26.162764],[112.992967,26.162331],[112.991432,26.160886],[112.984567,26.156593],[112.975098,26.153694],[112.971348,26.153734],[112.968621,26.154219],[112.958888,26.159426],[112.955253,26.160105],[112.949896,26.160166],[112.947373,26.162244],[112.946455,26.166501],[112.942608,26.170788],[112.937339,26.173682],[112.93013,26.176775],[112.922665,26.176867],[112.921059,26.174412],[112.921641,26.162203],[112.921024,26.157951],[112.910849,26.150493],[112.906702,26.148425],[112.903631,26.148466],[112.899466,26.151269],[112.894789,26.153821],[112.893404,26.155373],[112.891083,26.156547],[112.88645,26.154454],[112.883909,26.15426],[112.878764,26.150544],[112.875844,26.149819],[112.874264,26.151146],[112.874158,26.153898],[112.872579,26.155174],[112.870046,26.155817],[112.865731,26.155679],[112.862237,26.1545],[112.857913,26.154189],[112.851965,26.155608],[112.849309,26.156659],[112.846459,26.158283],[112.841447,26.156486],[112.838588,26.155766],[112.835738,26.156241],[112.831184,26.159482],[112.828519,26.160248],[112.82319,26.158512],[112.820216,26.159676],[112.818769,26.161805],[112.819889,26.165138],[112.820278,26.165495],[112.82056,26.172034],[112.820304,26.179082],[112.818539,26.186661],[112.814718,26.189896],[112.809733,26.192152],[112.806203,26.192198],[112.802638,26.190238],[112.799964,26.184905],[112.795605,26.180103],[112.792993,26.179133],[112.789843,26.179848],[112.789905,26.183369],[112.790725,26.188891],[112.791722,26.193239],[112.790469,26.196444],[112.788625,26.197143],[112.786022,26.19701],[112.783189,26.194362],[112.781072,26.190106],[112.775962,26.18389],[112.775354,26.180042],[112.777171,26.177332],[112.782166,26.175754],[112.788113,26.175341],[112.790866,26.173795],[112.793055,26.170911],[112.790955,26.16893],[112.791396,26.166292],[112.78859,26.165393],[112.785854,26.16501],[112.783631,26.164219],[112.782422,26.162627],[112.781707,26.160105],[112.781628,26.157246],[112.782245,26.154607],[112.781945,26.15401],[112.782219,26.151253],[112.782139,26.146036],[112.780119,26.144561],[112.773015,26.144658],[112.768356,26.145515],[112.766494,26.147246],[112.766088,26.149656],[112.765109,26.151371],[112.763123,26.151897],[112.761773,26.151514],[112.758755,26.149844],[112.758888,26.146848],[112.758446,26.142651],[112.760458,26.137597],[112.760758,26.135284],[112.760396,26.133084],[112.758579,26.131097],[112.755561,26.129831],[112.752516,26.129872],[112.747398,26.133957],[112.747487,26.140558],[112.746207,26.14378],[112.744451,26.145204],[112.741892,26.145536],[112.739986,26.144453],[112.73883,26.141758],[112.735045,26.134564],[112.732362,26.133318],[112.729185,26.132297],[112.72682,26.129903],[112.724447,26.126814],[112.721896,26.125966],[112.723476,26.12401],[112.724226,26.121605],[112.725206,26.116438],[112.727606,26.112833],[112.732918,26.102164],[112.73553,26.093038],[112.737012,26.089432],[112.746631,26.071441],[112.749887,26.063881],[112.760273,26.047895],[112.762823,26.043076],[112.768321,26.03814],[112.775177,26.037706],[112.779077,26.035391],[112.781222,26.033414],[112.781513,26.030634],[112.784037,26.027031],[112.788784,26.02558],[112.79204,26.02491],[112.796046,26.027179],[112.797864,26.030741],[112.801217,26.034665],[112.807544,26.037246],[112.813686,26.040756],[112.818363,26.041835],[112.825281,26.045524],[112.830822,26.051144],[112.834185,26.055063],[112.836276,26.055615],[112.838667,26.056841],[112.839514,26.054715],[112.841932,26.052953],[112.842091,26.048574],[112.843891,26.045468],[112.84225,26.037527],[112.83932,26.032662],[112.832755,26.023663],[112.828572,26.00945],[112.830046,26.005448],[112.832402,26.002995],[112.836188,26.002524],[112.841385,26.003628],[112.84713,26.00233],[112.859669,26.001425],[112.862546,26.001129],[112.865537,26.001359],[112.867822,26.001124],[112.869287,26.000239],[112.869525,25.993778],[112.867761,25.990911],[112.867231,25.988799],[112.867531,25.986509],[112.868581,25.983866],[112.870576,25.982164],[112.873214,25.981106],[112.875852,25.9811],[112.885647,25.979741],[112.891515,25.978355],[112.898389,25.979582],[112.916894,25.976331],[112.916241,25.981315],[112.913249,25.986478],[112.912888,25.991616],[112.9176,26.001563],[112.919515,26.004298],[112.923115,26.007753],[112.926336,26.012839],[112.930368,26.015343],[112.936951,26.017689],[112.941072,26.018123],[112.94799,26.018159],[112.951291,26.017955],[112.954423,26.01868],[112.958368,26.020045],[112.960768,26.021276],[112.962709,26.022999],[112.970607,26.028477],[112.974269,26.029658],[112.990347,26.023193],[112.992941,26.024138],[112.994944,26.02678],[112.997829,26.031017],[112.998977,26.0314],[113.011895,26.031441],[113.01366,26.031007],[113.017428,26.028784],[113.019934,26.026714],[113.022061,26.024603],[113.02447,26.020208],[113.026067,26.017868],[113.028123,26.017638],[113.031485,26.018236],[113.035835,26.021532],[113.042136,26.025012],[113.043795,26.025309],[113.047271,26.02514],[113.049857,26.025498],[113.054287,26.030736],[113.054375,26.0351],[113.053395,26.03884],[113.054181,26.045457],[113.056272,26.049003],[113.060014,26.051067],[113.067091,26.053157],[113.074009,26.053183],[113.079789,26.0519],[113.081324,26.050521],[113.080962,26.04979],[113.080503,26.044747],[113.082012,26.045457],[113.082357,26.048201],[113.083998,26.047378],[113.083936,26.045616],[113.087219,26.047823],[113.088833,26.04864],[113.089769,26.047629],[113.088313,26.044037],[113.088692,26.042371],[113.090307,26.042121],[113.09074,26.043056],[113.089884,26.045186],[113.09089,26.046035],[113.092884,26.044558],[113.094454,26.042197],[113.096166,26.040685],[113.098752,26.036638],[113.10072,26.033925],[113.102087,26.033776],[113.101955,26.036388],[113.105044,26.037747],[113.107055,26.037384],[113.107585,26.03466],[113.108979,26.03373],[113.1113,26.033695],[113.113391,26.032974],[113.112553,26.030404],[113.116347,26.023454],[113.11693,26.021041],[113.11565,26.019212],[113.115712,26.017382],[113.117265,26.016365],[113.117865,26.015409],[113.118156,26.011919],[113.117265,26.00989],[113.122057,26.009384],[113.123142,26.008832],[113.126936,26.008239],[113.132646,26.008474]]]]}}]}
