# Supplementary material for: The influence of extreme rainfall on crime: Spatiotemporal dynamics in Hunan Province, China
Source: PLoS One. 2026 Apr 22;21(4):e0345811. doi: 10.1371/journal.pone.0345811 (PMC13102242; doi:10.1371/journal.pone.0345811)
Supplement: S1 Data — S1 Raw Data. This is the original data1 required to replicate the manuscript’s results. S2 Raw Data. This is the original data1 required to replicate the manuscript’s results. (ZIP) [file pone.0345811.s001.zip › S1 Raw Data/S1_Hunan administrative boundary GeoJSON/431024.json]

{"type":"FeatureCollection","features":[{"type":"Feature","properties":{"adcode":431024,"name":"嘉禾县","center":[112.370618,25.587309],"centroid":[112.407365,25.630813],"childrenNum":0,"level":"district","acroutes":[100000,430000,431000],"parent":{"adcode":431000}},"geometry":{"type":"MultiPolygon","coordinates":[[[[112.420647,25.435506],[112.419849,25.441328],[112.420106,25.444762],[112.419562,25.447784],[112.415779,25.451466],[112.411527,25.455859],[112.410085,25.460317],[112.409834,25.467229],[112.40948,25.472766],[112.413013,25.479224],[112.414419,25.480978],[112.417175,25.482756],[112.420285,25.483599],[112.433155,25.483737],[112.435399,25.485005],[112.435757,25.486883],[112.43458,25.490411],[112.431352,25.493818],[112.425786,25.50251],[112.423582,25.508467],[112.423771,25.510989],[112.425614,25.515465],[112.428406,25.518745],[112.432873,25.52077],[112.437475,25.521174],[112.439501,25.517831],[112.439719,25.513907],[112.441992,25.51032],[112.443932,25.509048],[112.447883,25.507656],[112.452411,25.507139],[112.457425,25.506364],[112.463058,25.506934],[112.466874,25.507153],[112.472382,25.506112],[112.476526,25.507458],[112.476909,25.512494],[112.474762,25.51424],[112.474243,25.517491],[112.474379,25.519322],[112.477056,25.52122],[112.480034,25.520342],[112.482636,25.521323],[112.483606,25.524025],[112.484765,25.526018],[112.484941,25.528306],[112.483935,25.531819],[112.480993,25.536606],[112.481072,25.544417],[112.484873,25.551073],[112.49061,25.55668],[112.496379,25.560734],[112.499246,25.561782],[112.517213,25.562139],[112.521429,25.561714],[112.524528,25.560999],[112.526933,25.559704],[112.529564,25.557526],[112.532549,25.552528],[112.537578,25.547238],[112.543873,25.546608],[112.549707,25.546697],[112.556385,25.547653],[112.558647,25.550729],[112.560265,25.555452],[112.559789,25.559162],[112.55844,25.564766],[112.557878,25.570777],[112.557652,25.574472],[112.547427,25.588173],[112.545258,25.592229],[112.544206,25.595223],[112.543089,25.603448],[112.541779,25.609135],[112.540473,25.610585],[112.538404,25.612157],[112.536182,25.614294],[112.534729,25.617578],[112.531701,25.621155],[112.52853,25.622722],[112.526157,25.624297],[112.524711,25.626434],[112.523694,25.62838],[112.521082,25.629982],[112.520198,25.631118],[112.519342,25.634607],[112.519922,25.636131],[112.521458,25.637734],[112.525255,25.63974],[112.527284,25.640122],[112.529421,25.640094],[112.531665,25.639552],[112.533336,25.638406],[112.5349,25.637568],[112.536812,25.637338],[112.539421,25.639043],[112.55271,25.643975],[112.554503,25.647091],[112.558143,25.65146],[112.560559,25.653144],[112.565931,25.653727],[112.567255,25.651113],[112.567545,25.648106],[112.571027,25.647194],[112.575,25.649249],[112.578518,25.652015],[112.581743,25.654343],[112.583661,25.656062],[112.587663,25.658573],[112.588758,25.660254],[112.589148,25.660476],[112.591471,25.662397],[112.592688,25.66523],[112.59471,25.670893],[112.596328,25.674125],[112.595315,25.678373],[112.590665,25.678578],[112.588844,25.680194],[112.588643,25.682825],[112.58379,25.686673],[112.577727,25.689711],[112.572674,25.690931],[112.570655,25.693155],[112.570655,25.694573],[112.565405,25.697815],[112.562373,25.70126],[112.559546,25.701263],[112.556113,25.702483],[112.552481,25.706333],[112.552277,25.708356],[112.554095,25.711587],[112.554299,25.713811],[112.551876,25.715639],[112.545416,25.721112],[112.542592,25.721119],[112.539968,25.719914],[112.540169,25.715462],[112.540978,25.712224],[112.533712,25.698897],[112.532703,25.697285],[112.528465,25.695676],[112.524435,25.695485],[112.523222,25.69731],[112.525241,25.701146],[112.524836,25.703572],[112.524231,25.706203],[112.52625,25.708218],[112.52746,25.710845],[112.529475,25.712457],[112.533712,25.714066],[112.535326,25.715477],[112.535326,25.717499],[112.534117,25.718715],[112.52746,25.718934],[112.524836,25.720762],[112.520398,25.723604],[112.520198,25.726843],[112.516368,25.730696],[112.507091,25.731127],[112.502048,25.730134],[112.498215,25.727917],[112.496605,25.724082],[112.495996,25.71741],[112.494182,25.715597],[112.491762,25.715402],[112.485914,25.720271],[112.478248,25.724336],[112.477847,25.728988],[112.480266,25.735454],[112.481881,25.738077],[112.488538,25.741293],[112.490757,25.74351],[112.488738,25.747359],[112.481881,25.748391],[112.478652,25.749409],[112.477442,25.751031],[112.476637,25.758718],[112.475023,25.760945],[112.473613,25.766409],[112.471999,25.768437],[112.468366,25.767031],[112.466548,25.763595],[112.460091,25.759969],[112.458678,25.758153],[112.457464,25.754516],[112.456859,25.746631],[112.458878,25.738133],[112.458273,25.736723],[112.457063,25.736723],[112.453832,25.739763],[112.450199,25.744623],[112.445958,25.750091],[112.442926,25.75212],[112.439089,25.754954],[112.436262,25.755969],[112.431412,25.756782],[112.430002,25.757333],[112.426115,25.760719],[112.421688,25.762599],[112.413768,25.765606],[112.409376,25.768172],[112.40428,25.771692],[112.399974,25.775399],[112.39302,25.779441],[112.389198,25.787773],[112.38685,25.789356],[112.384964,25.78372],[112.383904,25.781137],[112.377029,25.760503],[112.376796,25.758234],[112.377115,25.751848],[112.377584,25.750763],[112.389992,25.744058],[112.391746,25.742354],[112.392079,25.740318],[112.390697,25.738087],[112.386134,25.733591],[112.383518,25.730597],[112.375665,25.727444],[112.367666,25.722455],[112.361797,25.720175],[112.352083,25.712397],[112.347455,25.705064],[112.345376,25.69841],[112.343314,25.694283],[112.340244,25.691762],[112.336425,25.690856],[112.330831,25.693162],[112.325509,25.696617],[112.321446,25.698459],[112.320187,25.700301],[112.318934,25.703515],[112.317943,25.706963],[112.318215,25.710633],[112.318232,25.714306],[112.317753,25.718209],[112.317016,25.723261],[112.314134,25.726079],[112.310577,25.728882],[112.306568,25.729763],[112.297388,25.730268],[112.294496,25.729448],[112.292496,25.728412],[112.290566,25.726005],[112.289822,25.725612],[112.289675,25.724792],[112.289146,25.72335],[112.288165,25.722374],[112.287037,25.721759],[112.285946,25.720264],[112.284457,25.718948],[112.282753,25.717817],[112.281264,25.716682],[112.280746,25.716456],[112.278119,25.711184],[112.268795,25.709286],[112.251025,25.704965],[112.247385,25.703943],[112.245045,25.702126],[112.242554,25.697953],[112.242994,25.697504],[112.243481,25.695609],[112.243753,25.693989],[112.243731,25.692175],[112.243459,25.691454],[112.244511,25.692175],[112.245796,25.692497],[112.246619,25.692363],[112.24721,25.691903],[112.247926,25.690234],[112.250853,25.689838],[112.251694,25.689527],[112.251891,25.688908],[112.250939,25.688692],[112.250796,25.688013],[112.251333,25.687536],[112.251387,25.687083],[112.249254,25.685994],[112.247375,25.685552],[112.243051,25.684848],[112.243592,25.683989],[112.243581,25.682599],[112.244365,25.680247],[112.244794,25.679731],[112.244894,25.676735],[112.245632,25.672074],[112.250531,25.663462],[112.251612,25.662277],[112.252557,25.6599],[112.257918,25.650477],[112.258724,25.647335],[112.25887,25.643193],[112.258212,25.63789],[112.25745,25.634072],[112.238842,25.603894],[112.238427,25.599658],[112.24095,25.593726],[112.243649,25.589908],[112.246938,25.58674],[112.24993,25.5848],[112.259504,25.582985],[112.260502,25.582337],[112.260789,25.577084],[112.257679,25.573035],[112.249067,25.569647],[112.246269,25.567594],[112.246501,25.56461],[112.249017,25.560925],[112.250986,25.559006],[112.258702,25.556277],[112.261784,25.556599],[112.263842,25.556369],[112.270302,25.554885],[112.275896,25.556245],[112.282238,25.555767],[112.285792,25.555756],[112.289095,25.554372],[112.294403,25.551143],[112.296934,25.548842],[112.298766,25.546307],[112.300462,25.544703],[112.309324,25.537335],[112.312864,25.535034],[112.318447,25.532952],[112.321994,25.531797],[112.325595,25.529977],[112.328855,25.531093],[112.334195,25.532459],[112.338035,25.535667],[112.342892,25.537732],[112.353951,25.540805],[112.357827,25.541658],[112.363221,25.54135],[112.369914,25.539414],[112.372061,25.532987],[112.372405,25.530045],[112.371464,25.524698],[112.367945,25.520452],[112.36981,25.517109],[112.372165,25.512066],[112.376041,25.508428],[112.392025,25.490953],[112.393911,25.483911],[112.395787,25.480974],[112.39802,25.476868],[112.399201,25.468065],[112.400014,25.457188],[112.40302,25.451894],[112.407039,25.446367],[112.4088,25.444521],[112.41181,25.440601],[112.420647,25.435506]]]]}}]}
