# Supplementary material for: The influence of extreme rainfall on crime: Spatiotemporal dynamics in Hunan Province, China
Source: PLoS One. 2026 Apr 22;21(4):e0345811. doi: 10.1371/journal.pone.0345811 (PMC13102242; doi:10.1371/journal.pone.0345811)
Supplement: S1 Data — S1 Raw Data. This is the original data1 required to replicate the manuscript’s results. S2 Raw Data. This is the original data1 required to replicate the manuscript’s results. (ZIP) [file pone.0345811.s001.zip › S1 Raw Data/S1_Hunan administrative boundary GeoJSON/431025.json]

{"type":"FeatureCollection","features":[{"type":"Feature","properties":{"adcode":431025,"name":"临武县","center":[112.564589,25.279119],"centroid":[112.560747,25.339025],"childrenNum":0,"level":"district","acroutes":[100000,430000,431000],"parent":{"adcode":431000}},"geometry":{"type":"MultiPolygon","coordinates":[[[[112.36419,25.191716],[112.367119,25.190554],[112.369423,25.18883],[112.371915,25.185391],[112.373741,25.177568],[112.374558,25.176046],[112.376447,25.174327],[112.378121,25.173557],[112.380626,25.171819],[112.383354,25.170279],[112.38522,25.167411],[112.387931,25.164548],[112.392329,25.1628],[112.393146,25.160135],[112.391869,25.15824],[112.388672,25.154449],[112.387381,25.152176],[112.389252,25.14893],[112.392579,25.145291],[112.396133,25.142594],[112.399473,25.140671],[112.402625,25.139891],[112.406192,25.13967],[112.409979,25.139831],[112.411881,25.140394],[112.413354,25.141335],[112.416114,25.143977],[112.419315,25.148326],[112.424624,25.154366],[112.426115,25.156257],[112.428267,25.160813],[112.429772,25.165751],[112.429625,25.17127],[112.43008,25.174115],[112.431563,25.176203],[112.442993,25.185608],[112.444886,25.185783],[112.448239,25.184418],[112.449476,25.182888],[112.452986,25.177337],[112.454839,25.173511],[112.454821,25.171989],[112.4537,25.164907],[112.452454,25.162505],[112.452687,25.159854],[112.456214,25.156691],[112.457357,25.153186],[112.458263,25.152093],[112.465515,25.150756],[112.470337,25.150516],[112.477476,25.151392],[112.483326,25.149811],[112.485411,25.149022],[112.491028,25.14448],[112.495917,25.146227],[112.498002,25.146177],[112.500199,25.145637],[112.502614,25.144613],[112.504682,25.142584],[112.505816,25.138134],[112.5077,25.136723],[112.512103,25.136552],[112.516916,25.13735],[112.521734,25.137193],[112.525864,25.134445],[112.532329,25.134445],[112.537008,25.134242],[112.543701,25.132443],[112.548524,25.130386],[112.553332,25.12719],[112.562678,25.124505],[112.571425,25.124399],[112.574059,25.125511],[112.579944,25.124602],[112.582042,25.124625],[112.584137,25.125211],[112.587472,25.127531],[112.590843,25.127365],[112.593576,25.126433],[112.596522,25.126263],[112.599666,25.127051],[112.601126,25.128597],[112.604475,25.129957],[112.606515,25.129976],[112.612735,25.133204],[112.616503,25.133882],[112.621674,25.133827],[112.624822,25.13408],[112.626898,25.137198],[112.628202,25.140611],[112.630716,25.141012],[112.635565,25.140251],[112.639145,25.138747],[112.641641,25.138319],[112.644615,25.13492],[112.646102,25.133974],[112.648,25.133614],[112.653688,25.133859],[112.657287,25.133402],[112.657907,25.136331],[112.658881,25.137963],[112.660386,25.139296],[112.661162,25.139329],[112.663989,25.142713],[112.669298,25.145614],[112.67704,25.147214],[112.685957,25.15082],[112.690323,25.154924],[112.690681,25.158042],[112.68868,25.167664],[112.687662,25.169808],[112.684706,25.174354],[112.681844,25.180048],[112.677223,25.186078],[112.670369,25.18948],[112.66064,25.191905],[112.652456,25.194473],[112.644874,25.198377],[112.638194,25.203134],[112.635846,25.20677],[112.633908,25.213053],[112.632787,25.220095],[112.634078,25.229851],[112.635806,25.235962],[112.6371,25.23956],[112.639257,25.24221],[112.642025,25.244214],[112.645084,25.244334],[112.648495,25.243579],[112.652322,25.242113],[112.655434,25.2415],[112.660386,25.24204],[112.664324,25.243044],[112.685452,25.250191],[112.69281,25.251494],[112.695927,25.251794],[112.70258,25.251923],[112.70654,25.253314],[112.70913,25.257295],[112.709443,25.261419],[112.708911,25.264441],[112.705076,25.267431],[112.698588,25.268979],[112.693248,25.269071],[112.689341,25.271144],[112.689587,25.27435],[112.695722,25.281343],[112.702584,25.287824],[112.706402,25.291274],[112.710595,25.292858],[112.712934,25.290187],[112.716082,25.288155],[112.722672,25.28798],[112.728155,25.289947],[112.734625,25.294608],[112.738871,25.300324],[112.748047,25.310567],[112.750949,25.315213],[112.750878,25.32097],[112.74877,25.323171],[112.739519,25.327577],[112.735893,25.334088],[112.735523,25.339171],[112.739023,25.348388],[112.745417,25.36202],[112.749476,25.371884],[112.751606,25.379571],[112.760138,25.401321],[112.762014,25.402494],[112.764541,25.402609],[112.777677,25.394947],[112.781302,25.395867],[112.783446,25.39734],[112.785875,25.402471],[112.78591,25.406148],[112.783597,25.42217],[112.783986,25.427203],[112.784897,25.432434],[112.782204,25.436717],[112.782441,25.437329],[112.785848,25.440457],[112.785781,25.449897],[112.785223,25.453048],[112.788799,25.464321],[112.788808,25.466621],[112.790639,25.469882],[112.790076,25.473658],[112.787402,25.476348],[112.782642,25.479448],[112.781945,25.480358],[112.784258,25.484617],[112.785906,25.489013],[112.785901,25.49054],[112.785258,25.492062],[112.781874,25.493188],[112.775118,25.491496],[112.768894,25.490797],[112.765608,25.491032],[112.749105,25.493381],[112.735715,25.476688],[112.732513,25.474817],[112.727798,25.473037],[112.723065,25.469325],[112.728053,25.469114],[112.730482,25.468493],[112.731308,25.467122],[112.730821,25.466028],[112.723936,25.462872],[112.722128,25.460853],[112.721163,25.458912],[112.721096,25.454156],[112.720145,25.453232],[112.715176,25.453117],[112.71376,25.453715],[112.710916,25.453761],[112.709219,25.454892],[112.708559,25.45699],[112.708742,25.459708],[112.705116,25.46141],[112.698954,25.463894],[112.693605,25.464073],[112.691761,25.463328],[112.690623,25.462316],[112.689734,25.459138],[112.689529,25.454547],[112.689207,25.451746],[112.687778,25.450228],[112.686225,25.450118],[112.683416,25.450651],[112.678237,25.452744],[112.674129,25.454593],[112.672736,25.45245],[112.670856,25.451185],[112.667744,25.450453],[112.66502,25.451539],[112.662176,25.457459],[112.660341,25.466764],[112.659113,25.470746],[112.659412,25.474637],[112.661707,25.477953],[112.664404,25.48378],[112.664752,25.486603],[112.664404,25.488245],[112.66352,25.489712],[112.661814,25.491174],[112.642164,25.500711],[112.641338,25.501883],[112.640869,25.503585],[112.641173,25.505856],[112.64361,25.511001],[112.645062,25.516665],[112.647839,25.522936],[112.648,25.528443],[112.64662,25.530364],[112.643142,25.531495],[112.638391,25.532699],[112.62354,25.538197],[112.619705,25.537972],[112.615874,25.534524],[112.617352,25.530525],[112.617611,25.527289],[112.615579,25.523965],[112.613199,25.522733],[112.609717,25.523864],[112.607145,25.526783],[112.606466,25.531192],[112.606712,25.5344],[112.606171,25.537416],[112.603032,25.542899],[112.600452,25.545818],[112.596581,25.548355],[112.59254,25.552055],[112.59003,25.555888],[112.59049,25.558618],[112.592383,25.560112],[112.595237,25.560851],[112.594995,25.564317],[112.593379,25.56649],[112.589651,25.570856],[112.587271,25.576522],[112.583864,25.581792],[112.580984,25.584039],[112.57697,25.584751],[112.55765,25.574472],[112.55844,25.564762],[112.559789,25.55916],[112.560267,25.555451],[112.558646,25.550727],[112.556386,25.547652],[112.549707,25.546696],[112.543871,25.546609],[112.53758,25.547238],[112.532548,25.552528],[112.529565,25.557524],[112.526935,25.559703],[112.524529,25.560998],[112.52143,25.561715],[112.517215,25.562138],[112.499243,25.561784],[112.496381,25.560737],[112.490608,25.556683],[112.48487,25.551071],[112.481071,25.544416],[112.480995,25.536602],[112.483937,25.531821],[112.484937,25.528305],[112.484768,25.526016],[112.483607,25.524025],[112.482638,25.521326],[112.48003,25.520343],[112.477057,25.521221],[112.474378,25.519322],[112.474239,25.517492],[112.474762,25.514237],[112.476909,25.512495],[112.476525,25.50746],[112.472382,25.506113],[112.466872,25.507152],[112.463054,25.506932],[112.457428,25.506366],[112.452414,25.507139],[112.447882,25.507654],[112.443931,25.509051],[112.441988,25.51032],[112.43972,25.513906],[112.439501,25.517828],[112.437474,25.521175],[112.432871,25.52077],[112.428406,25.518743],[112.425615,25.515465],[112.423771,25.510987],[112.423579,25.508467],[112.425789,25.502509],[112.431353,25.493818],[112.434577,25.490411],[112.435755,25.486884],[112.435403,25.485008],[112.433157,25.483734],[112.420284,25.4836],[112.417176,25.482754],[112.414417,25.480979],[112.413011,25.479222],[112.409479,25.472765],[112.409836,25.467228],[112.410086,25.460315],[112.411528,25.455858],[112.415779,25.451465],[112.419561,25.447785],[112.420105,25.444758],[112.419846,25.441327],[112.420646,25.435507],[112.422387,25.430447],[112.426892,25.423297],[112.439943,25.408292],[112.441671,25.404657],[112.442252,25.400828],[112.442029,25.399876],[112.44097,25.399319],[112.435501,25.398992],[112.431286,25.399029],[112.42645,25.3985],[112.423485,25.397013],[112.42115,25.395131],[112.421351,25.393603],[112.428,25.385743],[112.433634,25.38074],[112.435728,25.379957],[112.439515,25.380114],[112.442118,25.380905],[112.443806,25.380712],[112.450633,25.380666],[112.455191,25.381094],[112.456946,25.379934],[112.458205,25.378319],[112.458429,25.375101],[112.456375,25.370526],[112.452548,25.3655],[112.444462,25.362733],[112.440444,25.366402],[112.432866,25.3684],[112.431531,25.36173],[112.429232,25.358756],[112.426678,25.353719],[112.419998,25.339061],[112.409523,25.325795],[112.403161,25.320311],[112.398325,25.317115],[112.394007,25.314605],[112.388011,25.314329],[112.386078,25.31315],[112.374911,25.300808],[112.373142,25.299928],[112.368561,25.299081],[112.362212,25.298173],[112.359162,25.296575],[112.35305,25.292227],[112.345169,25.289261],[112.344142,25.286967],[112.344879,25.284669],[112.34792,25.283287],[112.353496,25.281453],[112.357591,25.278634],[112.358015,25.27499],[112.355707,25.270402],[112.355439,25.268338],[112.355412,25.263976],[112.358439,25.261672],[112.360498,25.258544],[112.360203,25.256604],[112.357497,25.252605],[112.356966,25.250905],[112.357613,25.24427],[112.358881,25.242381],[112.361377,25.240399],[112.36361,25.238003],[112.368146,25.232708],[112.368633,25.230178],[112.368869,25.226962],[112.368088,25.222832],[112.366275,25.218703],[112.364235,25.214804],[112.361873,25.212016],[112.361565,25.207863],[112.362842,25.205429],[112.364279,25.200848],[112.364896,25.199515],[112.36419,25.191716]]]]}}]}
