# Supplementary material for: The influence of extreme rainfall on crime: Spatiotemporal dynamics in Hunan Province, China
Source: PLoS One. 2026 Apr 22;21(4):e0345811. doi: 10.1371/journal.pone.0345811 (PMC13102242; doi:10.1371/journal.pone.0345811)
Supplement: S1 Data — S1 Raw Data. This is the original data1 required to replicate the manuscript’s results. S2 Raw Data. This is the original data1 required to replicate the manuscript’s results. (ZIP) [file pone.0345811.s001.zip › S1 Raw Data/S1_Hunan administrative boundary GeoJSON/431026.json]

{"type":"FeatureCollection","features":[{"type":"Feature","properties":{"adcode":431026,"name":"汝城县","center":[113.685686,25.553759],"centroid":[113.66981,25.550089],"childrenNum":0,"level":"district","acroutes":[100000,430000,431000],"parent":{"adcode":431000}},"geometry":{"type":"MultiPolygon","coordinates":[[[[113.944762,25.441702],[113.944132,25.443607],[113.941182,25.447595],[113.941612,25.451972],[113.942041,25.454247],[113.940781,25.456724],[113.939943,25.459387],[113.940158,25.461292],[113.941218,25.463381],[113.942679,25.465135],[113.948077,25.467745],[113.9514,25.470865],[113.953161,25.474008],[113.957185,25.479582],[113.958982,25.483662],[113.959011,25.484958],[113.958001,25.48615],[113.953469,25.486584],[113.952051,25.486966],[113.951822,25.488263],[113.952015,25.490965],[113.953283,25.492296],[113.955617,25.496659],[113.956218,25.499674],[113.953913,25.500068],[113.949402,25.498123],[113.947512,25.497035],[113.945292,25.497076],[113.944934,25.497869],[113.945843,25.499541],[113.953297,25.505021],[113.954865,25.508701],[113.956691,25.512259],[113.958753,25.515592],[113.959347,25.517021],[113.959032,25.519104],[113.960106,25.523854],[113.962856,25.528233],[113.964968,25.529755],[113.96771,25.530518],[113.972343,25.528575],[113.974312,25.52854],[113.978737,25.529107],[113.986112,25.52898],[113.987694,25.530461],[113.98715,25.532196],[113.985754,25.533833],[113.984093,25.538606],[113.988589,25.551563],[113.988954,25.556728],[113.99285,25.560429],[113.993286,25.563333],[113.99237,25.565178],[113.991439,25.565906],[113.989334,25.566473],[113.987795,25.56774],[113.981207,25.571192],[113.979482,25.573268],[113.979109,25.577802],[113.979818,25.586944],[113.980864,25.590807],[113.980735,25.591749],[113.981379,25.594606],[113.982646,25.597456],[113.983076,25.599364],[113.982446,25.602215],[113.980756,25.604111],[113.978436,25.605626],[113.975486,25.606389],[113.965348,25.608476],[113.961123,25.609991],[113.957121,25.611893],[113.954794,25.614748],[113.953326,25.618356],[113.950383,25.621778],[113.949545,25.6252],[113.95019,25.629194],[113.951672,25.633564],[113.951679,25.635656],[113.951264,25.637558],[113.949366,25.639078],[113.947039,25.640413],[113.944712,25.641367],[113.943251,25.642696],[113.942621,25.646309],[113.942621,25.650302],[113.940731,25.65448],[113.9399,25.659427],[113.937581,25.662663],[113.93506,25.662854],[113.932948,25.663426],[113.931681,25.664946],[113.93148,25.669326],[113.929597,25.678068],[113.928122,25.681304],[113.926661,25.685487],[113.923711,25.690242],[113.920339,25.694627],[113.915914,25.696146],[113.914654,25.697486],[113.913609,25.701282],[113.913816,25.70376],[113.91615,25.709265],[113.917425,25.713262],[113.918277,25.717433],[113.914912,25.724664],[113.914289,25.728667],[113.915205,25.730728],[113.913881,25.730561],[113.909441,25.731716],[113.906914,25.733044],[113.904601,25.735528],[113.903341,25.738762],[113.903348,25.741666],[113.902281,25.742752],[113.894649,25.751558],[113.894069,25.758793],[113.8892,25.766334],[113.886529,25.767483],[113.883958,25.768245],[113.87639,25.766374],[113.870154,25.764642],[113.866466,25.763297],[113.863144,25.763078],[113.851631,25.765283],[113.842057,25.769192],[113.83779,25.769966],[113.833716,25.769798],[113.830895,25.766553],[113.827837,25.763551],[113.823491,25.757425],[113.819245,25.752436],[113.812687,25.747158],[113.806171,25.745328],[113.80065,25.743191],[113.79397,25.742515],[113.790454,25.742995],[113.788077,25.745004],[113.787848,25.748238],[113.789481,25.752494],[113.792058,25.755762],[113.793154,25.759596],[113.792796,25.764221],[113.792123,25.768407],[113.788106,25.771917],[113.78328,25.775017],[113.772483,25.779688],[113.769311,25.781293],[113.764284,25.785091],[113.759286,25.78912],[113.754654,25.794506],[113.750057,25.800342],[113.744365,25.805334],[113.741465,25.810136],[113.741114,25.81499],[113.743276,25.81944],[113.757797,25.828096],[113.760854,25.831103],[113.761055,25.833388],[113.760461,25.835269],[113.758628,25.837698],[113.749814,25.839002],[113.745131,25.83794],[113.74014,25.836215],[113.735629,25.834224],[113.729092,25.832372],[113.725476,25.831928],[113.721488,25.833116],[113.716118,25.836013],[113.71228,25.8388],[113.708399,25.844126],[113.704469,25.84899],[113.698676,25.849838],[113.694974,25.851471],[113.689855,25.854338],[113.686991,25.8566],[113.684041,25.860938],[113.68306,25.864451],[113.681205,25.872631],[113.679551,25.877108],[113.677496,25.880003],[113.674604,25.882039],[113.671647,25.883383],[113.668661,25.884277],[113.666119,25.884445],[113.663147,25.882576],[113.660061,25.879328],[113.651555,25.869222],[113.645849,25.866338],[113.643321,25.865749],[113.639805,25.865334],[113.637278,25.866269],[113.635803,25.867907],[113.628163,25.869268],[113.62555,25.866269],[113.62502,25.864422],[113.625227,25.856894],[113.624698,25.855255],[113.623287,25.85443],[113.620294,25.853778],[113.615296,25.853484],[113.612948,25.852694],[113.607778,25.846353],[113.604785,25.844132],[113.602809,25.843872],[113.596415,25.842303],[113.592184,25.839995],[113.588854,25.836694],[113.588682,25.835852],[113.590501,25.833855],[113.596487,25.831224],[113.601699,25.828604],[113.604019,25.828563],[113.611365,25.831374],[113.614158,25.831328],[113.616764,25.830023],[113.618862,25.826757],[113.619643,25.819873],[113.621153,25.818026],[113.624418,25.818251],[113.631879,25.825978],[113.632824,25.825661],[113.63523,25.822775],[113.637772,25.821448],[113.642634,25.820502],[113.645168,25.818413],[113.64877,25.814032],[113.649185,25.811752],[113.648985,25.809467],[113.651226,25.803689],[113.650939,25.796677],[113.65182,25.795141],[113.654305,25.793796],[113.65772,25.793254],[113.660491,25.792151],[113.663362,25.78837],[113.665389,25.784156],[113.662603,25.780652],[113.659209,25.777384],[113.653632,25.775],[113.651856,25.7722],[113.651061,25.771628],[113.648204,25.771628],[113.645355,25.769775],[113.642813,25.771345],[113.641796,25.772506],[113.640729,25.772633],[113.637042,25.7719],[113.635774,25.770185],[113.635216,25.768615],[113.636369,25.765428],[113.641667,25.759648],[113.64746,25.75291],[113.648906,25.750328],[113.645827,25.744773],[113.643292,25.738305],[113.641381,25.732704],[113.631664,25.728008],[113.621433,25.725351],[113.620624,25.723954],[113.622227,25.717023],[113.62255,25.713834],[113.62444,25.710969],[113.629989,25.705395],[113.632552,25.701767],[113.631901,25.700802],[113.631908,25.696429],[113.630218,25.694713],[113.628313,25.693385],[113.624941,25.689572],[113.620924,25.687665],[113.617137,25.686134],[113.616091,25.685244],[113.608494,25.685637],[113.603812,25.68462],[113.596623,25.678958],[113.595198,25.679085],[113.590558,25.678132],[113.587193,25.676427],[113.585926,25.672429],[113.586148,25.667673],[113.58657,25.66405],[113.586148,25.661577],[113.583627,25.660826],[113.580462,25.661583],[113.578987,25.66253],[113.57772,25.664062],[113.575407,25.666154],[113.57288,25.667679],[113.570137,25.667488],[113.559404,25.663692],[113.557092,25.662363],[113.556046,25.659508],[113.556369,25.655266],[113.554328,25.652556],[113.555194,25.649597],[113.556891,25.645569],[113.556218,25.640552],[113.554013,25.638639],[113.549559,25.636882],[113.541662,25.630541],[113.539063,25.626813],[113.537537,25.623703],[113.537409,25.619107],[113.540022,25.617084],[113.545951,25.613858],[113.547347,25.611124],[113.547533,25.608603],[113.545034,25.603631],[113.54275,25.599942],[113.540244,25.598069],[113.538483,25.597427],[113.533091,25.597381],[113.530528,25.596155],[113.526719,25.59323],[113.522802,25.589604],[113.518935,25.585129],[113.517976,25.583134],[113.515835,25.57535],[113.515184,25.572412],[113.513322,25.570839],[113.510687,25.569376],[113.50788,25.566039],[113.503663,25.565056],[113.49878,25.566745],[113.496911,25.567069],[113.494684,25.566959],[113.492021,25.566028],[113.490381,25.564917],[113.487488,25.561702],[113.485906,25.561118],[113.481194,25.562818],[113.477822,25.562095],[113.473526,25.562164],[113.470218,25.561939],[113.468607,25.562292],[113.466237,25.564137],[113.461347,25.566166],[113.460201,25.56767],[113.460788,25.569399],[113.464712,25.574263],[113.465242,25.575992],[113.464218,25.577224],[113.459206,25.577235],[113.457953,25.576449],[113.455024,25.572141],[113.453678,25.570706],[113.449898,25.568584],[113.447205,25.56774],[113.444943,25.566508],[113.443045,25.564871],[113.441162,25.563697],[113.439,25.563552],[113.438091,25.564171],[113.437009,25.568191],[113.437417,25.57007],[113.440024,25.576015],[113.439773,25.577588],[113.436859,25.579733],[113.435778,25.584308],[113.43479,25.585869],[113.430243,25.589766],[113.430093,25.591264],[113.432756,25.592819],[113.433415,25.594051],[113.433594,25.59656],[113.437768,25.60022],[113.438355,25.603562],[113.437009,25.605267],[113.436773,25.606319],[113.437038,25.610609],[113.435721,25.613072],[113.435635,25.614425],[113.434697,25.617431],[113.431904,25.620957],[113.431668,25.623044],[113.432291,25.623772],[113.435599,25.625784],[113.435363,25.626425],[113.432556,25.628073],[113.430444,25.630073],[113.427358,25.636269],[113.42556,25.639153],[113.422123,25.640766],[113.419947,25.642061],[113.415314,25.641454],[113.410295,25.639263],[113.405712,25.636119],[113.403901,25.63279],[113.402046,25.628778],[113.399447,25.62205],[113.399361,25.617916],[113.397908,25.612725],[113.396068,25.608933],[113.389874,25.605556],[113.388113,25.605146],[113.386409,25.605441],[113.375654,25.61006],[113.373098,25.611598],[113.365881,25.613679],[113.3621,25.614159],[113.357246,25.614008],[113.351217,25.612106],[113.346885,25.612153],[113.343233,25.614228],[113.342095,25.615916],[113.341758,25.618009],[113.342567,25.621633],[113.340577,25.625212],[113.338049,25.625605],[113.336173,25.624576],[113.334527,25.623073],[113.333538,25.620373],[113.330531,25.614297],[113.328648,25.612182],[113.325891,25.61065],[113.323708,25.610528],[113.319297,25.612459],[113.317235,25.614922],[113.309996,25.609979],[113.306996,25.608331],[113.30023,25.603567],[113.2967,25.600445],[113.292504,25.595889],[113.28838,25.592247],[113.284835,25.586268],[113.278327,25.568983],[113.277281,25.5656],[113.278835,25.559747],[113.2821,25.556086],[113.285473,25.553795],[113.28737,25.55206],[113.288544,25.547618],[113.289124,25.542285],[113.289475,25.537206],[113.289482,25.534209],[113.29027,25.531403],[113.293105,25.528684],[113.296005,25.526885],[113.297831,25.524988],[113.304232,25.522847],[113.305285,25.521858],[113.306509,25.519301],[113.306738,25.516061],[113.305657,25.514325],[113.306323,25.51263],[113.305055,25.511484],[113.298941,25.510697],[113.297258,25.509546],[113.296836,25.5084],[113.298525,25.505738],[113.299084,25.505432],[113.300759,25.502371],[113.301991,25.501607],[113.305406,25.500438],[113.306738,25.498048],[113.307103,25.495762],[113.30827,25.492175],[113.311364,25.490433],[113.310196,25.489212],[113.308943,25.485398],[113.309173,25.481023],[113.310655,25.477023],[113.312359,25.47303],[113.314485,25.470564],[113.31596,25.467526],[113.314707,25.46466],[113.314722,25.461992],[113.313891,25.457413],[113.313483,25.453037],[113.314127,25.448273],[113.313934,25.445031],[113.313512,25.44389],[113.313934,25.442935],[113.314994,25.442559],[113.317736,25.443335],[113.320686,25.445251],[113.323206,25.448695],[113.326156,25.450044],[113.329736,25.450826],[113.332916,25.449124],[113.340083,25.449917],[113.34178,25.448591],[113.351725,25.437591],[113.352792,25.436827],[113.354052,25.436839],[113.358062,25.438379],[113.359744,25.43839],[113.361649,25.437065],[113.364606,25.434216],[113.366933,25.431176],[113.368859,25.423377],[113.369726,25.416713],[113.371859,25.406816],[113.373342,25.402623],[113.374609,25.401106],[113.376513,25.400735],[113.378411,25.401314],[113.380509,25.402652],[113.387461,25.403816],[113.389366,25.403637],[113.391893,25.400984],[113.392538,25.398888],[113.39359,25.397556],[113.395695,25.396988],[113.398223,25.397573],[113.407066,25.401401],[113.409371,25.401407],[113.415264,25.399901],[113.418429,25.398569],[113.421601,25.395905],[113.424128,25.392679],[113.424973,25.388677],[113.425403,25.384484],[113.425625,25.379537],[113.427744,25.373247],[113.430694,25.37097],[113.433845,25.37002],[113.43595,25.368885],[113.439114,25.365832],[113.440375,25.363167],[113.442272,25.361267],[113.445845,25.359558],[113.44984,25.359558],[113.453821,25.362037],[113.457802,25.365652],[113.4599,25.36794],[113.462413,25.369846],[113.464096,25.370223],[113.465772,25.369846],[113.467877,25.366793],[113.468922,25.365843],[113.470189,25.365646],[113.472703,25.366035],[113.475216,25.367558],[113.480035,25.375176],[113.481717,25.375934],[113.483801,25.376305],[113.486751,25.375546],[113.488634,25.374208],[113.490947,25.373252],[113.494512,25.372685],[113.498493,25.372864],[113.50415,25.374955],[113.506885,25.374185],[113.508568,25.372476],[113.510451,25.371138],[113.514016,25.37075],[113.518398,25.370559],[113.519193,25.370014],[113.518842,25.368271],[113.517804,25.366174],[113.515076,25.362379],[113.515076,25.360664],[113.518026,25.356464],[113.520761,25.354182],[113.522437,25.353417],[113.524327,25.353602],[113.525995,25.355699],[113.527671,25.358364],[113.532905,25.362733],[113.536091,25.368502],[113.538046,25.36885],[113.541239,25.368473],[113.54318,25.36768],[113.544325,25.366591],[113.545951,25.36016],[113.547333,25.359065],[113.551421,25.358666],[113.553268,25.354153],[113.554536,25.351864],[113.556848,25.350526],[113.562519,25.348811],[113.568813,25.347861],[113.576388,25.345572],[113.579109,25.344239],[113.581429,25.342721],[113.582482,25.339865],[113.582904,25.337008],[113.583326,25.331869],[113.582288,25.327105],[113.580405,25.321391],[113.579782,25.316634],[113.581372,25.316297],[113.581608,25.314118],[113.58082,25.308775],[113.582467,25.306271],[113.584508,25.306439],[113.585997,25.307337],[113.591353,25.314356],[113.595162,25.317375],[113.601477,25.320876],[113.607571,25.321275],[113.609081,25.321774],[113.609339,25.323518],[113.610442,25.324254],[113.610764,25.327024],[113.611509,25.327291],[113.612998,25.32561],[113.615891,25.327563],[113.617659,25.32685],[113.618554,25.327146],[113.620502,25.325657],[113.622979,25.326445],[113.623373,25.325176],[113.62492,25.326456],[113.624368,25.328108],[113.626946,25.32845],[113.628163,25.329075],[113.628822,25.330142],[113.631235,25.330588],[113.632201,25.328768],[113.633111,25.327986],[113.634765,25.328919],[113.635767,25.328096],[113.637665,25.328606],[113.63765,25.329753],[113.639648,25.330756],[113.640321,25.330472],[113.640479,25.328479],[113.643457,25.328125],[113.64302,25.329122],[113.644789,25.329556],[113.646114,25.326369],[113.648219,25.326839],[113.649013,25.326584],[113.652436,25.327024],[113.652658,25.327714],[113.654942,25.327824],[113.656489,25.329481],[113.657491,25.329122],[113.658615,25.331121],[113.659947,25.330994],[113.661171,25.333421],[113.660513,25.334835],[113.660699,25.336064],[113.663663,25.337715],[113.664816,25.336608],[113.666362,25.335959],[113.667708,25.336933],[113.669226,25.336562],[113.671031,25.337194],[113.672656,25.337037],[113.674059,25.336232],[113.676043,25.336753],[113.676544,25.335791],[113.679086,25.334488],[113.680196,25.334488],[113.682172,25.336052],[113.684542,25.338868],[113.685258,25.340352],[113.685065,25.343272],[113.684284,25.344848],[113.684234,25.346186],[113.687148,25.352073],[113.688552,25.353017],[113.691831,25.35326],[113.695089,25.352611],[113.700488,25.352229],[113.702492,25.353979],[113.703309,25.354037],[113.706638,25.352646],[113.707941,25.352623],[113.711006,25.35435],[113.711278,25.355607],[113.709674,25.357119],[113.707254,25.358347],[113.706373,25.359332],[113.706566,25.360885],[113.710662,25.360815],[113.71286,25.360334],[113.714228,25.359419],[113.716462,25.357154],[113.717521,25.356916],[113.719011,25.357484],[113.719627,25.359477],[113.720529,25.359836],[113.723221,25.359564],[113.725247,25.358619],[113.727596,25.354216],[113.730266,25.352762],[113.732987,25.349813],[113.734512,25.348898],[113.737205,25.34855],[113.738357,25.349124],[113.738393,25.350682],[113.73767,25.354854],[113.74057,25.360149],[113.742081,25.362124],[113.744,25.363943],[113.748045,25.365652],[113.751761,25.36454],[113.753444,25.36264],[113.754102,25.361186],[113.757826,25.350578],[113.758413,25.343776],[113.759859,25.341829],[113.764134,25.338237],[113.76447,25.336649],[113.764155,25.333595],[113.762287,25.333404],[113.757811,25.333717],[113.756544,25.332836],[113.756995,25.330675],[113.758098,25.329979],[113.763189,25.329429],[113.771043,25.330408],[113.780208,25.334076],[113.784934,25.333984],[113.788378,25.332558],[113.78981,25.331405],[113.794192,25.331973],[113.796505,25.331973],[113.800493,25.329493],[113.804059,25.329104],[113.809515,25.329858],[113.812243,25.329099],[113.814971,25.328705],[113.817061,25.329278],[113.818071,25.330055],[113.821279,25.330739],[113.823148,25.331926],[113.82546,25.334772],[113.827565,25.338393],[113.830293,25.341047],[113.832814,25.343892],[113.833029,25.348834],[113.833444,25.353979],[113.835134,25.356447],[113.837446,25.358915],[113.838284,25.361197],[113.839752,25.363474],[113.84311,25.365936],[113.847313,25.367645],[113.854237,25.368201],[113.86096,25.369319],[113.863481,25.370646],[113.867691,25.376351],[113.872302,25.37824],[113.876927,25.380325],[113.87798,25.381657],[113.878402,25.383372],[113.877564,25.385648],[113.877357,25.388121],[113.88325,25.395344],[113.88388,25.39762],[113.88388,25.400284],[113.882627,25.403515],[113.881796,25.406944],[113.882219,25.408467],[113.883679,25.409798],[113.885784,25.41036],[113.890403,25.411113],[113.892085,25.411872],[113.892522,25.412827],[113.892307,25.414344],[113.889923,25.417709],[113.884467,25.420279],[113.883006,25.422231],[113.883429,25.42435],[113.884725,25.424599],[113.886643,25.426139],[113.884975,25.429196],[113.884345,25.431101],[113.884345,25.433006],[113.88519,25.43509],[113.886873,25.436613],[113.890868,25.437175],[113.895286,25.437545],[113.897591,25.438309],[113.901809,25.440388],[113.903699,25.440967],[113.908332,25.439815],[113.912527,25.438541],[113.913995,25.439241],[113.913365,25.441256],[113.913401,25.442802],[113.915613,25.442831],[113.921614,25.441714],[113.926547,25.442159],[113.928323,25.44143],[113.929812,25.439994],[113.93506,25.437516],[113.938425,25.436949],[113.94159,25.437701],[113.943495,25.438848],[113.944762,25.441702]]]]}}]}
