# Supplementary material for: The influence of extreme rainfall on crime: Spatiotemporal dynamics in Hunan Province, China
Source: PLoS One. 2026 Apr 22;21(4):e0345811. doi: 10.1371/journal.pone.0345811 (PMC13102242; doi:10.1371/journal.pone.0345811)
Supplement: S1 Data — S1 Raw Data. This is the original data1 required to replicate the manuscript’s results. S2 Raw Data. This is the original data1 required to replicate the manuscript’s results. (ZIP) [file pone.0345811.s001.zip › S1 Raw Data/S1_Hunan administrative boundary GeoJSON/431027.json]

{"type":"FeatureCollection","features":[{"type":"Feature","properties":{"adcode":431027,"name":"桂东县","center":[113.945879,26.073917],"centroid":[113.900394,25.979584],"childrenNum":0,"level":"district","acroutes":[100000,430000,431000],"parent":{"adcode":431000}},"geometry":{"type":"MultiPolygon","coordinates":[[[[113.946114,26.184524],[113.94473,26.181331],[113.942541,26.179582],[113.934923,26.176171],[113.930219,26.172765],[113.918647,26.171905],[113.916944,26.171321],[113.916889,26.165977],[113.914485,26.158759],[113.912019,26.156353],[113.908496,26.153652],[113.902814,26.148046],[113.900976,26.145089],[113.899328,26.139145],[113.896456,26.135516],[113.892841,26.132819],[113.888463,26.130364],[113.883323,26.128145],[113.876153,26.125279],[113.86923,26.122631],[113.860259,26.119334],[113.855838,26.114129],[113.8517,26.110064],[113.849615,26.107569],[113.847998,26.10232],[113.84715,26.097974],[113.845071,26.095711],[113.835313,26.090591],[113.824768,26.084108],[113.817894,26.083528],[113.814045,26.083953],[113.811081,26.086395],[113.809851,26.088943],[113.805787,26.100014],[113.803383,26.102537],[113.799054,26.104248],[113.795125,26.104664],[113.791608,26.104316],[113.790433,26.102673],[113.785391,26.0991],[113.780768,26.093705],[113.780122,26.087227],[113.782348,26.073785],[113.782348,26.070439],[113.781936,26.068384],[113.78094,26.066155],[113.778615,26.063485],[113.775769,26.061464],[113.768021,26.054462],[113.761534,26.047899],[113.750725,26.041621],[113.744066,26.039875],[113.740001,26.04016],[113.736447,26.041123],[113.728645,26.046506],[113.722379,26.052779],[113.719889,26.056024],[113.718296,26.054355],[113.714607,26.047246],[113.710875,26.042439],[113.70705,26.036717],[113.70151,26.031802],[113.693824,26.025645],[113.689981,26.016705],[113.687454,25.990192],[113.688278,25.98485],[113.687657,25.97477],[113.686273,25.970491],[113.68438,25.965366],[113.679442,25.949868],[113.678022,25.94177],[113.679614,25.934257],[113.679319,25.930679],[113.678022,25.928331],[113.675316,25.925218],[113.672494,25.922686],[113.670317,25.921921],[113.667673,25.922618],[113.662379,25.925368],[113.658678,25.926419],[113.655148,25.925882],[113.649977,25.92441],[113.641806,25.923427],[113.636923,25.922129],[113.63316,25.920541],[113.62652,25.916247],[113.623353,25.910558],[113.622874,25.908383],[113.62264,25.905333],[113.625401,25.890345],[113.625819,25.88157],[113.628137,25.874368],[113.628432,25.871084],[113.628162,25.869267],[113.635804,25.867906],[113.637274,25.866269],[113.639801,25.865334],[113.643324,25.865746],[113.645851,25.866337],[113.651551,25.869224],[113.660067,25.879327],[113.663148,25.882577],[113.666118,25.884446],[113.668663,25.884272],[113.671646,25.883386],[113.674603,25.882039],[113.677499,25.880005],[113.679547,25.877109],[113.681207,25.872629],[113.683058,25.864452],[113.684041,25.860941],[113.686987,25.8566],[113.689858,25.854343],[113.69498,25.85147],[113.698675,25.849837],[113.704468,25.84899],[113.708397,25.844126],[113.712283,25.838801],[113.716119,25.836015],[113.721493,25.833118],[113.725478,25.831931],[113.729093,25.832372],[113.735629,25.834227],[113.740137,25.836214],[113.745129,25.837944],[113.749815,25.839],[113.758632,25.837697],[113.760458,25.835269],[113.761055,25.833389],[113.760858,25.831102],[113.757796,25.828098],[113.743279,25.819439],[113.741114,25.814991],[113.741465,25.810135],[113.744361,25.805337],[113.750054,25.80034],[113.754654,25.794505],[113.759284,25.78912],[113.764289,25.785092],[113.769306,25.781292],[113.772479,25.779688],[113.783282,25.775015],[113.788109,25.771912],[113.792124,25.768407],[113.792794,25.764223],[113.793157,25.759593],[113.792057,25.755763],[113.78948,25.752495],[113.787845,25.748238],[113.788078,25.745004],[113.790452,25.742992],[113.793969,25.742517],[113.800646,25.743191],[113.806174,25.745324],[113.812686,25.747157],[113.819246,25.752437],[113.823489,25.757421],[113.827836,25.763549],[113.830892,25.76655],[113.833714,25.769798],[113.837791,25.769963],[113.842058,25.769192],[113.851632,25.765285],[113.863142,25.763079],[113.866469,25.763297],[113.870158,25.76464],[113.876393,25.766376],[113.883956,25.768247],[113.886532,25.767481],[113.889201,25.766332],[113.894071,25.758793],[113.894649,25.75156],[113.902279,25.742754],[113.903349,25.741668],[113.903337,25.738759],[113.904603,25.735524],[113.906915,25.733047],[113.909443,25.731713],[113.913876,25.730564],[113.915204,25.730729],[113.91767,25.734555],[113.918106,25.737028],[113.918949,25.739496],[113.92043,25.741198],[113.92233,25.74272],[113.930158,25.748224],[113.933546,25.752214],[113.937346,25.7562],[113.944749,25.759812],[113.946864,25.761324],[113.95174,25.766841],[113.961701,25.777288],[113.960434,25.778427],[113.958965,25.78166],[113.958768,25.785461],[113.960471,25.791738],[113.960262,25.794214],[113.960686,25.79687],[113.964505,25.801615],[113.964517,25.804096],[113.968126,25.807891],[113.970463,25.812073],[113.971311,25.814739],[113.97069,25.819677],[113.971969,25.824052],[113.969866,25.828995],[113.969657,25.831655],[113.970082,25.833937],[113.97157,25.83603],[113.977294,25.839828],[113.978358,25.844014],[113.979643,25.846664],[113.98177,25.849145],[113.985798,25.851804],[113.987071,25.853703],[113.989616,25.858451],[113.991326,25.860548],[113.997683,25.862258],[113.998747,25.86359],[114.001287,25.867577],[114.003205,25.869287],[114.005787,25.870129],[114.008573,25.870125],[114.01027,25.871088],[114.011112,25.873573],[114.011309,25.876625],[114.012736,25.882553],[114.013953,25.885614],[114.020083,25.889454],[114.028304,25.893324],[114.026816,25.895609],[114.024695,25.898069],[114.02392,25.903052],[114.022401,25.904611],[114.022518,25.90679],[114.025015,25.910156],[114.025119,25.912233],[114.023969,25.914271],[114.02183,25.919215],[114.022032,25.92226],[114.022438,25.923596],[114.025593,25.927048],[114.026835,25.930292],[114.030186,25.935646],[114.031428,25.938904],[114.031415,25.941949],[114.030641,25.943324],[114.02649,25.944152],[114.026619,25.94573],[114.028403,25.947801],[114.028028,25.94922],[114.023773,25.949418],[114.022678,25.949921],[114.021553,25.95162],[114.020815,25.954384],[114.021122,25.955594],[114.023287,25.95904],[114.022635,25.961901],[114.020077,25.964935],[114.019007,25.967592],[114.020667,25.971798],[114.021079,25.975229],[114.022758,25.977146],[114.025144,25.97762],[114.026908,25.980523],[114.028224,25.98138],[114.028126,25.985135],[114.027763,25.986408],[114.026128,25.988469],[114.027148,25.991048],[114.026115,25.992151],[114.024012,25.99293],[114.017587,25.992925],[114.016474,25.994179],[114.01707,25.996516],[114.01506,25.997929],[114.01351,26.000982],[114.011647,26.001751],[114.009065,26.004184],[114.00805,26.006976],[114.008106,26.009864],[114.007159,26.012419],[114.008462,26.015655],[114.012668,26.018882],[114.018835,26.025325],[114.020446,26.02652],[114.028101,26.031174],[114.029442,26.034308],[114.030419,26.038758],[114.031415,26.040958],[114.034951,26.043251],[114.036599,26.046796],[114.035357,26.051338],[114.036181,26.052929],[114.036181,26.055622],[114.035517,26.056851],[114.035209,26.058998],[114.036144,26.06174],[114.037355,26.063693],[114.042323,26.066532],[114.045865,26.070695],[114.043811,26.076677],[114.046609,26.078142],[114.052506,26.078562],[114.054547,26.078166],[114.056066,26.076899],[114.05788,26.075985],[114.064772,26.078437],[114.067293,26.078809],[114.069845,26.078553],[114.075883,26.073244],[114.077875,26.070908],[114.081737,26.067818],[114.085592,26.066343],[114.088009,26.066358],[114.09013,26.067165],[114.092528,26.069245],[114.094785,26.069835],[114.097527,26.071285],[114.100042,26.071822],[114.106916,26.069457],[114.108871,26.071396],[114.109419,26.07364],[114.111466,26.075023],[114.113538,26.075482],[114.114928,26.076348],[114.1166,26.08157],[114.12021,26.084219],[114.121015,26.085892],[114.120677,26.088111],[114.118961,26.089895],[114.115936,26.091176],[114.112776,26.092801],[114.107488,26.095155],[114.105686,26.097626],[114.108755,26.100289],[114.116084,26.102793],[114.120468,26.104007],[114.124618,26.104819],[114.129021,26.105974],[114.132938,26.10769],[114.136092,26.108178],[114.144768,26.111354],[114.148734,26.113694],[114.151913,26.115096],[114.156703,26.115806],[114.158781,26.117754],[114.162409,26.120272],[114.171066,26.123249],[114.174509,26.122795],[114.177276,26.121935],[114.182454,26.121234],[114.187705,26.120978],[114.188904,26.121297],[114.191388,26.122989],[114.194271,26.125323],[114.195102,26.126599],[114.198071,26.128344],[114.20481,26.133114],[114.211642,26.136618],[114.214968,26.137458],[114.219844,26.142861],[114.225317,26.147708],[114.228791,26.149404],[114.232418,26.150825],[114.237257,26.152168],[114.23751,26.153893],[114.237153,26.15657],[114.235696,26.160068],[114.232769,26.160566],[114.225384,26.159662],[114.222998,26.160682],[114.220853,26.162228],[114.219408,26.163963],[114.218541,26.166741],[114.218479,26.168514],[114.220004,26.170103],[114.226675,26.175089],[114.232203,26.179944],[114.232406,26.181432],[114.230561,26.185157],[114.224001,26.18778],[114.222119,26.188872],[114.21985,26.192354],[114.220484,26.195745],[114.220084,26.198015],[114.219045,26.200455],[114.216794,26.203135],[114.214698,26.203314],[114.211617,26.202932],[114.204909,26.200744],[114.196688,26.198682],[114.192261,26.196726],[114.189076,26.197272],[114.18661,26.197146],[114.185294,26.198479],[114.183745,26.201073],[114.183732,26.20656],[114.181691,26.212114],[114.181291,26.214504],[114.178285,26.213963],[114.170211,26.210935],[114.165501,26.209887],[114.157447,26.206743],[114.153229,26.204391],[114.148826,26.203295],[114.141927,26.203382],[114.140132,26.202304],[114.136147,26.198469],[114.128154,26.196987],[114.123647,26.195537],[114.120216,26.194171],[114.116816,26.191779],[114.112524,26.191147],[114.108773,26.189659],[114.10517,26.189089],[114.102809,26.187814],[114.101339,26.186398],[114.100325,26.184654],[114.099648,26.182398],[114.099802,26.180055],[114.100368,26.178418],[114.096408,26.177437],[114.094028,26.176398],[114.091304,26.172934],[114.088587,26.168417],[114.084332,26.167813],[114.080944,26.168021],[114.077826,26.169615],[114.07469,26.17177],[114.070399,26.171123],[114.063395,26.167639],[114.06037,26.165349],[114.059122,26.166156],[114.05938,26.168103],[114.058968,26.172534],[114.057,26.17693],[114.056607,26.180254],[114.055346,26.181331],[114.050446,26.180389],[114.043418,26.177732],[114.040958,26.177398],[114.041481,26.181292],[114.042108,26.183466],[114.036371,26.188562],[114.034348,26.188432],[114.032891,26.186447],[114.031969,26.183901],[114.030266,26.18178],[114.027905,26.180046],[114.024547,26.179877],[114.021049,26.181413],[114.017581,26.182442],[114.013381,26.184075],[114.011819,26.181505],[114.008702,26.179563],[114.007528,26.180447],[114.005818,26.180683],[114.004342,26.179268],[114.003844,26.176558],[114.001938,26.174741],[113.998845,26.173302],[113.992113,26.167813],[113.98546,26.166388],[113.982576,26.164557],[113.97885,26.160015],[113.973802,26.155666],[113.97216,26.154748],[113.971404,26.155159],[113.968797,26.154961],[113.966491,26.154125],[113.962679,26.150849],[113.960459,26.15081],[113.957618,26.151878],[113.956056,26.153956],[113.955454,26.156077],[113.950621,26.159682],[113.944509,26.16376],[113.944613,26.166108],[113.9473,26.167504],[113.949483,26.168055],[113.95115,26.169582],[113.951629,26.171925],[113.951795,26.177872],[113.949932,26.181041],[113.946114,26.184524]]]]}}]}
