# Supplementary material for: The influence of extreme rainfall on crime: Spatiotemporal dynamics in Hunan Province, China
Source: PLoS One. 2026 Apr 22;21(4):e0345811. doi: 10.1371/journal.pone.0345811 (PMC13102242; doi:10.1371/journal.pone.0345811)
Supplement: S1 Data — S1 Raw Data. This is the original data1 required to replicate the manuscript’s results. S2 Raw Data. This is the original data1 required to replicate the manuscript’s results. (ZIP) [file pone.0345811.s001.zip › S1 Raw Data/S1_Hunan administrative boundary GeoJSON/431028.json]

{"type":"FeatureCollection","features":[{"type":"Feature","properties":{"adcode":431028,"name":"安仁县","center":[113.27217,26.708625],"centroid":[113.358845,26.575557],"childrenNum":0,"level":"district","acroutes":[100000,430000,431000],"parent":{"adcode":431000}},"geometry":{"type":"MultiPolygon","coordinates":[[[[113.603622,26.507677],[113.599571,26.510147],[113.597045,26.512201],[113.594874,26.512612],[113.592593,26.511907],[113.589153,26.511407],[113.587974,26.513139],[113.588256,26.514077],[113.591492,26.518024],[113.5917,26.519517],[113.591027,26.52071],[113.587013,26.52086],[113.582535,26.519922],[113.579122,26.518523],[113.575197,26.518523],[113.572978,26.519117],[113.570786,26.521609],[113.569596,26.523746],[113.568709,26.528452],[113.567367,26.533164],[113.564429,26.537154],[113.563375,26.541666],[113.562451,26.543481],[113.558714,26.549501],[113.558082,26.557319],[113.560217,26.562801],[113.56232,26.566901],[113.562665,26.57195],[113.562211,26.575168],[113.554961,26.58538],[113.551177,26.58796],[113.544851,26.591266],[113.541307,26.592697],[113.531891,26.594444],[113.523482,26.595493],[113.509155,26.592725],[113.500663,26.588032],[113.495757,26.584204],[113.491028,26.575317],[113.487385,26.57124],[113.484546,26.568527],[113.477056,26.562668],[113.473705,26.560876],[113.467301,26.559367],[113.463741,26.559872],[113.458161,26.561786],[113.454325,26.561614],[113.44587,26.560121],[113.439721,26.558596],[113.433071,26.558218],[113.429501,26.558729],[113.427226,26.56036],[113.426281,26.563351],[113.425086,26.564521],[113.421824,26.57489],[113.416014,26.585131],[113.414589,26.587377],[113.411051,26.589491],[113.406484,26.592525],[113.402668,26.593718],[113.399124,26.596973],[113.397898,26.600656],[113.400278,26.605221],[113.405669,26.606768],[113.409015,26.607423],[113.411353,26.610151],[113.412162,26.612436],[113.412658,26.616291],[113.412277,26.620245],[113.414125,26.623666],[113.41805,26.629361],[113.418384,26.63464],[113.417204,26.64131],[113.415482,26.645696],[113.411453,26.650336],[113.407689,26.655198],[113.400988,26.658225],[113.399317,26.661795],[113.399881,26.666584],[113.395961,26.669545],[113.394907,26.672133],[113.393534,26.674433],[113.392198,26.67491],[113.383064,26.690357],[113.381425,26.693893],[113.381232,26.696303],[113.382025,26.699141],[113.385502,26.701718],[113.393597,26.703347],[113.400774,26.706954],[113.404761,26.712551],[113.406014,26.716263],[113.408686,26.720474],[113.409668,26.723161],[113.413264,26.729826],[113.417319,26.738784],[113.418186,26.741227],[113.423181,26.754228],[113.42518,26.758576],[113.427638,26.764563],[113.428129,26.769781],[113.425362,26.772339],[113.421537,26.774222],[113.41674,26.778187],[113.412705,26.782595],[113.409965,26.788138],[113.408994,26.791826],[113.404725,26.797618],[113.401165,26.799262],[113.394302,26.804793],[113.386608,26.798094],[113.384437,26.797092],[113.372317,26.7979],[113.363679,26.800059],[113.359848,26.802053],[113.351554,26.804533],[113.34444,26.80734],[113.338141,26.810263],[113.332749,26.810036],[113.326292,26.807567],[113.320572,26.802795],[113.315081,26.796184],[113.311114,26.788183],[113.30947,26.78131],[113.306265,26.77353],[113.303139,26.769886],[113.299261,26.76808],[113.29413,26.768357],[113.288493,26.769559],[113.283394,26.771448],[113.278096,26.7777],[113.277877,26.780912],[113.278947,26.783431],[113.28283,26.785918],[113.285445,26.790026],[113.286035,26.795071],[113.285325,26.799677],[113.27926,26.806061],[113.275732,26.809344],[113.273795,26.813048],[113.27391,26.817565],[113.27497,26.819857],[113.279793,26.823444],[113.280617,26.825204],[113.279672,26.8265],[113.278054,26.826909],[113.270826,26.826168],[113.267631,26.826168],[113.263388,26.826904],[113.259786,26.827795],[113.26129,26.824629],[113.259927,26.822464],[113.259264,26.820466],[113.258508,26.815484],[113.254327,26.81266],[113.249979,26.811719],[113.244791,26.809931],[113.242307,26.809311],[113.240208,26.807678],[113.239592,26.805806],[113.238063,26.805203],[113.235166,26.806194],[113.233486,26.80915],[113.232003,26.811055],[113.225766,26.813358],[113.224623,26.814421],[113.224942,26.819121],[113.223694,26.820925],[113.221606,26.820959],[113.21754,26.821446],[113.213266,26.8234],[113.211783,26.824784],[113.208646,26.824944],[113.206324,26.825503],[113.205656,26.826771],[113.206966,26.828631],[113.207102,26.829677],[113.205776,26.830236],[113.202002,26.828819],[113.194872,26.828996],[113.19114,26.828747],[113.183865,26.825216],[113.178974,26.825088],[113.177147,26.825586],[113.174376,26.825354],[113.167434,26.826456],[113.165341,26.826932],[113.162021,26.827136],[113.160502,26.82754],[113.15961,26.828769],[113.157976,26.834443],[113.156264,26.836563],[113.153148,26.837559],[113.148127,26.837122],[113.145199,26.83602],[113.144124,26.834465],[113.143017,26.826655],[113.143404,26.821302],[113.14285,26.816547],[113.142908,26.812505],[113.144719,26.810612],[113.145387,26.809134],[113.145356,26.807251],[113.144374,26.804793],[113.144635,26.802435],[113.146723,26.800635],[113.149693,26.798886],[113.151274,26.797385],[113.151123,26.794805],[113.149056,26.792131],[113.145731,26.791245],[113.141519,26.790885],[113.13916,26.790447],[113.133659,26.787623],[113.129113,26.787673],[113.12644,26.788155],[113.122656,26.78687],[113.118877,26.785353],[113.116064,26.784461],[113.113444,26.784539],[113.110641,26.785076],[113.10846,26.785093],[113.10347,26.783298],[113.100902,26.781715],[113.097253,26.781626],[113.096377,26.779948],[113.096836,26.778359],[113.095855,26.775967],[113.095828,26.774399],[113.096841,26.772605],[113.096747,26.767482],[113.096079,26.765987],[113.095583,26.759917],[113.096904,26.7563],[113.098423,26.754793],[113.101956,26.753248],[113.104858,26.75461],[113.108501,26.755292],[113.111774,26.754289],[113.113042,26.75301],[113.113825,26.750788],[113.114008,26.747941],[113.115344,26.744125],[113.117192,26.742729],[113.12,26.742369],[113.129061,26.744119],[113.131154,26.743665],[113.132187,26.74249],[113.13238,26.739959],[113.131409,26.738081],[113.129384,26.73674],[113.124781,26.734652],[113.122802,26.732995],[113.121383,26.731001],[113.120104,26.724879],[113.122322,26.7232],[113.125005,26.722718],[113.129593,26.722569],[113.133549,26.72207],[113.137986,26.71997],[113.139176,26.717953],[113.136931,26.715565],[113.134692,26.714839],[113.134797,26.712606],[113.135862,26.710933],[113.138132,26.708506],[113.140606,26.706594],[113.14499,26.705059],[113.147971,26.703657],[113.150184,26.701629],[113.152271,26.700521],[113.15295,26.697994],[113.155982,26.695156],[113.159438,26.690484],[113.160883,26.687891],[113.163044,26.686777],[113.165398,26.686982],[113.169939,26.688772],[113.174151,26.689936],[113.177977,26.689897],[113.180769,26.689182],[113.182988,26.687785],[113.181834,26.680974],[113.182899,26.678729],[113.184658,26.676822],[113.185102,26.670825],[113.186041,26.668325],[113.186652,26.664999],[113.188155,26.66246],[113.188004,26.660226],[113.186777,26.65812],[113.186339,26.651994],[113.184507,26.647714],[113.181657,26.642757],[113.179579,26.638366],[113.17924,26.636248],[113.179559,26.630171],[113.183859,26.620101],[113.183447,26.61684],[113.181839,26.615137],[113.182695,26.611976],[113.185227,26.609891],[113.186673,26.608099],[113.186568,26.604151],[113.184084,26.602681],[113.183734,26.600618],[113.184329,26.596835],[113.184178,26.593285],[113.182972,26.587278],[113.181923,26.584021],[113.17971,26.579001],[113.179235,26.578491],[113.178974,26.571018],[113.179198,26.567595],[113.179141,26.564444],[113.178222,26.562224],[113.174652,26.557358],[113.17447,26.556654],[113.172549,26.554956],[113.170117,26.553313],[113.164793,26.549246],[113.160555,26.544185],[113.159182,26.541616],[113.159208,26.536977],[113.160007,26.534224],[113.161776,26.532487],[113.164615,26.530395],[113.168733,26.528008],[113.169668,26.526049],[113.170143,26.52278],[113.171651,26.521215],[113.177111,26.520188],[113.179397,26.519361],[113.181474,26.517624],[113.18221,26.514754],[113.183969,26.512789],[113.187017,26.512012],[113.189047,26.511013],[113.189543,26.508948],[113.189637,26.506139],[113.191214,26.504863],[113.194512,26.503514],[113.197294,26.50297],[113.200483,26.502998],[113.209602,26.505085],[113.212827,26.503797],[113.214341,26.502459],[113.22216,26.493499],[113.226168,26.488142],[113.227927,26.486465],[113.231795,26.484594],[113.236184,26.484783],[113.241597,26.484361],[113.244332,26.484316],[113.247432,26.484688],[113.248732,26.484294],[113.252307,26.481068],[113.258174,26.474378],[113.25976,26.471091],[113.258529,26.466571],[113.25142,26.45718],[113.25095,26.452182],[113.252573,26.447012],[113.26034,26.441674],[113.272637,26.441563],[113.283394,26.441324],[113.289751,26.440452],[113.296286,26.43888],[113.304287,26.433076],[113.308833,26.426116],[113.314914,26.418822],[113.321955,26.416472],[113.332702,26.415728],[113.341585,26.416067],[113.352332,26.418039],[113.355495,26.418439],[113.357385,26.418328],[113.358762,26.417661],[113.361148,26.417706],[113.367646,26.416967],[113.370684,26.414983],[113.371561,26.412361],[113.37203,26.409106],[113.37346,26.407283],[113.374259,26.407028],[113.377208,26.407345],[113.383664,26.409289],[113.38677,26.410806],[113.38867,26.412456],[113.390069,26.415439],[113.390413,26.419039],[113.391932,26.421539],[113.395544,26.421839],[113.398206,26.421194],[113.399124,26.420339],[113.399803,26.414439],[113.399829,26.4127],[113.40104,26.411528],[113.402162,26.409628],[113.401948,26.407572],[113.400513,26.405006],[113.400748,26.403055],[113.40271,26.402239],[113.405325,26.4025],[113.407402,26.400416],[113.409814,26.399533],[113.41804,26.399227],[113.42162,26.398205],[113.423061,26.39686],[113.423014,26.394699],[113.421479,26.391598],[113.418859,26.387436],[113.415576,26.383408],[113.413864,26.382958],[113.412987,26.382207],[113.41092,26.379418],[113.410106,26.376917],[113.410477,26.373983],[113.411886,26.369292],[113.41485,26.364952],[113.419955,26.361623],[113.424454,26.360394],[113.428176,26.358994],[113.430984,26.355814],[113.434512,26.352124],[113.436401,26.347165],[113.440118,26.345759],[113.444768,26.346365],[113.450515,26.347805],[113.455139,26.351168],[113.459691,26.353613],[113.463349,26.354508],[113.466324,26.35338],[113.472666,26.349261],[113.47633,26.347365],[113.478976,26.347755],[113.480448,26.349472],[113.484373,26.351751],[113.487176,26.352713],[113.490459,26.353052],[113.494139,26.352985],[113.498184,26.352035],[113.513393,26.350462],[113.515914,26.348811],[113.518185,26.346398],[113.520356,26.344747],[113.524511,26.343769],[113.527788,26.342235],[113.530476,26.338293],[113.53675,26.331567],[113.542711,26.331533],[113.553098,26.33001],[113.556814,26.32862],[113.557602,26.326346],[113.555222,26.322438],[113.550947,26.317634],[113.54816,26.313925],[113.546578,26.309677],[113.547716,26.305979],[113.550086,26.301648],[113.553129,26.298884],[113.556057,26.297883],[113.558985,26.29805],[113.56625,26.300357],[113.577441,26.301514],[113.580609,26.300396],[113.584889,26.299395],[113.588115,26.297455],[113.589581,26.294874],[113.593506,26.290264],[113.597092,26.288028],[113.604311,26.283101],[113.607651,26.282728],[113.60988,26.283112],[113.61464,26.284602],[113.616759,26.288484],[113.617286,26.293234],[113.617103,26.295703],[113.616461,26.298578],[113.616581,26.301392],[113.617521,26.304917],[113.617051,26.308259],[113.613763,26.311545],[113.607072,26.315093],[113.600198,26.324189],[113.598966,26.326658],[113.597734,26.337865],[113.597155,26.345848],[113.594101,26.349461],[113.593167,26.353508],[113.592515,26.3602],[113.589232,26.366013],[113.585192,26.36857],[113.583542,26.370332],[113.582436,26.37485],[113.582608,26.377845],[113.584487,26.383474],[113.584367,26.386175],[113.58266,26.392121],[113.583214,26.394643],[113.588945,26.401222],[113.592045,26.403244],[113.593872,26.404044],[113.595511,26.405567],[113.607719,26.419072],[113.608684,26.421166],[113.609535,26.425983],[113.609624,26.431026],[113.606957,26.439786],[113.603261,26.448328],[113.598507,26.453904],[113.593485,26.459018],[113.589733,26.464116],[113.589018,26.467115],[113.589566,26.469169],[113.591137,26.471446],[113.592932,26.47234],[113.596826,26.475272],[113.595698,26.479913],[113.596638,26.484488],[113.597452,26.486343],[113.597745,26.488364],[113.598684,26.49089],[113.603622,26.507677]]]]}}]}
