# Supplementary material for: The influence of extreme rainfall on crime: Spatiotemporal dynamics in Hunan Province, China
Source: PLoS One. 2026 Apr 22;21(4):e0345811. doi: 10.1371/journal.pone.0345811 (PMC13102242; doi:10.1371/journal.pone.0345811)
Supplement: S1 Data — S1 Raw Data. This is the original data1 required to replicate the manuscript’s results. S2 Raw Data. This is the original data1 required to replicate the manuscript’s results. (ZIP) [file pone.0345811.s001.zip › S1 Raw Data/S1_Hunan administrative boundary GeoJSON/431081.json]

{"type":"FeatureCollection","features":[{"type":"Feature","properties":{"adcode":431081,"name":"资兴市","center":[113.23682,25.974152],"centroid":[113.45746,25.932234],"childrenNum":0,"level":"district","acroutes":[100000,430000,431000],"parent":{"adcode":431000}},"geometry":{"type":"MultiPolygon","coordinates":[[[[113.61464,26.2846],[113.609883,26.283107],[113.607652,26.282725],[113.604306,26.2831],[113.601905,26.279465],[113.60014,26.277762],[113.595502,26.270131],[113.593631,26.269489],[113.59145,26.26972],[113.590341,26.270665],[113.588111,26.273362],[113.586056,26.274949],[113.584235,26.27513],[113.583006,26.274012],[113.579433,26.26542],[113.577845,26.263076],[113.573283,26.259382],[113.571809,26.25698],[113.571109,26.253805],[113.566011,26.239469],[113.565595,26.236475],[113.566011,26.233249],[113.56724,26.229843],[113.567612,26.225283],[113.566295,26.221927],[113.56361,26.217279],[113.560075,26.21178],[113.558014,26.205487],[113.556502,26.199611],[113.553553,26.191996],[113.547869,26.185037],[113.543464,26.181211],[113.540206,26.178908],[113.535026,26.174902],[113.527956,26.169653],[113.522303,26.166144],[113.515605,26.162245],[113.512479,26.161552],[113.504394,26.159364],[113.498124,26.157502],[113.493285,26.157617],[113.490657,26.156649],[113.488382,26.153819],[113.484526,26.150418],[113.480568,26.15184],[113.476485,26.157877],[113.473353,26.160166],[113.467051,26.164058],[113.460164,26.164079],[113.450447,26.163834],[113.438171,26.160534],[113.429267,26.15792],[113.425574,26.156563],[113.423104,26.154433],[113.420867,26.150902],[113.421037,26.146461],[113.42018,26.143435],[113.420079,26.140799],[113.420836,26.134437],[113.422663,26.127547],[113.422877,26.123993],[113.423287,26.121242],[113.424591,26.119111],[113.425524,26.116807],[113.425398,26.115665],[113.422342,26.110746],[113.421138,26.108009],[113.420533,26.107705],[113.417836,26.108204],[113.415089,26.110963],[113.412675,26.112906],[113.408819,26.114242],[113.405309,26.11386],[113.401887,26.114979],[113.400066,26.116424],[113.39786,26.117594],[113.391754,26.117247],[113.388943,26.11836],[113.384356,26.119067],[113.377311,26.123668],[113.374507,26.126846],[113.372326,26.128363],[113.368564,26.129302],[113.363706,26.129389],[113.358475,26.12811],[113.354833,26.127431],[113.349017,26.128262],[113.343969,26.12928],[113.340245,26.130667],[113.336993,26.13157],[113.332305,26.130717],[113.32824,26.127987],[113.323048,26.120967],[113.320483,26.117912],[113.317446,26.115116],[113.31456,26.11438],[113.311522,26.114806],[113.307357,26.117146],[113.305296,26.120035],[113.304294,26.126536],[113.300388,26.131851],[113.298295,26.14072],[113.294187,26.146735],[113.289101,26.150281],[113.286033,26.153472],[113.282151,26.156021],[113.273927,26.155639],[113.270695,26.156765],[113.268665,26.160115],[113.267411,26.166635],[113.267027,26.171263],[113.262855,26.176591],[113.260165,26.181139],[113.254506,26.180822],[113.247593,26.177595],[113.242035,26.173285],[113.246396,26.171985],[113.247971,26.170837],[113.248179,26.169444],[113.245545,26.167826],[113.243421,26.168079],[113.239842,26.169732],[113.237958,26.170195],[113.237063,26.169942],[113.23642,26.167386],[113.236748,26.1627],[113.236477,26.160642],[113.235437,26.158476],[113.233515,26.156714],[113.230572,26.154815],[113.22768,26.154577],[113.225752,26.153415],[113.225141,26.15197],[113.225078,26.148533],[113.223427,26.146584],[113.219362,26.148497],[113.211611,26.148757],[113.210704,26.14719],[113.210931,26.143746],[113.209645,26.137824],[113.208744,26.13638],[113.203967,26.13157],[113.201629,26.131476],[113.197855,26.13313],[113.196387,26.132891],[113.196506,26.131432],[113.195996,26.127872],[113.196714,26.127063],[113.201484,26.123943],[113.205284,26.123481],[113.212323,26.124427],[113.213186,26.123748],[113.213634,26.119985],[113.212979,26.113679],[113.210149,26.103978],[113.206702,26.096161],[113.202814,26.092289],[113.198264,26.086618],[113.193066,26.082362],[113.188043,26.076958],[113.181817,26.069558],[113.174621,26.062455],[113.167929,26.055546],[113.16324,26.048045],[113.161148,26.043361],[113.161747,26.040629],[113.160077,26.03836],[113.157197,26.035122],[113.155968,26.032324],[113.153586,26.028341],[113.151431,26.023505],[113.150228,26.020093],[113.148936,26.018582],[113.146062,26.018474],[113.142376,26.018922],[113.137561,26.016638],[113.135967,26.013703],[113.135154,26.010413],[113.134165,26.008967],[113.130069,26.007673],[113.128682,26.006141],[113.128512,26.004355],[113.129187,26.002403],[113.130132,26.001065],[113.13,25.999474],[113.129199,25.998592],[113.126842,25.998448],[113.119476,26.00074],[113.117819,26.00079],[113.116439,25.99998],[113.115865,25.998607],[113.119161,25.994522],[113.119615,25.992461],[113.118461,25.991911],[113.114094,25.992222],[113.112563,25.991579],[113.111215,25.989171],[113.109053,25.9875],[113.108681,25.986148],[113.109242,25.98476],[113.110553,25.98421],[113.111731,25.985273],[113.113956,25.984955],[113.116142,25.985649],[113.11693,25.987363],[113.118581,25.9875],[113.119192,25.986806],[113.119161,25.985237],[113.121253,25.985288],[113.123358,25.983805],[113.124473,25.984029],[113.127454,25.986025],[113.126987,25.987392],[113.129098,25.986727],[113.131695,25.988043],[113.132634,25.986951],[113.130724,25.986047],[113.128846,25.980681],[113.131808,25.980819],[113.132016,25.979842],[113.131134,25.978194],[113.131342,25.976219],[113.132709,25.975858],[113.134927,25.976979],[113.135955,25.976834],[113.137454,25.974195],[113.138614,25.973551],[113.142319,25.974122],[113.142792,25.973045],[113.143056,25.970174],[113.144241,25.969038],[113.146415,25.968662],[113.148047,25.970087],[113.148249,25.971229],[113.149509,25.972951],[113.150984,25.97371],[113.152559,25.97243],[113.154387,25.972119],[113.155288,25.972459],[113.15997,25.972054],[113.160121,25.971403],[113.158174,25.970781],[113.158035,25.970217],[113.159648,25.968886],[113.159403,25.96791],[113.158004,25.967281],[113.15358,25.966492],[113.153637,25.964778],[113.154254,25.964033],[113.156964,25.964229],[113.160512,25.965639],[113.161961,25.965943],[113.163757,25.965509],[113.165629,25.964004],[113.166259,25.963997],[113.16946,25.966391],[113.174634,25.967773],[113.177337,25.967809],[113.182744,25.96731],[113.18706,25.9665],[113.196002,25.966919],[113.198951,25.96548],[113.199827,25.963918],[113.199871,25.961299],[113.198353,25.95892],[113.195485,25.958435],[113.19357,25.957329],[113.190614,25.954906],[113.188982,25.951803],[113.188409,25.948982],[113.188718,25.946783],[113.189965,25.945611],[113.191307,25.945538],[113.197067,25.948454],[113.199462,25.948974],[113.200961,25.948765],[113.203986,25.946363],[113.205511,25.944142],[113.228392,25.91422],[113.234965,25.903591],[113.238714,25.899328],[113.239243,25.897526],[113.241115,25.894885],[113.243938,25.892707],[113.24528,25.892121],[113.247977,25.891592],[113.24816,25.890594],[113.247165,25.888835],[113.244871,25.887373],[113.244997,25.885144],[113.247101,25.883147],[113.249862,25.881417],[113.251393,25.879246],[113.259843,25.859702],[113.26019,25.857559],[113.259018,25.853455],[113.258671,25.849756],[113.259081,25.847881],[113.260253,25.846469],[113.267418,25.841517],[113.26871,25.839873],[113.267065,25.827724],[113.267594,25.825993],[113.270707,25.82259],[113.271766,25.821062],[113.271886,25.819541],[113.271236,25.816724],[113.270178,25.814081],[113.270764,25.80983],[113.272409,25.806955],[113.274469,25.804551],[113.275937,25.802204],[113.277462,25.796628],[113.276353,25.794049],[113.272642,25.789377],[113.271936,25.787328],[113.272169,25.784336],[113.273234,25.780577],[113.272938,25.777933],[113.271526,25.775767],[113.265949,25.770283],[113.265345,25.76945],[113.257127,25.759908],[113.253977,25.756858],[113.2523,25.753801],[113.25167,25.750939],[113.252105,25.747519],[113.254021,25.744468],[113.256346,25.74257],[113.259522,25.741244],[113.262269,25.74049],[113.263334,25.738969],[113.263555,25.736302],[113.262496,25.734208],[113.262515,25.730773],[113.263599,25.725425],[113.263044,25.723635],[113.260852,25.720475],[113.257928,25.71859],[113.251821,25.717808],[113.250133,25.718808],[113.248696,25.721924],[113.2469,25.72391],[113.24453,25.72191],[113.243592,25.720475],[113.243434,25.719054],[113.243913,25.717619],[113.245696,25.714604],[113.254581,25.711191],[113.257008,25.709705],[113.257449,25.708052],[113.253075,25.69557],[113.259093,25.692736],[113.262629,25.688676],[113.267834,25.686009],[113.268993,25.685008],[113.269239,25.683522],[113.268388,25.68205],[113.268168,25.680608],[113.272188,25.679121],[113.27377,25.679129],[113.274879,25.679984],[113.275666,25.68284],[113.277721,25.684276],[113.279454,25.686139],[113.280241,25.688285],[113.280229,25.691141],[113.281653,25.693577],[113.283405,25.692721],[113.286574,25.692439],[113.288156,25.692011],[113.28895,25.690583],[113.286266,25.687719],[113.286587,25.685566],[113.289757,25.684283],[113.290078,25.682855],[113.288667,25.679361],[113.289013,25.677526],[113.291231,25.673474],[113.293475,25.670726],[113.295063,25.669261],[113.296707,25.668442],[113.329476,25.661807],[113.337542,25.658769],[113.344606,25.657551],[113.347013,25.656383],[113.347838,25.654621],[113.347838,25.652272],[113.34678,25.650104],[113.339703,25.642518],[113.333427,25.63441],[113.317232,25.614921],[113.319299,25.612462],[113.323703,25.610532],[113.32589,25.610648],[113.328644,25.612186],[113.330534,25.614297],[113.333534,25.620375],[113.334529,25.623074],[113.336174,25.624575],[113.338052,25.625605],[113.340573,25.625213],[113.342564,25.62163],[113.341757,25.618004],[113.342098,25.615914],[113.343232,25.614232],[113.346887,25.61215],[113.351222,25.612106],[113.357247,25.614014],[113.362099,25.614159],[113.36588,25.61368],[113.373095,25.611598],[113.375653,25.610061],[113.38641,25.60544],[113.388112,25.605142],[113.389876,25.605556],[113.39607,25.608936],[113.397911,25.612723],[113.39936,25.617916],[113.399448,25.622051],[113.402044,25.628775],[113.403903,25.632793],[113.405712,25.636122],[113.410293,25.639262],[113.415315,25.641459],[113.419947,25.642061],[113.422127,25.640763],[113.425562,25.639153],[113.427358,25.636274],[113.430439,25.630073],[113.432557,25.628071],[113.435367,25.626425],[113.4356,25.625779],[113.432286,25.623777],[113.431668,25.623045],[113.431907,25.620956],[113.434699,25.617431],[113.435632,25.61442],[113.43572,25.613071],[113.437037,25.610605],[113.436779,25.606325],[113.437012,25.605266],[113.438354,25.603561],[113.437774,25.600216],[113.433596,25.59656],[113.433414,25.59405],[113.432752,25.592824],[113.430093,25.591264],[113.430244,25.589762],[113.434787,25.585873],[113.435777,25.584306],[113.436861,25.579735],[113.439772,25.577587],[113.440024,25.57602],[113.437415,25.570069],[113.437005,25.56819],[113.438089,25.56417],[113.438997,25.563553],[113.441164,25.563698],[113.443049,25.564866],[113.444945,25.566506],[113.447208,25.56774],[113.449898,25.568582],[113.453673,25.570708],[113.455028,25.572137],[113.457952,25.576448],[113.459206,25.577239],[113.464222,25.577224],[113.465243,25.575991],[113.464713,25.574264],[113.460794,25.569394],[113.460202,25.567667],[113.461348,25.566173],[113.466238,25.564133],[113.468608,25.56229],[113.470221,25.561935],[113.473523,25.562167],[113.477827,25.562094],[113.481192,25.56282],[113.485906,25.561114],[113.487487,25.561702],[113.49038,25.564917],[113.492024,25.566027],[113.494684,25.566964],[113.496908,25.567072],[113.49878,25.566746],[113.503663,25.565055],[113.507879,25.566042],[113.51069,25.569373],[113.513317,25.570839],[113.515189,25.572413],[113.515838,25.575345],[113.517974,25.583138],[113.518932,25.585126],[113.522801,25.58961],[113.526721,25.59323],[113.530527,25.596154],[113.533092,25.59738],[113.538486,25.597423],[113.540244,25.598069],[113.542752,25.599941],[113.545039,25.603633],[113.547529,25.608602],[113.547346,25.611127],[113.545947,25.613854],[113.540017,25.617082],[113.537408,25.619106],[113.537534,25.623705],[113.539059,25.626809],[113.541662,25.630537],[113.549558,25.636883],[113.554013,25.638638],[113.556218,25.640553],[113.556893,25.645571],[113.555198,25.649596],[113.554328,25.652555],[113.55637,25.655267],[113.556048,25.659509],[113.557088,25.662366],[113.559401,25.663693],[113.570139,25.667485],[113.57288,25.66768],[113.575407,25.666151],[113.577719,25.664062],[113.578986,25.662532],[113.580461,25.661583],[113.583624,25.660821],[113.586151,25.661575],[113.586567,25.664048],[113.586151,25.667673],[113.58593,25.672429],[113.587191,25.676424],[113.590562,25.678135],[113.5952,25.679085],[113.596618,25.678955],[113.603808,25.684624],[113.608496,25.685639],[113.61609,25.685247],[113.617136,25.686132],[113.620929,25.687661],[113.624943,25.689568],[113.628315,25.693381],[113.630218,25.694708],[113.631907,25.696433],[113.6319,25.700804],[113.632549,25.701768],[113.629991,25.705392],[113.624445,25.710973],[113.622549,25.713836],[113.622227,25.717025],[113.62062,25.723953],[113.621433,25.725352],[113.631661,25.728012],[113.641378,25.732708],[113.643293,25.738309],[113.645827,25.744773],[113.648908,25.75033],[113.647465,25.75291],[113.641668,25.759648],[113.636374,25.765429],[113.635215,25.768609],[113.635776,25.770181],[113.637042,25.771906],[113.640729,25.77263],[113.641794,25.772507],[113.642815,25.771348],[113.645354,25.769776],[113.648202,25.77163],[113.651057,25.771623],[113.651851,25.772203],[113.653628,25.774999],[113.659205,25.777389],[113.662608,25.780649],[113.665387,25.784162],[113.663364,25.788371],[113.660497,25.792151],[113.657724,25.79326],[113.654302,25.793796],[113.651819,25.795143],[113.650937,25.796671],[113.651221,25.803689],[113.648984,25.809468],[113.649185,25.811757],[113.64877,25.814031],[113.645171,25.818412],[113.642638,25.820497],[113.637773,25.821446],[113.635227,25.822778],[113.63282,25.82566],[113.631881,25.825979],[113.624414,25.818252],[113.621156,25.818028],[113.619644,25.819874],[113.618862,25.826761],[113.616764,25.830019],[113.614155,25.83133],[113.61137,25.831373],[113.604022,25.828564],[113.601697,25.828607],[113.596485,25.831221],[113.590499,25.833857],[113.588684,25.835855],[113.588861,25.836695],[113.592181,25.839996],[113.596416,25.842299],[113.602806,25.84387],[113.604785,25.84413],[113.607778,25.846353],[113.612945,25.852695],[113.615296,25.853484],[113.620293,25.853781],[113.623286,25.854432],[113.624698,25.85525],[113.625227,25.856893],[113.625019,25.864422],[113.625548,25.866268],[113.628163,25.869264],[113.628428,25.871081],[113.628138,25.874367],[113.625819,25.881569],[113.625403,25.89034],[113.622637,25.905334],[113.622876,25.908381],[113.623355,25.910559],[113.626525,25.916246],[113.633161,25.920544],[113.636923,25.922128],[113.641806,25.923423],[113.649973,25.924407],[113.655147,25.925883],[113.658676,25.926419],[113.662381,25.925369],[113.667674,25.92262],[113.670315,25.921918],[113.672489,25.922685],[113.675318,25.925218],[113.678021,25.928336],[113.679313,25.93068],[113.679616,25.934261],[113.678021,25.94177],[113.679439,25.949871],[113.68438,25.965371],[113.686276,25.970492],[113.687656,25.974773],[113.68828,25.984847],[113.687449,25.99019],[113.689982,26.016703],[113.693826,26.025645],[113.701514,26.031797],[113.707046,26.036719],[113.710871,26.042436],[113.714608,26.04725],[113.718295,26.054354],[113.719889,26.056023],[113.716354,26.058134],[113.709094,26.065794],[113.707922,26.071321],[113.696214,26.087983],[113.693977,26.091451],[113.693284,26.095822],[113.694658,26.101081],[113.697581,26.107705],[113.698709,26.11412],[113.699302,26.118475],[113.700121,26.121451],[113.702471,26.124405],[113.708653,26.127316],[113.713543,26.13001],[113.722025,26.133122],[113.727192,26.136957],[113.729278,26.139225],[113.731711,26.147002],[113.734628,26.153155],[113.736531,26.159328],[113.737401,26.165516],[113.738825,26.173306],[113.738737,26.183175],[113.736342,26.1917],[113.7334,26.198853],[113.730936,26.203242],[113.730224,26.206468],[113.729581,26.213137],[113.727659,26.220043],[113.72517,26.223746],[113.720368,26.22656],[113.714816,26.230305],[113.708496,26.23405],[113.70089,26.237586],[113.691507,26.241367],[113.683113,26.243993],[113.678318,26.247262],[113.673831,26.253733],[113.671581,26.256749],[113.66804,26.259086],[113.665015,26.261416],[113.660232,26.266286],[113.658833,26.269842],[113.657894,26.270369],[113.655487,26.2706],[113.653489,26.269922],[113.650307,26.268097],[113.646665,26.267563],[113.644138,26.267974],[113.636078,26.270838],[113.622624,26.27593],[113.618257,26.276882],[113.615226,26.278917],[113.61464,26.2846]]]]}}]}
