# Supplementary material for: The influence of extreme rainfall on crime: Spatiotemporal dynamics in Hunan Province, China
Source: PLoS One. 2026 Apr 22;21(4):e0345811. doi: 10.1371/journal.pone.0345811 (PMC13102242; doi:10.1371/journal.pone.0345811)
Supplement: S1 Data — S1 Raw Data. This is the original data1 required to replicate the manuscript’s results. S2 Raw Data. This is the original data1 required to replicate the manuscript’s results. (ZIP) [file pone.0345811.s001.zip › S1 Raw Data/S1_Hunan administrative boundary GeoJSON/431100.json]

{"type":"FeatureCollection","features":[{"type":"Feature","properties":{"adcode":431102,"name":"零陵区","center":[111.626348,26.223347],"centroid":[111.554641,26.129991],"childrenNum":0,"level":"district","parent":{"adcode":431100},"subFeatureIndex":0,"acroutes":[100000,430000,431100]},"geometry":{"type":"MultiPolygon","coordinates":[[[[111.815293,26.356396],[111.812626,26.35291],[111.804535,26.349534],[111.798674,26.354575],[111.78659,26.352532],[111.787946,26.348957],[111.781542,26.338808],[111.774189,26.341095],[111.76771,26.335054],[111.759107,26.336454],[111.752552,26.33199],[111.748379,26.33199],[111.745863,26.337031],[111.744748,26.349423],[111.740212,26.352754],[111.732814,26.350689],[111.72623,26.35231],[111.719299,26.348668],[111.713423,26.34989],[111.703764,26.349401],[111.688998,26.342184],[111.684282,26.33672],[111.675814,26.339763],[111.662404,26.334744],[111.661757,26.331212],[111.666337,26.323216],[111.666699,26.317396],[111.658457,26.310399],[111.642922,26.31071],[111.640813,26.306711],[111.635102,26.307933],[111.62552,26.302935],[111.62329,26.299625],[111.624525,26.286449],[111.62112,26.276695],[111.611025,26.267717],[111.60658,26.261006],[111.601261,26.246581],[111.596696,26.245359],[111.597072,26.25136],[111.594119,26.256427],[111.588635,26.257872],[111.579956,26.252027],[111.576792,26.253916],[111.576023,26.258917],[111.579745,26.267228],[111.573507,26.268806],[111.562056,26.267273],[111.55062,26.275984],[111.548616,26.282761],[111.543086,26.293004],[111.536682,26.296203],[111.530851,26.29407],[111.533157,26.283827],[111.528847,26.280028],[111.517863,26.283339],[111.501153,26.29958],[111.49371,26.298069],[111.488904,26.291249],[111.48815,26.28525],[111.49026,26.27885],[111.483585,26.273717],[111.465836,26.262873],[111.458211,26.260317],[111.450889,26.253983],[111.433471,26.243936],[111.430066,26.239424],[111.425606,26.228932],[111.415149,26.222196],[111.413808,26.212592],[111.405807,26.202453],[111.402869,26.200808],[111.395049,26.201275],[111.389655,26.203609],[111.386596,26.208479],[111.382769,26.20919],[111.372358,26.20292],[111.367114,26.193292],[111.354397,26.187221],[111.349983,26.186687],[111.344227,26.190557],[111.341334,26.189956],[111.338336,26.183641],[111.333378,26.182751],[111.32815,26.186665],[111.320496,26.185887],[111.314017,26.181839],[111.319788,26.161155],[111.314544,26.153147],[111.310717,26.153125],[111.302114,26.160621],[111.295876,26.16051],[111.287167,26.152347],[111.286941,26.148943],[111.291762,26.143893],[111.29565,26.130144],[111.294474,26.122513],[111.287528,26.116282],[111.282225,26.116616],[111.276695,26.120733],[111.270819,26.119197],[111.268905,26.107337],[111.261417,26.102374],[111.259367,26.096677],[111.266615,26.09888],[111.264415,26.094585],[111.251834,26.086306],[111.244632,26.077959],[111.245219,26.075911],[111.258358,26.063601],[111.264942,26.061241],[111.266992,26.056121],[111.252919,26.056677],[111.249287,26.051802],[111.236827,26.048841],[111.23416,26.046302],[111.230483,26.034479],[111.221594,26.023857],[111.213969,26.019826],[111.215371,26.011787],[111.21079,26.007221],[111.212463,26.001831],[111.206451,25.987375],[111.2063,25.982407],[111.202925,25.976103],[111.196687,25.970867],[111.1961,25.960886],[111.18953,25.953287],[111.19176,25.95175],[111.202428,25.954201],[111.205019,25.952909],[111.204432,25.944686],[111.206541,25.939627],[111.21968,25.937042],[111.220961,25.935505],[111.216621,25.928952],[111.221322,25.922823],[111.23077,25.916114],[111.232231,25.911054],[111.226189,25.910363],[111.222498,25.90731],[111.223959,25.902963],[111.229127,25.897501],[111.242688,25.887781],[111.246801,25.880981],[111.247268,25.871973],[111.251608,25.864703],[111.259895,25.861046],[111.28013,25.859864],[111.287769,25.854713],[111.291898,25.854423],[111.296539,25.867223],[111.297066,25.874269],[111.305308,25.883701],[111.317919,25.891995],[111.326508,25.895495],[111.327623,25.900199],[111.341409,25.90673],[111.346231,25.906329],[111.355,25.892128],[111.362564,25.892329],[111.365246,25.900555],[111.37507,25.90566],[111.37846,25.904768],[111.378837,25.89409],[111.384487,25.889297],[111.382332,25.883366],[111.385481,25.882096],[111.402764,25.885351],[111.405762,25.897702],[111.402327,25.907822],[111.403261,25.911857],[111.40861,25.918366],[111.409197,25.92347],[111.406199,25.936418],[111.408293,25.940118],[111.414607,25.943416],[111.418072,25.950368],[111.423587,25.955894],[111.420679,25.964651],[111.420709,25.971491],[111.422788,25.974142],[111.43222,25.974899],[111.43665,25.983766],[111.443717,25.991206],[111.448192,25.991273],[111.461918,25.976437],[111.477151,25.983254],[111.492791,25.977929],[111.496829,25.974588],[111.507587,25.957365],[111.513569,25.953867],[111.522459,25.957632],[111.529435,25.955738],[111.537044,25.955716],[111.535823,25.950502],[111.538686,25.936351],[111.543598,25.936463],[111.553618,25.943951],[111.565868,25.950725],[111.574667,25.950146],[111.580001,25.943572],[111.584928,25.934078],[111.591271,25.93049],[111.600779,25.933833],[111.606836,25.942569],[111.611763,25.952463],[111.609126,25.959081],[111.602903,25.962267],[111.600206,25.966946],[111.590397,25.971201],[111.585531,25.975791],[111.588047,25.986283],[111.584823,25.992676],[111.580182,25.993924],[111.564934,25.98958],[111.557114,25.993701],[111.550228,26.005217],[111.552488,26.015016],[111.560926,26.021519],[111.565883,26.021964],[111.571443,26.029937],[111.578991,26.032876],[111.58309,26.037552],[111.5877,26.037418],[111.589403,26.032475],[111.593984,26.031673],[111.597796,26.065426],[111.610482,26.084814],[111.623711,26.086128],[111.629753,26.087775],[111.638538,26.08566],[111.64583,26.088286],[111.650803,26.092048],[111.655925,26.081921],[111.654072,26.079116],[111.643977,26.075154],[111.642244,26.066985],[111.644354,26.061642],[111.651511,26.056922],[111.661998,26.05828],[111.674142,26.069723],[111.685277,26.074954],[111.692871,26.08201],[111.715276,26.091714],[111.718636,26.091536],[111.726742,26.078003],[111.734502,26.076423],[111.738434,26.077825],[111.745079,26.090156],[111.738495,26.094852],[111.744265,26.101996],[111.746782,26.108494],[111.752839,26.11043],[111.769277,26.108138],[111.775726,26.111721],[111.783712,26.122357],[111.789332,26.122757],[111.791924,26.127163],[111.782717,26.131279],[111.783004,26.135328],[111.788744,26.13693],[111.785354,26.148543],[111.780065,26.152436],[111.780005,26.155995],[111.795494,26.155461],[111.802561,26.158508],[111.81014,26.157841],[111.814479,26.163846],[111.82123,26.165248],[111.845217,26.164692],[111.848727,26.154927],[111.856819,26.140645],[111.861625,26.136151],[111.869716,26.133014],[111.892167,26.117061],[111.901569,26.11379],[111.905607,26.109139],[111.910835,26.108383],[111.915355,26.112366],[111.925631,26.109317],[111.929112,26.106936],[111.93422,26.109785],[111.943516,26.109963],[111.951457,26.116549],[111.960693,26.121734],[111.96223,26.128898],[111.957454,26.132903],[111.942929,26.130656],[111.934988,26.137731],[111.929172,26.150411],[111.924697,26.165226],[111.925179,26.178125],[111.935998,26.180661],[111.938107,26.183485],[111.932818,26.192602],[111.933165,26.200407],[111.927002,26.209079],[111.917133,26.212592],[111.910022,26.208501],[111.906963,26.213592],[111.907611,26.221596],[111.911483,26.227176],[111.918128,26.229932],[111.919137,26.232822],[111.916666,26.251627],[111.908967,26.265917],[111.911604,26.275006],[111.911197,26.280161],[111.905742,26.288916],[111.900167,26.305445],[111.894065,26.309199],[111.887134,26.307156],[111.882041,26.31693],[111.873649,26.32275],[111.873649,26.331412],[111.875698,26.338053],[111.8694,26.339874],[111.869083,26.345026],[111.86152,26.344604],[111.859666,26.347536],[111.861053,26.353887],[111.85367,26.350933],[111.845729,26.353065],[111.839054,26.356862],[111.834444,26.356907],[111.829592,26.353643],[111.821034,26.353243],[111.815293,26.356396]]]]}},{"type":"Feature","properties":{"adcode":431103,"name":"冷水滩区","center":[111.607156,26.434364],"centroid":[111.632415,26.529754],"childrenNum":0,"level":"district","parent":{"adcode":431100},"subFeatureIndex":1,"acroutes":[100000,430000,431100]},"geometry":{"type":"MultiPolygon","coordinates":[[[[111.592055,26.792199],[111.588002,26.797596],[111.578404,26.798392],[111.57536,26.809341],[111.573055,26.810315],[111.558078,26.808656],[111.550002,26.812349],[111.54952,26.817436],[111.542574,26.817215],[111.538415,26.81142],[111.529224,26.80724],[111.528636,26.80306],[111.532087,26.797773],[111.534965,26.788372],[111.529631,26.779014],[111.524478,26.775983],[111.520741,26.76596],[111.515528,26.765672],[111.507738,26.773328],[111.502645,26.775452],[111.491812,26.775695],[111.484082,26.770783],[111.476654,26.77304],[111.473128,26.77939],[111.469617,26.780164],[111.469678,26.766115],[111.471637,26.758127],[111.480074,26.757064],[111.477965,26.748788],[111.482289,26.744783],[111.481626,26.741419],[111.471847,26.73458],[111.469994,26.725705],[111.471863,26.720835],[111.476172,26.717138],[111.48464,26.713287],[111.485167,26.70908],[111.478718,26.704586],[111.481792,26.695886],[111.491043,26.693495],[111.49582,26.689221],[111.496106,26.678194],[111.49362,26.676046],[111.481973,26.674563],[111.473354,26.67226],[111.469407,26.668739],[111.476759,26.660988],[111.477362,26.653192],[111.479773,26.652195],[111.49588,26.654055],[111.507994,26.66112],[111.518647,26.656935],[111.530188,26.640013],[111.53721,26.636402],[111.542182,26.635937],[111.548103,26.628449],[111.542709,26.626057],[111.53498,26.629202],[111.529239,26.628804],[111.518059,26.620141],[111.512544,26.61848],[111.512032,26.611612],[111.517878,26.603967],[111.520696,26.592755],[111.529827,26.582406],[111.532931,26.571479],[111.536381,26.569396],[111.541986,26.558823],[111.544111,26.55818],[111.558093,26.560507],[111.56638,26.564652],[111.572543,26.557005],[111.576385,26.544746],[111.574004,26.539736],[111.575179,26.53508],[111.573597,26.528384],[111.576731,26.516809],[111.566636,26.513416],[111.563623,26.508072],[111.558696,26.504568],[111.562478,26.494122],[111.557475,26.48332],[111.558877,26.478729],[111.553859,26.477265],[111.545753,26.479173],[111.533277,26.474226],[111.533217,26.468746],[111.523589,26.465663],[111.522534,26.459673],[111.518541,26.45295],[111.513011,26.447625],[111.518722,26.442699],[111.524252,26.447359],[111.527567,26.444208],[111.522233,26.438017],[111.51717,26.436819],[111.513599,26.432337],[111.506864,26.42883],[111.494403,26.430916],[111.496332,26.423282],[111.495157,26.416158],[111.494916,26.401243],[111.499376,26.390344],[111.517697,26.385171],[111.52377,26.373449],[111.522775,26.365589],[111.524312,26.360415],[111.523664,26.345781],[111.534498,26.328613],[111.539651,26.325482],[111.535613,26.320284],[111.535552,26.310799],[111.540464,26.307733],[111.542046,26.300691],[111.536682,26.296203],[111.543086,26.293004],[111.548616,26.282761],[111.55062,26.275984],[111.562056,26.267273],[111.573507,26.268806],[111.579745,26.267228],[111.576023,26.258917],[111.576792,26.253916],[111.579956,26.252027],[111.588635,26.257872],[111.594119,26.256427],[111.597072,26.25136],[111.596696,26.245359],[111.601261,26.246581],[111.60658,26.261006],[111.611025,26.267717],[111.62112,26.276695],[111.624525,26.286449],[111.62329,26.299625],[111.62552,26.302935],[111.635102,26.307933],[111.640813,26.306711],[111.642922,26.31071],[111.658457,26.310399],[111.666699,26.317396],[111.666337,26.323216],[111.661757,26.331212],[111.662404,26.334744],[111.675814,26.339763],[111.684282,26.33672],[111.688998,26.342184],[111.703764,26.349401],[111.713423,26.34989],[111.719299,26.348668],[111.72623,26.35231],[111.732814,26.350689],[111.740212,26.352754],[111.744748,26.349423],[111.745863,26.337031],[111.748379,26.33199],[111.752552,26.33199],[111.759107,26.336454],[111.76771,26.335054],[111.774189,26.341095],[111.781542,26.338808],[111.787946,26.348957],[111.78659,26.352532],[111.798674,26.354575],[111.804535,26.349534],[111.812626,26.35291],[111.815293,26.356396],[111.81344,26.35986],[111.813349,26.375136],[111.810773,26.380598],[111.801717,26.387879],[111.7989,26.39394],[111.80238,26.405993],[111.797182,26.406992],[111.796218,26.415271],[111.800437,26.420442],[111.799352,26.427077],[111.792376,26.429008],[111.791035,26.4346],[111.785806,26.433668],[111.784435,26.43764],[111.789061,26.443365],[111.788835,26.44889],[111.783079,26.469944],[111.784812,26.478662],[111.784556,26.490884],[111.776992,26.506121],[111.77101,26.51111],[111.758504,26.509802],[111.757148,26.512019],[111.758263,26.523861],[111.750398,26.537075],[111.751272,26.539403],[111.758971,26.542706],[111.759619,26.560219],[111.753215,26.570548],[111.751573,26.585198],[111.752281,26.592711],[111.749524,26.595414],[111.748394,26.602239],[111.751046,26.603413],[111.753698,26.611013],[111.753577,26.61941],[111.748997,26.623575],[111.73643,26.630997],[111.73078,26.632104],[111.725205,26.636446],[111.730599,26.639038],[111.72855,26.648009],[111.737485,26.651863],[111.735602,26.656514],[111.731021,26.657976],[111.731051,26.665085],[111.737771,26.670909],[111.736159,26.67877],[111.739248,26.680962],[111.740273,26.68621],[111.736747,26.689044],[111.721499,26.68869],[111.713001,26.696572],[111.706507,26.697878],[111.703644,26.701952],[111.705361,26.708483],[111.712066,26.715323],[111.710213,26.719972],[111.702288,26.716895],[111.695357,26.717116],[111.692434,26.721145],[111.69376,26.727188],[111.690882,26.733872],[111.685111,26.736041],[111.677231,26.734912],[111.672485,26.736727],[111.666066,26.734292],[111.651511,26.738497],[111.646312,26.744406],[111.63343,26.74881],[111.621376,26.761291],[111.61327,26.762043],[111.597871,26.774301],[111.590563,26.78408],[111.592055,26.792199]]]]}},{"type":"Feature","properties":{"adcode":431121,"name":"祁阳市","center":[111.85734,26.585929],"centroid":[111.966903,26.452004],"childrenNum":0,"level":"district","parent":{"adcode":431100},"subFeatureIndex":2,"acroutes":[100000,430000,431100]},"geometry":{"type":"MultiPolygon","coordinates":[[[[111.592055,26.792199],[111.590563,26.78408],[111.597871,26.774301],[111.61327,26.762043],[111.621376,26.761291],[111.63343,26.74881],[111.646312,26.744406],[111.651511,26.738497],[111.666066,26.734292],[111.672485,26.736727],[111.677231,26.734912],[111.685111,26.736041],[111.690882,26.733872],[111.69376,26.727188],[111.692434,26.721145],[111.695357,26.717116],[111.702288,26.716895],[111.710213,26.719972],[111.712066,26.715323],[111.705361,26.708483],[111.703644,26.701952],[111.706507,26.697878],[111.713001,26.696572],[111.721499,26.68869],[111.736747,26.689044],[111.740273,26.68621],[111.739248,26.680962],[111.736159,26.67877],[111.737771,26.670909],[111.731051,26.665085],[111.731021,26.657976],[111.735602,26.656514],[111.737485,26.651863],[111.72855,26.648009],[111.730599,26.639038],[111.725205,26.636446],[111.73078,26.632104],[111.73643,26.630997],[111.748997,26.623575],[111.753577,26.61941],[111.753698,26.611013],[111.751046,26.603413],[111.748394,26.602239],[111.749524,26.595414],[111.752281,26.592711],[111.751573,26.585198],[111.753215,26.570548],[111.759619,26.560219],[111.758971,26.542706],[111.751272,26.539403],[111.750398,26.537075],[111.758263,26.523861],[111.757148,26.512019],[111.758504,26.509802],[111.77101,26.51111],[111.776992,26.506121],[111.784556,26.490884],[111.784812,26.478662],[111.783079,26.469944],[111.788835,26.44889],[111.789061,26.443365],[111.784435,26.43764],[111.785806,26.433668],[111.791035,26.4346],[111.792376,26.429008],[111.799352,26.427077],[111.800437,26.420442],[111.796218,26.415271],[111.797182,26.406992],[111.80238,26.405993],[111.7989,26.39394],[111.801717,26.387879],[111.810773,26.380598],[111.813349,26.375136],[111.81344,26.35986],[111.815293,26.356396],[111.821034,26.353243],[111.829592,26.353643],[111.834444,26.356907],[111.839054,26.356862],[111.845729,26.353065],[111.85367,26.350933],[111.861053,26.353887],[111.859666,26.347536],[111.86152,26.344604],[111.869083,26.345026],[111.8694,26.339874],[111.875698,26.338053],[111.873649,26.331412],[111.873649,26.32275],[111.882041,26.31693],[111.887134,26.307156],[111.894065,26.309199],[111.900167,26.305445],[111.905742,26.288916],[111.911197,26.280161],[111.911604,26.275006],[111.908967,26.265917],[111.916666,26.251627],[111.919137,26.232822],[111.918128,26.229932],[111.911483,26.227176],[111.907611,26.221596],[111.906963,26.213592],[111.910022,26.208501],[111.917133,26.212592],[111.927002,26.209079],[111.933165,26.200407],[111.932818,26.192602],[111.938107,26.183485],[111.935998,26.180661],[111.925179,26.178125],[111.924697,26.165226],[111.929172,26.150411],[111.934988,26.137731],[111.942929,26.130656],[111.957454,26.132903],[111.96223,26.128898],[111.960693,26.121734],[111.968619,26.117929],[111.983686,26.106469],[111.985509,26.099259],[111.993284,26.096766],[112.001932,26.090623],[112.009014,26.089933],[112.017256,26.095186],[112.027095,26.093138],[112.033152,26.094207],[112.035156,26.097612],[112.030154,26.103398],[112.04287,26.107604],[112.04388,26.109317],[112.04275,26.120844],[112.044874,26.129766],[112.048867,26.135106],[112.053824,26.134839],[112.06957,26.125739],[112.076441,26.119531],[112.073442,26.115904],[112.06847,26.114547],[112.063558,26.118129],[112.053749,26.113256],[112.051564,26.109607],[112.054126,26.101595],[112.046155,26.095164],[112.04611,26.089978],[112.053523,26.087129],[112.053855,26.080897],[112.060379,26.075866],[112.077827,26.071459],[112.07846,26.062377],[112.083914,26.055653],[112.093406,26.047171],[112.090393,26.040046],[112.093843,26.035125],[112.101015,26.033655],[112.113687,26.04176],[112.138503,26.066406],[112.144485,26.06605],[112.153736,26.069433],[112.176247,26.089177],[112.191359,26.0969],[112.202148,26.098992],[112.206246,26.096388],[112.209877,26.09779],[112.224538,26.11092],[112.229691,26.111854],[112.233126,26.122869],[112.231363,26.134438],[112.224327,26.13891],[112.223136,26.149254],[112.212574,26.15119],[112.211987,26.154349],[112.217215,26.16547],[112.215738,26.167917],[112.206125,26.165537],[112.195443,26.172009],[112.185935,26.185664],[112.186508,26.189289],[112.192866,26.193914],[112.194765,26.197895],[112.194885,26.206878],[112.191435,26.213437],[112.19029,26.223686],[112.19603,26.229799],[112.19817,26.239335],[112.198381,26.255538],[112.200837,26.262384],[112.197326,26.277295],[112.20501,26.285272],[112.209711,26.294204],[112.212484,26.305623],[112.208943,26.313553],[112.201907,26.313087],[112.198983,26.307444],[112.19041,26.312221],[112.184986,26.310355],[112.181204,26.304357],[112.177949,26.305756],[112.177422,26.324438],[112.181159,26.334077],[112.181475,26.343361],[112.177302,26.348158],[112.167658,26.347247],[112.167628,26.351178],[112.158754,26.353021],[112.153179,26.349557],[112.148191,26.357351],[112.149834,26.362303],[112.148704,26.373915],[112.152034,26.379954],[112.150135,26.384616],[112.141727,26.38708],[112.140612,26.407946],[112.143581,26.407658],[112.149623,26.401731],[112.153269,26.40313],[112.150617,26.408701],[112.152516,26.411209],[112.15012,26.416314],[112.154414,26.418844],[112.152516,26.423171],[112.152742,26.430051],[112.145585,26.431693],[112.146489,26.435554],[112.143219,26.441479],[112.148402,26.444341],[112.155273,26.444519],[112.161918,26.450709],[112.162596,26.4565],[112.157413,26.458564],[112.157955,26.464997],[112.152169,26.4697],[112.159085,26.474803],[112.166483,26.477043],[112.166182,26.481058],[112.159552,26.486315],[112.160019,26.4939],[112.171229,26.496451],[112.175689,26.500177],[112.191872,26.488866],[112.194569,26.479616],[112.195367,26.486581],[112.201756,26.495276],[112.211278,26.50275],[112.217998,26.504346],[112.227265,26.502883],[112.236682,26.505389],[112.243206,26.51406],[112.244366,26.531266],[112.242694,26.535035],[112.227822,26.546453],[112.222187,26.548493],[112.213132,26.548537],[112.190455,26.536898],[112.174198,26.524127],[112.161933,26.511155],[112.152455,26.502705],[112.144741,26.504457],[112.147619,26.511243],[112.148764,26.520025],[112.147348,26.527453],[112.15342,26.532641],[112.154339,26.535811],[112.160908,26.534991],[112.162746,26.539337],[112.15125,26.544746],[112.149126,26.547163],[112.154128,26.55],[112.156403,26.55552],[112.16026,26.552993],[112.166001,26.553791],[112.169497,26.557072],[112.168352,26.560131],[112.174318,26.563145],[112.172495,26.565982],[112.174695,26.571191],[112.168186,26.574649],[112.171787,26.577619],[112.170536,26.585353],[112.158573,26.591824],[112.149924,26.591913],[112.141592,26.596079],[112.141456,26.603369],[112.145841,26.606693],[112.14453,26.613273],[112.150301,26.617018],[112.151084,26.625724],[112.146881,26.626433],[112.142345,26.630598],[112.137569,26.630509],[112.133531,26.636092],[112.126329,26.635737],[112.115736,26.643402],[112.117816,26.65049],[112.111502,26.650467],[112.1098,26.654033],[112.102085,26.652173],[112.101241,26.646325],[112.09419,26.645107],[112.093452,26.634032],[112.085632,26.636801],[112.076878,26.643955],[112.056145,26.647942],[112.045824,26.643224],[112.028511,26.651818],[112.018883,26.648563],[112.006483,26.648474],[111.996147,26.644066],[111.995679,26.639392],[112.004795,26.630022],[112.005503,26.624816],[112.013986,26.627585],[112.013534,26.623044],[112.018085,26.622423],[112.019742,26.619189],[112.014936,26.605341],[112.010144,26.597696],[112.006031,26.596899],[111.997518,26.60512],[111.995664,26.612454],[111.991792,26.615733],[111.990195,26.624151],[111.980687,26.627076],[111.973561,26.630908],[111.969598,26.637443],[111.960964,26.645284],[111.959322,26.656447],[111.951909,26.664243],[111.951442,26.673345],[111.949016,26.681494],[111.943381,26.689908],[111.940337,26.699428],[111.928223,26.709457],[111.916395,26.733673],[111.917992,26.748921],[111.903317,26.751776],[111.898947,26.754188],[111.896732,26.760295],[111.888641,26.767575],[111.885914,26.774478],[111.874749,26.785872],[111.871509,26.79649],[111.867938,26.800007],[111.859169,26.799565],[111.850189,26.789809],[111.845066,26.787465],[111.831837,26.786159],[111.827528,26.780894],[111.817071,26.783991],[111.818427,26.790871],[111.822435,26.791778],[111.824032,26.798459],[111.820552,26.804497],[111.813605,26.804121],[111.802501,26.801533],[111.799171,26.794256],[111.792481,26.790274],[111.781271,26.789168],[111.779719,26.793128],[111.771718,26.799874],[111.772125,26.808766],[111.761487,26.810115],[111.753683,26.807019],[111.744702,26.812172],[111.743,26.81821],[111.744989,26.825508],[111.749901,26.827256],[111.752311,26.831568],[111.748183,26.833116],[111.750985,26.838644],[111.746736,26.841518],[111.739022,26.832872],[111.731262,26.832629],[111.726215,26.835968],[111.725039,26.84112],[111.719254,26.847267],[111.712684,26.849169],[111.70961,26.846073],[111.70057,26.843177],[111.701474,26.836212],[111.693699,26.837118],[111.689224,26.833602],[111.684614,26.833536],[111.665975,26.843309],[111.661154,26.841098],[111.650848,26.840413],[111.648768,26.838268],[111.647638,26.830573],[111.644158,26.825287],[111.642455,26.817237],[111.643043,26.805891],[111.644504,26.803237],[111.637995,26.80233],[111.63905,26.797242],[111.632857,26.796335],[111.629663,26.789301],[111.618498,26.791292],[111.612788,26.790186],[111.60325,26.785429],[111.592055,26.792199]]]]}},{"type":"Feature","properties":{"adcode":431122,"name":"东安县","center":[111.313035,26.397278],"centroid":[111.336206,26.489712],"childrenNum":0,"level":"district","parent":{"adcode":431100},"subFeatureIndex":3,"acroutes":[100000,430000,431100]},"geometry":{"type":"MultiPolygon","coordinates":[[[[111.54952,26.817436],[111.545738,26.825575],[111.549128,26.83232],[111.542137,26.842779],[111.533654,26.847113],[111.532192,26.859273],[111.52826,26.864977],[111.5172,26.865131],[111.507949,26.85956],[111.495247,26.86071],[111.48253,26.856752],[111.476805,26.858057],[111.471471,26.86197],[111.462506,26.861064],[111.46011,26.867121],[111.44551,26.867585],[111.440281,26.865352],[111.438172,26.860842],[111.433893,26.862434],[111.43002,26.867895],[111.419624,26.867784],[111.414637,26.860268],[111.40641,26.858212],[111.396722,26.862655],[111.392427,26.863009],[111.375552,26.858145],[111.3729,26.858189],[111.366376,26.864932],[111.353011,26.862368],[111.349651,26.859825],[111.349711,26.851557],[111.329868,26.836676],[111.321626,26.818542],[111.322515,26.813079],[111.315147,26.802573],[111.324097,26.788349],[111.321686,26.780761],[111.324037,26.775894],[111.32922,26.772133],[111.326688,26.764831],[111.329386,26.757618],[111.323976,26.737723],[111.317211,26.733186],[111.316729,26.724664],[111.321972,26.719861],[111.321445,26.714238],[111.313731,26.710475],[111.309075,26.71094],[111.302957,26.700004],[111.276243,26.688845],[111.281125,26.678704],[111.285298,26.67536],[111.293721,26.672813],[111.296945,26.668296],[111.299356,26.660678],[111.301255,26.644199],[111.31254,26.639016],[111.311485,26.634563],[111.314258,26.626633],[111.306061,26.619765],[111.303892,26.604034],[111.306649,26.596123],[111.304359,26.591403],[111.3046,26.583359],[111.297714,26.576932],[111.297006,26.567756],[111.291416,26.564697],[111.288478,26.557049],[111.293766,26.532619],[111.296056,26.526211],[111.296945,26.511753],[111.295529,26.506808],[111.29128,26.503992],[111.288764,26.492326],[111.28352,26.489864],[111.278292,26.490219],[111.271873,26.499423],[111.267172,26.499179],[111.263406,26.493435],[111.259714,26.479905],[111.251367,26.483831],[111.244496,26.482078],[111.234325,26.482655],[111.22964,26.481102],[111.222061,26.474026],[111.212915,26.469656],[111.208681,26.464509],[111.203347,26.462868],[111.201177,26.457321],[111.185522,26.46076],[111.181062,26.463378],[111.184648,26.470499],[111.173875,26.47498],[111.168014,26.474159],[111.163268,26.479039],[111.155523,26.482433],[111.155523,26.488178],[111.158868,26.494411],[111.154408,26.500399],[111.162394,26.503903],[111.165724,26.507185],[111.165965,26.511731],[111.159215,26.515745],[111.154001,26.527031],[111.142264,26.54131],[111.12584,26.553924],[111.125132,26.558845],[111.127121,26.577486],[111.133178,26.59076],[111.133886,26.600754],[111.137111,26.610615],[111.133299,26.620186],[111.127423,26.623088],[111.120974,26.622202],[111.109221,26.617461],[111.113862,26.609241],[111.112852,26.602305],[111.108212,26.588943],[111.104746,26.585907],[111.088699,26.588877],[111.081121,26.58706],[111.073587,26.587813],[111.069639,26.584378],[111.067108,26.577264],[111.063929,26.558379],[111.066581,26.54131],[111.066219,26.531466],[111.063281,26.526544],[111.06652,26.521555],[111.067515,26.507141],[111.062512,26.502506],[111.061925,26.492925],[111.05644,26.486603],[111.060162,26.480326],[111.060267,26.47376],[111.052673,26.457033],[111.043708,26.451198],[111.042714,26.446804],[111.044944,26.440947],[111.031745,26.432492],[111.029153,26.424503],[111.025552,26.419199],[111.023081,26.40728],[111.019194,26.401021],[111.019013,26.391032],[111.025085,26.384594],[111.024256,26.38102],[111.019133,26.377401],[111.016527,26.365989],[111.008571,26.358861],[111.001791,26.34547],[111.00262,26.34014],[111.00827,26.337031],[111.018184,26.338075],[111.027677,26.336898],[111.034095,26.331967],[111.043181,26.332478],[111.040348,26.323505],[111.046179,26.32295],[111.053487,26.319507],[111.061171,26.325348],[111.064818,26.318885],[111.068705,26.319573],[111.071914,26.316219],[111.079358,26.31824],[111.092587,26.306711],[111.106856,26.304068],[111.11109,26.308489],[111.128432,26.309311],[111.13583,26.306511],[111.157828,26.307467],[111.168933,26.31051],[111.177793,26.307111],[111.189515,26.306511],[111.204748,26.307844],[111.209223,26.30269],[111.208847,26.29096],[111.203332,26.28065],[111.204507,26.276606],[111.212839,26.269117],[111.219047,26.266984],[111.222046,26.270628],[111.225451,26.269451],[111.227862,26.261339],[111.240548,26.267095],[111.247826,26.26365],[111.252467,26.269228],[111.267865,26.27305],[111.279859,26.271762],[111.282677,26.266228],[111.292621,26.252449],[111.291913,26.244603],[111.29568,26.237579],[111.291446,26.220818],[111.278036,26.217394],[111.271677,26.217216],[111.26892,26.214615],[111.270683,26.200785],[111.265922,26.196338],[111.266509,26.191357],[111.273154,26.185731],[111.27439,26.182551],[111.270623,26.180238],[111.26892,26.168806],[111.261567,26.159442],[111.258162,26.152035],[111.258915,26.14594],[111.262381,26.135884],[111.268619,26.129299],[111.270819,26.119197],[111.276695,26.120733],[111.282225,26.116616],[111.287528,26.116282],[111.294474,26.122513],[111.29565,26.130144],[111.291762,26.143893],[111.286941,26.148943],[111.287167,26.152347],[111.295876,26.16051],[111.302114,26.160621],[111.310717,26.153125],[111.314544,26.153147],[111.319788,26.161155],[111.314017,26.181839],[111.320496,26.185887],[111.32815,26.186665],[111.333378,26.182751],[111.338336,26.183641],[111.341334,26.189956],[111.344227,26.190557],[111.349983,26.186687],[111.354397,26.187221],[111.367114,26.193292],[111.372358,26.20292],[111.382769,26.20919],[111.386596,26.208479],[111.389655,26.203609],[111.395049,26.201275],[111.402869,26.200808],[111.405807,26.202453],[111.413808,26.212592],[111.415149,26.222196],[111.425606,26.228932],[111.430066,26.239424],[111.433471,26.243936],[111.450889,26.253983],[111.458211,26.260317],[111.465836,26.262873],[111.483585,26.273717],[111.49026,26.27885],[111.48815,26.28525],[111.488904,26.291249],[111.49371,26.298069],[111.501153,26.29958],[111.517863,26.283339],[111.528847,26.280028],[111.533157,26.283827],[111.530851,26.29407],[111.536682,26.296203],[111.542046,26.300691],[111.540464,26.307733],[111.535552,26.310799],[111.535613,26.320284],[111.539651,26.325482],[111.534498,26.328613],[111.523664,26.345781],[111.524312,26.360415],[111.522775,26.365589],[111.52377,26.373449],[111.517697,26.385171],[111.499376,26.390344],[111.494916,26.401243],[111.495157,26.416158],[111.496332,26.423282],[111.494403,26.430916],[111.506864,26.42883],[111.513599,26.432337],[111.51717,26.436819],[111.522233,26.438017],[111.527567,26.444208],[111.524252,26.447359],[111.518722,26.442699],[111.513011,26.447625],[111.518541,26.45295],[111.522534,26.459673],[111.523589,26.465663],[111.533217,26.468746],[111.533277,26.474226],[111.545753,26.479173],[111.553859,26.477265],[111.558877,26.478729],[111.557475,26.48332],[111.562478,26.494122],[111.558696,26.504568],[111.563623,26.508072],[111.566636,26.513416],[111.576731,26.516809],[111.573597,26.528384],[111.575179,26.53508],[111.574004,26.539736],[111.576385,26.544746],[111.572543,26.557005],[111.56638,26.564652],[111.558093,26.560507],[111.544111,26.55818],[111.541986,26.558823],[111.536381,26.569396],[111.532931,26.571479],[111.529827,26.582406],[111.520696,26.592755],[111.517878,26.603967],[111.512032,26.611612],[111.512544,26.61848],[111.518059,26.620141],[111.529239,26.628804],[111.53498,26.629202],[111.542709,26.626057],[111.548103,26.628449],[111.542182,26.635937],[111.53721,26.636402],[111.530188,26.640013],[111.518647,26.656935],[111.507994,26.66112],[111.49588,26.654055],[111.479773,26.652195],[111.477362,26.653192],[111.476759,26.660988],[111.469407,26.668739],[111.473354,26.67226],[111.481973,26.674563],[111.49362,26.676046],[111.496106,26.678194],[111.49582,26.689221],[111.491043,26.693495],[111.481792,26.695886],[111.478718,26.704586],[111.485167,26.70908],[111.48464,26.713287],[111.476172,26.717138],[111.471863,26.720835],[111.469994,26.725705],[111.471847,26.73458],[111.481626,26.741419],[111.482289,26.744783],[111.477965,26.748788],[111.480074,26.757064],[111.471637,26.758127],[111.469678,26.766115],[111.469617,26.780164],[111.473128,26.77939],[111.476654,26.77304],[111.484082,26.770783],[111.491812,26.775695],[111.502645,26.775452],[111.507738,26.773328],[111.515528,26.765672],[111.520741,26.76596],[111.524478,26.775983],[111.529631,26.779014],[111.534965,26.788372],[111.532087,26.797773],[111.528636,26.80306],[111.529224,26.80724],[111.538415,26.81142],[111.542574,26.817215],[111.54952,26.817436]]]]}},{"type":"Feature","properties":{"adcode":431123,"name":"双牌县","center":[111.662146,25.959397],"centroid":[111.709161,25.910052],"childrenNum":0,"level":"district","parent":{"adcode":431100},"subFeatureIndex":4,"acroutes":[100000,430000,431100]},"geometry":{"type":"MultiPolygon","coordinates":[[[[111.456886,25.848089],[111.458618,25.843896],[111.468759,25.838923],[111.478025,25.836469],[111.495518,25.823956],[111.500671,25.816906],[111.514609,25.81124],[111.520304,25.811686],[111.529058,25.815813],[111.534377,25.821078],[111.538807,25.818959],[111.53498,25.810972],[111.537918,25.805239],[111.544231,25.80158],[111.545888,25.791852],[111.550514,25.787255],[111.560398,25.78547],[111.570026,25.788058],[111.574351,25.783908],[111.568957,25.777437],[111.574727,25.772282],[111.578931,25.766167],[111.568942,25.748088],[111.570991,25.730743],[111.578133,25.721188],[111.587279,25.719826],[111.58526,25.711587],[111.588213,25.702075],[111.586917,25.69618],[111.58984,25.687582],[111.595068,25.684612],[111.600673,25.685929],[111.604049,25.695666],[111.608132,25.692852],[111.605164,25.687537],[111.606384,25.681373],[111.610362,25.677308],[111.617172,25.676214],[111.623079,25.671635],[111.632149,25.667593],[111.641084,25.652738],[111.649507,25.648739],[111.657538,25.646639],[111.65796,25.638462],[111.667633,25.636228],[111.668612,25.632229],[111.664152,25.627135],[111.665147,25.624029],[111.673057,25.61842],[111.677306,25.605839],[111.688456,25.600699],[111.694392,25.604074],[111.695251,25.609593],[111.686437,25.62032],[111.686964,25.624096],[111.694528,25.629391],[111.70283,25.638529],[111.706974,25.639714],[111.725974,25.637144],[111.73643,25.64684],[111.743859,25.656714],[111.740649,25.662947],[111.751151,25.67302],[111.755641,25.674852],[111.758775,25.679319],[111.762211,25.691512],[111.761186,25.697609],[111.765239,25.708461],[111.770965,25.710895],[111.77541,25.716008],[111.784314,25.722438],[111.78329,25.729314],[111.788774,25.72927],[111.790191,25.735944],[111.787207,25.745632],[111.791306,25.745789],[111.795464,25.739695],[111.805725,25.743847],[111.806825,25.750699],[111.816965,25.754628],[111.822269,25.760118],[111.824424,25.770385],[111.826835,25.775495],[111.829517,25.788192],[111.835559,25.809433],[111.850204,25.818691],[111.853775,25.822617],[111.864699,25.840618],[111.882539,25.849383],[111.883352,25.851256],[111.878018,25.863745],[111.874899,25.895383],[111.876075,25.908647],[111.875035,25.92104],[111.876316,25.928418],[111.882795,25.931694],[111.89292,25.930669],[111.89961,25.931649],[111.9052,25.935014],[111.907098,25.950992],[111.911694,25.972805],[111.920267,25.989536],[111.923341,26.0027],[111.926264,26.007911],[111.924682,26.015506],[111.928991,26.019938],[111.936947,26.017666],[111.952059,26.026641],[111.960226,26.019225],[111.96559,26.019426],[111.97121,26.022521],[111.977704,26.029937],[111.979618,26.035014],[111.977297,26.044321],[111.9779,26.057746],[111.979648,26.066962],[111.978533,26.076178],[111.979603,26.08891],[111.985509,26.099259],[111.983686,26.106469],[111.968619,26.117929],[111.960693,26.121734],[111.951457,26.116549],[111.943516,26.109963],[111.93422,26.109785],[111.929112,26.106936],[111.925631,26.109317],[111.915355,26.112366],[111.910835,26.108383],[111.905607,26.109139],[111.901569,26.11379],[111.892167,26.117061],[111.869716,26.133014],[111.861625,26.136151],[111.856819,26.140645],[111.848727,26.154927],[111.845217,26.164692],[111.82123,26.165248],[111.814479,26.163846],[111.81014,26.157841],[111.802561,26.158508],[111.795494,26.155461],[111.780005,26.155995],[111.780065,26.152436],[111.785354,26.148543],[111.788744,26.13693],[111.783004,26.135328],[111.782717,26.131279],[111.791924,26.127163],[111.789332,26.122757],[111.783712,26.122357],[111.775726,26.111721],[111.769277,26.108138],[111.752839,26.11043],[111.746782,26.108494],[111.744265,26.101996],[111.738495,26.094852],[111.745079,26.090156],[111.738434,26.077825],[111.734502,26.076423],[111.726742,26.078003],[111.718636,26.091536],[111.715276,26.091714],[111.692871,26.08201],[111.685277,26.074954],[111.674142,26.069723],[111.661998,26.05828],[111.651511,26.056922],[111.644354,26.061642],[111.642244,26.066985],[111.643977,26.075154],[111.654072,26.079116],[111.655925,26.081921],[111.650803,26.092048],[111.64583,26.088286],[111.638538,26.08566],[111.629753,26.087775],[111.623711,26.086128],[111.610482,26.084814],[111.597796,26.065426],[111.593984,26.031673],[111.589403,26.032475],[111.5877,26.037418],[111.58309,26.037552],[111.578991,26.032876],[111.571443,26.029937],[111.565883,26.021964],[111.560926,26.021519],[111.552488,26.015016],[111.550228,26.005217],[111.557114,25.993701],[111.564934,25.98958],[111.580182,25.993924],[111.584823,25.992676],[111.588047,25.986283],[111.585531,25.975791],[111.590397,25.971201],[111.600206,25.966946],[111.602903,25.962267],[111.609126,25.959081],[111.611763,25.952463],[111.606836,25.942569],[111.600779,25.933833],[111.591271,25.93049],[111.584928,25.934078],[111.580001,25.943572],[111.574667,25.950146],[111.565868,25.950725],[111.553618,25.943951],[111.543598,25.936463],[111.538686,25.936351],[111.535823,25.950502],[111.537044,25.955716],[111.529435,25.955738],[111.522459,25.957632],[111.513569,25.953867],[111.507587,25.957365],[111.496829,25.974588],[111.492791,25.977929],[111.477151,25.983254],[111.461918,25.976437],[111.448192,25.991273],[111.443717,25.991206],[111.43665,25.983766],[111.43222,25.974899],[111.422788,25.974142],[111.420709,25.971491],[111.420679,25.964651],[111.423587,25.955894],[111.418072,25.950368],[111.414607,25.943416],[111.408293,25.940118],[111.406199,25.936418],[111.409197,25.92347],[111.40861,25.918366],[111.403261,25.911857],[111.402327,25.907822],[111.405762,25.897702],[111.402764,25.885351],[111.4087,25.885083],[111.415857,25.876878],[111.419745,25.878149],[111.425139,25.884147],[111.43219,25.886956],[111.440628,25.884949],[111.448146,25.885507],[111.454234,25.888427],[111.460095,25.884793],[111.455288,25.879509],[111.454821,25.87282],[111.45681,25.871059],[111.470989,25.875251],[111.492068,25.868561],[111.486207,25.859307],[111.476142,25.856051],[111.468638,25.857255],[111.465127,25.85585],[111.456886,25.848089]]]]}},{"type":"Feature","properties":{"adcode":431124,"name":"道县","center":[111.591614,25.518444],"centroid":[111.596062,25.493276],"childrenNum":0,"level":"district","parent":{"adcode":431100},"subFeatureIndex":5,"acroutes":[100000,430000,431100]},"geometry":{"type":"MultiPolygon","coordinates":[[[[111.73643,25.64684],[111.725974,25.637144],[111.706974,25.639714],[111.70283,25.638529],[111.694528,25.629391],[111.686964,25.624096],[111.686437,25.62032],[111.695251,25.609593],[111.694392,25.604074],[111.688456,25.600699],[111.677306,25.605839],[111.673057,25.61842],[111.665147,25.624029],[111.664152,25.627135],[111.668612,25.632229],[111.667633,25.636228],[111.65796,25.638462],[111.657538,25.646639],[111.649507,25.648739],[111.641084,25.652738],[111.632149,25.667593],[111.623079,25.671635],[111.617172,25.676214],[111.610362,25.677308],[111.606384,25.681373],[111.605164,25.687537],[111.608132,25.692852],[111.604049,25.695666],[111.600673,25.685929],[111.595068,25.684612],[111.58984,25.687582],[111.586917,25.69618],[111.588213,25.702075],[111.58526,25.711587],[111.587279,25.719826],[111.578133,25.721188],[111.570991,25.730743],[111.568942,25.748088],[111.578931,25.766167],[111.574727,25.772282],[111.568957,25.777437],[111.574351,25.783908],[111.570026,25.788058],[111.560398,25.78547],[111.550514,25.787255],[111.545888,25.791852],[111.544231,25.80158],[111.537918,25.805239],[111.53498,25.810972],[111.538807,25.818959],[111.534377,25.821078],[111.529058,25.815813],[111.520304,25.811686],[111.514609,25.81124],[111.500671,25.816906],[111.495518,25.823956],[111.478025,25.836469],[111.468759,25.838923],[111.458618,25.843896],[111.456886,25.848089],[111.43326,25.846283],[111.42758,25.835778],[111.425063,25.826253],[111.427128,25.821948],[111.43326,25.818557],[111.436078,25.813582],[111.43888,25.793927],[111.442285,25.778084],[111.440221,25.769603],[111.432853,25.766613],[111.424204,25.769135],[111.416083,25.768197],[111.410749,25.76177],[111.399599,25.744606],[111.391358,25.740833],[111.37617,25.737864],[111.370173,25.733578],[111.362835,25.734806],[111.346803,25.729649],[111.337974,25.72927],[111.327291,25.732707],[111.318688,25.729515],[111.315041,25.723219],[111.308743,25.720027],[111.307553,25.716343],[111.308743,25.692339],[111.313926,25.682646],[111.313444,25.672551],[111.309783,25.658077],[111.310009,25.644941],[111.317648,25.631268],[111.32818,25.622129],[111.334704,25.618353],[111.342419,25.607806],[111.343157,25.602777],[111.336844,25.595804],[111.324911,25.564131],[111.323871,25.548861],[111.327728,25.53739],[111.32812,25.521446],[111.321475,25.496351],[111.317301,25.494383],[111.305022,25.477136],[111.311696,25.473824],[111.322455,25.463779],[111.339074,25.450868],[111.344709,25.443148],[111.352574,25.435987],[111.355467,25.430459],[111.361313,25.41027],[111.368892,25.405659],[111.370143,25.401808],[111.369103,25.393883],[111.374814,25.39301],[111.385105,25.394645],[111.39074,25.401674],[111.406591,25.403196],[111.420362,25.392092],[111.428348,25.391958],[111.435746,25.394667],[111.439739,25.385533],[111.44786,25.374875],[111.456208,25.369456],[111.456283,25.364575],[111.460939,25.362156],[111.462792,25.354901],[111.472375,25.349996],[111.47575,25.338216],[111.472495,25.335573],[111.470627,25.341306],[111.464856,25.34171],[111.463395,25.323163],[111.464058,25.314584],[111.468533,25.306003],[111.476368,25.299081],[111.476157,25.292],[111.472812,25.288998],[111.472767,25.278041],[111.468503,25.275867],[111.468111,25.268606],[111.47007,25.265244],[111.475479,25.262331],[111.48253,25.265155],[111.487909,25.271542],[111.488874,25.279632],[111.493364,25.293927],[111.499873,25.301478],[111.508672,25.305309],[111.513991,25.304928],[111.518044,25.299663],[111.523513,25.299282],[111.533548,25.305488],[111.538716,25.312948],[111.546687,25.318706],[111.554507,25.319871],[111.563819,25.310977],[111.565069,25.30439],[111.570674,25.306228],[111.57423,25.299349],[111.594888,25.296168],[111.59882,25.298991],[111.595385,25.302777],[111.59323,25.310686],[111.596349,25.318459],[111.600116,25.322379],[111.614626,25.325426],[111.626559,25.319288],[111.628262,25.313732],[111.623742,25.305824],[111.62573,25.301814],[111.634334,25.298565],[111.647232,25.298789],[111.658653,25.295249],[111.662947,25.287407],[111.668808,25.281312],[111.679777,25.273491],[111.683017,25.267463],[111.689676,25.264662],[111.698129,25.255809],[111.703132,25.233618],[111.707817,25.227857],[111.717988,25.220638],[111.731307,25.218755],[111.737576,25.214047],[111.740589,25.19871],[111.74413,25.194831],[111.770814,25.184829],[111.781165,25.177114],[111.785414,25.172517],[111.799713,25.152374],[111.806418,25.150602],[111.812581,25.155762],[111.839371,25.17375],[111.844343,25.175993],[111.866311,25.175634],[111.877099,25.188798],[111.889334,25.193351],[111.900619,25.195728],[111.906963,25.20297],[111.925285,25.218105],[111.924697,25.225929],[111.918444,25.234717],[111.924803,25.241554],[111.921563,25.247135],[111.916802,25.249264],[111.909509,25.257916],[111.90755,25.262622],[111.908665,25.267844],[111.914979,25.278063],[111.915747,25.28194],[111.913397,25.288259],[111.904929,25.297714],[111.902473,25.306138],[111.895316,25.301724],[111.887526,25.29917],[111.882418,25.301993],[111.865241,25.342762],[111.854785,25.360163],[111.843424,25.407942],[111.83699,25.432227],[111.83021,25.451472],[111.825373,25.454739],[111.813395,25.453822],[111.800572,25.440776],[111.785655,25.43404],[111.773632,25.432898],[111.765812,25.433323],[111.761186,25.436345],[111.760448,25.443976],[111.761668,25.450577],[111.76991,25.470558],[111.779613,25.482438],[111.790733,25.489149],[111.796745,25.495233],[111.799005,25.503666],[111.797257,25.505388],[111.789935,25.503621],[111.787976,25.509078],[111.789362,25.516906],[111.792677,25.517577],[111.801265,25.514804],[111.811692,25.515385],[111.817659,25.52196],[111.827076,25.523146],[111.830044,25.525717],[111.831882,25.537569],[111.84145,25.547586],[111.848953,25.564153],[111.8504,25.570278],[111.849556,25.576291],[111.840757,25.584852],[111.838361,25.590507],[111.838,25.599961],[111.83253,25.60166],[111.826789,25.606576],[111.830993,25.61947],[111.818804,25.6249],[111.814826,25.630441],[111.813831,25.640741],[111.803706,25.640607],[111.798041,25.643311],[111.7934,25.642015],[111.794816,25.633056],[111.78769,25.622487],[111.781874,25.619292],[111.77324,25.609884],[111.770859,25.604163],[111.7642,25.598576],[111.765601,25.591513],[111.754315,25.587132],[111.749916,25.592564],[111.752628,25.603783],[111.750805,25.609169],[111.754285,25.617526],[111.753381,25.620163],[111.744446,25.625101],[111.733251,25.626531],[111.73298,25.630263],[111.736837,25.642082],[111.73643,25.64684]]]]}},{"type":"Feature","properties":{"adcode":431125,"name":"江永县","center":[111.346803,25.268154],"centroid":[111.24556,25.193638],"childrenNum":0,"level":"district","parent":{"adcode":431100},"subFeatureIndex":6,"acroutes":[100000,430000,431100]},"geometry":{"type":"MultiPolygon","coordinates":[[[[111.305022,25.477136],[111.300863,25.469753],[111.30124,25.451092],[111.292109,25.435808],[111.288628,25.432339],[111.280838,25.430101],[111.279,25.423297],[111.265877,25.425423],[111.256911,25.407628],[111.257499,25.395943],[111.25105,25.394107],[111.242176,25.387861],[111.236706,25.378166],[111.227967,25.375435],[111.210519,25.3635],[111.185161,25.367239],[111.181846,25.36659],[111.178004,25.360387],[111.169867,25.351228],[111.169717,25.346278],[111.16387,25.342404],[111.155463,25.324351],[111.138452,25.303561],[111.134384,25.300089],[111.122842,25.294107],[111.119512,25.290858],[111.111677,25.290858],[111.1033,25.285077],[111.10345,25.281245],[111.109523,25.266298],[111.110999,25.257849],[111.109809,25.252738],[111.11781,25.23929],[111.117358,25.232923],[111.113214,25.226557],[111.112777,25.217073],[111.102848,25.21102],[111.092632,25.2088],[111.086846,25.204361],[111.077881,25.201042],[111.065496,25.187498],[111.054949,25.1877],[111.049313,25.184201],[111.047234,25.179021],[111.034608,25.179133],[111.014478,25.169646],[111.002725,25.165765],[110.998943,25.161616],[111.001324,25.153631],[111.00051,25.149997],[110.994483,25.146273],[110.982821,25.126665],[110.982821,25.117645],[110.977623,25.108961],[110.983047,25.104989],[110.983936,25.10169],[110.98029,25.096506],[110.96685,25.08396],[110.961425,25.077855],[110.966699,25.073119],[110.956152,25.058775],[110.952159,25.047819],[110.951933,25.041174],[110.956001,25.03199],[110.957493,25.024895],[110.955413,25.0169],[110.960747,25.001516],[110.975453,24.987793],[110.975167,24.980829],[110.968778,24.975528],[110.969004,24.971821],[110.973449,24.968294],[110.985563,24.966025],[110.992103,24.959015],[110.987266,24.942523],[110.988155,24.934164],[110.99492,24.930344],[110.991274,24.924051],[110.983725,24.924186],[110.97913,24.914702],[110.981796,24.914455],[110.989692,24.919714],[110.997225,24.92704],[111.003448,24.921467],[111.009325,24.92095],[111.014538,24.923782],[111.018546,24.929782],[111.030359,24.931962],[111.038224,24.92922],[111.050263,24.928276],[111.06206,24.933917],[111.077565,24.937355],[111.086093,24.94113],[111.097423,24.940883],[111.100422,24.945714],[111.099096,24.966519],[111.096956,24.974876],[111.102064,24.982312],[111.10791,25.009736],[111.101838,25.035179],[111.103917,25.037693],[111.123008,25.042588],[111.140019,25.042408],[111.14933,25.045619],[111.152841,25.050671],[111.167185,25.060593],[111.194638,25.072805],[111.20077,25.074645],[111.206692,25.084993],[111.219318,25.093544],[111.222061,25.106403],[111.230875,25.115334],[111.249513,25.128661],[111.257966,25.128863],[111.263737,25.13362],[111.263225,25.143827],[111.274781,25.151163],[111.280191,25.149907],[111.28908,25.142481],[111.290647,25.13196],[111.296719,25.122065],[111.310958,25.116164],[111.318823,25.109814],[111.321792,25.104922],[111.347165,25.101129],[111.354729,25.100994],[111.360364,25.103081],[111.367883,25.108849],[111.36963,25.118722],[111.37513,25.128482],[111.387078,25.130277],[111.395185,25.12846],[111.39975,25.124578],[111.402824,25.10757],[111.412693,25.100703],[111.429116,25.103485],[111.433923,25.102363],[111.43671,25.098459],[111.434495,25.091524],[111.418825,25.065577],[111.41658,25.047662],[111.418358,25.041465],[111.423421,25.035493],[111.439332,25.027477],[111.452968,25.024962],[111.465323,25.023817],[111.475117,25.044092],[111.478221,25.046158],[111.499466,25.050828],[111.500551,25.053701],[111.501982,25.073613],[111.501108,25.085015],[111.502871,25.088404],[111.509651,25.091793],[111.522579,25.091501],[111.532132,25.09581],[111.539892,25.106178],[111.542227,25.111093],[111.541534,25.119417],[111.530429,25.128101],[111.522986,25.127248],[111.514322,25.118744],[111.500641,25.112327],[111.502736,25.117735],[111.503142,25.125655],[111.497583,25.129963],[111.496166,25.136828],[111.499511,25.144837],[111.505523,25.150109],[111.508039,25.158655],[111.507858,25.164554],[111.504514,25.168973],[111.498261,25.182721],[111.49805,25.18669],[111.491541,25.190301],[111.468096,25.192678],[111.462099,25.18752],[111.458257,25.187139],[111.453661,25.190794],[111.449397,25.198777],[111.446218,25.212231],[111.462144,25.223194],[111.466935,25.229336],[111.466634,25.250721],[111.461436,25.255787],[111.464992,25.263048],[111.47007,25.265244],[111.468111,25.268606],[111.468503,25.275867],[111.472767,25.278041],[111.472812,25.288998],[111.476157,25.292],[111.476368,25.299081],[111.468533,25.306003],[111.464058,25.314584],[111.463395,25.323163],[111.464856,25.34171],[111.470627,25.341306],[111.472495,25.335573],[111.47575,25.338216],[111.472375,25.349996],[111.462792,25.354901],[111.460939,25.362156],[111.456283,25.364575],[111.456208,25.369456],[111.44786,25.374875],[111.439739,25.385533],[111.435746,25.394667],[111.428348,25.391958],[111.420362,25.392092],[111.406591,25.403196],[111.39074,25.401674],[111.385105,25.394645],[111.374814,25.39301],[111.369103,25.393883],[111.370143,25.401808],[111.368892,25.405659],[111.361313,25.41027],[111.355467,25.430459],[111.352574,25.435987],[111.344709,25.443148],[111.339074,25.450868],[111.322455,25.463779],[111.311696,25.473824],[111.305022,25.477136]]]]}},{"type":"Feature","properties":{"adcode":431126,"name":"宁远县","center":[111.944529,25.584112],"centroid":[111.979334,25.645455],"childrenNum":0,"level":"district","parent":{"adcode":431100},"subFeatureIndex":7,"acroutes":[100000,430000,431100]},"geometry":{"type":"MultiPolygon","coordinates":[[[[111.924697,25.225929],[111.929142,25.229157],[111.93104,25.225996],[111.939644,25.222835],[111.940563,25.218441],[111.951984,25.214271],[111.959895,25.215706],[111.964219,25.221692],[111.969221,25.222118],[111.981139,25.215482],[111.980898,25.212253],[111.990903,25.208172],[111.992229,25.200257],[111.999356,25.198463],[112.004856,25.204831],[112.01379,25.20797],[112.017407,25.228059],[112.025709,25.230368],[112.033694,25.228328],[112.04058,25.228395],[112.051414,25.230794],[112.062217,25.23985],[112.063136,25.256123],[112.068214,25.263183],[112.08408,25.264819],[112.088962,25.272819],[112.088736,25.283867],[112.08191,25.301971],[112.086777,25.313195],[112.087274,25.337768],[112.086792,25.341934],[112.078414,25.366545],[112.077465,25.381771],[112.080705,25.388018],[112.091056,25.39066],[112.093437,25.395562],[112.087274,25.405345],[112.083899,25.407606],[112.068696,25.422737],[112.06838,25.425289],[112.079409,25.433614],[112.076968,25.438829],[112.065833,25.442007],[112.053026,25.441447],[112.049847,25.447243],[112.051836,25.453553],[112.056898,25.456731],[112.062413,25.455724],[112.076923,25.455836],[112.079575,25.45729],[112.076426,25.462996],[112.05179,25.467359],[112.045191,25.467493],[112.041936,25.464674],[112.04043,25.457872],[112.033951,25.456373],[112.028346,25.460132],[112.026492,25.473332],[112.030154,25.485323],[112.035518,25.489171],[112.040806,25.488187],[112.045221,25.478746],[112.051052,25.478433],[112.05274,25.491207],[112.06184,25.501049],[112.074211,25.503106],[112.080991,25.508944],[112.081368,25.521334],[112.084487,25.52574],[112.104571,25.53976],[112.106605,25.547877],[112.114169,25.554003],[112.123963,25.555277],[112.156915,25.575509],[112.184368,25.603962],[112.19496,25.606532],[112.205221,25.604543],[112.211233,25.606934],[112.222745,25.614979],[112.228666,25.612543],[112.238837,25.603895],[112.257445,25.634083],[112.258876,25.643199],[112.257912,25.650482],[112.245632,25.672082],[112.243056,25.684857],[112.243462,25.691445],[112.242558,25.697944],[112.237224,25.700154],[112.234407,25.696113],[112.223393,25.691624],[112.217185,25.691981],[112.20388,25.699842],[112.201078,25.700378],[112.198275,25.695867],[112.196723,25.686666],[112.193619,25.680391],[112.187487,25.676482],[112.185212,25.669737],[112.186026,25.660132],[112.181144,25.660802],[112.178778,25.671792],[112.17132,25.673512],[112.171395,25.681932],[112.165052,25.687135],[112.149954,25.690731],[112.144455,25.690954],[112.138322,25.68622],[112.133546,25.688408],[112.13329,25.694214],[112.139091,25.697877],[112.145811,25.696649],[112.147739,25.698569],[112.14899,25.70922],[112.141607,25.714601],[112.128574,25.726881],[112.128785,25.727952],[112.144259,25.729314],[112.150467,25.733824],[112.156961,25.744271],[112.154233,25.751012],[112.147438,25.748289],[112.144048,25.752284],[112.140206,25.752597],[112.126088,25.741659],[112.106636,25.738221],[112.100579,25.739025],[112.09095,25.74503],[112.088268,25.751927],[112.086219,25.776633],[112.087967,25.786876],[112.091026,25.793815],[112.076697,25.79676],[112.075476,25.797363],[112.073231,25.805395],[112.065592,25.803788],[112.063422,25.799661],[112.057682,25.80564],[112.050525,25.80535],[112.050118,25.811418],[112.046487,25.815233],[112.056989,25.822528],[112.064191,25.818713],[112.062684,25.814698],[112.067144,25.81211],[112.069269,25.807737],[112.075702,25.813917],[112.080328,25.814564],[112.11206,25.820788],[112.113898,25.836536],[112.113973,25.849584],[112.110568,25.85284],[112.097113,25.849361],[112.093783,25.854535],[112.098228,25.864971],[112.110659,25.877659],[112.110719,25.88816],[112.113024,25.893555],[112.114124,25.907488],[112.11774,25.918031],[112.107223,25.916047],[112.107163,25.912659],[112.102206,25.910297],[112.100081,25.913306],[112.093211,25.911567],[112.08533,25.915245],[112.086701,25.92075],[112.097565,25.919525],[112.100187,25.921375],[112.09749,25.926456],[112.094973,25.924495],[112.092307,25.929443],[112.094747,25.936463],[112.108655,25.953889],[112.109393,25.957298],[112.107404,25.966612],[112.11429,25.977172],[112.115164,25.982028],[112.107404,25.991407],[112.104662,26.004437],[112.097716,26.013479],[112.093843,26.035125],[112.090393,26.040046],[112.093406,26.047171],[112.083914,26.055653],[112.07846,26.062377],[112.077827,26.071459],[112.060379,26.075866],[112.053855,26.080897],[112.053523,26.087129],[112.04611,26.089978],[112.046155,26.095164],[112.054126,26.101595],[112.051564,26.109607],[112.053749,26.113256],[112.063558,26.118129],[112.06847,26.114547],[112.073442,26.115904],[112.076441,26.119531],[112.06957,26.125739],[112.053824,26.134839],[112.048867,26.135106],[112.044874,26.129766],[112.04275,26.120844],[112.04388,26.109317],[112.04287,26.107604],[112.030154,26.103398],[112.035156,26.097612],[112.033152,26.094207],[112.027095,26.093138],[112.017256,26.095186],[112.009014,26.089933],[112.001932,26.090623],[111.993284,26.096766],[111.985509,26.099259],[111.979603,26.08891],[111.978533,26.076178],[111.979648,26.066962],[111.9779,26.057746],[111.977297,26.044321],[111.979618,26.035014],[111.977704,26.029937],[111.97121,26.022521],[111.96559,26.019426],[111.960226,26.019225],[111.952059,26.026641],[111.936947,26.017666],[111.928991,26.019938],[111.924682,26.015506],[111.926264,26.007911],[111.923341,26.0027],[111.920267,25.989536],[111.911694,25.972805],[111.907098,25.950992],[111.9052,25.935014],[111.89961,25.931649],[111.89292,25.930669],[111.882795,25.931694],[111.876316,25.928418],[111.875035,25.92104],[111.876075,25.908647],[111.874899,25.895383],[111.878018,25.863745],[111.883352,25.851256],[111.882539,25.849383],[111.864699,25.840618],[111.853775,25.822617],[111.850204,25.818691],[111.835559,25.809433],[111.829517,25.788192],[111.826835,25.775495],[111.824424,25.770385],[111.822269,25.760118],[111.816965,25.754628],[111.806825,25.750699],[111.805725,25.743847],[111.795464,25.739695],[111.791306,25.745789],[111.787207,25.745632],[111.790191,25.735944],[111.788774,25.72927],[111.78329,25.729314],[111.784314,25.722438],[111.77541,25.716008],[111.770965,25.710895],[111.765239,25.708461],[111.761186,25.697609],[111.762211,25.691512],[111.758775,25.679319],[111.755641,25.674852],[111.751151,25.67302],[111.740649,25.662947],[111.743859,25.656714],[111.73643,25.64684],[111.736837,25.642082],[111.73298,25.630263],[111.733251,25.626531],[111.744446,25.625101],[111.753381,25.620163],[111.754285,25.617526],[111.750805,25.609169],[111.752628,25.603783],[111.749916,25.592564],[111.754315,25.587132],[111.765601,25.591513],[111.7642,25.598576],[111.770859,25.604163],[111.77324,25.609884],[111.781874,25.619292],[111.78769,25.622487],[111.794816,25.633056],[111.7934,25.642015],[111.798041,25.643311],[111.803706,25.640607],[111.813831,25.640741],[111.814826,25.630441],[111.818804,25.6249],[111.830993,25.61947],[111.826789,25.606576],[111.83253,25.60166],[111.838,25.599961],[111.838361,25.590507],[111.840757,25.584852],[111.849556,25.576291],[111.8504,25.570278],[111.848953,25.564153],[111.84145,25.547586],[111.831882,25.537569],[111.830044,25.525717],[111.827076,25.523146],[111.817659,25.52196],[111.811692,25.515385],[111.801265,25.514804],[111.792677,25.517577],[111.789362,25.516906],[111.787976,25.509078],[111.789935,25.503621],[111.797257,25.505388],[111.799005,25.503666],[111.796745,25.495233],[111.790733,25.489149],[111.779613,25.482438],[111.76991,25.470558],[111.761668,25.450577],[111.760448,25.443976],[111.761186,25.436345],[111.765812,25.433323],[111.773632,25.432898],[111.785655,25.43404],[111.800572,25.440776],[111.813395,25.453822],[111.825373,25.454739],[111.83021,25.451472],[111.83699,25.432227],[111.843424,25.407942],[111.854785,25.360163],[111.865241,25.342762],[111.882418,25.301993],[111.887526,25.29917],[111.895316,25.301724],[111.902473,25.306138],[111.904929,25.297714],[111.913397,25.288259],[111.915747,25.28194],[111.914979,25.278063],[111.908665,25.267844],[111.90755,25.262622],[111.909509,25.257916],[111.916802,25.249264],[111.921563,25.247135],[111.924803,25.241554],[111.918444,25.234717],[111.924697,25.225929]]],[[[112.076697,25.79676],[112.091026,25.793815],[112.09526,25.799549],[112.105551,25.807916],[112.11206,25.820788],[112.080328,25.814564],[112.076667,25.805596],[112.073231,25.805395],[112.075476,25.797363],[112.076697,25.79676]]],[[[112.09749,25.926456],[112.100187,25.921375],[112.10308,25.922712],[112.107223,25.916047],[112.11774,25.918031],[112.119594,25.933945],[112.11664,25.939427],[112.104812,25.934635],[112.09749,25.926456]]]]}},{"type":"Feature","properties":{"adcode":431127,"name":"蓝山县","center":[112.194195,25.375255],"centroid":[112.188061,25.312407],"childrenNum":0,"level":"district","parent":{"adcode":431100},"subFeatureIndex":8,"acroutes":[100000,430000,431100]},"geometry":{"type":"MultiPolygon","coordinates":[[[[112.152576,25.053679],[112.152169,25.055969],[112.156855,25.064499],[112.164253,25.071682],[112.16582,25.084993],[112.172239,25.100187],[112.177121,25.10739],[112.177452,25.123187],[112.174152,25.129514],[112.184519,25.14219],[112.183313,25.148852],[112.18696,25.156434],[112.187623,25.162154],[112.193167,25.172203],[112.187156,25.182542],[112.197492,25.187206],[112.201741,25.185793],[112.223152,25.186018],[112.246566,25.184964],[112.252216,25.175387],[112.254929,25.173459],[112.256059,25.159373],[112.269559,25.16424],[112.274396,25.162872],[112.28199,25.164734],[112.286977,25.158992],[112.302557,25.157197],[112.307845,25.159642],[112.30661,25.163837],[112.313661,25.173885],[112.315982,25.17523],[112.32356,25.173279],[112.33242,25.174558],[112.345348,25.182295],[112.350863,25.187027],[112.364182,25.191714],[112.36489,25.199517],[112.36156,25.207858],[112.361877,25.212006],[112.368085,25.222835],[112.368145,25.232699],[112.357613,25.244266],[112.356965,25.2509],[112.360506,25.258543],[112.355413,25.263967],[112.357598,25.278646],[112.344881,25.284673],[112.345167,25.289267],[112.353047,25.292224],[112.362208,25.298184],[112.37491,25.300806],[112.386075,25.31315],[112.394,25.314606],[112.403161,25.320319],[112.40952,25.325784],[112.419992,25.339067],[112.429228,25.358752],[112.432859,25.368404],[112.440453,25.366411],[112.444461,25.362739],[112.452552,25.365493],[112.458428,25.375099],[112.455189,25.381099],[112.435722,25.379958],[112.428007,25.385734],[112.421152,25.395137],[112.426455,25.398495],[112.440965,25.399323],[112.439941,25.4083],[112.426892,25.423297],[112.420639,25.435517],[112.41181,25.440597],[112.400012,25.457178],[112.398023,25.476867],[112.39391,25.483914],[112.392027,25.490961],[112.372168,25.512075],[112.367949,25.52044],[112.37146,25.524689],[112.372409,25.530033],[112.369923,25.539425],[112.357824,25.541661],[112.342892,25.537726],[112.334198,25.532448],[112.325595,25.529989],[112.312863,25.535042],[112.300462,25.544702],[112.294405,25.551141],[112.285787,25.555747],[112.275902,25.556239],[112.270297,25.554875],[112.258695,25.556283],[112.250981,25.559011],[112.246265,25.567596],[112.257686,25.573028],[112.26079,25.577074],[112.260504,25.582327],[112.249926,25.584808],[112.243643,25.589904],[112.23843,25.599648],[112.238837,25.603895],[112.228666,25.612543],[112.222745,25.614979],[112.211233,25.606934],[112.205221,25.604543],[112.19496,25.606532],[112.184368,25.603962],[112.156915,25.575509],[112.123963,25.555277],[112.114169,25.554003],[112.106605,25.547877],[112.104571,25.53976],[112.084487,25.52574],[112.081368,25.521334],[112.080991,25.508944],[112.074211,25.503106],[112.06184,25.501049],[112.05274,25.491207],[112.051052,25.478433],[112.045221,25.478746],[112.040806,25.488187],[112.035518,25.489171],[112.030154,25.485323],[112.026492,25.473332],[112.028346,25.460132],[112.033951,25.456373],[112.04043,25.457872],[112.041936,25.464674],[112.045191,25.467493],[112.05179,25.467359],[112.076426,25.462996],[112.079575,25.45729],[112.076923,25.455836],[112.062413,25.455724],[112.056898,25.456731],[112.051836,25.453553],[112.049847,25.447243],[112.053026,25.441447],[112.065833,25.442007],[112.076968,25.438829],[112.079409,25.433614],[112.06838,25.425289],[112.068696,25.422737],[112.083899,25.407606],[112.087274,25.405345],[112.093437,25.395562],[112.091056,25.39066],[112.080705,25.388018],[112.077465,25.381771],[112.078414,25.366545],[112.086792,25.341934],[112.087274,25.337768],[112.086777,25.313195],[112.08191,25.301971],[112.088736,25.283867],[112.088962,25.272819],[112.08408,25.264819],[112.068214,25.263183],[112.063136,25.256123],[112.062217,25.23985],[112.051414,25.230794],[112.04058,25.228395],[112.033694,25.228328],[112.025709,25.230368],[112.017407,25.228059],[112.01379,25.20797],[112.004856,25.204831],[111.999356,25.198463],[111.992229,25.200257],[111.990903,25.208172],[111.980898,25.212253],[111.973666,25.202163],[111.972988,25.195122],[111.976243,25.189583],[111.979166,25.179402],[111.978699,25.166842],[111.974751,25.159261],[111.969312,25.155111],[111.957348,25.150939],[111.952813,25.140844],[111.947343,25.124354],[111.941241,25.120562],[111.932095,25.123815],[111.92765,25.121998],[111.918821,25.100658],[111.914331,25.054689],[111.91751,25.042319],[111.926249,25.03309],[111.930634,25.030778],[111.935711,25.023817],[111.93993,25.011398],[111.959141,25.007109],[111.963707,25.007109],[111.970336,25.011331],[111.975821,25.024378],[111.976077,25.038614],[111.981712,25.046584],[111.985614,25.047976],[111.993555,25.04526],[111.999597,25.038771],[112.011199,25.039041],[112.019878,25.040612],[112.026357,25.039377],[112.02821,25.034415],[112.028948,25.01955],[112.033815,25.021436],[112.043292,25.021616],[112.059656,25.01434],[112.069856,25.012948],[112.07403,25.015193],[112.083507,25.029026],[112.089866,25.032911],[112.095064,25.028779],[112.101452,25.028712],[112.106123,25.032305],[112.110704,25.044788],[112.117379,25.05213],[112.122667,25.050873],[112.12657,25.046652],[112.134405,25.04764],[112.142601,25.052669],[112.152576,25.053679]]]]}},{"type":"Feature","properties":{"adcode":431128,"name":"新田县","center":[112.220341,25.906927],"centroid":[112.227845,25.883762],"childrenNum":0,"level":"district","parent":{"adcode":431100},"subFeatureIndex":9,"acroutes":[100000,430000,431100]},"geometry":{"type":"MultiPolygon","coordinates":[[[[112.229691,26.111854],[112.224538,26.11092],[112.209877,26.09779],[112.206246,26.096388],[112.202148,26.098992],[112.191359,26.0969],[112.176247,26.089177],[112.153736,26.069433],[112.144485,26.06605],[112.138503,26.066406],[112.113687,26.04176],[112.101015,26.033655],[112.093843,26.035125],[112.097716,26.013479],[112.104662,26.004437],[112.107404,25.991407],[112.115164,25.982028],[112.11429,25.977172],[112.107404,25.966612],[112.109393,25.957298],[112.108655,25.953889],[112.094747,25.936463],[112.092307,25.929443],[112.094973,25.924495],[112.09749,25.926456],[112.104812,25.934635],[112.11664,25.939427],[112.119594,25.933945],[112.11774,25.918031],[112.114124,25.907488],[112.113024,25.893555],[112.110719,25.88816],[112.110659,25.877659],[112.098228,25.864971],[112.093783,25.854535],[112.097113,25.849361],[112.110568,25.85284],[112.113973,25.849584],[112.113898,25.836536],[112.11206,25.820788],[112.105551,25.807916],[112.09526,25.799549],[112.091026,25.793815],[112.087967,25.786876],[112.086219,25.776633],[112.088268,25.751927],[112.09095,25.74503],[112.100579,25.739025],[112.106636,25.738221],[112.126088,25.741659],[112.140206,25.752597],[112.144048,25.752284],[112.147438,25.748289],[112.154233,25.751012],[112.156961,25.744271],[112.150467,25.733824],[112.144259,25.729314],[112.128785,25.727952],[112.128574,25.726881],[112.141607,25.714601],[112.14899,25.70922],[112.147739,25.698569],[112.145811,25.696649],[112.139091,25.697877],[112.13329,25.694214],[112.133546,25.688408],[112.138322,25.68622],[112.144455,25.690954],[112.149954,25.690731],[112.165052,25.687135],[112.171395,25.681932],[112.17132,25.673512],[112.178778,25.671792],[112.181144,25.660802],[112.186026,25.660132],[112.185212,25.669737],[112.187487,25.676482],[112.193619,25.680391],[112.196723,25.686666],[112.198275,25.695867],[112.201078,25.700378],[112.20388,25.699842],[112.217185,25.691981],[112.223393,25.691624],[112.234407,25.696113],[112.237224,25.700154],[112.242558,25.697944],[112.24738,25.703951],[112.278117,25.711185],[112.280739,25.716454],[112.289147,25.723353],[112.292492,25.728421],[112.297388,25.730274],[112.310572,25.72889],[112.317021,25.723264],[112.31794,25.706965],[112.321451,25.698457],[112.336428,25.690865],[112.343314,25.694281],[112.347457,25.705067],[112.352083,25.712391],[112.361801,25.720183],[112.383513,25.730587],[112.392072,25.74032],[112.389992,25.744048],[112.377592,25.750766],[112.377035,25.760498],[112.386858,25.789353],[112.385728,25.793414],[112.387732,25.802093],[112.385382,25.805551],[112.37708,25.803677],[112.37381,25.806644],[112.361711,25.809098],[112.364966,25.814676],[112.359376,25.815501],[112.356302,25.82119],[112.36034,25.826298],[112.352309,25.836893],[112.361575,25.834105],[112.368808,25.837228],[112.380515,25.837294],[112.387024,25.84626],[112.385367,25.852081],[112.388335,25.857233],[112.386874,25.859775],[112.377984,25.859307],[112.370616,25.86865],[112.368642,25.878305],[112.361334,25.889564],[112.359571,25.89438],[112.360415,25.905861],[112.357115,25.908848],[112.349717,25.906574],[112.34583,25.897412],[112.336835,25.88573],[112.331471,25.885039],[112.312396,25.89059],[112.304877,25.890813],[112.288664,25.886287],[112.272105,25.886332],[112.265777,25.890256],[112.265551,25.896676],[112.296816,25.931471],[112.305766,25.936039],[112.315198,25.935794],[112.31678,25.944062],[112.31449,25.945889],[112.309834,25.956117],[112.304485,25.953978],[112.297449,25.959058],[112.299332,25.962512],[112.30896,25.958813],[112.311537,25.962423],[112.30453,25.965431],[112.301035,25.964072],[112.301005,25.968038],[112.293004,25.974298],[112.296575,25.97354],[112.300402,25.978754],[112.306429,26.006954],[112.313887,26.01613],[112.328563,26.039044],[112.331426,26.047527],[112.333641,26.066206],[112.336639,26.072483],[112.33581,26.076646],[112.321813,26.093762],[112.315288,26.098391],[112.309804,26.099014],[112.299694,26.090356],[112.295641,26.090935],[112.291648,26.099948],[112.287821,26.102241],[112.282592,26.101707],[112.280829,26.096944],[112.271141,26.089043],[112.26186,26.092871],[112.251704,26.089577],[112.246822,26.092515],[112.2406,26.093316],[112.232855,26.100705],[112.229691,26.111854]]],[[[112.073231,25.805395],[112.076667,25.805596],[112.080328,25.814564],[112.075702,25.813917],[112.069269,25.807737],[112.067144,25.81211],[112.062684,25.814698],[112.064191,25.818713],[112.056989,25.822528],[112.046487,25.815233],[112.050118,25.811418],[112.050525,25.80535],[112.057682,25.80564],[112.063422,25.799661],[112.065592,25.803788],[112.073231,25.805395]]],[[[112.107223,25.916047],[112.10308,25.922712],[112.100187,25.921375],[112.097565,25.919525],[112.086701,25.92075],[112.08533,25.915245],[112.093211,25.911567],[112.100081,25.913306],[112.102206,25.910297],[112.107163,25.912659],[112.107223,25.916047]]],[[[112.243056,25.684857],[112.251388,25.687091],[112.250845,25.689837],[112.243462,25.691445],[112.243056,25.684857]]]]}},{"type":"Feature","properties":{"adcode":431129,"name":"江华瑶族自治县","center":[111.577276,25.182596],"centroid":[111.744092,24.971202],"childrenNum":0,"level":"district","parent":{"adcode":431100},"subFeatureIndex":10,"acroutes":[100000,430000,431100]},"geometry":{"type":"MultiPolygon","coordinates":[[[[111.465323,25.023817],[111.468337,25.019438],[111.468864,25.013015],[111.467342,25.00246],[111.460502,24.992757],[111.455786,24.990286],[111.438398,24.984289],[111.43335,24.979706],[111.43109,24.972585],[111.431377,24.959712],[111.440221,24.944568],[111.446278,24.939287],[111.454098,24.93767],[111.462159,24.930793],[111.47022,24.92895],[111.469271,24.918927],[111.463952,24.90897],[111.455906,24.907127],[111.453134,24.90461],[111.447107,24.893123],[111.450648,24.886694],[111.459462,24.882333],[111.461481,24.877724],[111.460487,24.872216],[111.449427,24.857061],[111.452968,24.844199],[111.471124,24.820606],[111.477031,24.808302],[111.479441,24.797572],[111.475946,24.784005],[111.470431,24.773453],[111.467192,24.758061],[111.46124,24.750095],[111.464163,24.733867],[111.459854,24.727767],[111.455138,24.724571],[111.453827,24.719033],[111.443009,24.704063],[111.437283,24.697421],[111.431105,24.685825],[111.435475,24.681029],[111.440462,24.680308],[111.44673,24.682515],[111.450919,24.676953],[111.451808,24.665761],[111.45458,24.664815],[111.468035,24.666729],[111.471576,24.674701],[111.485363,24.672967],[111.493077,24.670603],[111.504137,24.664883],[111.505418,24.661842],[111.514322,24.655131],[111.52154,24.64218],[111.529887,24.636548],[111.536592,24.637427],[111.537903,24.643711],[111.54613,24.648802],[111.549896,24.648554],[111.560082,24.638914],[111.570689,24.64468],[111.573402,24.656077],[111.583165,24.681659],[111.589147,24.690666],[111.59772,24.693909],[111.611823,24.686568],[111.619282,24.683731],[111.636624,24.681389],[111.641657,24.684654],[111.643857,24.696498],[111.643359,24.701316],[111.637814,24.715544],[111.639577,24.724728],[111.64235,24.730018],[111.652204,24.740597],[111.666427,24.760829],[111.68151,24.774443],[111.689586,24.778583],[111.697421,24.77631],[111.70399,24.778156],[111.708435,24.78882],[111.733281,24.780271],[111.742382,24.779213],[111.749599,24.781801],[111.761849,24.782116],[111.774626,24.786705],[111.783441,24.785783],[111.794244,24.774285],[111.814118,24.770325],[111.820657,24.771248],[111.835257,24.776941],[111.848592,24.775995],[111.856382,24.772058],[111.868707,24.77181],[111.869927,24.758489],[111.875186,24.756643],[111.903693,24.763485],[111.908726,24.763462],[111.924592,24.757026],[111.938213,24.757026],[111.945098,24.760514],[111.95096,24.769605],[111.963571,24.770078],[111.970095,24.763732],[111.985539,24.762292],[111.997699,24.758939],[112.007824,24.752233],[112.015629,24.744986],[112.024127,24.740169],[112.030485,24.745076],[112.034252,24.758961],[112.033815,24.771158],[112.043172,24.780023],[112.054201,24.788888],[112.058857,24.790755],[112.057154,24.794715],[112.059219,24.799529],[112.071242,24.803353],[112.083809,24.804838],[112.09648,24.817232],[112.095109,24.824115],[112.097249,24.826387],[112.112617,24.831537],[112.118931,24.835068],[112.124053,24.841095],[112.132642,24.841365],[112.141441,24.844514],[112.149487,24.836935],[112.153555,24.837475],[112.156674,24.84213],[112.161104,24.844199],[112.161029,24.849348],[112.16683,24.853621],[112.166438,24.858928],[112.171064,24.862728],[112.165685,24.867202],[112.167101,24.876712],[112.165308,24.882468],[112.168171,24.890808],[112.172344,24.911533],[112.175945,24.923692],[112.175192,24.927512],[112.165172,24.929198],[112.157307,24.933512],[112.152471,24.932434],[112.149201,24.936299],[112.142119,24.937939],[112.137961,24.946163],[112.12886,24.951062],[112.124777,24.961374],[112.12003,24.963711],[112.122577,24.970878],[112.1211,24.98476],[112.122049,24.989522],[112.134661,24.995834],[112.155725,25.026983],[112.148869,25.035426],[112.1489,25.038838],[112.15357,25.046046],[112.152576,25.053679],[112.142601,25.052669],[112.134405,25.04764],[112.12657,25.046652],[112.122667,25.050873],[112.117379,25.05213],[112.110704,25.044788],[112.106123,25.032305],[112.101452,25.028712],[112.095064,25.028779],[112.089866,25.032911],[112.083507,25.029026],[112.07403,25.015193],[112.069856,25.012948],[112.059656,25.01434],[112.043292,25.021616],[112.033815,25.021436],[112.028948,25.01955],[112.02821,25.034415],[112.026357,25.039377],[112.019878,25.040612],[112.011199,25.039041],[111.999597,25.038771],[111.993555,25.04526],[111.985614,25.047976],[111.981712,25.046584],[111.976077,25.038614],[111.975821,25.024378],[111.970336,25.011331],[111.963707,25.007109],[111.959141,25.007109],[111.93993,25.011398],[111.935711,25.023817],[111.930634,25.030778],[111.926249,25.03309],[111.91751,25.042319],[111.914331,25.054689],[111.918821,25.100658],[111.92765,25.121998],[111.932095,25.123815],[111.941241,25.120562],[111.947343,25.124354],[111.952813,25.140844],[111.957348,25.150939],[111.969312,25.155111],[111.974751,25.159261],[111.978699,25.166842],[111.979166,25.179402],[111.976243,25.189583],[111.972988,25.195122],[111.973666,25.202163],[111.980898,25.212253],[111.981139,25.215482],[111.969221,25.222118],[111.964219,25.221692],[111.959895,25.215706],[111.951984,25.214271],[111.940563,25.218441],[111.939644,25.222835],[111.93104,25.225996],[111.929142,25.229157],[111.924697,25.225929],[111.925285,25.218105],[111.906963,25.20297],[111.900619,25.195728],[111.889334,25.193351],[111.877099,25.188798],[111.866311,25.175634],[111.844343,25.175993],[111.839371,25.17375],[111.812581,25.155762],[111.806418,25.150602],[111.799713,25.152374],[111.785414,25.172517],[111.781165,25.177114],[111.770814,25.184829],[111.74413,25.194831],[111.740589,25.19871],[111.737576,25.214047],[111.731307,25.218755],[111.717988,25.220638],[111.707817,25.227857],[111.703132,25.233618],[111.698129,25.255809],[111.689676,25.264662],[111.683017,25.267463],[111.679777,25.273491],[111.668808,25.281312],[111.662947,25.287407],[111.658653,25.295249],[111.647232,25.298789],[111.634334,25.298565],[111.62573,25.301814],[111.623742,25.305824],[111.628262,25.313732],[111.626559,25.319288],[111.614626,25.325426],[111.600116,25.322379],[111.596349,25.318459],[111.59323,25.310686],[111.595385,25.302777],[111.59882,25.298991],[111.594888,25.296168],[111.57423,25.299349],[111.570674,25.306228],[111.565069,25.30439],[111.563819,25.310977],[111.554507,25.319871],[111.546687,25.318706],[111.538716,25.312948],[111.533548,25.305488],[111.523513,25.299282],[111.518044,25.299663],[111.513991,25.304928],[111.508672,25.305309],[111.499873,25.301478],[111.493364,25.293927],[111.488874,25.279632],[111.487909,25.271542],[111.48253,25.265155],[111.475479,25.262331],[111.47007,25.265244],[111.464992,25.263048],[111.461436,25.255787],[111.466634,25.250721],[111.466935,25.229336],[111.462144,25.223194],[111.446218,25.212231],[111.449397,25.198777],[111.453661,25.190794],[111.458257,25.187139],[111.462099,25.18752],[111.468096,25.192678],[111.491541,25.190301],[111.49805,25.18669],[111.498261,25.182721],[111.504514,25.168973],[111.507858,25.164554],[111.508039,25.158655],[111.505523,25.150109],[111.499511,25.144837],[111.496166,25.136828],[111.497583,25.129963],[111.503142,25.125655],[111.502736,25.117735],[111.500641,25.112327],[111.514322,25.118744],[111.522986,25.127248],[111.530429,25.128101],[111.541534,25.119417],[111.542227,25.111093],[111.539892,25.106178],[111.532132,25.09581],[111.522579,25.091501],[111.509651,25.091793],[111.502871,25.088404],[111.501108,25.085015],[111.501982,25.073613],[111.500551,25.053701],[111.499466,25.050828],[111.478221,25.046158],[111.475117,25.044092],[111.465323,25.023817]]]]}}]}
