# Supplementary material for: The influence of extreme rainfall on crime: Spatiotemporal dynamics in Hunan Province, China
Source: PLoS One. 2026 Apr 22;21(4):e0345811. doi: 10.1371/journal.pone.0345811 (PMC13102242; doi:10.1371/journal.pone.0345811)
Supplement: S1 Data — S1 Raw Data. This is the original data1 required to replicate the manuscript’s results. S2 Raw Data. This is the original data1 required to replicate the manuscript’s results. (ZIP) [file pone.0345811.s001.zip › S1 Raw Data/S1_Hunan administrative boundary GeoJSON/431102.json]

{"type":"FeatureCollection","features":[{"type":"Feature","properties":{"adcode":431102,"name":"零陵区","center":[111.626348,26.223347],"centroid":[111.554641,26.129991],"childrenNum":0,"level":"district","acroutes":[100000,430000,431100],"parent":{"adcode":431100}},"geometry":{"type":"MultiPolygon","coordinates":[[[[111.815284,26.356386],[111.814294,26.355623],[111.812617,26.352915],[111.810979,26.351976],[111.80706,26.35081],[111.804532,26.349524],[111.802012,26.349881],[111.798666,26.354578],[111.79627,26.354935],[111.793742,26.353528],[111.79181,26.35289],[111.78871,26.35289],[111.786592,26.352538],[111.786531,26.350901],[111.787945,26.348956],[111.787504,26.347082],[111.784722,26.344299],[111.783539,26.341687],[111.781545,26.338813],[111.779443,26.337803],[111.776598,26.338712],[111.774187,26.341094],[111.772332,26.340652],[111.770314,26.338662],[111.767702,26.33505],[111.766728,26.334437],[111.764479,26.334437],[111.761163,26.336195],[111.759099,26.336461],[111.75256,26.331985],[111.750968,26.331517],[111.748378,26.331985],[111.745866,26.337034],[111.745333,26.341787],[111.744746,26.349419],[111.743919,26.351237],[111.74187,26.352699],[111.740216,26.352759],[111.736692,26.351172],[111.734226,26.350584],[111.732819,26.3507],[111.730879,26.352046],[111.728931,26.352694],[111.726226,26.352307],[111.719293,26.34866],[111.717291,26.348303],[111.715884,26.348539],[111.714763,26.349655],[111.713419,26.349886],[111.707822,26.348997],[111.703765,26.349398],[111.702234,26.348871],[111.697179,26.345636],[111.693523,26.343922],[111.690115,26.343038],[111.689002,26.342184],[111.687177,26.337723],[111.685879,26.336954],[111.684287,26.336718],[111.682702,26.337125],[111.678644,26.339762],[111.675815,26.339757],[111.672283,26.337989],[111.668812,26.336693],[111.664569,26.335859],[111.662397,26.334743],[111.661756,26.333447],[111.661756,26.331216],[111.664399,26.326206],[111.666339,26.323211],[111.667282,26.320458],[111.667282,26.31893],[111.666695,26.317403],[111.6614,26.312287],[111.658455,26.310407],[111.65633,26.309875],[111.653045,26.30987],[111.647812,26.310829],[111.644573,26.311116],[111.642919,26.310704],[111.640809,26.306713],[111.639626,26.306472],[111.636627,26.308055],[111.635097,26.307935],[111.625513,26.302934],[111.623866,26.301291],[111.623279,26.299617],[111.623178,26.293998],[111.624523,26.286453],[111.622993,26.279652],[111.621115,26.276691],[111.61606,26.2718],[111.611028,26.267713],[111.608477,26.264566],[111.606583,26.261001],[111.605362,26.257427],[111.604295,26.253495],[111.602695,26.250242],[111.601258,26.246581],[111.600191,26.245078],[111.59904,26.244514],[111.59669,26.245359],[111.596288,26.246772],[111.597076,26.251368],[111.596504,26.253279],[111.594124,26.256436],[111.592184,26.257753],[111.590336,26.258065],[111.588636,26.257869],[111.585722,26.255521],[111.584269,26.253942],[111.582043,26.252474],[111.579948,26.252037],[111.578479,26.252444],[111.576794,26.253917],[111.575913,26.255546],[111.575666,26.257492],[111.576021,26.25891],[111.577699,26.262002],[111.580002,26.264933],[111.580234,26.26618],[111.579747,26.26722],[111.57851,26.267969],[111.576261,26.268623],[111.573509,26.268814],[111.56973,26.268256],[111.566167,26.267326],[111.563539,26.266984],[111.562047,26.267265],[111.555832,26.271322],[111.552393,26.274027],[111.550631,26.275988],[111.549463,26.279044],[111.548613,26.282759],[111.546001,26.287986],[111.543094,26.293013],[111.539848,26.295526],[111.536687,26.296209],[111.533827,26.296023],[111.532134,26.295209],[111.530859,26.294068],[111.53048,26.292384],[111.530913,26.290092],[111.532196,26.287177],[111.533162,26.283824],[111.533069,26.282231],[111.532188,26.281045],[111.528849,26.280019],[111.523763,26.280914],[111.521019,26.281794],[111.517866,26.283337],[111.51431,26.286227],[111.511752,26.288861],[111.507323,26.293892],[111.505205,26.29727],[111.502384,26.298129],[111.501147,26.299572],[111.49746,26.299758],[111.495172,26.29918],[111.493712,26.298069],[111.491663,26.294495],[111.488912,26.291243],[111.488146,26.287082],[111.488146,26.285262],[111.490434,26.281733],[111.490666,26.280557],[111.490257,26.278858],[111.488966,26.276691],[111.487567,26.275344],[111.483586,26.27371],[111.472804,26.266848],[111.465832,26.262871],[111.461148,26.260946],[111.458218,26.260307],[111.45481,26.256909],[111.450883,26.253982],[111.433469,26.243946],[111.431877,26.242131],[111.430068,26.239431],[111.426899,26.232567],[111.425608,26.228931],[111.424078,26.227175],[111.421148,26.225179],[111.416735,26.223243],[111.415158,26.222186],[111.414331,26.220869],[111.414161,26.219169],[111.414563,26.216056],[111.414393,26.214004],[111.413798,26.212595],[111.412337,26.21089],[111.40957,26.208254],[111.406872,26.204557],[111.405813,26.202445],[111.404577,26.201328],[111.402876,26.2008],[111.395054,26.201268],[111.392117,26.201912],[111.389651,26.203607],[111.388476,26.20502],[111.38659,26.208476],[111.385647,26.209125],[111.382772,26.20918],[111.37512,26.204915],[111.372353,26.202918],[111.370707,26.200332],[111.369354,26.196167],[111.368535,26.194577],[111.367112,26.193285],[111.362877,26.191403],[111.354405,26.187223],[111.351576,26.186629],[111.349992,26.186684],[111.347395,26.187736],[111.344218,26.190548],[111.342092,26.19084],[111.341327,26.189954],[111.338336,26.183641],[111.336806,26.182524],[111.333381,26.18275],[111.3308,26.184506],[111.328141,26.186674],[111.324732,26.186901],[111.320489,26.185894],[111.314019,26.181834],[111.312365,26.180189],[111.312721,26.178197],[111.315194,26.175561],[111.316315,26.170605],[111.317784,26.167611],[111.319785,26.16116],[111.319785,26.159635],[111.31919,26.15805],[111.316547,26.154699],[111.314545,26.153139],[111.312659,26.152787],[111.310719,26.153134],[111.306414,26.155474],[111.304945,26.156586],[111.302116,26.160632],[111.300238,26.161628],[111.296999,26.161271],[111.295879,26.160506],[111.291767,26.155745],[111.288118,26.153335],[111.287175,26.152339],[111.286936,26.148932],[111.288358,26.147115],[111.291767,26.143894],[111.29264,26.142133],[111.292941,26.13797],[111.294356,26.13483],[111.295647,26.130139],[111.295407,26.12509],[111.294472,26.122508],[111.289409,26.117691],[111.287531,26.116276],[111.285289,26.116045],[111.282229,26.116624],[111.27882,26.119559],[111.276702,26.120726],[111.274352,26.120847],[111.270828,26.119201],[111.270209,26.117127],[111.269205,26.115778],[111.268795,26.112904],[111.269321,26.111026],[111.269444,26.108428],[111.268911,26.107341],[111.265765,26.105086],[111.261421,26.102382],[111.259187,26.099845],[111.258067,26.09773],[111.259357,26.096678],[111.261978,26.097791],[111.264381,26.09917],[111.26609,26.099492],[111.266615,26.098878],[111.265935,26.096059],[111.26442,26.094594],[111.258005,26.091175],[111.251837,26.086301],[111.244633,26.077957],[111.245228,26.075903],[111.250159,26.071794],[111.252687,26.068143],[111.25836,26.063595],[111.260146,26.062598],[111.264938,26.061248],[111.26735,26.058801],[111.267674,26.057657],[111.266994,26.056131],[111.264289,26.055688],[111.260563,26.056101],[111.257124,26.057053],[111.252919,26.05667],[111.250724,26.053004],[111.249278,26.051805],[111.245522,26.0505],[111.242847,26.049881],[111.240529,26.049886],[111.236826,26.048833],[111.234152,26.04631],[111.233093,26.043449],[111.232838,26.039636],[111.231949,26.036613],[111.23048,26.034473],[111.228424,26.032362],[111.224065,26.027435],[111.223238,26.025324],[111.221592,26.023863],[111.216251,26.021758],[111.213963,26.019823],[111.213731,26.017652],[111.215315,26.015243],[111.215725,26.013717],[111.21537,26.011782],[111.211791,26.008542],[111.210794,26.007227],[111.211118,26.005756],[111.21261,26.003085],[111.212471,26.001826],[111.209356,25.995361],[111.208885,25.992927],[111.207246,25.990231],[111.20645,25.987384],[111.206744,25.984259],[111.206303,25.98241],[111.204394,25.978338],[111.202933,25.97611],[111.201117,25.974618],[111.198179,25.972864],[111.196688,25.970868],[111.196216,25.967582],[111.196093,25.960893],[111.192815,25.95609],[111.18953,25.953277],[111.189646,25.952223],[111.191756,25.95175],[111.197383,25.952561],[111.202431,25.954194],[111.203837,25.954194],[111.20502,25.952899],[111.205252,25.949728],[111.204425,25.944687],[111.205128,25.9414],[111.206535,25.939636],[111.211706,25.937987],[111.217209,25.937629],[111.219683,25.937034],[111.220966,25.935512],[111.219799,25.933515],[111.217333,25.930349],[111.216629,25.928942],[111.217209,25.926714],[111.221321,25.922831],[111.22837,25.917461],[111.230774,25.916105],[111.232591,25.911819],[111.232235,25.911057],[111.230071,25.910649],[111.226191,25.910361],[111.224428,25.90966],[111.222488,25.907315],[111.222674,25.905434],[111.223957,25.902968],[111.2266,25.899736],[111.229128,25.897507],[111.236935,25.892307],[111.242685,25.887788],[111.244393,25.885553],[111.246805,25.880979],[111.247269,25.87197],[111.248444,25.868625],[111.249796,25.866456],[111.251613,25.864691],[111.259898,25.861053],[111.265255,25.860413],[111.270124,25.860297],[111.278534,25.860271],[111.280126,25.859863],[111.284006,25.857108],[111.28777,25.854707],[111.289772,25.853829],[111.29189,25.854419],[111.294194,25.859585],[111.296536,25.867218],[111.297069,25.87426],[111.298367,25.87711],[111.300192,25.879284],[111.305308,25.883692],[111.314846,25.889513],[111.317915,25.891984],[111.322792,25.893578],[111.325629,25.894728],[111.326502,25.895494],[111.327623,25.90019],[111.328566,25.901541],[111.331395,25.902953],[111.341405,25.90673],[111.345346,25.907028],[111.346228,25.906327],[111.352056,25.8973],[111.352937,25.895116],[111.355,25.89213],[111.357296,25.890668],[111.360357,25.890582],[111.36256,25.892317],[111.363124,25.893462],[111.363835,25.897451],[111.365242,25.900568],[111.367275,25.902459],[111.371248,25.904461],[111.375074,25.905666],[111.377423,25.905525],[111.378451,25.904764],[111.378985,25.902444],[111.378096,25.896816],[111.378838,25.894097],[111.382331,25.891288],[111.38448,25.889296],[111.384604,25.886476],[111.382331,25.883364],[111.382571,25.88231],[111.385477,25.882109],[111.390741,25.882815],[111.402768,25.885357],[111.402582,25.888262],[111.403062,25.890638],[111.404082,25.893865],[111.405767,25.897713],[111.405581,25.901289],[111.40232,25.907815],[111.40232,25.909928],[111.403263,25.911869],[111.408611,25.918364],[111.409376,25.92036],[111.409199,25.923472],[111.407939,25.925524],[111.407058,25.92865],[111.407058,25.932053],[111.4062,25.936424],[111.40647,25.938123],[111.408294,25.94012],[111.411935,25.940634],[111.412994,25.941309],[111.414609,25.943417],[111.416186,25.947203],[111.418072,25.950368],[111.423591,25.955898],[111.424263,25.95801],[111.423854,25.959593],[111.422385,25.962239],[111.420685,25.964644],[111.420275,25.966317],[111.420708,25.971493],[111.421535,25.973081],[111.422795,25.974134],[111.425825,25.975011],[111.428839,25.975188],[111.432217,25.9749],[111.433508,25.97613],[111.435594,25.981765],[111.436653,25.98376],[111.439753,25.987787],[111.441871,25.989838],[111.443718,25.991214],[111.4448,25.991415],[111.448201,25.991264],[111.449345,25.990589],[111.454794,25.984844],[111.457585,25.980318],[111.459772,25.97735],[111.461913,25.976438],[111.469155,25.978942],[111.474481,25.981936],[111.477148,25.983251],[111.479698,25.983211],[111.485696,25.979734],[111.487683,25.978862],[111.492784,25.977939],[111.494183,25.977143],[111.496826,25.974583],[111.500042,25.969991],[111.503605,25.962532],[111.507586,25.957355],[111.510987,25.954825],[111.513561,25.953877],[111.516142,25.95428],[111.519659,25.955969],[111.522457,25.957632],[111.523578,25.957809],[111.526329,25.956332],[111.529429,25.955737],[111.534237,25.956014],[111.537042,25.955717],[111.537282,25.954895],[111.536455,25.953428],[111.535813,25.950499],[111.536053,25.945685],[111.536687,25.941813],[111.538681,25.936348],[111.540613,25.935759],[111.543597,25.936454],[111.547817,25.938617],[111.550576,25.940956],[111.553622,25.943941],[111.558839,25.947157],[111.565873,25.950726],[111.569212,25.951306],[111.572149,25.951069],[111.574661,25.950157],[111.576895,25.947979],[111.58001,25.943578],[111.582707,25.938063],[111.584933,25.93407],[111.587755,25.931599],[111.591279,25.930485],[111.594325,25.930656],[111.597671,25.931715],[111.600779,25.933828],[111.602603,25.936117],[111.606831,25.94257],[111.60983,25.947737],[111.61177,25.95246],[111.611716,25.954688],[111.610657,25.957037],[111.609126,25.959089],[111.602904,25.962254],[111.602077,25.963313],[111.601374,25.965717],[111.600199,25.966947],[111.596319,25.96918],[111.59039,25.971206],[111.587167,25.973439],[111.585529,25.975787],[111.585289,25.978312],[111.58576,25.980893],[111.588048,25.986285],[111.587987,25.987757],[111.586696,25.990392],[111.584825,25.992685],[111.582066,25.993627],[111.58018,25.993925],[111.575666,25.993456],[111.572798,25.992463],[111.568045,25.989404],[111.564938,25.989586],[111.563415,25.990498],[111.557108,25.993708],[111.555469,25.995366],[111.553452,26.000359],[111.551373,26.002798],[111.550229,26.005207],[111.550522,26.009066],[111.551612,26.011439],[111.552486,26.015017],[111.553715,26.017012],[111.55492,26.018211],[111.560926,26.021531],[111.563268,26.021375],[111.565881,26.021959],[111.567813,26.024216],[111.569073,26.027914],[111.569954,26.029113],[111.571446,26.029929],[111.574383,26.03078],[111.57899,26.032871],[111.580922,26.034276],[111.582159,26.035742],[111.583094,26.03756],[111.585444,26.038351],[111.587701,26.037409],[111.588551,26.035797],[111.589401,26.032468],[111.59063,26.031203],[111.591751,26.030881],[111.593984,26.031672],[111.594742,26.0334],[111.595329,26.037686],[111.595275,26.043585],[111.596357,26.053835],[111.5973,26.059647],[111.597803,26.065423],[111.598444,26.066773],[111.600786,26.069825],[111.603909,26.074402],[111.609428,26.083939],[111.610487,26.084816],[111.614599,26.085289],[111.61977,26.085531],[111.623712,26.086115],[111.62729,26.08766],[111.629756,26.087786],[111.635344,26.08623],[111.638537,26.085661],[111.640778,26.085792],[111.644094,26.087071],[111.645825,26.088285],[111.647039,26.091029],[111.648252,26.092685],[111.649659,26.092882],[111.650811,26.092056],[111.654003,26.08613],[111.655286,26.084795],[111.65592,26.081925],[111.655348,26.080395],[111.654073,26.079116],[111.646019,26.077192],[111.64397,26.075148],[111.643074,26.073043],[111.642308,26.069664],[111.642247,26.066989],[111.643074,26.063928],[111.644349,26.061636],[111.648376,26.058136],[111.651514,26.056927],[111.654575,26.056998],[111.658795,26.057451],[111.661995,26.058287],[111.664677,26.060458],[111.668457,26.064864],[111.671525,26.0678],[111.674146,26.069719],[111.677724,26.071703],[111.680059,26.072751],[111.682803,26.073551],[111.685268,26.074966],[111.687456,26.077489],[111.692866,26.082021],[111.700928,26.085203],[111.710512,26.089972],[111.715281,26.091709],[111.717105,26.091885],[111.718636,26.091537],[111.720104,26.090309],[111.721279,26.088723],[111.72298,26.083798],[111.726744,26.077993],[111.728684,26.07694],[111.731443,26.076472],[111.734504,26.076417],[111.737032,26.076945],[111.738438,26.077826],[111.741499,26.08258],[111.741731,26.084695],[111.742666,26.086865],[111.744259,26.087922],[111.745086,26.090153],[111.744135,26.091442],[111.742435,26.092439],[111.739497,26.093144],[111.7385,26.09484],[111.73891,26.096426],[111.740031,26.098365],[111.744259,26.102005],[111.745959,26.104587],[111.746261,26.107316],[111.746786,26.108489],[111.748193,26.109314],[111.752838,26.110427],[111.757708,26.110135],[111.761062,26.109017],[111.76587,26.108373],[111.769279,26.108136],[111.771087,26.108428],[111.773143,26.109541],[111.775733,26.111711],[111.779535,26.11825],[111.783709,26.122352],[111.785054,26.122705],[111.789336,26.12276],[111.791446,26.12358],[111.792389,26.124748],[111.792505,26.125981],[111.791918,26.127154],[111.789684,26.128508],[111.782712,26.131271],[111.781421,26.132741],[111.781591,26.134327],[111.782998,26.135323],[111.788749,26.136929],[111.78963,26.13787],[111.789452,26.138982],[111.786639,26.141977],[111.786175,26.144035],[111.786175,26.147024],[111.785348,26.148554],[111.781746,26.150713],[111.780069,26.152444],[111.779481,26.154442],[111.780007,26.155997],[111.781506,26.156581],[111.785704,26.155816],[111.787435,26.155725],[111.790627,26.156289],[111.795497,26.155464],[111.799222,26.157809],[111.800884,26.158423],[111.802554,26.158503],[111.805962,26.157532],[111.809062,26.157351],[111.810144,26.157849],[111.812671,26.161789],[111.814472,26.163837],[111.81659,26.163812],[111.817943,26.164511],[111.821228,26.165236],[111.825943,26.165065],[111.829815,26.165442],[111.834267,26.164551],[111.837683,26.164632],[111.840945,26.165653],[111.843109,26.165648],[111.84522,26.164692],[111.846796,26.161844],[111.847562,26.15797],[111.848729,26.154915],[111.855183,26.144226],[111.856821,26.140643],[111.859341,26.138026],[111.861629,26.136144],[111.869714,26.133023],[111.892175,26.117072],[111.895399,26.115426],[111.901559,26.11378],[111.902796,26.112899],[111.905617,26.109143],[111.907673,26.108031],[111.910842,26.108383],[111.91248,26.109319],[111.914305,26.11155],[111.915364,26.11237],[111.918061,26.111786],[111.92082,26.109969],[111.922529,26.109445],[111.925636,26.109325],[111.927228,26.108685],[111.929114,26.106923],[111.931696,26.107104],[111.934223,26.109778],[111.935576,26.11013],[111.940685,26.109551],[111.943514,26.109969],[111.945624,26.110674],[111.947456,26.111791],[111.951452,26.116553],[111.960696,26.121733],[111.962165,26.124436],[111.962458,26.127018],[111.962227,26.128896],[111.960333,26.131563],[111.95881,26.132676],[111.957458,26.132902],[111.954922,26.132313],[111.950393,26.132424],[111.944689,26.130652],[111.942926,26.130647],[111.939046,26.134342],[111.934988,26.137739],[111.933048,26.141373],[111.929168,26.150406],[111.925937,26.159117],[111.924701,26.165221],[111.925644,26.170091],[111.925358,26.172557],[111.924237,26.175958],[111.924407,26.177306],[111.925172,26.178131],[111.931587,26.179777],[111.935993,26.180662],[111.937462,26.181724],[111.938103,26.183485],[111.937817,26.185306],[111.936697,26.187147],[111.933759,26.190432],[111.932816,26.1926],[111.932755,26.195946],[111.933164,26.200408],[111.932523,26.202223],[111.929524,26.206564],[111.926996,26.209084],[111.925404,26.209789],[111.921709,26.210724],[111.919476,26.212248],[111.917134,26.2126],[111.915186,26.211423],[111.912372,26.208491],[111.910023,26.208491],[111.908786,26.209839],[111.906962,26.213596],[111.90632,26.217383],[111.906676,26.219315],[111.907619,26.221608],[111.911491,26.22718],[111.916662,26.229001],[111.918131,26.229941],[111.918834,26.231058],[111.919128,26.232818],[111.917945,26.23848],[111.918177,26.244173],[111.916662,26.251624],[111.9149,26.254732],[111.911437,26.25978],[111.909907,26.263183],[111.908964,26.265908],[111.909141,26.267788],[111.911607,26.275007],[111.91119,26.28017],[111.909729,26.282814],[111.905733,26.288916],[111.902564,26.29725],[111.900168,26.305437],[111.898282,26.30808],[111.896473,26.309196],[111.894061,26.309196],[111.890367,26.307085],[111.887136,26.307146],[111.885729,26.308085],[111.884848,26.309674],[111.882042,26.316925],[111.878579,26.319392],[111.875704,26.320568],[111.873648,26.322744],[111.872945,26.324915],[111.872775,26.327322],[111.873648,26.331412],[111.876292,26.33402],[111.876701,26.335195],[111.875704,26.338044],[111.872481,26.339401],[111.869405,26.339873],[111.868902,26.341501],[111.86932,26.343556],[111.86908,26.345023],[111.868199,26.345962],[111.865355,26.346168],[111.861521,26.344596],[111.860462,26.345063],[111.859673,26.347535],[111.859882,26.350453],[111.861173,26.353176],[111.860377,26.354297],[111.857447,26.353417],[111.853668,26.350931],[111.851619,26.350815],[111.847654,26.352729],[111.845722,26.353056],[111.842267,26.355251],[111.839044,26.356869],[111.837142,26.357195],[111.834445,26.356909],[111.829591,26.353633],[111.826391,26.352935],[111.821027,26.353252],[111.815284,26.356386]]]]}}]}
