# Supplementary material for: The influence of extreme rainfall on crime: Spatiotemporal dynamics in Hunan Province, China
Source: PLoS One. 2026 Apr 22;21(4):e0345811. doi: 10.1371/journal.pone.0345811 (PMC13102242; doi:10.1371/journal.pone.0345811)
Supplement: S1 Data — S1 Raw Data. This is the original data1 required to replicate the manuscript’s results. S2 Raw Data. This is the original data1 required to replicate the manuscript’s results. (ZIP) [file pone.0345811.s001.zip › S1 Raw Data/S1_Hunan administrative boundary GeoJSON/431103.json]

{"type":"FeatureCollection","features":[{"type":"Feature","properties":{"adcode":431103,"name":"冷水滩区","center":[111.607156,26.434364],"centroid":[111.632415,26.529754],"childrenNum":0,"level":"district","acroutes":[100000,430000,431100],"parent":{"adcode":431100}},"geometry":{"type":"MultiPolygon","coordinates":[[[[111.592063,26.792188],[111.590476,26.792875],[111.589139,26.796065],[111.588002,26.797588],[111.580821,26.797863],[111.578399,26.798395],[111.577256,26.799878],[111.576494,26.802661],[111.576033,26.807608],[111.575364,26.809348],[111.573061,26.81031],[111.570258,26.810327],[111.567545,26.809474],[111.558081,26.808661],[111.553075,26.809297],[111.551343,26.810436],[111.550002,26.812354],[111.550061,26.815892],[111.549524,26.817444],[111.546299,26.818446],[111.544161,26.818033],[111.542578,26.817215],[111.538421,26.811409],[111.536543,26.810327],[111.531218,26.808816],[111.529226,26.807236],[111.528586,26.805592],[111.528638,26.803067],[111.532091,26.797771],[111.534378,26.791598],[111.534967,26.788368],[111.534316,26.785081],[111.531977,26.781359],[111.529632,26.779017],[111.52448,26.775981],[111.523781,26.774807],[111.52325,26.772459],[111.522956,26.768524],[111.522083,26.766944],[111.520732,26.765947],[111.51804,26.765248],[111.515522,26.765672],[111.513765,26.766795],[111.510952,26.769263],[111.507734,26.77333],[111.502645,26.775454],[111.499017,26.776199],[111.494742,26.776331],[111.491815,26.775695],[111.487481,26.773416],[111.484086,26.770787],[111.480452,26.770266],[111.478114,26.771388],[111.476652,26.773038],[111.473135,26.779389],[111.471906,26.780506],[111.469619,26.780162],[111.468857,26.776818],[111.469446,26.770586],[111.469678,26.766125],[111.470613,26.760867],[111.471635,26.758134],[111.472692,26.756926],[111.473894,26.756542],[111.475592,26.75692],[111.476614,26.75924],[111.478408,26.759996],[111.479489,26.759286],[111.480068,26.757057],[111.477549,26.751524],[111.477435,26.750149],[111.477965,26.748792],[111.482295,26.744787],[111.482503,26.742954],[111.481626,26.74143],[111.47741,26.738211],[111.473946,26.736635],[111.471843,26.734584],[111.470821,26.731651],[111.470056,26.727222],[111.469997,26.725692],[111.470523,26.723635],[111.471867,26.720845],[111.474241,26.718272],[111.47617,26.717149],[111.478457,26.716616],[111.481942,26.71543],[111.483615,26.714576],[111.484637,26.713281],[111.48525,26.711252],[111.485164,26.709081],[111.484661,26.708055],[111.483345,26.707058],[111.480947,26.706066],[111.478723,26.704588],[111.47828,26.702714],[111.481034,26.698244],[111.481796,26.695894],[111.483113,26.694685],[111.484661,26.694209],[111.488087,26.694627],[111.491049,26.693504],[111.494147,26.691028],[111.49582,26.689228],[111.496201,26.687348],[111.49582,26.683342],[111.496111,26.678206],[111.49529,26.676825],[111.49362,26.676039],[111.486712,26.674841],[111.481966,26.674561],[111.473361,26.672262],[111.471777,26.671328],[111.469872,26.669619],[111.469404,26.668737],[111.469993,26.666971],[111.472391,26.666059],[111.473853,26.665114],[111.476756,26.660997],[111.477369,26.657237],[111.477369,26.6532],[111.478017,26.652438],[111.479766,26.652197],[111.482285,26.652541],[111.485274,26.653412],[111.486858,26.653584],[111.490197,26.653195],[111.493419,26.653476],[111.495875,26.65406],[111.498976,26.656279],[111.507994,26.661129],[111.51232,26.660527],[111.51566,26.658991],[111.51865,26.656927],[111.521106,26.652277],[111.524619,26.647605],[111.526202,26.645896],[111.527605,26.643012],[111.530186,26.640013],[111.534167,26.637536],[111.537205,26.636412],[111.542183,26.63593],[111.543884,26.635042],[111.544348,26.633637],[111.5481,26.628459],[111.547338,26.626876],[111.544937,26.626056],[111.542713,26.626061],[111.538788,26.627776],[111.534981,26.629193],[111.531994,26.629439],[111.52924,26.628803],[111.525319,26.626463],[111.521802,26.623773],[111.519873,26.621548],[111.518054,26.620143],[111.514957,26.619535],[111.512553,26.618486],[111.51168,26.617195],[111.511444,26.6152],[111.512033,26.611621],[111.514195,26.608323],[111.516776,26.605851],[111.517881,26.603969],[111.518878,26.599564],[111.520046,26.596622],[111.520226,26.594098],[111.520694,26.592744],[111.522859,26.590771],[111.525021,26.587948],[111.529826,26.582418],[111.531437,26.57683],[111.532136,26.573308],[111.532923,26.571489],[111.536387,26.569395],[111.540129,26.564053],[111.540926,26.560444],[111.541982,26.558826],[111.544109,26.558177],[111.547428,26.559193],[111.55012,26.559658],[111.554253,26.559635],[111.558091,26.560507],[111.55973,26.561563],[111.561871,26.563583],[111.563541,26.564581],[111.566385,26.564661],[111.567823,26.563514],[111.569953,26.559801],[111.572538,26.557007],[111.574211,26.55392],[111.575971,26.549105],[111.576352,26.547269],[111.57638,26.544744],[111.575912,26.543103],[111.574003,26.539728],[111.575146,26.536262],[111.575174,26.535091],[111.57383,26.530499],[111.573594,26.528387],[111.575087,26.523922],[111.576733,26.516816],[111.576612,26.515903],[111.575267,26.515025],[111.573889,26.514824],[111.568845,26.514772],[111.56749,26.514336],[111.566641,26.513412],[111.56573,26.510708],[111.563624,26.508073],[111.561372,26.506845],[111.558701,26.50456],[111.558434,26.502855],[111.56061,26.501075],[111.561892,26.499284],[111.562481,26.494117],[111.562221,26.492768],[111.560929,26.489823],[111.560399,26.487239],[111.557471,26.483312],[111.557471,26.482077],[111.558874,26.47873],[111.557471,26.477087],[111.555503,26.476886],[111.553865,26.477271],[111.550376,26.479246],[111.549205,26.479516],[111.545751,26.479166],[111.541705,26.477449],[111.538078,26.476519],[111.534094,26.474842],[111.533273,26.474228],[111.532954,26.472494],[111.533678,26.47003],[111.53321,26.468738],[111.531513,26.468302],[111.525714,26.467348],[111.523583,26.465654],[111.523143,26.462076],[111.522526,26.459682],[111.520943,26.456638],[111.518546,26.452945],[111.514063,26.448907],[111.513017,26.447621],[111.513214,26.445857],[111.517281,26.443204],[111.518719,26.442698],[111.520562,26.443428],[111.524248,26.447351],[111.525426,26.447845],[111.527065,26.447282],[111.527799,26.44599],[111.527564,26.444203],[111.525277,26.44032],[111.523697,26.438827],[111.522232,26.438011],[111.517171,26.436822],[111.515819,26.436064],[111.514676,26.434685],[111.513592,26.432342],[111.511725,26.43144],[111.509674,26.43121],[111.506861,26.428826],[111.503469,26.428953],[111.498664,26.430791],[111.496204,26.431204],[111.494399,26.430917],[111.493869,26.428803],[111.496035,26.424868],[111.496326,26.423283],[111.495151,26.416153],[111.495858,26.410925],[111.49591,26.407759],[111.494975,26.404002],[111.494916,26.401244],[111.495858,26.398451],[111.497961,26.396451],[111.49855,26.394986],[111.498487,26.392343],[111.499371,26.390343],[111.502877,26.390096],[111.507855,26.387263],[111.509559,26.386849],[111.514527,26.386539],[111.516284,26.386125],[111.517694,26.385183],[111.518629,26.383418],[111.519034,26.380539],[111.520091,26.378602],[111.523777,26.373453],[111.524304,26.371574],[111.524304,26.369637],[111.522783,26.365591],[111.522842,26.36424],[111.524072,26.361774],[111.524304,26.360423],[111.523136,26.353853],[111.524072,26.351617],[111.52413,26.350444],[111.523368,26.347748],[111.523663,26.345782],[111.528641,26.337021],[111.534492,26.32861],[111.53883,26.32719],[111.539644,26.326603],[111.539644,26.325488],[111.537243,26.322854],[111.535608,26.320279],[111.53496,26.317168],[111.535019,26.312734],[111.535545,26.310797],[111.536838,26.309853],[111.539114,26.30891],[111.540465,26.307732],[111.541868,26.304799],[111.542048,26.300687],[111.540461,26.298341],[111.536689,26.296213],[111.539848,26.295528],[111.543091,26.293015],[111.545997,26.287988],[111.548609,26.28276],[111.549465,26.279044],[111.550626,26.275984],[111.552392,26.274029],[111.555829,26.271325],[111.562048,26.267264],[111.563537,26.266982],[111.566163,26.267321],[111.569728,26.268253],[111.573508,26.268811],[111.576262,26.268621],[111.578507,26.267971],[111.57975,26.267223],[111.58,26.264934],[111.577699,26.262006],[111.576019,26.258911],[111.575662,26.257495],[111.575915,26.255545],[111.576792,26.253917],[111.578482,26.252444],[111.579951,26.252036],[111.582047,26.252473],[111.584268,26.25394],[111.585719,26.255522],[111.588636,26.257869],[111.590337,26.258065],[111.592184,26.257749],[111.59412,26.256437],[111.5965,26.253278],[111.597072,26.251368],[111.596293,26.246771],[111.596687,26.245362],[111.599036,26.244516],[111.600193,26.24508],[111.60126,26.246581],[111.602698,26.250241],[111.604295,26.253497],[111.605359,26.257426],[111.606582,26.261005],[111.608477,26.264566],[111.611026,26.267712],[111.616057,26.271802],[111.621111,26.276692],[111.622992,26.279654],[111.624527,26.286458],[111.623176,26.293998],[111.623283,26.299617],[111.623865,26.301291],[111.625514,26.302936],[111.635097,26.307933],[111.636628,26.308054],[111.639624,26.306472],[111.640809,26.306714],[111.642922,26.310705],[111.644571,26.311119],[111.647807,26.310831],[111.653045,26.309871],[111.656333,26.309876],[111.658457,26.310406],[111.661398,26.312286],[111.666695,26.317404],[111.667287,26.318933],[111.667287,26.320457],[111.666338,26.323211],[111.664398,26.326207],[111.661755,26.331214],[111.661755,26.333451],[111.662396,26.334739],[111.664571,26.33586],[111.668808,26.336688],[111.672279,26.337987],[111.675813,26.339758],[111.67864,26.339758],[111.682703,26.337125],[111.684287,26.336716],[111.685877,26.336958],[111.687176,26.337722],[111.689002,26.342184],[111.690117,26.34304],[111.693526,26.343926],[111.697177,26.345633],[111.702232,26.348869],[111.703763,26.349398],[111.707827,26.348996],[111.713415,26.349887],[111.714766,26.349651],[111.715885,26.348542],[111.717295,26.348306],[111.719294,26.348662],[111.726229,26.352307],[111.728935,26.352692],[111.730878,26.352048],[111.732819,26.350697],[111.734225,26.350582],[111.736692,26.351174],[111.740218,26.352761],[111.741871,26.352704],[111.743918,26.351238],[111.744743,26.349415],[111.745335,26.341787],[111.745862,26.337033],[111.74838,26.331985],[111.750968,26.331519],[111.752558,26.331985],[111.759102,26.336463],[111.76116,26.336199],[111.764476,26.334434],[111.766731,26.334434],[111.767704,26.335055],[111.770313,26.33866],[111.772336,26.340654],[111.774183,26.341091],[111.776594,26.338717],[111.779438,26.337803],[111.781548,26.338809],[111.78354,26.341689],[111.784721,26.344299],[111.787503,26.347082],[111.787946,26.348961],[111.786533,26.350899],[111.786595,26.352543],[111.788709,26.352893],[111.791813,26.352887],[111.793746,26.353531],[111.796268,26.354934],[111.798669,26.354577],[111.802012,26.349881],[111.804534,26.349525],[111.807056,26.350812],[111.810981,26.351979],[111.812619,26.352916],[111.814289,26.355624],[111.815287,26.356388],[111.814178,26.357618],[111.813441,26.359854],[111.814178,26.364958],[111.813943,26.366821],[111.812214,26.369936],[111.812037,26.370993],[111.813357,26.375125],[111.813357,26.375919],[111.810776,26.380591],[111.808549,26.383045],[111.80418,26.385987],[111.801721,26.387872],[111.800082,26.390159],[111.798904,26.393946],[111.799112,26.397715],[111.799902,26.400801],[111.802251,26.405024],[111.801724,26.407311],[111.797182,26.406984],[111.796011,26.408541],[111.795776,26.410448],[111.796212,26.415257],[111.796715,26.416314],[111.799618,26.419215],[111.800432,26.420433],[111.800581,26.423484],[111.799348,26.427068],[111.796829,26.42866],[111.79237,26.429016],[111.790995,26.430716],[111.79103,26.434605],[111.7898,26.435639],[111.788975,26.435547],[111.785812,26.433675],[111.784458,26.433789],[111.78399,26.435053],[111.784434,26.437638],[111.785515,26.438953],[111.787216,26.440039],[111.789062,26.443353],[111.789211,26.445352],[111.78883,26.44889],[111.786776,26.45623],[111.785986,26.457752],[111.785812,26.461336],[111.783083,26.46995],[111.783439,26.472298],[111.784434,26.475468],[111.784818,26.478666],[111.783758,26.48388],[111.783734,26.4857],[111.784635,26.489277],[111.784548,26.490896],[111.779452,26.502126],[111.776989,26.506121],[111.773639,26.50929],[111.771002,26.51111],[111.768889,26.511581],[111.766831,26.511351],[111.762196,26.509738],[111.759792,26.509445],[111.7585,26.509795],[111.757145,26.512028],[111.757145,26.51332],[111.758032,26.516667],[111.758562,26.521213],[111.758268,26.523859],[111.750393,26.537065],[111.75128,26.539412],[111.758971,26.542701],[111.759501,26.544641],[111.759438,26.550976],[111.759615,26.560226],[111.75885,26.562223],[111.753217,26.570559],[111.75287,26.571965],[111.753043,26.57496],[111.751578,26.585206],[111.752344,26.591551],[111.752281,26.592721],[111.74952,26.595423],[111.748169,26.599943],[111.748401,26.602231],[111.748879,26.602822],[111.751048,26.603407],[111.752049,26.604962],[111.753106,26.607956],[111.753691,26.611013],[111.753871,26.616708],[111.753577,26.619403],[111.752285,26.621227],[111.748993,26.623573],[111.744407,26.625626],[111.739179,26.629439],[111.736425,26.630993],[111.732247,26.631521],[111.730778,26.632106],[111.728311,26.634216],[111.725374,26.634801],[111.7252,26.636446],[111.729372,26.63792],[111.730605,26.639033],[111.730955,26.641911],[111.730137,26.643614],[111.72837,26.645374],[111.728017,26.646486],[111.728547,26.648017],[111.730248,26.649898],[111.733013,26.651194],[111.736602,26.651543],[111.737478,26.65187],[111.737714,26.653923],[111.736896,26.655333],[111.735604,26.656503],[111.733075,26.656801],[111.731014,26.65797],[111.731135,26.658968],[111.732455,26.660625],[111.731987,26.661571],[111.730574,26.662127],[111.730518,26.664265],[111.731048,26.665091],[111.736013,26.668295],[111.737159,26.669499],[111.737776,26.670909],[111.737305,26.674681],[111.735985,26.676676],[111.736162,26.678762],[111.739245,26.680963],[111.739834,26.682316],[111.740277,26.686219],[111.739661,26.687515],[111.736751,26.689039],[111.73278,26.689211],[111.725935,26.688483],[111.72149,26.688684],[111.719145,26.690615],[111.716616,26.693962],[111.714555,26.695722],[111.712999,26.69657],[111.707851,26.697309],[111.706503,26.697865],[111.70491,26.699653],[111.703642,26.701946],[111.703503,26.704788],[111.704172,26.707023],[111.705357,26.708496],[111.710408,26.712599],[111.71206,26.715327],[111.711939,26.71771],[111.711173,26.719085],[111.70959,26.720197],[111.708357,26.720111],[111.70579,26.718931],[111.702294,26.716902],[111.698702,26.7161],[111.696588,26.716375],[111.695352,26.717109],[111.692442,26.721154],[111.692206,26.72324],[111.693762,26.727176],[111.692352,26.732178],[111.690883,26.733879],[111.688614,26.734934],[111.685115,26.736045],[111.682645,26.73577],[111.680289,26.73483],[111.677223,26.734911],[111.672491,26.736738],[111.670221,26.736761],[111.669047,26.736349],[111.666071,26.734286],[111.66428,26.734464],[111.661983,26.735747],[111.65881,26.736652],[111.652806,26.738096],[111.650274,26.739299],[111.647631,26.743493],[111.646311,26.744398],[111.635128,26.747772],[111.633423,26.748797],[111.625843,26.756926],[111.621378,26.761279],[111.619788,26.76184],[111.615111,26.761691],[111.613264,26.762041],[111.609156,26.764973],[111.600897,26.771932],[111.597876,26.774298],[111.596175,26.776525],[111.595056,26.778908],[111.590569,26.784079],[111.589901,26.786519],[111.589918,26.78822],[111.590597,26.789949],[111.592063,26.792188]]]]}}]}
