# Supplementary material for: The influence of extreme rainfall on crime: Spatiotemporal dynamics in Hunan Province, China
Source: PLoS One. 2026 Apr 22;21(4):e0345811. doi: 10.1371/journal.pone.0345811 (PMC13102242; doi:10.1371/journal.pone.0345811)
Supplement: S1 Data — S1 Raw Data. This is the original data1 required to replicate the manuscript’s results. S2 Raw Data. This is the original data1 required to replicate the manuscript’s results. (ZIP) [file pone.0345811.s001.zip › S1 Raw Data/S1_Hunan administrative boundary GeoJSON/431121.json]

{"type":"FeatureCollection","features":[{"type":"Feature","properties":{"adcode":431121,"name":"祁阳市","center":[111.85734,26.585929],"centroid":[111.966903,26.452004],"childrenNum":0,"level":"district","acroutes":[100000,430000,431100],"parent":{"adcode":431100}},"geometry":{"type":"MultiPolygon","coordinates":[[[[111.592062,26.792187],[111.590596,26.789951],[111.589915,26.788219],[111.589902,26.786519],[111.59057,26.784079],[111.595053,26.778906],[111.596172,26.776531],[111.597874,26.774294],[111.600897,26.771936],[111.609157,26.764973],[111.61326,26.762036],[111.615113,26.761686],[111.619785,26.761841],[111.621376,26.76128],[111.625846,26.756927],[111.633425,26.7488],[111.635126,26.747775],[111.646311,26.744399],[111.647633,26.743488],[111.650277,26.739297],[111.652803,26.738093],[111.658811,26.736653],[111.661986,26.73575],[111.664276,26.734464],[111.66607,26.734285],[111.669047,26.736352],[111.670219,26.736759],[111.67249,26.736734],[111.677222,26.734912],[111.680285,26.73483],[111.682647,26.735774],[111.685115,26.736043],[111.688616,26.734936],[111.69088,26.733878],[111.692353,26.732178],[111.69376,26.727174],[111.693616,26.726262],[111.692202,26.723243],[111.692438,26.721152],[111.69535,26.717107],[111.696587,26.716375],[111.698701,26.716098],[111.702294,26.716904],[111.705789,26.71893],[111.708355,26.72011],[111.709592,26.7202],[111.711176,26.719085],[111.711941,26.71771],[111.712059,26.715325],[111.71041,26.712599],[111.705357,26.708497],[111.704173,26.707024],[111.703505,26.704794],[111.703643,26.701945],[111.704912,26.699658],[111.706503,26.697868],[111.707851,26.697314],[111.713002,26.696574],[111.714553,26.695719],[111.716614,26.693961],[111.719147,26.690615],[111.72149,26.688686],[111.725934,26.688483],[111.73278,26.689207],[111.736752,26.689036],[111.739665,26.687514],[111.74028,26.68622],[111.739835,26.682313],[111.739246,26.680961],[111.736163,26.678763],[111.735986,26.676671],[111.737309,26.674677],[111.73778,26.670907],[111.737158,26.669499],[111.736013,26.668294],[111.731052,26.665086],[111.730522,26.664264],[111.730574,26.662123],[111.731988,26.661569],[111.732459,26.660624],[111.731137,26.658972],[111.731013,26.65797],[111.733074,26.656798],[111.7356,26.656505],[111.736896,26.655332],[111.737714,26.653923],[111.737479,26.651871],[111.736602,26.651546],[111.733015,26.651188],[111.730247,26.649893],[111.728545,26.64802],[111.728015,26.646489],[111.728368,26.645374],[111.730136,26.643615],[111.730954,26.641913],[111.730607,26.639038],[111.72937,26.637914],[111.725201,26.63644],[111.725371,26.634803],[111.72831,26.634217],[111.730777,26.632108],[111.732249,26.631521],[111.736425,26.630992],[111.73918,26.629445],[111.74441,26.625625],[111.748991,26.623573],[111.752283,26.621227],[111.753579,26.619402],[111.753873,26.616706],[111.75369,26.611013],[111.753107,26.607958],[111.752047,26.604961],[111.751052,26.603405],[111.74888,26.602818],[111.748402,26.602232],[111.748166,26.599943],[111.749521,26.595421],[111.752283,26.592725],[111.752342,26.591552],[111.751576,26.585205],[111.753042,26.574963],[111.752872,26.571965],[111.753219,26.570555],[111.758854,26.562219],[111.759613,26.560223],[111.759436,26.550981],[111.759502,26.544641],[111.758971,26.542701],[111.751281,26.539416],[111.750391,26.537069],[111.758265,26.523856],[111.758559,26.521214],[111.758036,26.516666],[111.757145,26.513315],[111.757145,26.512027],[111.7585,26.509793],[111.759796,26.509442],[111.762198,26.509736],[111.766832,26.51135],[111.768887,26.511587],[111.771001,26.511114],[111.773638,26.509296],[111.776989,26.506124],[111.77945,26.502129],[111.784548,26.490894],[111.784633,26.489279],[111.783737,26.485699],[111.783756,26.483881],[111.784816,26.47867],[111.784437,26.475473],[111.783436,26.472301],[111.783082,26.469952],[111.785811,26.46134],[111.785988,26.457751],[111.786773,26.456226],[111.788828,26.448885],[111.789208,26.445352],[111.789064,26.443354],[111.787218,26.440042],[111.785517,26.438957],[111.78443,26.437635],[111.783992,26.435058],[111.784457,26.433793],[111.785811,26.433671],[111.788972,26.435547],[111.789797,26.435637],[111.791027,26.434609],[111.790995,26.430717],[111.792369,26.429012],[111.796826,26.428653],[111.799352,26.427071],[111.800583,26.423489],[111.800432,26.420438],[111.799621,26.419214],[111.796715,26.416317],[111.796211,26.415256],[111.795779,26.410442],[111.796014,26.408541],[111.797179,26.406983],[111.801721,26.407309],[111.802376,26.405987],[111.799902,26.400797],[111.79911,26.397721],[111.798907,26.39395],[111.800085,26.390164],[111.801721,26.38787],[111.804182,26.385985],[111.808548,26.383047],[111.810773,26.38059],[111.813358,26.375922],[111.813358,26.37513],[111.812036,26.370991],[111.812213,26.369939],[111.813947,26.36682],[111.814183,26.364959],[111.813443,26.359849],[111.814176,26.357621],[111.815289,26.356388],[111.821028,26.353253],[111.826388,26.352935],[111.829589,26.353629],[111.834445,26.35691],[111.837141,26.357196],[111.839046,26.356869],[111.842266,26.355253],[111.845728,26.353057],[111.847659,26.35273],[111.851618,26.35082],[111.853667,26.350926],[111.857443,26.353416],[111.860375,26.354298],[111.861173,26.35318],[111.859884,26.350453],[111.859675,26.34753],[111.86046,26.345064],[111.86152,26.344591],[111.865355,26.346167],[111.868196,26.345963],[111.869086,26.345024],[111.869315,26.343554],[111.868903,26.341505],[111.8694,26.339872],[111.872476,26.339398],[111.875703,26.338043],[111.876697,26.335193],[111.876292,26.334026],[111.873648,26.331413],[111.872771,26.327322],[111.872947,26.324913],[111.873648,26.322741],[111.875703,26.320569],[111.878582,26.319393],[111.882038,26.316927],[111.884846,26.309675],[111.885736,26.30809],[111.887136,26.307151],[111.888838,26.306849],[111.890363,26.307086],[111.894061,26.309193],[111.896469,26.309193],[111.898282,26.308082],[111.900167,26.305436],[111.902569,26.297252],[111.905736,26.288913],[111.909729,26.282811],[111.911195,26.280172],[111.911613,26.27501],[111.909146,26.267788],[111.908963,26.265909],[111.909912,26.26318],[111.911437,26.259781],[111.914899,26.254732],[111.916659,26.251619],[111.918178,26.244175],[111.917949,26.238479],[111.919133,26.232816],[111.918832,26.231059],[111.918132,26.229939],[111.916659,26.228999],[111.911489,26.227185],[111.907615,26.221603],[111.906679,26.219314],[111.906325,26.217377],[111.906967,26.213593],[111.908786,26.209841],[111.910023,26.208493],[111.912373,26.208493],[111.915187,26.211427],[111.917131,26.212604],[111.919474,26.212253],[111.921705,26.210724],[111.92541,26.209784],[111.927,26.209089],[111.929526,26.206563],[111.932524,26.202223],[111.933165,26.200408],[111.932759,26.195945],[111.932818,26.192601],[111.933761,26.190435],[111.936693,26.187148],[111.937818,26.185301],[111.9381,26.183486],[111.937458,26.18172],[111.935992,26.180665],[111.931581,26.179782],[111.925174,26.178131],[111.924408,26.177305],[111.924232,26.175956],[111.925357,26.172554],[111.925639,26.170093],[111.924703,26.16522],[111.925933,26.15912],[111.929166,26.150402],[111.933047,26.141373],[111.934991,26.137734],[111.939049,26.134339],[111.942923,26.13065],[111.94469,26.13065],[111.950391,26.132425],[111.954926,26.132311],[111.957459,26.132908],[111.958814,26.132671],[111.960339,26.131567],[111.962224,26.1289],[111.962459,26.127019],[111.962165,26.124434],[111.960692,26.121735],[111.968611,26.117931],[111.977918,26.110675],[111.983677,26.10647],[111.986157,26.1026],[111.985503,26.099254],[111.993285,26.096758],[111.997585,26.094189],[112.001937,26.090622],[112.009005,26.089934],[112.011132,26.09135],[112.014954,26.094418],[112.017258,26.095187],[112.020085,26.094868],[112.024143,26.093477],[112.027095,26.093134],[112.033155,26.094206],[112.034686,26.095678],[112.035158,26.097609],[112.034038,26.099196],[112.030805,26.101536],[112.030151,26.10341],[112.034215,26.105234],[112.03987,26.106601],[112.042874,26.107607],[112.043875,26.109308],[112.043875,26.111656],[112.043162,26.115297],[112.042756,26.120835],[112.043227,26.124246],[112.04487,26.129767],[112.04682,26.133464],[112.048875,26.135116],[112.050937,26.135354],[112.053823,26.13483],[112.059353,26.131436],[112.063326,26.129374],[112.064668,26.127452],[112.06957,26.125726],[112.074105,26.121506],[112.075905,26.120385],[112.076435,26.119534],[112.073451,26.115902],[112.070702,26.114372],[112.068477,26.11456],[112.065898,26.11726],[112.063549,26.118135],[112.058332,26.116033],[112.053758,26.113268],[112.051565,26.109611],[112.053692,26.106355],[112.054131,26.101602],[112.049294,26.096685],[112.046153,26.095163],[112.045407,26.091931],[112.046107,26.089984],[112.049216,26.088453],[112.053522,26.087136],[112.054661,26.085197],[112.053875,26.082276],[112.053862,26.080901],[112.055911,26.078151],[112.060374,26.075876],[112.068981,26.073446],[112.075205,26.073192],[112.077822,26.071449],[112.078052,26.069935],[112.077777,26.066056],[112.078464,26.062382],[112.081533,26.058036],[112.083909,26.055646],[112.090565,26.050637],[112.093405,26.047166],[112.093386,26.045005],[112.092771,26.043131],[112.090388,26.040053],[112.09156,26.037122],[112.09385,26.035133],[112.096966,26.033782],[112.098962,26.03343],[112.10101,26.033668],[112.103072,26.034896],[112.10923,26.039472],[112.113687,26.041764],[112.12162,26.049761],[112.138505,26.066416],[112.140501,26.066531],[112.144487,26.066056],[112.149048,26.067104],[112.153741,26.069436],[112.176242,26.089173],[112.191353,26.096889],[112.198971,26.098869],[112.202139,26.098984],[112.206236,26.096398],[112.20765,26.096513],[112.209875,26.097797],[112.219607,26.106821],[112.224535,26.110928],[112.229692,26.111861],[112.230111,26.114618],[112.230726,26.115886],[112.232434,26.117857],[112.232179,26.120769],[112.233128,26.122863],[112.23265,26.126798],[112.232375,26.131084],[112.231368,26.134446],[112.228442,26.134707],[112.227094,26.135828],[112.224326,26.138911],[112.223291,26.145315],[112.223134,26.149249],[112.22263,26.150778],[112.221727,26.151375],[112.220229,26.151097],[112.219698,26.149871],[112.217879,26.149601],[112.214508,26.150394],[112.212565,26.151179],[112.211943,26.152749],[112.211989,26.15436],[112.213389,26.158498],[112.216367,26.163568],[112.217225,26.165465],[112.215732,26.16791],[112.213703,26.167779],[112.211432,26.166839],[112.209541,26.165669],[112.206131,26.16553],[112.200117,26.168793],[112.195444,26.172006],[112.19403,26.173486],[112.19261,26.17571],[112.190391,26.180044],[112.185934,26.185669],[112.185777,26.187614],[112.18651,26.189282],[112.189593,26.190803],[112.192859,26.193926],[112.194757,26.19789],[112.195267,26.20237],[112.194887,26.206882],[112.191432,26.213438],[112.190738,26.217843],[112.19028,26.223679],[112.190705,26.224888],[112.193467,26.22703],[112.196026,26.229808],[112.196569,26.231475],[112.197152,26.235202],[112.198173,26.239337],[112.198395,26.241968],[112.198081,26.245229],[112.198559,26.252338],[112.198389,26.25554],[112.199109,26.258302],[112.20083,26.262379],[112.1992,26.265688],[112.198526,26.268033],[112.198173,26.271178],[112.197152,26.275581],[112.197322,26.277297],[112.198323,26.278571],[112.201642,26.28152],[112.205019,26.285278],[112.207565,26.289427],[112.208854,26.291894],[112.209711,26.294198],[112.210071,26.296436],[112.21032,26.300903],[112.211864,26.303786],[112.21248,26.305624],[112.211786,26.310083],[112.210549,26.311904],[112.208945,26.313554],[112.206832,26.314558],[112.20492,26.314714],[112.202898,26.314068],[112.201903,26.31308],[112.200994,26.309985],[112.200123,26.308425],[112.198991,26.307445],[112.197093,26.307029],[112.195686,26.307927],[112.193991,26.311063],[112.192387,26.312198],[112.190417,26.312231],[112.187832,26.31152],[112.184992,26.310344],[112.183559,26.30867],[112.182636,26.306261],[112.181209,26.304358],[112.179442,26.303476],[112.178277,26.304268],[112.17795,26.305763],[112.177786,26.312231],[112.177498,26.314861],[112.177361,26.319785],[112.177426,26.324423],[112.177721,26.325917],[112.179252,26.329829],[112.181163,26.334083],[112.181693,26.336557],[112.182014,26.341023],[112.181477,26.343366],[112.179239,26.346665],[112.177302,26.348167],[112.174887,26.348608],[112.171889,26.348681],[112.169854,26.34771],[112.169226,26.34673],[112.167668,26.347244],[112.167629,26.351179],[112.163663,26.352281],[112.162112,26.353351],[112.16079,26.353506],[112.158754,26.353033],[112.155606,26.349898],[112.153185,26.349563],[112.15164,26.351481],[112.150652,26.354233],[112.148191,26.357351],[112.148126,26.358902],[112.14984,26.362306],[112.149755,26.369343],[112.149919,26.370534],[112.148688,26.372093],[112.148708,26.373922],[112.152039,26.379945],[112.15198,26.382059],[112.151221,26.383618],[112.150135,26.384614],[112.145711,26.386344],[112.141731,26.387087],[112.140586,26.389625],[112.140606,26.391176],[112.141509,26.395713],[112.141568,26.398251],[112.141273,26.404298],[112.140252,26.406999],[112.140606,26.407945],[112.142536,26.408247],[112.14359,26.40766],[112.146195,26.404306],[112.148165,26.402437],[112.149618,26.401736],[112.151385,26.402144],[112.153263,26.403131],[112.153394,26.404975],[112.151365,26.406738],[112.150626,26.408696],[112.152517,26.411209],[112.151274,26.414759],[112.150115,26.416301],[112.150717,26.417721],[112.154415,26.418847],[112.154651,26.420682],[112.152511,26.423179],[112.152563,26.42455],[112.153649,26.428172],[112.15274,26.430057],[112.148839,26.431395],[112.145593,26.431705],[112.146457,26.433434],[112.146489,26.435555],[112.144127,26.436616],[112.142955,26.438035],[112.142746,26.439871],[112.143224,26.441478],[112.14429,26.44275],[112.145678,26.443566],[112.1484,26.444333],[112.155266,26.444512],[112.158087,26.447294],[112.161915,26.450712],[112.163126,26.454904],[112.162589,26.456503],[112.161058,26.457294],[112.157413,26.458575],[112.157144,26.459831],[112.15774,26.462359],[112.157956,26.464993],[112.157039,26.466535],[112.155763,26.467375],[112.151745,26.467913],[112.15217,26.469699],[112.15683,26.472603],[112.159081,26.474805],[112.162805,26.476215],[112.16649,26.477047],[112.16666,26.478254],[112.166176,26.481059],[112.161555,26.484395],[112.159553,26.486327],[112.158918,26.490445],[112.159081,26.492622],[112.160017,26.493894],[112.161974,26.495174],[112.163551,26.495753],[112.168067,26.495688],[112.170044,26.495876],[112.171235,26.496463],[112.172544,26.498191],[112.174049,26.49952],[112.175698,26.500164],[112.17723,26.49961],[112.178971,26.498248],[112.181288,26.495582],[112.183415,26.493935],[112.185457,26.492924],[112.187269,26.490706],[112.191877,26.488863],[112.192466,26.487665],[112.192008,26.484044],[112.192603,26.48234],[112.194567,26.479608],[112.194652,26.483522],[112.195365,26.486588],[112.197034,26.489361],[112.201759,26.495264],[112.207008,26.499985],[112.211275,26.502741],[112.215143,26.504192],[112.217997,26.504339],[112.227271,26.502888],[112.231937,26.503206],[112.236682,26.505391],[112.240177,26.508782],[112.243213,26.514049],[112.244333,26.523106],[112.244365,26.531265],[112.24269,26.535047],[112.235648,26.541087],[112.22782,26.546458],[112.222185,26.548495],[112.21676,26.548895],[112.213128,26.548544],[112.207872,26.546376],[112.200221,26.542424],[112.19045,26.536906],[112.181909,26.529708],[112.1742,26.524125],[112.168061,26.518492],[112.161935,26.511155],[112.156712,26.506516],[112.154278,26.503923],[112.152452,26.5027],[112.147929,26.50323],[112.144735,26.504453],[112.144775,26.505774],[112.145822,26.508309],[112.14683,26.509459],[112.147622,26.511244],[112.147504,26.515255],[112.148767,26.520024],[112.148623,26.521679],[112.147059,26.523725],[112.146725,26.525217],[112.14734,26.527467],[112.149435,26.529064],[112.153414,26.532643],[112.154337,26.535813],[112.155587,26.535862],[112.160907,26.534998],[112.161941,26.536881],[112.16274,26.539343],[112.160829,26.541103],[112.154487,26.543842],[112.151247,26.544755],[112.149127,26.547167],[112.150115,26.548536],[112.153165,26.549253],[112.154134,26.549987],[112.155626,26.553214],[112.156405,26.555512],[112.15738,26.556189],[112.158479,26.555618],[112.160259,26.552986],[112.160809,26.553035],[112.161451,26.554901],[112.162629,26.55508],[112.164893,26.553744],[112.165999,26.553801],[112.168165,26.555333],[112.169494,26.557069],[112.16848,26.558308],[112.168349,26.560133],[112.170364,26.561355],[112.174324,26.563156],[112.174134,26.564843],[112.172485,26.565976],[112.173139,26.568591],[112.174461,26.569887],[112.174691,26.571191],[112.173041,26.572454],[112.168185,26.574646],[112.16827,26.575705],[112.169821,26.576104],[112.171778,26.577612],[112.172145,26.579168],[112.171765,26.582533],[112.170541,26.585352],[112.167092,26.586818],[112.164625,26.588651],[112.160489,26.589694],[112.158571,26.591829],[112.15539,26.592106],[112.149919,26.59191],[112.146679,26.592415],[112.143911,26.593434],[112.141594,26.596073],[112.141496,26.600749],[112.140959,26.602501],[112.14145,26.603372],[112.142981,26.603291],[112.144434,26.603779],[112.145344,26.604887],[112.145848,26.606696],[112.144533,26.613277],[112.145161,26.614703],[112.14912,26.616039],[112.150312,26.617024],[112.151601,26.621162],[112.151771,26.62446],[112.15109,26.625715],[112.146882,26.626439],[112.142347,26.630601],[112.140488,26.631171],[112.137562,26.63052],[112.133171,26.633989],[112.133537,26.636098],[112.128413,26.635715],[112.126332,26.635732],[112.12641,26.636538],[112.120684,26.639209],[112.117523,26.6421],[112.115736,26.643395],[112.117163,26.647743],[112.11876,26.648354],[112.118976,26.649347],[112.117817,26.650479],[112.11429,26.651383],[112.112333,26.650088],[112.111501,26.650471],[112.1098,26.654037],[112.105088,26.654078],[112.102084,26.652165],[112.101154,26.649119],[112.101246,26.646318],[112.099544,26.645333],[112.095853,26.645797],[112.094184,26.645121],[112.093399,26.642629],[112.094178,26.637515],[112.093458,26.63403],[112.092267,26.633044],[112.090879,26.633549],[112.089099,26.63618],[112.085637,26.636799],[112.084465,26.637735],[112.079648,26.64232],[112.07688,26.643957],[112.070859,26.645431],[112.063771,26.646033],[112.056146,26.647947],[112.050354,26.64539],[112.047769,26.643468],[112.045819,26.643232],[112.04381,26.644421],[112.034942,26.648386],[112.031689,26.650927],[112.028508,26.651814],[112.025701,26.649836],[112.022369,26.650406],[112.018874,26.648549],[112.015111,26.648818],[112.010458,26.648777],[112.008841,26.648281],[112.006485,26.648476],[112.003691,26.647092],[112.001799,26.645789],[111.996151,26.644062],[111.995379,26.642426],[111.995687,26.639396],[111.996472,26.637914],[111.998763,26.63486],[112.004797,26.630023],[112.00551,26.624819],[112.008108,26.624436],[112.010347,26.626667],[112.013979,26.62758],[112.012559,26.624468],[112.013534,26.623051],[112.018089,26.622432],[112.019012,26.621186],[112.019745,26.619191],[112.01896,26.616307],[112.017853,26.614955],[112.0168,26.61107],[112.014935,26.605343],[112.012107,26.599934],[112.010137,26.597694],[112.007978,26.596643],[112.006027,26.596904],[112.003913,26.599372],[112.00106,26.601995],[111.998304,26.60404],[111.997519,26.605115],[111.996878,26.608463],[111.99566,26.612455],[111.994391,26.614442],[111.992866,26.614703],[111.991792,26.615737],[111.991806,26.6177],[111.990529,26.622164],[111.990202,26.624159],[111.988507,26.625723],[111.98458,26.626952],[111.980693,26.627075],[111.97619,26.629249],[111.973559,26.630911],[111.969599,26.63745],[111.966235,26.640382],[111.960973,26.645284],[111.960319,26.646652],[111.960417,26.648256],[111.961196,26.651424],[111.960973,26.653191],[111.959324,26.656439],[111.957891,26.657962],[111.954134,26.660771],[111.951916,26.664239],[111.95153,26.667895],[111.951673,26.670883],[111.951438,26.673341],[111.94901,26.681507],[111.946562,26.686228],[111.943381,26.689899],[111.942511,26.69195],[111.941536,26.696582],[111.940345,26.699431],[111.937543,26.702483],[111.934566,26.704794],[111.932432,26.706023],[111.92823,26.709466],[111.927052,26.711053],[111.925573,26.715553],[111.924389,26.717661],[111.923453,26.720118],[111.92037,26.724659],[111.916941,26.731608],[111.916391,26.733659],[111.917131,26.739403],[111.917216,26.741527],[111.917909,26.746229],[111.917994,26.74893],[111.909657,26.750655],[111.906214,26.750891],[111.903321,26.751778],[111.900946,26.752884],[111.898949,26.754178],[111.897758,26.755943],[111.896737,26.760287],[111.893753,26.763403],[111.888635,26.767576],[111.887797,26.768771],[111.88709,26.772375],[111.885912,26.774482],[111.883295,26.776718],[111.880166,26.780639],[111.877044,26.782282],[111.875408,26.784274],[111.874747,26.785868],[111.874747,26.789536],[111.873752,26.791992],[111.871508,26.79649],[111.869871,26.798588],[111.867941,26.800003],[111.866272,26.800556],[111.863516,26.800694],[111.859177,26.799572],[111.856062,26.795489],[111.850191,26.789821],[111.848235,26.78865],[111.845073,26.787462],[111.841572,26.786739],[111.838836,26.786535],[111.834046,26.786934],[111.831827,26.786169],[111.830328,26.7846],[111.827527,26.780899],[111.826068,26.780313],[111.824595,26.780639],[111.821362,26.783119],[111.81932,26.783266],[111.817075,26.78399],[111.816984,26.785876],[111.817632,26.78904],[111.81843,26.790886],[111.819889,26.790959],[111.822429,26.791789],[111.823515,26.79553],[111.824032,26.798458],[111.823267,26.802743],[111.822344,26.803881],[111.820551,26.804491],[111.813607,26.804125],[111.805347,26.802589],[111.802494,26.801523],[111.801623,26.800312],[111.800419,26.796457],[111.799176,26.794261],[111.797297,26.792578],[111.792487,26.790284],[111.783004,26.789016],[111.781276,26.789162],[111.779718,26.793139],[111.774306,26.797457],[111.771721,26.799881],[111.772742,26.806305],[111.77212,26.80876],[111.76962,26.809183],[111.768036,26.808882],[111.765595,26.809191],[111.764554,26.810435],[111.763212,26.81059],[111.761491,26.81011],[111.758468,26.807598],[111.75369,26.80702],[111.750607,26.808061],[111.749946,26.809427],[111.744711,26.812167],[111.743258,26.814777],[111.743009,26.818217],[111.743997,26.823656],[111.744985,26.82551],[111.749901,26.827266],[111.751805,26.828892],[111.752309,26.831567],[111.751458,26.832225],[111.748173,26.833119],[111.74795,26.835518],[111.750424,26.837615],[111.75098,26.838647],[111.750627,26.840184],[111.749724,26.841062],[111.746733,26.841509],[111.743735,26.839119],[111.741098,26.836127],[111.739023,26.832875],[111.736811,26.832875],[111.73452,26.832477],[111.731261,26.832623],[111.728159,26.834111],[111.726222,26.835973],[111.725044,26.841119],[111.722864,26.843679],[111.722432,26.84502],[111.720449,26.846012],[111.719252,26.847264],[111.714559,26.849085],[111.712687,26.849166],[111.709611,26.846085],[111.706365,26.844712],[111.70166,26.844411],[111.700573,26.843183],[111.700966,26.839184],[111.702157,26.837249],[111.70147,26.8362],[111.699938,26.835778],[111.697955,26.835802],[111.693701,26.837111],[111.691247,26.834948],[111.689218,26.833599],[111.687176,26.832875],[111.684611,26.833526],[111.676469,26.837347],[111.673655,26.83994],[111.670612,26.841891],[111.668753,26.842151],[111.665978,26.843305],[111.663059,26.841769],[111.661148,26.841102],[111.656468,26.841314],[111.650847,26.840419],[111.648772,26.838265],[111.648229,26.836477],[111.648045,26.83281],[111.64764,26.830567],[111.646835,26.829119],[111.645081,26.827144],[111.644158,26.82529],[111.644106,26.820762],[111.642456,26.817241],[111.642659,26.812541],[111.643039,26.809915],[111.642829,26.807557],[111.643045,26.805898],[111.644505,26.803231],[111.637993,26.80232],[111.637063,26.800873],[111.640427,26.799206],[111.640506,26.797945],[111.63904,26.797238],[111.634825,26.796994],[111.632862,26.796335],[111.631108,26.794066],[111.630532,26.790618],[111.629661,26.789292],[111.627678,26.788975],[111.625761,26.789227],[111.618496,26.791293],[111.615616,26.791358],[111.612789,26.790187],[111.607776,26.786576],[111.606349,26.785958],[111.603254,26.785437],[111.601244,26.785917],[111.598476,26.788796],[111.596211,26.790146],[111.592062,26.792187]]]]}}]}
