# Supplementary material for: The influence of extreme rainfall on crime: Spatiotemporal dynamics in Hunan Province, China
Source: PLoS One. 2026 Apr 22;21(4):e0345811. doi: 10.1371/journal.pone.0345811 (PMC13102242; doi:10.1371/journal.pone.0345811)
Supplement: S1 Data — S1 Raw Data. This is the original data1 required to replicate the manuscript’s results. S2 Raw Data. This is the original data1 required to replicate the manuscript’s results. (ZIP) [file pone.0345811.s001.zip › S1 Raw Data/S1_Hunan administrative boundary GeoJSON/431122.json]

{"type":"FeatureCollection","features":[{"type":"Feature","properties":{"adcode":431122,"name":"东安县","center":[111.313035,26.397278],"centroid":[111.336206,26.489712],"childrenNum":0,"level":"district","acroutes":[100000,430000,431100],"parent":{"adcode":431100}},"geometry":{"type":"MultiPolygon","coordinates":[[[[111.549526,26.817444],[111.549998,26.818584],[111.54749,26.819971],[111.545937,26.821718],[111.545742,26.825588],[111.546932,26.828783],[111.549135,26.832307],[111.548319,26.834189],[111.545782,26.836566],[111.543999,26.839753],[111.543533,26.841178],[111.542141,26.842775],[111.537574,26.845257],[111.534468,26.846231],[111.533651,26.847116],[111.533703,26.848878],[111.533301,26.853991],[111.53219,26.859277],[111.530436,26.86298],[111.528262,26.864982],[111.526393,26.865402],[111.522999,26.865589],[111.517201,26.865132],[111.513393,26.863093],[111.507946,26.859554],[111.502442,26.859802],[111.498697,26.860521],[111.495241,26.860709],[111.490967,26.860131],[111.48617,26.85762],[111.48418,26.856863],[111.482535,26.85675],[111.480959,26.857403],[111.476806,26.858055],[111.475098,26.859119],[111.472935,26.861061],[111.471468,26.861976],[111.469306,26.861863],[111.464905,26.860581],[111.462507,26.861061],[111.461684,26.862763],[111.461397,26.865941],[111.460108,26.867118],[111.445504,26.867583],[111.442807,26.867231],[111.440288,26.865357],[111.439005,26.861833],[111.438177,26.860844],[111.435358,26.861316],[111.433891,26.862433],[111.432131,26.864839],[111.431073,26.866901],[111.430026,26.867898],[111.42451,26.867845],[111.421157,26.868138],[111.419633,26.867786],[111.416814,26.864262],[111.41464,26.860274],[111.412874,26.858805],[111.410407,26.85804],[111.406415,26.85822],[111.400479,26.860829],[111.396717,26.86265],[111.392426,26.863003],[111.390373,26.86253],[111.386956,26.861263],[111.385254,26.861323],[111.375551,26.858137],[111.372905,26.85819],[111.369016,26.862418],[111.366371,26.864937],[111.364668,26.865462],[111.359244,26.86343],[111.353003,26.862358],[111.351186,26.861653],[111.349656,26.859832],[111.349656,26.858475],[111.350358,26.854779],[111.349713,26.851547],[111.340942,26.844777],[111.331871,26.838651],[111.329869,26.836686],[111.323922,26.823166],[111.32192,26.820136],[111.321627,26.818554],[111.322565,26.814849],[111.322513,26.813086],[111.321213,26.810911],[111.316272,26.805271],[111.315323,26.803741],[111.315145,26.802563],[111.316025,26.800981],[111.318274,26.798873],[111.320511,26.794207],[111.322979,26.791747],[111.32398,26.789864],[111.324095,26.788341],[111.321915,26.784403],[111.321506,26.783112],[111.321685,26.780757],[111.322513,26.778123],[111.324031,26.775888],[111.328035,26.774192],[111.32922,26.772144],[111.327218,26.7675],[111.326689,26.764829],[111.327218,26.763065],[111.329099,26.759254],[111.329392,26.75761],[111.328748,26.755202],[111.327511,26.752087],[111.325032,26.742189],[111.325153,26.739893],[111.32398,26.737716],[111.319792,26.736538],[111.318147,26.73542],[111.317204,26.733183],[111.316554,26.725903],[111.316738,26.724672],[111.321144,26.721625],[111.321972,26.719868],[111.321972,26.717339],[111.321443,26.714231],[111.319505,26.712197],[111.316675,26.711018],[111.31373,26.710485],[111.310261,26.711183],[111.309077,26.710943],[111.307897,26.709885],[111.305902,26.707242],[111.304429,26.701604],[111.302957,26.700013],[111.294484,26.696244],[111.276245,26.688856],[111.276303,26.687444],[111.279541,26.683578],[111.281123,26.678705],[111.283061,26.676414],[111.285304,26.675356],[111.288059,26.67501],[111.290947,26.674252],[111.293713,26.672817],[111.295715,26.67076],[111.296952,26.668297],[111.299362,26.660667],[111.299298,26.656296],[111.300656,26.652128],[111.301248,26.644204],[111.302537,26.642852],[111.305539,26.641274],[111.310192,26.640455],[111.312545,26.639021],[111.312666,26.637909],[111.311487,26.634559],[111.31201,26.632508],[111.313776,26.631096],[111.314604,26.628579],[111.314253,26.626641],[111.312303,26.624876],[111.3083,26.622517],[111.307069,26.621458],[111.306068,26.619752],[111.305654,26.617168],[111.303888,26.604042],[111.304061,26.600991],[111.304717,26.599293],[111.306534,26.597001],[111.306655,26.596122],[111.304952,26.59389],[111.30436,26.591396],[111.305418,26.588638],[111.305298,26.586406],[111.304596,26.583347],[111.303296,26.582002],[111.29824,26.577823],[111.297711,26.576944],[111.298004,26.57248],[111.297947,26.569804],[111.297003,26.567752],[111.291413,26.564693],[111.289469,26.561927],[111.288531,26.559635],[111.288468,26.557056],[111.289704,26.551892],[111.291349,26.545961],[111.293765,26.532609],[111.296054,26.52621],[111.296411,26.522045],[111.29694,26.511743],[111.296469,26.50863],[111.295531,26.50681],[111.291286,26.50399],[111.289998,26.500643],[111.289641,26.494446],[111.288761,26.492333],[111.286759,26.490919],[111.283527,26.489858],[111.280812,26.489798],[111.278293,26.490204],[111.276699,26.491145],[111.274698,26.493965],[111.271874,26.499418],[111.268348,26.499771],[111.267174,26.499184],[111.263413,26.493424],[111.261647,26.488911],[111.26083,26.485797],[111.261296,26.480479],[111.259709,26.4799],[111.257534,26.481073],[111.251368,26.483834],[111.248953,26.483834],[111.247077,26.48336],[111.244489,26.482074],[111.241199,26.48178],[111.237328,26.481953],[111.234331,26.48266],[111.23134,26.482104],[111.229638,26.481111],[111.22705,26.477944],[111.222063,26.474018],[111.212906,26.469655],[111.211554,26.468601],[111.209506,26.465329],[111.208684,26.464509],[111.204842,26.463809],[111.20334,26.462877],[111.202409,26.458566],[111.201178,26.457332],[111.198308,26.457896],[111.196691,26.45895],[111.194316,26.459634],[111.185516,26.460748],[111.182208,26.461868],[111.181064,26.463373],[111.181587,26.464336],[111.184164,26.46727],[111.184843,26.468436],[111.184641,26.470497],[111.183669,26.471174],[111.179511,26.472152],[111.176692,26.474559],[111.174817,26.475153],[111.173874,26.474973],[111.170831,26.473341],[111.169307,26.473401],[111.168013,26.474168],[111.165258,26.477696],[111.163262,26.479042],[111.15705,26.480848],[111.15552,26.482435],[111.155054,26.484962],[111.155525,26.488189],[111.156641,26.490535],[111.158516,26.492641],[111.158867,26.494409],[111.154415,26.500403],[111.154415,26.501283],[111.155583,26.502215],[111.159218,26.502975],[111.162393,26.503907],[111.164142,26.505141],[111.165729,26.507186],[111.166368,26.509653],[111.165965,26.511736],[111.164435,26.51339],[111.159218,26.515744],[111.157924,26.51727],[111.156285,26.520443],[111.153995,26.527023],[111.14925,26.533255],[111.142262,26.541307],[111.125834,26.553922],[111.125426,26.555327],[111.125133,26.558853],[111.125719,26.569301],[111.127129,26.577493],[111.13318,26.590749],[111.133818,26.59486],[111.133881,26.600758],[111.134819,26.60293],[111.136642,26.606101],[111.137281,26.608625],[111.137108,26.610624],[111.134525,26.618137],[111.133295,26.620195],[111.127428,26.62308],[111.125133,26.622968],[111.120968,26.622201],[111.116678,26.619392],[111.114624,26.618685],[111.111685,26.618746],[111.110046,26.61828],[111.109217,26.617453],[111.109217,26.615222],[111.113215,26.611112],[111.113859,26.609234],[111.113451,26.604944],[111.112858,26.602306],[111.110983,26.596671],[111.108217,26.588953],[111.106986,26.586894],[111.104754,26.585895],[111.102931,26.585842],[111.098645,26.586428],[111.088701,26.588886],[111.086883,26.588886],[111.08112,26.58706],[111.078353,26.58706],[111.073585,26.587811],[111.071284,26.586346],[111.069645,26.584377],[111.067108,26.577267],[111.065049,26.56658],[111.063933,26.558387],[111.064278,26.554042],[111.065515,26.549644],[111.066579,26.541307],[111.066573,26.534113],[111.066217,26.531474],[111.064163,26.528361],[111.063277,26.526534],[111.06345,26.524955],[111.066516,26.521549],[111.066872,26.518616],[111.066694,26.512074],[111.067511,26.507141],[111.067217,26.505554],[111.065866,26.504261],[111.063335,26.5032],[111.062507,26.502494],[111.062162,26.501087],[111.061926,26.492927],[111.061097,26.49122],[111.05756,26.489279],[111.056623,26.488076],[111.05645,26.486602],[111.060154,26.480329],[111.060626,26.476989],[111.060269,26.473754],[111.057681,26.468353],[111.052677,26.457046],[111.049605,26.455037],[111.045717,26.452976],[111.04371,26.451208],[111.042594,26.44868],[111.042709,26.446806],[111.045194,26.443586],[111.045602,26.442232],[111.044946,26.440937],[111.039821,26.436874],[111.031746,26.432487],[111.03021,26.430892],[111.029508,26.429485],[111.029158,26.424495],[111.025557,26.419205],[111.023084,26.407276],[111.021312,26.403776],[111.019195,26.401013],[111.019195,26.39667],[111.018304,26.393207],[111.019011,26.391039],[111.025085,26.384596],[111.025379,26.382954],[111.024257,26.381012],[111.020432,26.378565],[111.019132,26.377391],[111.017832,26.368703],[111.016532,26.366],[111.01376,26.363937],[111.008572,26.358869],[111.002854,26.348816],[111.00179,26.345465],[111.001727,26.341948],[111.002619,26.340133],[111.008278,26.337038],[111.010637,26.336925],[111.014588,26.337234],[111.018189,26.338062],[111.022543,26.337927],[111.026195,26.337415],[111.027679,26.336887],[111.028795,26.335893],[111.030739,26.333378],[111.03216,26.332384],[111.034098,26.331977],[111.040351,26.33328],[111.04218,26.333114],[111.04318,26.332467],[111.042525,26.328211],[111.040351,26.323511],[111.04088,26.321636],[111.04176,26.321342],[111.044296,26.322818],[111.046183,26.322954],[111.048771,26.321636],[111.051222,26.319738],[111.053482,26.319504],[111.055018,26.32095],[111.055869,26.322562],[111.059343,26.324859],[111.061172,26.325357],[111.063001,26.324988],[111.063473,26.32443],[111.063473,26.320995],[111.064819,26.318886],[111.068713,26.319579],[111.07018,26.318962],[111.071922,26.316212],[111.073504,26.316122],[111.07554,26.318148],[111.0768,26.318472],[111.07936,26.318239],[111.08078,26.317365],[111.083535,26.315052],[111.088275,26.310005],[111.092595,26.306706],[111.094947,26.306088],[111.100417,26.305418],[111.104179,26.303888],[111.106853,26.304069],[111.107469,26.304627],[111.108844,26.307278],[111.111081,26.308484],[111.113549,26.308536],[111.116424,26.309184],[111.121302,26.308567],[111.125432,26.309471],[111.128429,26.309305],[111.132271,26.307987],[111.135831,26.30651],[111.138356,26.306359],[111.141163,26.306593],[111.144154,26.307203],[111.157826,26.307459],[111.166184,26.309644],[111.168939,26.31051],[111.171314,26.310149],[111.175536,26.307881],[111.177797,26.30712],[111.182513,26.307286],[111.189519,26.306525],[111.199872,26.307211],[111.20284,26.307821],[111.204744,26.307843],[111.207591,26.306992],[111.208552,26.305787],[111.20923,26.302691],[111.208465,26.298494],[111.209058,26.293326],[111.208845,26.290953],[111.20697,26.286462],[111.203329,26.280661],[111.203093,26.278898],[111.204508,26.276607],[111.208379,26.272967],[111.212837,26.269117],[111.216294,26.267233],[111.219055,26.266992],[111.222045,26.270631],[111.224571,26.270564],[111.225451,26.269448],[111.225336,26.266163],[111.225629,26.263759],[111.226446,26.262176],[111.227861,26.261347],[111.229327,26.261468],[111.231668,26.262289],[111.23543,26.265628],[111.237311,26.266683],[111.240543,26.26709],[111.244829,26.265213],[111.247825,26.263653],[111.249292,26.263593],[111.250293,26.264181],[111.251466,26.268288],[111.252467,26.26923],[111.2601,26.270699],[111.26316,26.2714],[111.266277,26.27293],[111.267859,26.27305],[111.273979,26.271822],[111.27804,26.271943],[111.279857,26.271762],[111.281278,26.271121],[111.282215,26.269298],[111.282681,26.266223],[111.284275,26.263465],[111.286685,26.261475],[111.28986,26.255898],[111.292034,26.253555],[111.292626,26.252439],[111.29227,26.250917],[111.291919,26.244608],[111.292448,26.243138],[111.29533,26.240327],[111.295686,26.237568],[111.295094,26.234455],[111.293391,26.229759],[111.293391,26.228085],[111.294093,26.226269],[111.29392,26.224331],[111.293155,26.222107],[111.291447,26.220811],[111.278034,26.217388],[111.274445,26.217509],[111.271684,26.217215],[111.270326,26.216446],[111.268917,26.214629],[111.268325,26.212277],[111.268681,26.209992],[111.270562,26.204767],[111.270976,26.202483],[111.270683,26.200778],[111.269745,26.199723],[111.267508,26.198283],[111.265921,26.196345],[111.265564,26.194294],[111.266507,26.191361],[111.268561,26.189189],[111.26974,26.187485],[111.273151,26.185728],[111.274738,26.183676],[111.274381,26.18256],[111.27062,26.180238],[111.269561,26.178247],[111.269211,26.174958],[111.269682,26.170554],[111.268917,26.168797],[111.261572,26.159436],[111.261325,26.157317],[111.260686,26.155499],[111.258805,26.153508],[111.258156,26.152037],[111.25804,26.149336],[111.258921,26.145934],[111.261089,26.140186],[111.262383,26.135871],[111.267617,26.130944],[111.268618,26.129307],[111.268676,26.126493],[111.26932,26.121913],[111.270827,26.119197],[111.274353,26.120841],[111.276699,26.120728],[111.278822,26.119559],[111.282233,26.116624],[111.285293,26.116043],[111.28753,26.116276],[111.289405,26.117687],[111.294467,26.122509],[111.29541,26.125089],[111.295646,26.130137],[111.294358,26.134829],[111.292937,26.137968],[111.292644,26.142132],[111.291764,26.14389],[111.288353,26.147119],[111.286938,26.148929],[111.287174,26.152339],[111.288123,26.153334],[111.291764,26.155748],[111.295882,26.160508],[111.297003,26.161269],[111.300236,26.161624],[111.302117,26.160636],[111.304947,26.156585],[111.306419,26.155476],[111.310716,26.153131],[111.31266,26.152784],[111.314547,26.153138],[111.316548,26.1547],[111.319194,26.158049],[111.319786,26.159633],[111.319786,26.161164],[111.317785,26.167613],[111.316312,26.170599],[111.315191,26.175562],[111.312717,26.178194],[111.312361,26.180192],[111.314017,26.181836],[111.320494,26.185893],[111.324733,26.186904],[111.328144,26.18667],[111.330796,26.184506],[111.333384,26.182749],[111.336806,26.182523],[111.338336,26.183639],[111.341327,26.189958],[111.342098,26.19084],[111.34422,26.190546],[111.347395,26.187741],[111.349989,26.186685],[111.351577,26.186625],[111.354401,26.187221],[111.362879,26.191398],[111.367113,26.193283],[111.368533,26.19458],[111.36935,26.196164],[111.370708,26.200334],[111.372353,26.20292],[111.375119,26.204918],[111.382769,26.209178],[111.385651,26.209125],[111.386588,26.208477],[111.388475,26.205016],[111.389648,26.203606],[111.392116,26.201909],[111.395055,26.201269],[111.402872,26.200801],[111.404574,26.201329],[111.405811,26.202445],[111.406869,26.204556],[111.409573,26.20825],[111.4138,26.212593],[111.414393,26.214003],[111.414565,26.216061],[111.414157,26.219167],[111.414329,26.220871],[111.415158,26.22219],[111.416734,26.223246],[111.421145,26.225176],[111.424079,26.227173],[111.425609,26.22893],[111.426903,26.232571],[111.430067,26.23943],[111.431878,26.242128],[111.433466,26.243945],[111.450888,26.253984],[111.454811,26.256908],[111.458216,26.260307],[111.461144,26.260948],[111.465831,26.262869],[111.472803,26.266848],[111.483582,26.273713],[111.487568,26.275348],[111.488965,26.27669],[111.49026,26.27886],[111.490662,26.280555],[111.490432,26.281731],[111.488149,26.285257],[111.488149,26.28708],[111.488908,26.291247],[111.491663,26.294494],[111.493711,26.298065],[111.495177,26.29918],[111.497461,26.29976],[111.501148,26.299572],[111.502384,26.298125],[111.505203,26.297266],[111.507325,26.293891],[111.511748,26.288866],[111.514308,26.286229],[111.517863,26.283336],[111.521015,26.281798],[111.523764,26.280909],[111.528854,26.28002],[111.53219,26.281045],[111.533065,26.282228],[111.533163,26.283825],[111.53219,26.287178],[111.530914,26.290094],[111.530482,26.292384],[111.530856,26.294072],[111.532133,26.29521],[111.53383,26.296023],[111.536688,26.296212],[111.540462,26.298344],[111.542049,26.300687],[111.541865,26.304792],[111.540462,26.30773],[111.539116,26.308913],[111.536838,26.309855],[111.535544,26.310796],[111.53502,26.312732],[111.534957,26.317169],[111.535607,26.320272],[111.537246,26.322856],[111.539645,26.325485],[111.539645,26.326607],[111.538828,26.327194],[111.534491,26.32861],[111.528642,26.337023],[111.52366,26.345782],[111.523367,26.347747],[111.524132,26.350443],[111.524069,26.351618],[111.523137,26.353854],[111.524305,26.36042],[111.524069,26.361776],[111.522844,26.364238],[111.52278,26.365593],[111.524305,26.369636],[111.524305,26.371579],[111.523776,26.373453],[111.520089,26.378603],[111.519036,26.380538],[111.518628,26.383421],[111.517696,26.385183],[111.516281,26.386124],[111.514527,26.386545],[111.509557,26.386846],[111.507854,26.38726],[111.502879,26.390098],[111.49937,26.390339],[111.49849,26.392342],[111.498548,26.394984],[111.497961,26.396452],[111.495856,26.398454],[111.494913,26.401247],[111.494976,26.404001],[111.496034,26.408992],[111.495149,26.416157],[111.496328,26.423284],[111.496034,26.424864],[111.493866,26.428807],[111.494401,26.430914],[111.496207,26.431208],[111.498663,26.430786],[111.503466,26.42895],[111.506859,26.42883],[111.509672,26.431208],[111.511725,26.431441],[111.513595,26.432344],[111.514676,26.434684],[111.515821,26.436061],[111.517167,26.436821],[111.522234,26.43801],[111.523695,26.438831],[111.525277,26.44032],[111.527566,26.444203],[111.527796,26.445994],[111.527066,26.447288],[111.525426,26.447845],[111.524247,26.447348],[111.52056,26.443428],[111.51872,26.442698],[111.517282,26.443202],[111.513215,26.445858],[111.513014,26.447619],[111.514061,26.448905],[111.518547,26.452946],[111.520946,26.456632],[111.522527,26.459679],[111.523143,26.462072],[111.523586,26.465653],[111.525714,26.467345],[111.531512,26.468301],[111.533209,26.468737],[111.53368,26.470031],[111.53295,26.472498],[111.533272,26.474228],[111.534094,26.474838],[111.538075,26.476515],[111.541704,26.477448],[111.545753,26.47917],[111.549204,26.479516],[111.550372,26.479246],[111.553863,26.477267],[111.555503,26.476891],[111.55747,26.477087],[111.558873,26.478726],[111.55747,26.482081],[111.55747,26.483307],[111.560397,26.487241],[111.560927,26.489821],[111.562221,26.492769],[111.56248,26.494115],[111.561893,26.499282],[111.56061,26.50108],[111.55885,26.502178],[111.558379,26.503742],[111.558701,26.504562],[111.56137,26.506848],[111.563624,26.508074],[111.565729,26.510713],[111.566638,26.513413],[111.567489,26.514338],[111.568841,26.514774],[111.573886,26.514826],[111.575266,26.515029],[111.576612,26.515902],[111.576733,26.516819],[111.575088,26.523925],[111.573592,26.528383],[111.573828,26.530496],[111.575174,26.53509],[111.575145,26.536263],[111.574006,26.539729],[111.57591,26.543104],[111.576376,26.544743],[111.576353,26.547269],[111.575973,26.549103],[111.574213,26.553922],[111.57254,26.557004],[111.569957,26.5598],[111.567823,26.563513],[111.566385,26.564663],[111.563544,26.56458],[111.56187,26.563581],[111.55973,26.561559],[111.558091,26.560506],[111.554255,26.559635],[111.550119,26.559657],[111.547427,26.559199],[111.544108,26.558176],[111.54198,26.55883],[111.540922,26.560446],[111.540128,26.564054],[111.536389,26.569398],[111.533663,26.570811],[111.532133,26.573307],[111.531437,26.576831],[111.529826,26.582415],[111.525024,26.587946],[111.522855,26.590772],[111.520693,26.592748],[111.520227,26.594101],[111.520048,26.596626],[111.518875,26.599564],[111.51788,26.603967],[111.516776,26.605853],[111.514193,26.608325],[111.51203,26.611616],[111.511444,26.615199],[111.511679,26.617198],[111.512554,26.618483],[111.514958,26.619534],[111.518058,26.620143],[111.519876,26.621548],[111.521803,26.623771],[111.525317,26.626461],[111.52924,26.628805],[111.531995,26.629436],[111.53498,26.629195],[111.538788,26.627776],[111.542711,26.626063],[111.544937,26.626055],[111.547335,26.626874],[111.5481,26.628459],[111.54435,26.633635],[111.543884,26.635047],[111.542187,26.635926],[111.537206,26.636414],[111.534169,26.637534],[111.530183,26.640012],[111.527606,26.643017],[111.526203,26.645894],[111.524621,26.647606],[111.521107,26.652278],[111.518651,26.656927],[111.51566,26.658992],[111.512324,26.660524],[111.507992,26.661125],[111.498974,26.656281],[111.495873,26.654058],[111.493417,26.653479],[111.490196,26.653194],[111.486854,26.653585],[111.485273,26.653412],[111.482287,26.652541],[111.479768,26.652195],[111.47802,26.652435],[111.47737,26.653202],[111.47737,26.657242],[111.476754,26.660997],[111.473855,26.665113],[111.472389,26.666059],[111.46999,26.666975],[111.469403,26.66874],[111.469869,26.669618],[111.471779,26.671331],[111.473361,26.672262],[111.481965,26.67456],[111.486711,26.674837],[111.493619,26.676039],[111.495287,26.676827],[111.496115,26.678201],[111.495816,26.683345],[111.496201,26.687347],[111.495816,26.689231],[111.494148,26.691026],[111.491048,26.693504],[111.488091,26.694622],[111.484663,26.694209],[111.48311,26.694682],[111.481799,26.695891],[111.481034,26.698241],[111.478278,26.702715],[111.478721,26.704592],[111.480947,26.706064],[111.483346,26.707062],[111.484663,26.708053],[111.485163,26.709081],[111.48525,26.711251],[111.484634,26.713278],[111.483616,26.714576],[111.481942,26.715432],[111.478457,26.716618],[111.476168,26.717151],[111.474241,26.718269],[111.471865,26.720844],[111.470525,26.723636],[111.469996,26.725693],[111.470059,26.727224],[111.470818,26.731652],[111.471842,26.734587],[111.473947,26.736636],[111.47741,26.738212],[111.481626,26.741431],[111.4825,26.742955],[111.482293,26.744786],[111.477962,26.748793],[111.477439,26.750151],[111.477548,26.751525],[111.480067,26.757055],[111.479486,26.759291],[111.478405,26.759996],[111.476616,26.759239],[111.475592,26.75692],[111.473896,26.756545],[111.472693,26.756927],[111.471635,26.758136],[111.470611,26.760867],[111.469679,26.766127],[111.469444,26.770591],[111.468857,26.776818],[111.469616,26.780157],[111.471905,26.780509],[111.473136,26.779384],[111.476651,26.773037],[111.478112,26.771386],[111.480453,26.770268],[111.484088,26.770786],[111.487481,26.773419],[111.491818,26.775693],[111.49474,26.77633],[111.49902,26.776203],[111.502643,26.77546],[111.507734,26.773329],[111.510955,26.769263],[111.513767,26.766794],[111.515522,26.765669],[111.518041,26.765249],[111.520733,26.765947],[111.522084,26.766944],[111.522959,26.768528],[111.523252,26.772459],[111.523781,26.774807],[111.524483,26.775978],[111.529631,26.779016],[111.531978,26.781364],[111.534319,26.785085],[111.534963,26.788371],[111.534376,26.791604],[111.532093,26.79777],[111.528636,26.803066],[111.52859,26.805594],[111.529228,26.807236],[111.531218,26.808819],[111.536545,26.810326],[111.53842,26.811414],[111.542578,26.817219],[111.54416,26.818036],[111.5463,26.818449],[111.549526,26.817444]]]]}}]}
