# Supplementary material for: The influence of extreme rainfall on crime: Spatiotemporal dynamics in Hunan Province, China
Source: PLoS One. 2026 Apr 22;21(4):e0345811. doi: 10.1371/journal.pone.0345811 (PMC13102242; doi:10.1371/journal.pone.0345811)
Supplement: S1 Data — S1 Raw Data. This is the original data1 required to replicate the manuscript’s results. S2 Raw Data. This is the original data1 required to replicate the manuscript’s results. (ZIP) [file pone.0345811.s001.zip › S1 Raw Data/S1_Hunan administrative boundary GeoJSON/431123.json]

{"type":"FeatureCollection","features":[{"type":"Feature","properties":{"adcode":431123,"name":"双牌县","center":[111.662146,25.959397],"centroid":[111.709161,25.910052],"childrenNum":0,"level":"district","acroutes":[100000,430000,431100],"parent":{"adcode":431100}},"geometry":{"type":"MultiPolygon","coordinates":[[[[111.456878,25.848089],[111.458613,25.843907],[111.468762,25.838916],[111.478018,25.836463],[111.495515,25.823955],[111.500677,25.816912],[111.514617,25.811248],[111.520305,25.811677],[111.525608,25.813435],[111.529053,25.81581],[111.531845,25.819953],[111.534379,25.821084],[111.536902,25.820304],[111.5388,25.818964],[111.538362,25.816296],[111.534975,25.810976],[111.534765,25.810219],[111.5356,25.807924],[111.537912,25.805244],[111.540645,25.803322],[111.544225,25.801586],[111.546112,25.798149],[111.545685,25.795667],[111.545884,25.791862],[111.547139,25.789182],[111.550509,25.787259],[111.55535,25.786281],[111.558095,25.786077],[111.560396,25.785472],[111.565973,25.786241],[111.57002,25.788051],[111.572549,25.788034],[111.573863,25.78748],[111.574961,25.785461],[111.574347,25.783906],[111.570592,25.780174],[111.568957,25.777432],[111.570306,25.775537],[111.571988,25.773813],[111.574721,25.772275],[111.577664,25.768254],[111.578926,25.766156],[111.578079,25.764069],[111.576806,25.762927],[111.575317,25.760647],[111.574464,25.758747],[111.573191,25.754749],[111.570849,25.751519],[111.568945,25.748092],[111.570797,25.734363],[111.570995,25.730743],[111.573944,25.727869],[111.57562,25.725392],[111.576666,25.722337],[111.578137,25.721183],[111.581168,25.720492],[111.583948,25.720543],[111.587271,25.71983],[111.588287,25.717624],[111.586477,25.714388],[111.585262,25.711593],[111.585694,25.709714],[111.586956,25.70628],[111.588205,25.702082],[111.58671,25.697702],[111.586915,25.696174],[111.589011,25.692926],[111.589005,25.689882],[111.589841,25.68759],[111.591587,25.68609],[111.595061,25.684613],[111.597321,25.68463],[111.599973,25.685383],[111.600668,25.685938],[111.603004,25.692185],[111.604043,25.695659],[111.606864,25.695761],[111.608003,25.694018],[111.608125,25.692858],[111.605159,25.687539],[111.606379,25.681371],[111.607611,25.679826],[111.610362,25.677313],[111.613218,25.676232],[111.617171,25.676215],[111.619624,25.673436],[111.623075,25.671636],[111.627911,25.670906],[111.629587,25.669916],[111.632156,25.66759],[111.634084,25.664426],[111.637681,25.657299],[111.641086,25.652731],[111.643819,25.651407],[111.645711,25.650088],[111.649507,25.648741],[111.653951,25.647971],[111.656275,25.647778],[111.657542,25.646635],[111.657151,25.63987],[111.657951,25.638454],[111.663995,25.636246],[111.667628,25.636241],[111.668831,25.634593],[111.668615,25.632221],[111.665368,25.628949],[111.664147,25.627126],[111.66514,25.624023],[111.666507,25.623021],[111.670997,25.620461],[111.673053,25.618417],[111.676026,25.612636],[111.676189,25.608729],[111.677299,25.605841],[111.683104,25.602602],[111.688453,25.600699],[111.690982,25.601418],[111.694386,25.60408],[111.695449,25.606356],[111.69525,25.609595],[111.690952,25.614193],[111.689457,25.61677],[111.686444,25.620326],[111.686006,25.621866],[111.68697,25.624096],[111.688938,25.625857],[111.691034,25.626367],[111.69452,25.629396],[111.699058,25.634814],[111.702836,25.638534],[111.706971,25.639711],[111.713722,25.63816],[111.720099,25.637288],[111.725974,25.637152],[111.728999,25.639247],[111.732398,25.642281],[111.73495,25.644942],[111.738349,25.649878],[111.743862,25.656705],[111.744025,25.658143],[111.740726,25.661403],[111.740644,25.662943],[111.742898,25.665043],[111.747132,25.669565],[111.751144,25.673017],[111.755635,25.674851],[111.758771,25.679328],[111.760056,25.683136],[111.762205,25.691506],[111.762427,25.694364],[111.761183,25.697612],[111.765241,25.708453],[111.766941,25.709777],[111.769259,25.709952],[111.770965,25.710897],[111.774141,25.714886],[111.775415,25.716017],[111.782825,25.720362],[111.784309,25.722444],[111.782855,25.726263],[111.78244,25.727977],[111.783287,25.729306],[111.788146,25.728899],[111.789203,25.730036],[111.78943,25.733272],[111.790195,25.735936],[111.787182,25.741225],[111.786627,25.744342],[111.787211,25.745637],[111.7896,25.74648],[111.791311,25.745778],[111.79301,25.743346],[111.793857,25.741355],[111.795463,25.739703],[111.797758,25.739454],[111.80382,25.74252],[111.805724,25.743844],[111.805759,25.748985],[111.806821,25.750693],[111.80893,25.751632],[111.812942,25.752746],[111.816965,25.754624],[111.819926,25.757079],[111.822262,25.76011],[111.823553,25.763532],[111.824411,25.767338],[111.824429,25.77038],[111.826841,25.775503],[111.827664,25.780027],[111.829509,25.788192],[111.831945,25.797702],[111.833983,25.804933],[111.835554,25.809439],[111.841464,25.813922],[111.8502,25.818698],[111.853774,25.822627],[111.864695,25.840606],[111.869735,25.843534],[111.88253,25.849377],[111.883353,25.851253],[111.878021,25.863736],[111.877332,25.872048],[111.876007,25.882229],[111.874897,25.895392],[111.875452,25.903402],[111.876077,25.90865],[111.875037,25.921036],[111.875615,25.925611],[111.876322,25.928423],[111.877613,25.930185],[111.882787,25.931699],[111.887377,25.931665],[111.892919,25.930665],[111.899606,25.931659],[111.903291,25.933291],[111.9052,25.935019],[111.906619,25.940683],[111.906713,25.945731],[111.907098,25.951],[111.907939,25.955771],[111.911688,25.972793],[111.915274,25.980176],[111.918439,25.985285],[111.920267,25.989547],[111.923345,26.002698],[111.924168,26.00495],[111.926265,26.007907],[111.924676,26.015503],[111.925657,26.017083],[111.928992,26.01995],[111.93138,26.020526],[111.932934,26.020458],[111.936952,26.017665],[111.937985,26.017411],[111.93934,26.018212],[111.943656,26.022461],[111.947539,26.023979],[111.950634,26.026146],[111.952054,26.026643],[111.954471,26.025915],[111.955306,26.022512],[111.957058,26.020791],[111.960224,26.019222],[111.964446,26.019188],[111.965585,26.019431],[111.969854,26.021378],[111.971214,26.022523],[111.972797,26.025711],[111.974193,26.027353],[111.975968,26.028093],[111.977708,26.029927],[111.979624,26.03501],[111.979559,26.035913],[111.978397,26.037414],[111.978415,26.039626],[111.979162,26.041973],[111.977299,26.04432],[111.97786,26.047965],[111.977895,26.057741],[111.979647,26.066964],[111.978532,26.076175],[111.9796,26.088916],[111.985504,26.099254],[111.986158,26.102603],[111.983677,26.106466],[111.977918,26.110678],[111.96861,26.117929],[111.960691,26.121735],[111.951452,26.116554],[111.947452,26.111789],[111.94563,26.110673],[111.943516,26.109968],[111.940689,26.10955],[111.935579,26.110131],[111.934224,26.109776],[111.93169,26.107103],[111.929109,26.106923],[111.927228,26.108682],[111.925634,26.109325],[111.922527,26.109443],[111.920822,26.109968],[111.918065,26.111789],[111.915362,26.11237],[111.914305,26.111552],[111.912477,26.109319],[111.910836,26.108383],[111.90767,26.108028],[111.905615,26.109144],[111.902794,26.1129],[111.901562,26.113779],[111.895401,26.115426],[111.892171,26.117072],[111.869711,26.133022],[111.861629,26.136145],[111.85934,26.138028],[111.856817,26.140644],[111.855182,26.144224],[111.848728,26.154917],[111.847561,26.157972],[111.846795,26.161844],[111.845219,26.164696],[111.843111,26.165648],[111.840944,26.165654],[111.837685,26.164634],[111.834263,26.164549],[111.831215,26.16535],[111.829813,26.16544],[111.825941,26.165068],[111.821228,26.165237],[111.817946,26.16451],[111.816592,26.163811],[111.814472,26.163839],[111.812667,26.161788],[111.810144,26.157848],[111.809064,26.157352],[111.805963,26.157532],[111.802558,26.158507],[111.800882,26.158423],[111.799218,26.157808],[111.795492,26.155464],[111.790633,26.156292],[111.787433,26.155723],[111.785704,26.155813],[111.781511,26.15658],[111.780011,26.155993],[111.779479,26.154443],[111.780069,26.152448],[111.781745,26.150712],[111.785348,26.148553],[111.786172,26.147025],[111.786172,26.144032],[111.786645,26.14198],[111.789448,26.138981],[111.789635,26.137865],[111.788747,26.136929],[111.783001,26.135322],[111.781593,26.134325],[111.781424,26.132746],[111.782714,26.131275],[111.789681,26.128506],[111.791918,26.127153],[111.792502,26.125981],[111.792385,26.124752],[111.791445,26.123579],[111.789337,26.122756],[111.785056,26.122705],[111.783707,26.122355],[111.779538,26.118251],[111.77573,26.11171],[111.773143,26.109545],[111.771087,26.108428],[111.769277,26.108135],[111.765866,26.108372],[111.76106,26.10902],[111.757708,26.110131],[111.752838,26.11043],[111.748195,26.109314],[111.746787,26.10849],[111.746256,26.107317],[111.745964,26.104588],[111.744259,26.102006],[111.740031,26.098363],[111.738909,26.096428],[111.738501,26.094844],[111.739499,26.09314],[111.742437,26.092441],[111.744136,26.091443],[111.745082,26.090151],[111.744259,26.087924],[111.74267,26.086863],[111.74173,26.084692],[111.741497,26.082583],[111.738436,26.077822],[111.737029,26.076948],[111.7345,26.076412],[111.731446,26.076469],[111.728684,26.076937],[111.726745,26.077992],[111.722978,26.083795],[111.721279,26.088725],[111.720105,26.090309],[111.718633,26.091539],[111.717103,26.091889],[111.715275,26.091708],[111.710516,26.089971],[111.700927,26.0852],[111.692868,26.082019],[111.687454,26.07749],[111.68527,26.074963],[111.6828,26.073553],[111.680061,26.072752],[111.677725,26.071703],[111.674145,26.069723],[111.671523,26.067799],[111.668451,26.064866],[111.664679,26.060455],[111.661992,26.058288],[111.658798,26.057454],[111.654576,26.056997],[111.65151,26.056929],[111.64838,26.058136],[111.64435,26.061634],[111.643077,26.06393],[111.642242,26.066987],[111.642306,26.069666],[111.643077,26.073045],[111.64397,26.075149],[111.646014,26.077191],[111.654068,26.07912],[111.655347,26.080394],[111.655925,26.081929],[111.655282,26.084794],[111.654003,26.08613],[111.650809,26.092052],[111.649659,26.092881],[111.648251,26.092689],[111.647036,26.091026],[111.645822,26.088285],[111.644099,26.087072],[111.640776,26.085792],[111.638539,26.085662],[111.635345,26.086232],[111.629756,26.087783],[111.627292,26.087664],[111.623712,26.086119],[111.61977,26.085527],[111.614596,26.08529],[111.61049,26.084816],[111.609428,26.083936],[111.603909,26.074399],[111.60079,26.069824],[111.598443,26.066773],[111.5978,26.065424],[111.597298,26.059648],[111.596364,26.053837],[111.595277,26.043581],[111.595324,26.037685],[111.594746,26.033402],[111.593981,26.03167],[111.59175,26.03088],[111.590629,26.031202],[111.589397,26.032466],[111.58855,26.035795],[111.587697,26.037408],[111.585443,26.038351],[111.58309,26.037561],[111.582155,26.035744],[111.580923,26.034277],[111.57899,26.032872],[111.574382,26.030779],[111.571445,26.029932],[111.569956,26.029114],[111.569068,26.027912],[111.567813,26.024216],[111.56588,26.021959],[111.563269,26.021378],[111.560921,26.02153],[111.554918,26.018206],[111.553715,26.01701],[111.552483,26.015018],[111.551607,26.01144],[111.550526,26.009064],[111.550229,26.005209],[111.551373,26.002799],[111.553452,26.000361],[111.555473,25.995366],[111.557108,25.993707],[111.563415,25.990501],[111.564939,25.989586],[111.568046,25.989406],[111.572794,25.992465],[111.575667,25.993458],[111.580181,25.993921],[111.582068,25.993628],[111.584824,25.992685],[111.586699,25.990393],[111.587989,25.987752],[111.588054,25.986284],[111.585758,25.980893],[111.585291,25.978308],[111.585525,25.975785],[111.587166,25.973436],[111.590395,25.971206],[111.596323,25.96918],[111.600201,25.96695],[111.601374,25.965719],[111.602075,25.963314],[111.602904,25.962258],[111.60913,25.959091],[111.610654,25.957035],[111.611717,25.954687],[111.611763,25.952456],[111.60983,25.947736],[111.606835,25.942569],[111.602607,25.936115],[111.600779,25.933828],[111.597672,25.931716],[111.59432,25.930659],[111.591277,25.930484],[111.58775,25.931597],[111.584935,25.93407],[111.582704,25.938063],[111.580006,25.94358],[111.576894,25.947979],[111.574663,25.950153],[111.572152,25.951067],[111.569214,25.951304],[111.565874,25.950723],[111.558837,25.94716],[111.553622,25.943941],[111.550573,25.94096],[111.547817,25.938616],[111.5436,25.936454],[111.54061,25.935759],[111.538683,25.936346],[111.536692,25.941812],[111.536049,25.945686],[111.535816,25.950497],[111.536458,25.953427],[111.537282,25.954895],[111.537048,25.95572],[111.534233,25.956019],[111.529427,25.955737],[111.526326,25.95633],[111.523575,25.957809],[111.52246,25.957634],[111.519657,25.955968],[111.516141,25.95428],[111.51356,25.953879],[111.51099,25.954822],[111.507592,25.957357],[111.503609,25.962535],[111.500046,25.969992],[111.496823,25.974582],[111.494183,25.977139],[111.492782,25.977935],[111.487683,25.978861],[111.485692,25.979736],[111.479695,25.983213],[111.477148,25.983247],[111.474479,25.981938],[111.469154,25.97894],[111.461912,25.976439],[111.459775,25.977348],[111.457585,25.980318],[111.454793,25.984839],[111.449345,25.990591],[111.4482,25.991263],[111.444801,25.991415],[111.443715,25.991212],[111.44187,25.98984],[111.439756,25.987786],[111.436649,25.983755],[111.435592,25.981763],[111.433507,25.976129],[111.432216,25.974904],[111.428841,25.975186],[111.425822,25.975011],[111.422797,25.974136],[111.421535,25.973081],[111.420712,25.971494],[111.42028,25.966317],[111.420682,25.96464],[111.422388,25.962235],[111.423854,25.959593],[111.424262,25.958012],[111.423591,25.955901],[111.418072,25.950373],[111.416186,25.947205],[111.414609,25.943416],[111.412991,25.94131],[111.411934,25.940632],[111.408296,25.940118],[111.406468,25.938125],[111.4062,25.936425],[111.407058,25.932054],[111.407058,25.928649],[111.40794,25.925526],[111.409195,25.92347],[111.409376,25.920358],[111.408611,25.918365],[111.403262,25.911869],[111.402322,25.909932],[111.402322,25.907819],[111.405581,25.90129],[111.405762,25.897714],[111.404086,25.893867],[111.403064,25.890641],[111.402585,25.888263],[111.402766,25.885359],[111.406579,25.885788],[111.408699,25.885082],[111.412466,25.87967],[111.415859,25.876867],[111.417622,25.87663],[111.419742,25.878156],[111.425138,25.884139],[111.429489,25.886715],[111.432187,25.886946],[111.436643,25.885534],[111.440632,25.884941],[111.448142,25.885517],[111.451774,25.886681],[111.454233,25.888438],[111.456458,25.888319],[111.459506,25.886788],[111.46009,25.884788],[111.45915,25.883263],[111.45529,25.879517],[111.454233,25.877054],[111.454822,25.872828],[111.456814,25.871065],[111.459039,25.871059],[111.463372,25.872342],[111.46701,25.874449],[111.470993,25.875257],[111.483286,25.871528],[111.490784,25.870098],[111.492075,25.868567],[111.490428,25.865522],[111.486212,25.859312],[111.478602,25.857102],[111.476144,25.856057],[111.468645,25.857249],[111.46513,25.855848],[111.462788,25.853859],[111.456878,25.848089]]]]}}]}
