# Supplementary material for: The influence of extreme rainfall on crime: Spatiotemporal dynamics in Hunan Province, China
Source: PLoS One. 2026 Apr 22;21(4):e0345811. doi: 10.1371/journal.pone.0345811 (PMC13102242; doi:10.1371/journal.pone.0345811)
Supplement: S1 Data — S1 Raw Data. This is the original data1 required to replicate the manuscript’s results. S2 Raw Data. This is the original data1 required to replicate the manuscript’s results. (ZIP) [file pone.0345811.s001.zip › S1 Raw Data/S1_Hunan administrative boundary GeoJSON/431124.json]

{"type":"FeatureCollection","features":[{"type":"Feature","properties":{"adcode":431124,"name":"道县","center":[111.591614,25.518444],"centroid":[111.596062,25.493276],"childrenNum":0,"level":"district","acroutes":[100000,430000,431100],"parent":{"adcode":431100}},"geometry":{"type":"MultiPolygon","coordinates":[[[[111.736428,25.64684],[111.734952,25.644945],[111.732395,25.642284],[111.729001,25.639246],[111.725973,25.637156],[111.720097,25.637289],[111.713724,25.63816],[111.706973,25.639713],[111.702834,25.638536],[111.699062,25.634816],[111.69452,25.629395],[111.691039,25.626364],[111.688935,25.625863],[111.686968,25.624093],[111.686006,25.62187],[111.686441,25.620323],[111.689456,25.61677],[111.690952,25.614191],[111.695252,25.609599],[111.69545,25.606359],[111.694389,25.60408],[111.690983,25.601418],[111.688451,25.6007],[111.683102,25.602596],[111.677301,25.605843],[111.67619,25.608728],[111.676022,25.612637],[111.67305,25.618414],[111.670996,25.620463],[111.666504,25.62302],[111.665139,25.624023],[111.664146,25.627124],[111.665368,25.628949],[111.668614,25.632224],[111.668831,25.634593],[111.667627,25.636237],[111.663997,25.636251],[111.657953,25.638452],[111.657147,25.639873],[111.657544,25.646638],[111.656272,25.647773],[111.653951,25.647969],[111.649508,25.648742],[111.645711,25.650086],[111.643824,25.65141],[111.641082,25.652733],[111.637681,25.657303],[111.634089,25.664429],[111.632153,25.667591],[111.629584,25.669917],[111.627915,25.670906],[111.623075,25.671637],[111.619625,25.673434],[111.617174,25.676213],[111.613221,25.676227],[111.610361,25.677314],[111.607612,25.679828],[111.606383,25.681374],[111.605155,25.687537],[111.608127,25.692857],[111.608003,25.69402],[111.606861,25.695761],[111.604044,25.695657],[111.603002,25.692182],[111.600668,25.685935],[111.599974,25.685378],[111.597318,25.684626],[111.595065,25.684612],[111.591584,25.686096],[111.589841,25.687593],[111.589003,25.689877],[111.589015,25.692927],[111.586918,25.696179],[111.586713,25.697704],[111.588209,25.702077],[111.586955,25.706283],[111.585696,25.709715],[111.585261,25.711595],[111.586478,25.714387],[111.588283,25.717625],[111.587272,25.719831],[111.583952,25.720542],[111.581166,25.720493],[111.578138,25.721182],[111.576667,25.722338],[111.575619,25.725387],[111.573943,25.727872],[111.570996,25.730741],[111.570797,25.73436],[111.568948,25.748094],[111.570853,25.751518],[111.573193,25.754748],[111.574465,25.758743],[111.575321,25.760643],[111.576804,25.762926],[111.578076,25.764067],[111.578926,25.766155],[111.577666,25.768257],[111.574725,25.772279],[111.571989,25.773817],[111.570307,25.775536],[111.568961,25.777435],[111.570593,25.78017],[111.574347,25.783907],[111.574961,25.785458],[111.573863,25.787476],[111.572547,25.788033],[111.570022,25.788047],[111.56597,25.786238],[111.560398,25.785472],[111.558096,25.786078],[111.555353,25.78628],[111.550513,25.787261],[111.547138,25.789181],[111.545884,25.79186],[111.545686,25.795666],[111.546114,25.79815],[111.544221,25.801586],[111.540647,25.803319],[111.537917,25.805239],[111.535603,25.807924],[111.534765,25.81022],[111.534976,25.810978],[111.538364,25.8163],[111.538798,25.818964],[111.536906,25.8203],[111.534374,25.821086],[111.531842,25.819959],[111.52905,25.815813],[111.525606,25.813434],[111.520301,25.811674],[111.514617,25.81125],[111.500674,25.816912],[111.495518,25.823952],[111.47802,25.836465],[111.468762,25.838913],[111.458611,25.843907],[111.456879,25.848087],[111.44916,25.847544],[111.433263,25.846278],[111.43119,25.844282],[111.429571,25.84118],[111.427573,25.835783],[111.42506,25.826247],[111.425724,25.823729],[111.42712,25.821956],[111.433263,25.818547],[111.435044,25.816175],[111.436074,25.813587],[111.437104,25.807083],[111.438885,25.793919],[111.440064,25.788736],[111.440945,25.783559],[111.442279,25.778083],[111.442235,25.772133],[111.440219,25.769607],[111.436651,25.767999],[111.432853,25.766614],[111.42802,25.766844],[111.42421,25.769133],[111.416081,25.768201],[111.410745,25.761763],[111.404621,25.752674],[111.399594,25.744614],[111.397733,25.743354],[111.39136,25.740841],[111.376177,25.737869],[111.372615,25.734604],[111.37017,25.733567],[111.367502,25.733713],[111.365349,25.734451],[111.36283,25.734813],[111.346808,25.729648],[111.342576,25.72875],[111.337972,25.729265],[111.333232,25.730949],[111.330334,25.732502],[111.327293,25.732718],[111.323062,25.731527],[111.318687,25.729522],[111.315045,25.723229],[111.311272,25.721593],[111.308747,25.720033],[111.307847,25.718481],[111.307555,25.716336],[111.308449,25.707578],[111.308747,25.692342],[111.311483,25.688798],[111.313922,25.682648],[111.31394,25.677829],[111.313444,25.672543],[111.309777,25.658069],[111.309404,25.652887],[111.31,25.644938],[111.311706,25.640577],[111.317645,25.631269],[111.322385,25.626845],[111.328175,25.622121],[111.334702,25.618358],[111.339604,25.612672],[111.342421,25.607801],[111.343309,25.604547],[111.34316,25.60277],[111.340113,25.599585],[111.336849,25.595808],[111.333666,25.587298],[111.329205,25.575972],[111.324904,25.564128],[111.323645,25.556509],[111.323868,25.548854],[111.324756,25.545821],[111.32676,25.540947],[111.327722,25.537398],[111.328305,25.531659],[111.328323,25.527761],[111.328038,25.523417],[111.328125,25.521443],[111.323862,25.506428],[111.323142,25.50428],[111.321548,25.502892],[111.321405,25.502013],[111.322516,25.500353],[111.320803,25.497598],[111.321473,25.49635],[111.320617,25.495562],[111.318972,25.495952],[111.317303,25.494376],[111.317607,25.491286],[111.3161,25.489758],[111.315417,25.487917],[111.313922,25.488949],[111.31162,25.485147],[111.307171,25.480111],[111.305024,25.477146],[111.311694,25.473832],[111.322454,25.463786],[111.339071,25.450871],[111.344711,25.443153],[111.352567,25.435993],[111.355464,25.430452],[111.358579,25.420025],[111.361322,25.410268],[111.363984,25.408013],[111.368886,25.405654],[111.369922,25.40439],[111.370145,25.401807],[111.369103,25.396328],[111.369103,25.393884],[111.371331,25.392928],[111.374818,25.393005],[111.385112,25.394645],[111.387414,25.396572],[111.38778,25.398722],[111.388971,25.400418],[111.390746,25.401675],[111.396523,25.403015],[111.403566,25.403643],[111.406594,25.403197],[111.411043,25.399727],[111.41659,25.394177],[111.420363,25.392097],[111.423838,25.391657],[111.428349,25.39195],[111.435745,25.394673],[111.436564,25.394596],[111.437371,25.393116],[111.438332,25.388795],[111.439735,25.385535],[111.442986,25.382197],[111.44787,25.374866],[111.450153,25.373016],[111.454075,25.371082],[111.456209,25.369448],[111.456575,25.368045],[111.455837,25.365231],[111.456284,25.364567],[111.460931,25.362151],[111.461893,25.359121],[111.462042,25.35697],[111.462786,25.354896],[111.464487,25.353122],[111.468681,25.351334],[111.472379,25.349994],[111.473267,25.349323],[111.47511,25.346809],[111.47305,25.345915],[111.475749,25.338212],[111.472504,25.335572],[111.47089,25.336941],[111.470623,25.341306],[111.464859,25.341704],[111.465101,25.335753],[111.463519,25.332876],[111.46458,25.331507],[111.463401,25.323167],[111.464803,25.31862],[111.464065,25.314582],[111.467242,25.308951],[111.468532,25.306017],[111.471027,25.304341],[111.473788,25.302133],[111.476369,25.299087],[111.476729,25.296558],[111.476717,25.293686],[111.476158,25.292002],[111.474303,25.290668],[111.472814,25.288991],[111.472435,25.286629],[111.473707,25.28106],[111.473701,25.279376],[111.47277,25.278035],[111.468508,25.275862],[111.46811,25.268615],[111.469215,25.266421],[111.470685,25.264387],[111.472894,25.262521],[111.475488,25.262332],[111.478448,25.263332],[111.482525,25.265163],[111.48438,25.266665],[111.487911,25.271536],[111.488872,25.279621],[111.493365,25.293924],[111.497826,25.299457],[111.499874,25.301469],[111.505688,25.30302],[111.508673,25.305312],[111.510677,25.305822],[111.512371,25.305822],[111.51399,25.304927],[111.518048,25.29966],[111.519451,25.299136],[111.521883,25.298835],[111.523509,25.299276],[111.527865,25.302741],[111.533542,25.3055],[111.53487,25.306604],[111.535758,25.308972],[111.538711,25.312961],[111.542993,25.31665],[111.546679,25.31871],[111.551115,25.320331],[111.552815,25.320617],[111.554509,25.319877],[111.558121,25.316321],[111.563817,25.310977],[111.564927,25.309126],[111.56507,25.304396],[111.565809,25.304173],[111.57068,25.306234],[111.571648,25.306234],[111.572901,25.304753],[111.573199,25.30105],[111.574235,25.299345],[111.577933,25.298235],[111.587613,25.297634],[111.593018,25.298297],[111.594277,25.297487],[111.594885,25.29618],[111.597622,25.297235],[111.598819,25.298996],[111.595382,25.302776],[111.593756,25.306842],[111.593235,25.310691],[111.594277,25.31424],[111.596344,25.318459],[111.600122,25.322378],[111.609964,25.325193],[111.61463,25.325416],[111.621145,25.323048],[111.626556,25.319283],[111.628188,25.316475],[111.628256,25.313737],[111.623739,25.305815],[111.624111,25.30404],[111.625737,25.301819],[111.634331,25.298577],[111.640114,25.298395],[111.647225,25.298779],[111.654863,25.296942],[111.658648,25.295244],[111.660578,25.29296],[111.662942,25.287412],[111.66517,25.284456],[111.668806,25.281319],[111.676072,25.277043],[111.679776,25.273493],[111.683015,25.267462],[111.689673,25.26466],[111.694346,25.261047],[111.696573,25.258538],[111.698131,25.255798],[111.703132,25.23362],[111.707817,25.227846],[111.713408,25.224099],[111.717987,25.220631],[111.722206,25.219254],[111.727568,25.219653],[111.731315,25.218758],[111.7352,25.216248],[111.737576,25.214046],[111.738588,25.210081],[111.740592,25.198706],[111.744123,25.194832],[111.765356,25.186524],[111.770817,25.184832],[111.775415,25.181818],[111.78116,25.177119],[111.785411,25.17251],[111.79532,25.158382],[111.798019,25.153625],[111.799713,25.15238],[111.806421,25.15061],[111.810299,25.151995],[111.812589,25.155773],[111.82928,25.166761],[111.83479,25.169656],[111.839376,25.173755],[111.844334,25.176],[111.854969,25.17607],[111.857693,25.175447],[111.862229,25.174958],[111.866318,25.175636],[111.869837,25.178881],[111.87292,25.183301],[111.877096,25.188811],[111.889333,25.193342],[111.896177,25.193692],[111.90062,25.195734],[111.90389,25.198999],[111.906961,25.202964],[111.91231,25.207026],[111.918763,25.212179],[111.921481,25.215458],[111.923597,25.216206],[111.925291,25.218108],[111.92552,25.220974],[111.924701,25.225923],[111.921568,25.22879],[111.919477,25.23204],[111.918447,25.23471],[111.918881,25.237192],[111.92078,25.238324],[111.923522,25.239457],[111.924801,25.241547],[111.923963,25.243266],[111.921555,25.247131],[111.916802,25.249256],[111.914972,25.252772],[111.911832,25.255022],[111.909505,25.257909],[111.907551,25.262619],[111.908668,25.267846],[111.91105,25.272773],[111.914972,25.27807],[111.915748,25.281934],[111.913979,25.285707],[111.913402,25.288271],[111.910802,25.290947],[111.904932,25.297718],[111.90518,25.301378],[111.904405,25.304641],[111.902475,25.306136],[111.898045,25.30432],[111.895314,25.301714],[111.891138,25.299883],[111.887527,25.299171],[111.884803,25.300023],[111.882414,25.301993],[111.865239,25.342765],[111.863687,25.346069],[111.859753,25.351355],[111.857023,25.355888],[111.854789,25.360154],[111.851972,25.370663],[111.851283,25.375299],[111.84949,25.382302],[111.848156,25.388586],[111.846326,25.395134],[111.84501,25.40164],[111.843415,25.407943],[111.836999,25.432225],[111.830217,25.451471],[111.825371,25.454743],[111.821096,25.455218],[111.817292,25.455211],[111.813396,25.453829],[111.807352,25.447054],[111.80057,25.440774],[111.791107,25.435805],[111.785659,25.434046],[111.77364,25.432888],[111.765803,25.433327],[111.761193,25.436342],[111.760628,25.439134],[111.760454,25.443976],[111.761664,25.450571],[111.766405,25.460423],[111.769904,25.470567],[111.779609,25.482427],[111.790729,25.489151],[111.796741,25.49522],[111.796319,25.498456],[111.79689,25.500465],[111.799012,25.503666],[111.799018,25.504873],[111.79725,25.505389],[111.795364,25.504196],[111.792702,25.503311],[111.789941,25.503625],[111.78798,25.509065],[111.788116,25.513089],[111.788575,25.515397],[111.789357,25.516897],[111.791026,25.517692],[111.792683,25.51758],[111.797325,25.516241],[111.801271,25.51479],[111.806855,25.515997],[111.810008,25.515404],[111.811689,25.51539],[111.813377,25.51615],[111.815071,25.517468],[111.817652,25.521966],[111.824447,25.523291],[111.827078,25.523138],[111.828914,25.523954],[111.83005,25.525725],[111.830639,25.53419],[111.831887,25.537565],[111.835758,25.542167],[111.841455,25.547585],[111.845891,25.556516],[111.848957,25.564156],[111.850396,25.570277],[111.849552,25.576299],[111.84076,25.584859],[111.839395,25.587235],[111.838358,25.590511],[111.838836,25.593703],[111.838619,25.59785],[111.837992,25.599954],[111.836069,25.601446],[111.832532,25.601655],[111.828387,25.604192],[111.826786,25.606582],[111.827524,25.609983],[111.828393,25.612707],[111.830974,25.617195],[111.830987,25.61948],[111.828672,25.620644],[111.824893,25.621996],[111.8188,25.624894],[111.816697,25.626622],[111.815859,25.627772],[111.814823,25.63044],[111.815288,25.637874],[111.81383,25.640737],[111.810454,25.640946],[111.806868,25.640584],[111.803709,25.640612],[111.80119,25.642152],[111.798032,25.643308],[111.795084,25.643705],[111.793819,25.64296],[111.793391,25.642005],[111.793595,25.63972],[111.794421,25.637616],[111.794818,25.633046],[111.794179,25.630949],[111.787688,25.622476],[111.781868,25.619285],[111.779603,25.615954],[111.773237,25.609892],[111.771636,25.606554],[111.770854,25.604164],[111.767038,25.600993],[111.764692,25.599599],[111.764196,25.598582],[111.765753,25.594867],[111.765604,25.591522],[111.764407,25.590574],[111.7619,25.589626],[111.758599,25.589166],[111.754311,25.587138],[111.753151,25.587061],[111.7516,25.588127],[111.749912,25.59256],[111.750328,25.595425],[111.752623,25.603787],[111.752369,25.605941],[111.751327,25.607376],[111.750805,25.609174],[111.751885,25.612401],[111.754293,25.617529],[111.753387,25.620163],[111.751153,25.621849],[111.744439,25.62511],[111.737707,25.625138],[111.73533,25.625626],[111.733251,25.626531],[111.732978,25.630273],[111.734269,25.635032],[111.736397,25.639797],[111.736838,25.642075],[111.735783,25.643413],[111.735789,25.644938],[111.736428,25.64684]]]]}}]}
