# Supplementary material for: The influence of extreme rainfall on crime: Spatiotemporal dynamics in Hunan Province, China
Source: PLoS One. 2026 Apr 22;21(4):e0345811. doi: 10.1371/journal.pone.0345811 (PMC13102242; doi:10.1371/journal.pone.0345811)
Supplement: S1 Data — S1 Raw Data. This is the original data1 required to replicate the manuscript’s results. S2 Raw Data. This is the original data1 required to replicate the manuscript’s results. (ZIP) [file pone.0345811.s001.zip › S1 Raw Data/S1_Hunan administrative boundary GeoJSON/431125.json]

{"type":"FeatureCollection","features":[{"type":"Feature","properties":{"adcode":431125,"name":"江永县","center":[111.346803,25.268154],"centroid":[111.24556,25.193638],"childrenNum":0,"level":"district","acroutes":[100000,430000,431100],"parent":{"adcode":431100}},"geometry":{"type":"MultiPolygon","coordinates":[[[[111.305024,25.477146],[111.302797,25.473519],[111.300859,25.469741],[111.300351,25.465822],[111.300564,25.46101],[111.301976,25.457687],[111.301976,25.455985],[111.301238,25.4511],[111.300198,25.448326],[111.296783,25.443733],[111.29211,25.435815],[111.28863,25.432333],[111.28648,25.431367],[111.282917,25.430845],[111.280844,25.430103],[111.279804,25.428475],[111.278995,25.423296],[111.276992,25.422628],[111.272165,25.425138],[111.26891,25.425734],[111.265873,25.425436],[111.263357,25.423212],[111.262766,25.418775],[111.258169,25.411119],[111.256911,25.407637],[111.25713,25.402087],[111.257573,25.397132],[111.257502,25.395947],[111.251056,25.394098],[111.242177,25.387851],[111.239583,25.384154],[111.236706,25.378165],[111.235218,25.377053],[111.227975,25.375435],[111.218357,25.369158],[111.212886,25.364871],[111.210517,25.363505],[111.209188,25.363505],[111.205342,25.364405],[111.195369,25.365382],[111.185161,25.367248],[111.183246,25.367253],[111.18184,25.36659],[111.178,25.360381],[111.173268,25.356616],[111.171124,25.353958],[111.169871,25.351227],[111.169723,25.34627],[111.168536,25.345011],[111.163881,25.342392],[111.16248,25.339588],[111.155456,25.324355],[111.147912,25.314715],[111.138447,25.303556],[111.134377,25.300081],[111.122845,25.294099],[111.120919,25.292547],[111.119513,25.290849],[111.117291,25.290703],[111.115224,25.291811],[111.113522,25.291665],[111.111673,25.290855],[111.103296,25.285086],[111.103444,25.28124],[111.109517,25.266287],[111.110852,25.26185],[111.111,25.257857],[111.109664,25.254747],[111.109812,25.25275],[111.116624,25.241501],[111.117805,25.239279],[111.117953,25.236022],[111.117362,25.232917],[111.114846,25.229958],[111.113221,25.226555],[111.113221,25.223151],[111.113664,25.219894],[111.112772,25.217086],[111.10892,25.213829],[111.102847,25.211021],[111.092626,25.208799],[111.0907,25.206869],[111.086848,25.204354],[111.083735,25.203054],[111.079292,25.201867],[111.07788,25.201051],[111.076179,25.19839],[111.070165,25.192386],[111.068091,25.188311],[111.067051,25.187642],[111.065492,25.187495],[111.057995,25.18785],[111.054952,25.187698],[111.051608,25.186578],[111.04931,25.184203],[111.048276,25.180506],[111.047231,25.17902],[111.044188,25.178424],[111.039066,25.179589],[111.034606,25.179138],[111.031415,25.177574],[111.014472,25.16965],[111.002733,25.165766],[110.998946,25.161607],[110.998869,25.160644],[110.999986,25.156507],[111.001327,25.153625],[111.001327,25.1517],[111.000506,25.149994],[110.998426,25.148435],[110.995827,25.14754],[110.994485,25.146279],[110.99315,25.143386],[110.986238,25.131862],[110.984755,25.129041],[110.982823,25.126671],[110.982593,25.12497],[110.98371,25.12157],[110.98371,25.120235],[110.982823,25.117645],[110.978588,25.113191],[110.977695,25.111339],[110.977619,25.108968],[110.978735,25.107053],[110.983048,25.104987],[110.984005,25.103478],[110.983934,25.101698],[110.980295,25.096506],[110.966849,25.083969],[110.961431,25.077847],[110.962099,25.076078],[110.965366,25.075048],[110.966547,25.074237],[110.966695,25.073127],[110.964692,25.069421],[110.960462,25.065044],[110.956156,25.058785],[110.953781,25.053597],[110.95215,25.047822],[110.951707,25.043755],[110.951926,25.041163],[110.956008,25.031996],[110.957491,25.024896],[110.956894,25.022822],[110.955269,25.020304],[110.955417,25.016894],[110.957632,25.011422],[110.958974,25.008909],[110.959718,25.003735],[110.960752,25.001515],[110.973678,24.990152],[110.975456,24.98779],[110.975604,24.98557],[110.975161,24.980835],[110.97278,24.977571],[110.968775,24.975525],[110.968402,24.974335],[110.968999,24.971827],[110.970706,24.969679],[110.973454,24.968286],[110.97984,24.967046],[110.984224,24.96646],[110.985559,24.966026],[110.988377,24.963438],[110.991431,24.960196],[110.992099,24.959012],[110.991348,24.956565],[110.98905,24.95038],[110.98726,24.942532],[110.98726,24.938759],[110.988158,24.934169],[110.989505,24.932094],[110.994013,24.931992],[110.995189,24.931474],[110.994917,24.930351],[110.991933,24.924605],[110.991266,24.924052],[110.984903,24.924498],[110.983727,24.924176],[110.980714,24.920708],[110.979066,24.916839],[110.979131,24.914702],[110.981795,24.914453],[110.989694,24.919721],[110.99243,24.923511],[110.995064,24.925654],[110.997221,24.927041],[110.99946,24.926669],[111.003448,24.921458],[111.009332,24.920951],[111.012894,24.922592],[111.014537,24.923782],[111.017065,24.928299],[111.018542,24.929788],[111.023304,24.931502],[111.030352,24.931964],[111.033997,24.931383],[111.038233,24.929212],[111.04521,24.927972],[111.050261,24.928282],[111.055531,24.931248],[111.062059,24.933927],[111.071553,24.936831],[111.077567,24.937355],[111.08201,24.93921],[111.086092,24.941133],[111.088532,24.941471],[111.092532,24.94066],[111.097423,24.940885],[111.100425,24.945717],[111.100058,24.951344],[111.098948,24.960005],[111.099095,24.966516],[111.096951,24.974876],[111.09776,24.97739],[111.099391,24.979465],[111.102061,24.982312],[111.106646,25.005922],[111.10791,25.009732],[111.103024,25.029567],[111.101837,25.035191],[111.103916,25.037704],[111.107024,25.038887],[111.114574,25.040216],[111.12301,25.042577],[111.140019,25.042414],[111.149324,25.045614],[111.152839,25.050679],[111.167189,25.060588],[111.194643,25.072817],[111.197821,25.073172],[111.200775,25.074648],[111.200923,25.076422],[111.206689,25.084994],[111.210387,25.087208],[111.215539,25.090547],[111.219314,25.093544],[111.220814,25.097452],[111.221057,25.102503],[111.222055,25.106411],[111.230869,25.115342],[111.244197,25.12488],[111.247524,25.127842],[111.24952,25.128652],[111.257963,25.128872],[111.261891,25.131833],[111.263741,25.133612],[111.264774,25.138719],[111.26263,25.142344],[111.263221,25.143819],[111.266115,25.145452],[111.274782,25.151154],[111.276927,25.151452],[111.280188,25.149899],[111.282858,25.147495],[111.285151,25.145801],[111.287159,25.145209],[111.289085,25.142474],[111.290125,25.137221],[111.290639,25.131969],[111.293457,25.126051],[111.296718,25.122059],[111.303246,25.118518],[111.310962,25.116164],[111.318825,25.109813],[111.321791,25.10493],[111.330546,25.104063],[111.338415,25.102447],[111.347159,25.101135],[111.354733,25.101],[111.360369,25.103083],[111.367878,25.108838],[111.368882,25.113895],[111.369626,25.118726],[111.371901,25.124475],[111.373786,25.127594],[111.375127,25.128484],[111.387084,25.130268],[111.395184,25.128461],[111.399756,25.124571],[111.400773,25.120438],[111.401292,25.112859],[111.402817,25.107577],[111.407886,25.102999],[111.412695,25.100713],[111.425071,25.10234],[111.429112,25.103494],[111.433921,25.102351],[111.436704,25.098454],[111.435446,25.093397],[111.4345,25.091527],[111.42119,25.068891],[111.418821,25.065585],[111.417569,25.05892],[111.417326,25.054093],[111.416582,25.047665],[111.41836,25.041467],[111.423417,25.035501],[111.429733,25.031832],[111.439339,25.027482],[111.446399,25.026339],[111.452962,25.024958],[111.460524,25.025189],[111.465316,25.023809],[111.475123,25.044081],[111.478218,25.046149],[111.482803,25.047022],[111.499475,25.050819],[111.50055,25.053698],[111.501985,25.073606],[111.500662,25.077013],[111.501105,25.085006],[111.502872,25.088407],[111.509654,25.091787],[111.52258,25.091511],[111.532127,25.095808],[111.535122,25.099085],[111.537893,25.10283],[111.53989,25.106169],[111.54223,25.111091],[111.542484,25.114757],[111.541532,25.119407],[111.537952,25.1226],[111.530426,25.128101],[111.525445,25.128174],[111.522988,25.127239],[111.518474,25.122555],[111.514321,25.118749],[111.508177,25.11519],[111.500638,25.112318],[111.499989,25.113918],[111.501442,25.115443],[111.50273,25.11773],[111.503498,25.12113],[111.503498,25.123777],[111.503137,25.125657],[111.497578,25.129959],[111.496237,25.132137],[111.495942,25.134249],[111.496172,25.136833],[111.499516,25.144838],[111.50553,25.150096],[111.506989,25.153878],[111.508047,25.158652],[111.508265,25.161511],[111.507858,25.164562],[111.504508,25.168963],[111.502842,25.172593],[111.501596,25.176409],[111.500343,25.178334],[111.498258,25.182723],[111.497631,25.185211],[111.498057,25.186691],[111.495067,25.189572],[111.491546,25.190298],[111.468098,25.192673],[111.46564,25.192127],[111.46209,25.187529],[111.458256,25.18713],[111.455195,25.188823],[111.453665,25.190793],[111.4494,25.198789],[111.445908,25.209851],[111.446221,25.212231],[111.462149,25.223202],[111.464465,25.225705],[111.466934,25.229328],[111.46694,25.231708],[111.466202,25.238143],[111.466633,25.250731],[111.464181,25.252846],[111.46219,25.254111],[111.461434,25.255799],[111.462828,25.260264],[111.464991,25.263048],[111.470065,25.265241],[111.46811,25.268615],[111.468506,25.275864],[111.472771,25.278035],[111.473705,25.279373],[111.473711,25.28106],[111.472434,25.286632],[111.472813,25.288994],[111.474301,25.290669],[111.476156,25.292008],[111.476718,25.293689],[111.476729,25.296556],[111.476369,25.299086],[111.473793,25.302133],[111.471023,25.304343],[111.468535,25.306013],[111.467242,25.308953],[111.464063,25.31458],[111.464802,25.318616],[111.463401,25.323164],[111.464583,25.331505],[111.46352,25.332871],[111.465097,25.335754],[111.464855,25.341701],[111.470621,25.341307],[111.470893,25.33694],[111.472499,25.335575],[111.475749,25.338211],[111.473049,25.345916],[111.475111,25.346804],[111.473267,25.349327],[111.472381,25.349996],[111.468683,25.351334],[111.464483,25.353121],[111.462787,25.354896],[111.462043,25.356976],[111.461895,25.359122],[111.460932,25.362151],[111.456282,25.364567],[111.455839,25.365236],[111.456578,25.368046],[111.456212,25.36945],[111.454073,25.37108],[111.450156,25.373013],[111.44787,25.374867],[111.442984,25.382199],[111.439735,25.385537],[111.438329,25.388795],[111.437372,25.393121],[111.436562,25.394598],[111.435747,25.394677],[111.42835,25.391947],[111.423837,25.391655],[111.420363,25.392098],[111.416588,25.394177],[111.41104,25.399722],[111.406592,25.403199],[111.403561,25.403643],[111.396525,25.403014],[111.390747,25.401677],[111.388969,25.400418],[111.387781,25.398716],[111.387415,25.39657],[111.385111,25.394643],[111.374814,25.393008],[111.371328,25.39293],[111.369101,25.393885],[111.369101,25.396329],[111.370146,25.401806],[111.369922,25.404395],[111.368888,25.405648],[111.363985,25.408013],[111.36132,25.410265],[111.358579,25.420022],[111.355465,25.430451],[111.352565,25.435994],[111.344707,25.443154],[111.339071,25.450876],[111.322453,25.46379],[111.311694,25.473828],[111.305024,25.477146]]]]}}]}
