# Supplementary material for: The influence of extreme rainfall on crime: Spatiotemporal dynamics in Hunan Province, China
Source: PLoS One. 2026 Apr 22;21(4):e0345811. doi: 10.1371/journal.pone.0345811 (PMC13102242; doi:10.1371/journal.pone.0345811)
Supplement: S1 Data — S1 Raw Data. This is the original data1 required to replicate the manuscript’s results. S2 Raw Data. This is the original data1 required to replicate the manuscript’s results. (ZIP) [file pone.0345811.s001.zip › S1 Raw Data/S1_Hunan administrative boundary GeoJSON/431126.json]

{"type":"FeatureCollection","features":[{"type":"Feature","properties":{"adcode":431126,"name":"宁远县","center":[111.944529,25.584112],"centroid":[111.979334,25.645455],"childrenNum":0,"level":"district","acroutes":[100000,430000,431100],"parent":{"adcode":431100}},"geometry":{"type":"MultiPolygon","coordinates":[[[[112.097492,25.926455],[112.094968,25.92449],[112.092975,25.925753],[112.092307,25.929449],[112.094747,25.936476],[112.104366,25.948265],[112.108662,25.953888],[112.109399,25.957284],[112.107406,25.964169],[112.107406,25.966601],[112.114284,25.97718],[112.115168,25.982016],[112.107406,25.991415],[112.104666,26.004423],[112.099196,26.010193],[112.097713,26.013484],[112.096088,26.024059],[112.093853,26.035129],[112.091555,26.03712],[112.090392,26.040056],[112.09277,26.043131],[112.093401,26.04716],[112.090566,26.050638],[112.083908,26.055648],[112.07846,26.062378],[112.077776,26.066051],[112.077823,26.071453],[112.075204,26.073191],[112.068977,26.073453],[112.060374,26.075874],[112.055909,26.078154],[112.053858,26.080901],[112.054657,26.0852],[112.053521,26.087134],[112.046111,26.089985],[112.045406,26.091928],[112.046153,26.095161],[112.049298,26.096684],[112.054131,26.101599],[112.053695,26.106355],[112.051565,26.109606],[112.053758,26.113269],[112.058333,26.116034],[112.06355,26.118136],[112.065896,26.117258],[112.068478,26.114558],[112.070702,26.114371],[112.073448,26.115903],[112.07644,26.119537],[112.069566,26.125731],[112.064665,26.127459],[112.063324,26.129374],[112.053821,26.134829],[112.048872,26.13511],[112.046821,26.133466],[112.04487,26.129766],[112.042756,26.120836],[112.043876,26.109307],[112.042877,26.107607],[112.034215,26.105234],[112.03015,26.103402],[112.030802,26.101534],[112.035156,26.097609],[112.033153,26.094208],[112.027094,26.093134],[112.017254,26.09518],[112.014956,26.094414],[112.009008,26.089938],[112.001935,26.09062],[111.997586,26.094189],[111.993284,26.096759],[111.985505,26.099254],[111.979605,26.088919],[111.978532,26.076173],[111.979647,26.066967],[111.977896,26.057742],[111.977859,26.047964],[111.977296,26.044319],[111.979163,26.041972],[111.978395,26.037419],[111.979621,26.035008],[111.977712,26.029922],[111.974193,26.027351],[111.971217,26.022526],[111.965584,26.019431],[111.960225,26.019226],[111.955308,26.022517],[111.954472,26.025911],[111.952058,26.02664],[111.94754,26.023985],[111.943659,26.022461],[111.939341,26.018216],[111.936954,26.017664],[111.932931,26.02046],[111.928991,26.019946],[111.924674,26.015504],[111.926262,26.007902],[111.923343,26.002693],[111.920267,25.989545],[111.918437,25.98528],[111.915276,25.980173],[111.911689,25.972793],[111.907939,25.955768],[111.907098,25.950997],[111.906619,25.940687],[111.905205,25.935026],[111.899604,25.931657],[111.892919,25.930665],[111.887376,25.931667],[111.882785,25.931695],[111.87761,25.930188],[111.876322,25.928429],[111.875039,25.921037],[111.876075,25.908646],[111.874897,25.895393],[111.876006,25.882232],[111.877332,25.872047],[111.878026,25.863733],[111.883353,25.851253],[111.882533,25.84938],[111.869737,25.843537],[111.864694,25.840606],[111.853776,25.822625],[111.850195,25.818701],[111.841465,25.813924],[111.835559,25.809438],[111.833981,25.804932],[111.829511,25.788192],[111.826839,25.775506],[111.824431,25.770381],[111.82441,25.767336],[111.822264,25.760111],[111.816968,25.75462],[111.806823,25.750693],[111.805756,25.748988],[111.805724,25.743843],[111.797757,25.739457],[111.795464,25.7397],[111.791309,25.745783],[111.787212,25.745633],[111.787181,25.741228],[111.790199,25.735933],[111.7892,25.730037],[111.788143,25.728894],[111.783289,25.729306],[111.782442,25.727975],[111.784309,25.722445],[111.782821,25.720364],[111.775416,25.716014],[111.770962,25.710896],[111.766944,25.70978],[111.765245,25.708449],[111.761185,25.697611],[111.762426,25.694367],[111.760917,25.686182],[111.758771,25.679328],[111.755637,25.674855],[111.751145,25.673017],[111.747133,25.669566],[111.740643,25.662945],[111.740727,25.661407],[111.744025,25.658143],[111.743862,25.656708],[111.738345,25.64988],[111.73643,25.646841],[111.735778,25.643418],[111.736835,25.642076],[111.732981,25.630276],[111.733249,25.626533],[111.737703,25.625144],[111.74444,25.625107],[111.751151,25.621851],[111.753386,25.620163],[111.75429,25.617526],[111.750809,25.609176],[111.752623,25.603791],[111.749915,25.592559],[111.751598,25.588129],[111.754311,25.587135],[111.758597,25.589171],[111.7619,25.589631],[111.765603,25.591517],[111.765755,25.594867],[111.764198,25.598583],[111.770851,25.604166],[111.773239,25.609889],[111.779602,25.61595],[111.781869,25.61929],[111.787685,25.62248],[111.79418,25.630951],[111.794817,25.633043],[111.793392,25.642011],[111.795085,25.643708],[111.798035,25.643305],[111.80371,25.640613],[111.813828,25.640735],[111.81529,25.637874],[111.814828,25.630445],[111.815864,25.627771],[111.818798,25.624891],[111.830989,25.619478],[111.830973,25.617198],[111.828396,25.612704],[111.826787,25.606577],[111.828391,25.604194],[111.83253,25.601651],[111.836069,25.601445],[111.837994,25.599953],[111.838835,25.593703],[111.838357,25.590513],[111.840755,25.584854],[111.849548,25.576295],[111.850395,25.570279],[111.848959,25.56415],[111.845893,25.556519],[111.841459,25.547583],[111.835759,25.542166],[111.831883,25.537566],[111.830636,25.534196],[111.830047,25.525727],[111.827076,25.523136],[111.824446,25.523286],[111.817652,25.521962],[111.815069,25.517474],[111.811688,25.515389],[111.806855,25.51599],[111.80127,25.514798],[111.792682,25.517577],[111.789358,25.516901],[111.788117,25.513089],[111.78798,25.50907],[111.789936,25.503623],[111.792703,25.503304],[111.797252,25.505389],[111.799008,25.50367],[111.796321,25.498458],[111.796742,25.495218],[111.790725,25.489151],[111.779607,25.482426],[111.769905,25.470563],[111.766407,25.460418],[111.761669,25.450572],[111.760454,25.443977],[111.76119,25.436347],[111.765808,25.433331],[111.773638,25.43289],[111.785661,25.434045],[111.791104,25.435803],[111.80057,25.440773],[111.807354,25.447049],[111.813392,25.453823],[111.817294,25.455213],[111.825372,25.454744],[111.830216,25.451474],[111.836994,25.432232],[111.845015,25.401643],[111.851283,25.375305],[111.851972,25.370661],[111.854791,25.36015],[111.859751,25.351358],[111.863684,25.346074],[111.865236,25.342764],[111.882412,25.301994],[111.887529,25.299172],[111.891137,25.299887],[111.895318,25.301712],[111.898042,25.304317],[111.902475,25.306133],[111.904405,25.304646],[111.905184,25.301382],[111.904931,25.297714],[111.913404,25.288269],[111.915744,25.281928],[111.914976,25.278071],[111.911048,25.272774],[111.90867,25.267843],[111.90755,25.262621],[111.909501,25.257907],[111.911831,25.255018],[111.914971,25.252778],[111.916801,25.249259],[111.921555,25.247132],[111.9248,25.241542],[111.923522,25.239462],[111.918878,25.237194],[111.918447,25.234709],[111.921566,25.228789],[111.924705,25.225918],[111.926409,25.228206],[111.929149,25.229147],[111.931043,25.226003],[111.934103,25.225928],[111.939636,25.222831],[111.940572,25.218435],[111.945926,25.217099],[111.951984,25.214275],[111.959899,25.215705],[111.961524,25.216797],[111.964222,25.221692],[111.969229,25.222116],[111.981135,25.215489],[111.980904,25.212251],[111.985032,25.211554],[111.990896,25.208165],[111.992295,25.205981],[111.992232,25.200267],[111.994804,25.197744],[111.999363,25.198459],[112.002256,25.203063],[112.004859,25.204833],[112.013794,25.207977],[112.015661,25.217805],[112.016008,25.226295],[112.017402,25.228055],[112.025706,25.23037],[112.0337,25.228318],[112.040573,25.228403],[112.051417,25.230794],[112.060552,25.237871],[112.06222,25.239848],[112.063135,25.256119],[112.06496,25.260391],[112.068215,25.263195],[112.072769,25.262941],[112.084076,25.264823],[112.086769,25.266968],[112.088957,25.272821],[112.08933,25.278089],[112.088741,25.283875],[112.083503,25.295898],[112.081904,25.301966],[112.084471,25.309406],[112.086769,25.313187],[112.087269,25.337761],[112.0868,25.341927],[112.084986,25.348462],[112.081846,25.357846],[112.078407,25.366543],[112.078202,25.374374],[112.07746,25.381772],[112.077923,25.384733],[112.080705,25.388023],[112.085917,25.3898],[112.09106,25.390655],[112.09328,25.393287],[112.093437,25.395571],[112.087279,25.405355],[112.083892,25.407611],[112.068699,25.422732],[112.068378,25.425278],[112.072706,25.428943],[112.07826,25.431847],[112.079411,25.433623],[112.076977,25.438819],[112.072769,25.440435],[112.065838,25.441994],[112.061436,25.442126],[112.053027,25.44144],[112.051491,25.442126],[112.049845,25.447237],[112.051828,25.45356],[112.056892,25.456726],[112.062414,25.45573],[112.072059,25.45542],[112.076924,25.455833],[112.079575,25.457289],[112.078865,25.46147],[112.076419,25.462992],[112.063845,25.465077],[112.051796,25.46736],[112.045185,25.467491],[112.04193,25.464683],[112.040426,25.457872],[112.038543,25.456594],[112.033947,25.456388],[112.030255,25.458191],[112.028351,25.460136],[112.027094,25.463884],[112.026495,25.473343],[112.027731,25.479937],[112.030155,25.485329],[112.032364,25.487733],[112.035525,25.48917],[112.040799,25.488193],[112.042398,25.485573],[112.043124,25.481393],[112.045217,25.478754],[112.04822,25.477899],[112.05106,25.478434],[112.05198,25.487808],[112.052737,25.491208],[112.055541,25.49473],[112.061846,25.50105],[112.069088,25.502712],[112.074205,25.503107],[112.079569,25.506947],[112.080989,25.508938],[112.081689,25.515098],[112.080873,25.517906],[112.081368,25.521324],[112.084481,25.525746],[112.094353,25.532074],[112.104566,25.539763],[112.106606,25.547874],[112.114174,25.554004],[112.118781,25.555121],[112.123972,25.555271],[112.15692,25.575507],[112.184362,25.603959],[112.187806,25.606052],[112.194953,25.60653],[112.201159,25.604551],[112.205219,25.604532],[112.211235,25.606924],[112.218546,25.613154],[112.222742,25.614975],[112.228669,25.612545],[112.23884,25.603894],[112.257447,25.634075],[112.258872,25.643192],[112.25792,25.65048],[112.24563,25.67207],[112.244794,25.679731],[112.24219,25.688104],[112.243731,25.692173],[112.242553,25.697949],[112.23722,25.700152],[112.234412,25.696111],[112.223389,25.691611],[112.217183,25.691995],[112.210163,25.696514],[112.203883,25.699852],[112.201075,25.700368],[112.198267,25.695867],[112.19672,25.68666],[112.195469,25.682675],[112.193618,25.680378],[112.187491,25.676477],[112.185939,25.674029],[112.185208,25.669744],[112.186018,25.660131],[112.183946,25.659325],[112.181143,25.660807],[112.180701,25.668206],[112.178776,25.671788],[112.174059,25.672098],[112.171324,25.673514],[112.171403,25.681944],[112.169263,25.684307],[112.16505,25.687129],[112.149957,25.69072],[112.14445,25.690955],[112.138318,25.68621],[112.135736,25.686548],[112.133548,25.688414],[112.133291,25.694217],[112.135068,25.696768],[112.139097,25.697874],[112.145813,25.696646],[112.147737,25.698568],[112.148994,25.709208],[112.148179,25.711065],[112.141605,25.714599],[112.128568,25.726878],[112.128784,25.727947],[112.138355,25.728228],[112.144266,25.729325],[112.150467,25.733824],[112.156967,25.744274],[112.156084,25.750197],[112.154238,25.751012],[112.15032,25.750131],[112.147443,25.748285],[112.145523,25.748735],[112.144051,25.752287],[112.140201,25.752586],[112.126091,25.741659],[112.118702,25.739775],[112.106632,25.738229],[112.100585,25.739035],[112.090955,25.745024],[112.088262,25.751921],[112.087495,25.758865],[112.087579,25.763681],[112.086469,25.769491],[112.086217,25.776631],[112.087973,25.786871],[112.091029,25.793822],[112.076693,25.796754],[112.078712,25.794253],[112.074826,25.792436],[112.075483,25.797354],[112.073237,25.8054],[112.069551,25.806084],[112.068715,25.804117],[112.065591,25.803799],[112.066132,25.800782],[112.063429,25.799668],[112.061446,25.800295],[112.060353,25.802431],[112.061052,25.805129],[112.059653,25.80718],[112.057686,25.805635],[112.050529,25.805344],[112.048993,25.807892],[112.050124,25.811423],[112.046484,25.815226],[112.046905,25.816781],[112.050192,25.816987],[112.051607,25.819544],[112.058196,25.822382],[112.063029,25.820134],[112.064192,25.81872],[112.062677,25.814692],[112.064828,25.811564],[112.067142,25.812116],[112.069261,25.807742],[112.071539,25.809138],[112.075699,25.813905],[112.080321,25.81457],[112.112055,25.820789],[112.1139,25.836542],[112.113974,25.849595],[112.113091,25.85173],[112.110571,25.852844],[112.107248,25.852479],[112.103772,25.850185],[112.097108,25.849371],[112.094968,25.8507],[112.093779,25.854539],[112.094742,25.857947],[112.098223,25.864969],[112.11065,25.877655],[112.110724,25.888148],[112.113022,25.893549],[112.114127,25.907486],[112.11774,25.918042],[112.107232,25.916058],[112.107169,25.912652],[112.102204,25.910303],[112.10009,25.913297],[112.096609,25.911538],[112.093206,25.911566],[112.090261,25.913915],[112.087127,25.913943],[112.085323,25.915244],[112.085354,25.91837],[112.086695,25.920746],[112.091802,25.920559],[112.094321,25.919296],[112.095815,25.920634],[112.097566,25.919521],[112.10018,25.921383],[112.097492,25.926455]]],[[[112.076693,25.796754],[112.091029,25.793822],[112.095257,25.799546],[112.101431,25.803789],[112.105544,25.80792],[112.112055,25.820789],[112.080321,25.81457],[112.08294,25.812828],[112.079958,25.812472],[112.076672,25.805588],[112.073237,25.8054],[112.075483,25.797354],[112.076693,25.796754]]],[[[112.097492,25.926455],[112.10018,25.921383],[112.103088,25.922712],[112.103719,25.919923],[112.107232,25.916058],[112.11774,25.918042],[112.11886,25.921308],[112.119596,25.933959],[112.118713,25.937945],[112.11664,25.939423],[112.104808,25.934623],[112.097492,25.926455]]]]}}]}
