# Supplementary material for: The influence of extreme rainfall on crime: Spatiotemporal dynamics in Hunan Province, China
Source: PLoS One. 2026 Apr 22;21(4):e0345811. doi: 10.1371/journal.pone.0345811 (PMC13102242; doi:10.1371/journal.pone.0345811)
Supplement: S1 Data — S1 Raw Data. This is the original data1 required to replicate the manuscript’s results. S2 Raw Data. This is the original data1 required to replicate the manuscript’s results. (ZIP) [file pone.0345811.s001.zip › S1 Raw Data/S1_Hunan administrative boundary GeoJSON/431127.json]

{"type":"FeatureCollection","features":[{"type":"Feature","properties":{"adcode":431127,"name":"蓝山县","center":[112.194195,25.375255],"centroid":[112.188061,25.312407],"childrenNum":0,"level":"district","acroutes":[100000,430000,431100],"parent":{"adcode":431100}},"geometry":{"type":"MultiPolygon","coordinates":[[[[112.36419,25.191717],[112.364892,25.199517],[112.364277,25.20085],[112.362841,25.205425],[112.361562,25.207865],[112.361872,25.212014],[112.364233,25.214806],[112.366279,25.218706],[112.368086,25.22283],[112.368869,25.226961],[112.368635,25.230179],[112.368146,25.232709],[112.363608,25.238001],[112.361377,25.240403],[112.358885,25.24238],[112.357612,25.244272],[112.35697,25.250907],[112.357497,25.252604],[112.360202,25.256606],[112.360501,25.258546],[112.358439,25.261672],[112.355414,25.263976],[112.355441,25.268337],[112.355707,25.270404],[112.358014,25.274995],[112.35759,25.278637],[112.353493,25.281453],[112.347916,25.283283],[112.34488,25.284669],[112.34414,25.286967],[112.345168,25.289259],[112.353047,25.292226],[112.359162,25.296579],[112.362215,25.298172],[112.368565,25.299078],[112.373146,25.299929],[112.374909,25.300811],[112.386074,25.313151],[112.388011,25.31433],[112.394007,25.314604],[112.398321,25.317114],[112.403159,25.320312],[112.409525,25.325794],[112.419998,25.339062],[112.426675,25.35372],[112.429232,25.358757],[112.431533,25.361729],[112.432867,25.3684],[112.440446,25.366401],[112.444461,25.362731],[112.452547,25.365496],[112.456377,25.370527],[112.458428,25.375102],[112.458205,25.378322],[112.456948,25.379932],[112.455191,25.381098],[112.450631,25.380667],[112.443808,25.380709],[112.442122,25.38091],[112.439515,25.380114],[112.435728,25.379956],[112.433634,25.38074],[112.428002,25.385746],[112.421353,25.393601],[112.421152,25.395131],[112.423486,25.397014],[112.426446,25.398503],[112.431289,25.399025],[112.4355,25.398989],[112.440974,25.399317],[112.442029,25.399876],[112.442252,25.400829],[112.44167,25.404656],[112.439945,25.408288],[112.426892,25.423296],[112.422387,25.430444],[112.420646,25.435509],[112.41181,25.440603],[112.408801,25.44452],[112.407038,25.446366],[112.403017,25.451897],[112.400014,25.457186],[112.399197,25.468065],[112.398017,25.476868],[112.395786,25.480977],[112.393914,25.483909],[112.392026,25.49095],[112.37604,25.50843],[112.372166,25.512065],[112.369811,25.517108],[112.367944,25.520452],[112.371459,25.5247],[112.372406,25.530046],[112.372063,25.532988],[112.369914,25.539414],[112.363221,25.541349],[112.357829,25.541659],[112.35395,25.540809],[112.342888,25.537733],[112.338035,25.53567],[112.334199,25.532461],[112.328856,25.531095],[112.325597,25.529979],[112.321995,25.531799],[112.318447,25.532952],[112.312865,25.535033],[112.309323,25.537339],[112.300465,25.544704],[112.298767,25.546306],[112.296933,25.548842],[112.294403,25.551148],[112.289093,25.554369],[112.28579,25.555758],[112.282237,25.55577],[112.275898,25.556243],[112.2703,25.554885],[112.263841,25.556371],[112.261784,25.556595],[112.258699,25.556274],[112.250984,25.559004],[112.24902,25.560927],[112.246501,25.564609],[112.246267,25.567593],[112.249069,25.56965],[112.257676,25.573034],[112.260789,25.577086],[112.2605,25.582339],[112.259505,25.582981],[112.249928,25.584801],[112.246936,25.586736],[112.24365,25.589908],[112.240951,25.593728],[112.238426,25.599653],[112.238845,25.603892],[112.233954,25.608325],[112.231766,25.609835],[112.22867,25.612545],[112.225221,25.614134],[112.222745,25.614971],[112.220672,25.614407],[112.218545,25.613152],[112.211232,25.60693],[112.207809,25.605293],[112.20522,25.604535],[112.201155,25.604547],[112.194952,25.606536],[112.191144,25.606536],[112.187808,25.606051],[112.184364,25.603959],[112.180523,25.600054],[112.177759,25.597003],[112.169826,25.58898],[112.15692,25.575503],[112.123969,25.555273],[112.118783,25.555121],[112.114175,25.554005],[112.11232,25.552998],[112.111155,25.551402],[112.106606,25.547878],[112.104566,25.53976],[112.099713,25.535907],[112.094353,25.532078],[112.087704,25.528092],[112.084478,25.52575],[112.081371,25.521326],[112.080876,25.517909],[112.081692,25.5151],[112.080985,25.508934],[112.07957,25.506943],[112.074205,25.503114],[112.069085,25.502713],[112.061843,25.50105],[112.055537,25.494732],[112.052735,25.491211],[112.051979,25.487806],[112.05156,25.481852],[112.051059,25.478428],[112.048219,25.477894],[112.045221,25.478756],[112.043121,25.481396],[112.042402,25.485573],[112.040797,25.488195],[112.038066,25.489032],[112.035525,25.489172],[112.032364,25.487733],[112.030155,25.485324],[112.027733,25.479939],[112.0272,25.476066],[112.026498,25.473341],[112.027097,25.463888],[112.028348,25.460136],[112.030258,25.458194],[112.033947,25.456384],[112.038545,25.456591],[112.040422,25.457872],[112.04065,25.461071],[112.041929,25.464684],[112.045183,25.467495],[112.04774,25.46758],[112.051794,25.467355],[112.056582,25.466633],[112.063845,25.465078],[112.07642,25.46299],[112.078863,25.461472],[112.079956,25.45911],[112.079575,25.457295],[112.076926,25.455832],[112.072056,25.455419],[112.062414,25.455729],[112.056892,25.45673],[112.053736,25.455291],[112.051832,25.453561],[112.050613,25.450871],[112.049846,25.447234],[112.051494,25.442127],[112.053029,25.441441],[112.057697,25.441532],[112.061435,25.442127],[112.065837,25.441994],[112.072769,25.440433],[112.076975,25.438818],[112.078047,25.436],[112.079407,25.433626],[112.078264,25.431847],[112.075593,25.430165],[112.072709,25.428944],[112.068378,25.425276],[112.068699,25.422731],[112.083896,25.407614],[112.08728,25.405355],[112.093439,25.395569],[112.093281,25.393285],[112.091056,25.390654],[112.085914,25.389798],[112.080702,25.388024],[112.077921,25.384737],[112.077464,25.381773],[112.078199,25.374373],[112.078406,25.366541],[112.08185,25.357846],[112.084984,25.348463],[112.086801,25.341924],[112.087269,25.337761],[112.086856,25.32146],[112.086769,25.313182],[112.084467,25.309407],[112.082911,25.305358],[112.081904,25.301966],[112.083504,25.295898],[112.086584,25.289284],[112.088738,25.283872],[112.089331,25.27809],[112.088956,25.272818],[112.086769,25.266968],[112.084075,25.264822],[112.072769,25.262937],[112.068215,25.263192],[112.064961,25.260389],[112.063138,25.256119],[112.062219,25.239844],[112.060548,25.237867],[112.056805,25.235087],[112.051418,25.230793],[112.044448,25.229339],[112.040574,25.228402],[112.033697,25.228317],[112.025709,25.230367],[112.020546,25.229266],[112.017401,25.228056],[112.016008,25.226298],[112.015448,25.22196],[112.01566,25.217805],[112.013794,25.20798],[112.008445,25.206356],[112.004859,25.204835],[112.002253,25.203064],[111.999364,25.198458],[111.99703,25.197576],[111.994804,25.197746],[111.992846,25.198884],[111.992231,25.200265],[111.992546,25.203271],[111.992296,25.205985],[111.990898,25.208169],[111.987862,25.210256],[111.985032,25.211551],[111.980903,25.212251],[111.977926,25.208832],[111.975157,25.204835],[111.973666,25.202164],[111.972589,25.198361],[111.972986,25.195118],[111.974868,25.192258],[111.976245,25.189587],[111.976892,25.186891],[111.979167,25.179412],[111.979287,25.17096],[111.978699,25.166845],[111.974749,25.159262],[111.97069,25.155847],[111.969319,25.155111],[111.960537,25.153066],[111.957343,25.150942],[111.954998,25.146468],[111.952821,25.140843],[111.950253,25.133167],[111.948251,25.126379],[111.947348,25.124357],[111.944932,25.122421],[111.941243,25.120552],[111.937967,25.120735],[111.934997,25.121819],[111.932091,25.123822],[111.9298,25.123718],[111.927651,25.122001],[111.924996,25.116631],[111.922977,25.109617],[111.921737,25.106238],[111.918815,25.100654],[111.917819,25.093809],[111.917694,25.088615],[111.916105,25.072749],[111.915001,25.064307],[111.914332,25.054683],[111.916024,25.046313],[111.917509,25.042316],[111.920774,25.038222],[111.926247,25.033086],[111.930633,25.030771],[111.933925,25.02714],[111.935715,25.023819],[111.937467,25.016135],[111.939926,25.0114],[111.943626,25.010041],[111.95163,25.008451],[111.959133,25.007116],[111.963703,25.007098],[111.966342,25.008561],[111.970342,25.011333],[111.973225,25.016233],[111.975826,25.024373],[111.97662,25.031916],[111.976071,25.038618],[111.979363,25.042115],[111.981713,25.046587],[111.985614,25.047988],[111.989347,25.046861],[111.993553,25.045253],[111.996671,25.042785],[111.998221,25.039477],[111.999598,25.038777],[112.011198,25.039045],[112.019877,25.040604],[112.024447,25.04058],[112.026351,25.039368],[112.028212,25.034414],[112.028816,25.029455],[112.029197,25.024507],[112.028952,25.019554],[112.030008,25.019359],[112.033811,25.021449],[112.038452,25.021814],[112.043289,25.021625],[112.048545,25.019895],[112.052311,25.017019],[112.054835,25.015873],[112.057567,25.0153],[112.059661,25.014338],[112.062099,25.014319],[112.065886,25.012966],[112.069863,25.012948],[112.074026,25.015185],[112.077557,25.021644],[112.083509,25.029022],[112.087971,25.032148],[112.08987,25.032903],[112.093222,25.030972],[112.095055,25.028785],[112.097155,25.02845],[112.101459,25.028724],[112.10461,25.029906],[112.106122,25.032306],[112.110698,25.044784],[112.116373,25.050321],[112.11738,25.052118],[112.119529,25.0521],[112.122657,25.05087],[112.125612,25.048134],[112.126575,25.04666],[112.134399,25.047647],[112.142599,25.052679],[112.145004,25.052947],[112.147131,25.054092],[112.149645,25.054074],[112.152572,25.053678],[112.152175,25.055962],[112.156218,25.063552],[112.156849,25.064496],[112.161278,25.067134],[112.163394,25.069399],[112.164249,25.071684],[112.165549,25.077196],[112.166001,25.080241],[112.165603,25.08367],[112.166469,25.086709],[112.169233,25.092409],[112.170522,25.096203],[112.172236,25.100185],[112.176692,25.10625],[112.177117,25.107389],[112.176524,25.111773],[112.176551,25.115773],[112.176992,25.118251],[112.177454,25.123189],[112.176839,25.125478],[112.174559,25.128351],[112.174146,25.129508],[112.175637,25.131584],[112.177742,25.133288],[112.17944,25.135176],[112.183249,25.140094],[112.184522,25.142188],[112.184756,25.143698],[112.183521,25.146949],[112.183319,25.14886],[112.185028,25.151702],[112.186959,25.156444],[112.186976,25.160059],[112.187623,25.162159],[112.189745,25.164612],[112.193168,25.172201],[112.192553,25.173735],[112.189854,25.178512],[112.188603,25.179668],[112.187161,25.182534],[112.188015,25.183672],[112.192858,25.185918],[112.197482,25.187208],[112.199496,25.186818],[112.201748,25.18579],[112.207412,25.185583],[112.212162,25.185626],[112.223148,25.186009],[112.242382,25.185102],[112.246566,25.184956],[112.247311,25.183264],[112.252214,25.17539],[112.254929,25.173461],[112.255544,25.171556],[112.255734,25.169456],[112.2555,25.167363],[112.25544,25.160327],[112.256055,25.159372],[112.262394,25.161423],[112.269565,25.164235],[112.271045,25.164034],[112.273336,25.162883],[112.274397,25.162871],[112.279261,25.164947],[112.281987,25.164734],[112.283646,25.162439],[112.284887,25.160145],[112.286982,25.158994],[112.289931,25.15841],[112.291824,25.158398],[112.302554,25.157199],[112.306134,25.157564],[112.307206,25.158325],[112.307837,25.159645],[112.306613,25.163839],[112.30769,25.165926],[112.310873,25.169724],[112.313659,25.173893],[112.315988,25.17522],[112.319563,25.174435],[112.323551,25.173272],[112.327349,25.173443],[112.329879,25.173814],[112.33242,25.174562],[112.336229,25.17626],[112.340679,25.179845],[112.345342,25.182297],[112.350865,25.187031],[112.354684,25.189106],[112.358912,25.190792],[112.361867,25.191534],[112.36419,25.191717]]]]}}]}
