# Supplementary material for: The influence of extreme rainfall on crime: Spatiotemporal dynamics in Hunan Province, China
Source: PLoS One. 2026 Apr 22;21(4):e0345811. doi: 10.1371/journal.pone.0345811 (PMC13102242; doi:10.1371/journal.pone.0345811)
Supplement: S1 Data — S1 Raw Data. This is the original data1 required to replicate the manuscript’s results. S2 Raw Data. This is the original data1 required to replicate the manuscript’s results. (ZIP) [file pone.0345811.s001.zip › S1 Raw Data/S1_Hunan administrative boundary GeoJSON/431128.json]

{"type":"FeatureCollection","features":[{"type":"Feature","properties":{"adcode":431128,"name":"新田县","center":[112.220341,25.906927],"centroid":[112.227845,25.883762],"childrenNum":0,"level":"district","acroutes":[100000,430000,431100],"parent":{"adcode":431100}},"geometry":{"type":"MultiPolygon","coordinates":[[[[112.229691,26.111859],[112.224536,26.110924],[112.219609,26.106823],[112.209879,26.097798],[112.207652,26.09651],[112.206238,26.096397],[112.202141,26.098986],[112.19897,26.098873],[112.191356,26.09689],[112.176243,26.089174],[112.153737,26.069439],[112.149049,26.067103],[112.144488,26.06605],[112.140498,26.066529],[112.138506,26.066412],[112.121619,26.049765],[112.113691,26.041761],[112.109231,26.039474],[112.103069,26.034896],[112.101012,26.033666],[112.098962,26.033431],[112.096966,26.033779],[112.093851,26.035131],[112.096088,26.024057],[112.09771,26.013484],[112.099197,26.010193],[112.104663,26.004424],[112.107405,25.991413],[112.113912,25.983866],[112.115171,25.982017],[112.114282,25.977174],[112.110285,25.971187],[112.107405,25.966606],[112.107405,25.964164],[112.1094,25.957289],[112.10866,25.953888],[112.104366,25.948266],[112.098298,25.940685],[112.094747,25.936474],[112.092748,25.931959],[112.092306,25.929444],[112.092973,25.925748],[112.094971,25.924491],[112.096593,25.925233],[112.098816,25.928264],[112.104808,25.934624],[112.11024,25.936564],[112.114127,25.938541],[112.11664,25.939428],[112.118715,25.937949],[112.1196,25.933954],[112.119382,25.926635],[112.11886,25.92131],[112.114123,25.907484],[112.113611,25.903565],[112.11302,25.893547],[112.110721,25.888153],[112.110427,25.885044],[112.110946,25.879573],[112.110652,25.877649],[112.098222,25.864972],[112.09474,25.857947],[112.093775,25.854543],[112.094148,25.852547],[112.094968,25.8507],[112.097112,25.849369],[112.099923,25.849297],[112.103768,25.850184],[112.107249,25.852474],[112.110572,25.852846],[112.113089,25.851732],[112.113971,25.849591],[112.113902,25.836539],[112.112495,25.825519],[112.112052,25.820788],[112.105545,25.807919],[112.10143,25.803793],[112.095258,25.79955],[112.09103,25.793816],[112.087973,25.786869],[112.086217,25.776628],[112.086469,25.769489],[112.087579,25.763681],[112.087493,25.758861],[112.088264,25.751921],[112.090957,25.745029],[112.094515,25.743108],[112.100587,25.739035],[112.106634,25.738224],[112.113819,25.738953],[112.118701,25.739778],[112.12609,25.741658],[112.137843,25.75096],[112.140201,25.752587],[112.14242,25.752655],[112.144049,25.752283],[112.144934,25.751246],[112.145522,25.748731],[112.147444,25.748287],[112.150321,25.750131],[112.15195,25.75072],[112.154235,25.75101],[112.156082,25.750194],[112.156967,25.744277],[112.152755,25.737997],[112.150466,25.733824],[112.144263,25.729325],[112.138354,25.728223],[112.128784,25.727947],[112.128569,25.726873],[112.141604,25.714601],[112.148177,25.711062],[112.148993,25.709212],[112.147738,25.698561],[112.147182,25.697233],[112.145812,25.696644],[112.139098,25.697872],[112.136733,25.697546],[112.13507,25.696771],[112.133289,25.694219],[112.132995,25.690819],[112.133548,25.688412],[112.135733,25.686545],[112.138316,25.686209],[112.14445,25.690955],[112.14751,25.691132],[112.149955,25.69072],[112.162689,25.687868],[112.165054,25.687125],[112.169262,25.68431],[112.171402,25.681939],[112.17096,25.675357],[112.171323,25.673512],[112.174058,25.672097],[112.178777,25.671793],[112.179811,25.67061],[112.180703,25.668203],[112.181142,25.660808],[112.18181,25.659919],[112.18395,25.659321],[112.186018,25.660132],[112.185205,25.669749],[112.185942,25.674033],[112.187491,25.676477],[112.193618,25.68038],[112.195471,25.682674],[112.196719,25.686663],[112.198268,25.695869],[112.199821,25.699341],[112.201076,25.70037],[112.203883,25.699853],[112.210166,25.696513],[112.217181,25.691993],[112.220947,25.69125],[112.223388,25.691613],[112.226413,25.692796],[112.228851,25.694033],[112.234411,25.696109],[112.236216,25.697841],[112.236509,25.698983],[112.235853,25.699726],[112.237222,25.700157],[112.242553,25.697954],[112.245043,25.702124],[112.247387,25.703946],[112.251028,25.704966],[112.268797,25.709285],[112.278119,25.711184],[112.280746,25.716455],[112.284456,25.718947],[112.287036,25.721761],[112.289145,25.723347],[112.289823,25.725613],[112.290566,25.726008],[112.292495,25.728414],[112.294494,25.729451],[112.297388,25.730267],[112.306571,25.729764],[112.310579,25.728885],[112.314133,25.72608],[112.317013,25.723261],[112.318231,25.714307],[112.318213,25.710636],[112.317944,25.70696],[112.318936,25.703515],[112.320188,25.700302],[112.32145,25.698462],[112.325509,25.696617],[112.33083,25.693163],[112.336425,25.690856],[112.340245,25.691762],[112.343312,25.694282],[112.345376,25.698407],[112.347454,25.705065],[112.352081,25.712394],[112.361797,25.720175],[112.367664,25.722455],[112.375662,25.727444],[112.383518,25.730598],[112.386135,25.733593],[112.390696,25.738088],[112.392079,25.740317],[112.391747,25.742356],[112.389994,25.744055],[112.377584,25.750761],[112.377117,25.751848],[112.376796,25.758236],[112.377031,25.760501],[112.383905,25.781139],[112.384966,25.783721],[112.386851,25.789355],[112.38573,25.793404],[112.387138,25.798391],[112.387729,25.80209],[112.387138,25.805256],[112.385385,25.80555],[112.377076,25.803685],[112.373815,25.806637],[112.366558,25.808929],[112.363709,25.808394],[112.36171,25.809101],[112.361793,25.811016],[112.365586,25.812696],[112.365604,25.814077],[112.36496,25.81467],[112.361458,25.81434],[112.35938,25.815504],[112.357098,25.818266],[112.356354,25.819561],[112.356306,25.821191],[112.358128,25.822404],[112.359605,25.823876],[112.360334,25.826307],[112.359878,25.827824],[112.358007,25.829499],[112.357509,25.831731],[112.35652,25.832687],[112.353837,25.832419],[112.352797,25.832949],[112.351503,25.83481],[112.352316,25.836888],[112.354363,25.836684],[112.359273,25.834421],[112.361575,25.834117],[112.364905,25.835752],[112.366572,25.834647],[112.367467,25.834973],[112.36801,25.836675],[112.368805,25.837237],[112.373145,25.837246],[112.374915,25.837594],[112.378722,25.836806],[112.38052,25.837286],[112.382307,25.840528],[112.385506,25.843887],[112.38703,25.846259],[112.387335,25.849319],[112.385606,25.851239],[112.385367,25.852076],[112.388337,25.857241],[112.388382,25.85821],[112.386868,25.859771],[112.3847,25.86069],[112.381561,25.860781],[112.377982,25.859305],[112.376841,25.860785],[112.376447,25.862207],[112.373145,25.864972],[112.370621,25.868652],[112.370396,25.872553],[112.36865,25.878297],[112.36133,25.889561],[112.35957,25.894389],[112.360635,25.901959],[112.360407,25.90586],[112.357112,25.908855],[112.354059,25.908859],[112.349709,25.906574],[112.347126,25.902452],[112.345822,25.897403],[112.343509,25.893968],[112.33684,25.885719],[112.33147,25.885044],[112.327912,25.885967],[112.321806,25.888506],[112.318493,25.889429],[112.312387,25.890588],[112.308051,25.890375],[112.304877,25.89081],[112.300317,25.890095],[112.29606,25.888103],[112.288664,25.886289],[112.281016,25.88585],[112.272102,25.886334],[112.267794,25.887954],[112.265775,25.890253],[112.265028,25.893932],[112.265547,25.896679],[112.267856,25.900344],[112.271694,25.903547],[112.275799,25.907665],[112.292202,25.925984],[112.296817,25.93148],[112.300662,25.934226],[112.305766,25.936049],[112.310105,25.936266],[112.315202,25.9358],[112.317,25.93832],[112.317522,25.9413],[112.316775,25.944055],[112.314489,25.945901],[112.31247,25.949578],[112.311471,25.952789],[112.311741,25.955543],[112.309839,25.956109],[112.30449,25.953979],[112.297457,25.959067],[112.299328,25.962508],[112.308961,25.958804],[112.31153,25.962418],[112.304538,25.965434],[112.303968,25.962418],[112.301043,25.96406],[112.301001,25.968044],[112.293,25.974293],[112.296572,25.973547],[112.300403,25.978747],[112.302229,25.986317],[112.30643,26.006961],[112.307457,26.008796],[112.313884,26.016128],[112.319033,26.023917],[112.324444,26.032631],[112.328565,26.039045],[112.331421,26.047532],[112.333282,26.059462],[112.333638,26.066204],[112.335405,26.069317],[112.336642,26.072489],[112.335816,26.07665],[112.324527,26.09001],[112.321813,26.093759],[112.318341,26.096628],[112.315288,26.09838],[112.312228,26.099022],[112.309811,26.099017],[112.306575,26.097134],[112.30181,26.091875],[112.299698,26.090348],[112.297575,26.090403],[112.295638,26.090927],[112.29429,26.092571],[112.292997,26.095444],[112.291641,26.099961],[112.290172,26.101249],[112.287824,26.102243],[112.284114,26.102414],[112.282593,26.10171],[112.280829,26.096953],[112.277652,26.09431],[112.273541,26.090525],[112.271134,26.089052],[112.269077,26.089111],[112.267314,26.089933],[112.265906,26.091577],[112.263614,26.092806],[112.261854,26.092865],[112.258268,26.091338],[112.251699,26.08958],[112.249223,26.091279],[112.24682,26.092512],[112.2406,26.093307],[112.238373,26.094952],[112.235206,26.097712],[112.232858,26.100707],[112.230282,26.107044],[112.229691,26.111859]]],[[[112.073237,25.805405],[112.076674,25.805587],[112.077994,25.807049],[112.077918,25.808317],[112.078721,25.810405],[112.079958,25.81247],[112.081753,25.812284],[112.082942,25.812827],[112.082493,25.813901],[112.080321,25.814571],[112.077268,25.814589],[112.075695,25.81391],[112.071543,25.809137],[112.069264,25.807738],[112.06824,25.808571],[112.068645,25.810083],[112.068119,25.81146],[112.067141,25.812112],[112.064831,25.811559],[112.063925,25.812248],[112.062677,25.814688],[112.063835,25.816939],[112.064195,25.818718],[112.06303,25.820131],[112.058196,25.822382],[112.056412,25.822427],[112.055416,25.821059],[112.051606,25.819538],[112.051364,25.817804],[112.050188,25.816984],[112.046903,25.816785],[112.046485,25.815232],[112.048449,25.813633],[112.050122,25.811424],[112.048992,25.807887],[112.049244,25.80584],[112.050527,25.805347],[112.054351,25.805722],[112.056142,25.805347],[112.057684,25.805636],[112.059251,25.807484],[112.061049,25.805134],[112.060354,25.802426],[112.061446,25.800293],[112.063427,25.799672],[112.066135,25.800782],[112.066342,25.80157],[112.065308,25.802797],[112.065588,25.803798],[112.068714,25.804119],[112.069541,25.804993],[112.069547,25.806085],[112.070837,25.806429],[112.073237,25.805405]]],[[[112.107229,25.916053],[112.106935,25.91722],[112.103719,25.919926],[112.103086,25.922708],[112.101828,25.92317],[112.098885,25.919863],[112.097565,25.919523],[112.095815,25.920632],[112.094321,25.919302],[112.091804,25.920559],[112.089498,25.920871],[112.086694,25.920745],[112.085809,25.920053],[112.085352,25.91837],[112.085325,25.915243],[112.087126,25.91394],[112.090259,25.913918],[112.093205,25.911565],[112.094245,25.911158],[112.09661,25.911538],[112.100089,25.913302],[112.101292,25.912696],[112.101282,25.911556],[112.102201,25.910307],[112.107166,25.912651],[112.107613,25.913293],[112.107229,25.916053]]],[[[112.243051,25.684845],[112.249254,25.685992],[112.251388,25.687084],[112.250938,25.688689],[112.251892,25.688907],[112.250852,25.689836],[112.247927,25.690235],[112.247211,25.691903],[112.245797,25.692497],[112.243459,25.691454],[112.24219,25.688104],[112.242242,25.686228],[112.243051,25.684845]]],[[[112.074827,25.79243],[112.076079,25.792494],[112.076435,25.793676],[112.078492,25.793214],[112.078714,25.794256],[112.076691,25.796756],[112.075484,25.797353],[112.074558,25.796959],[112.075598,25.795252],[112.075107,25.794632],[112.074827,25.79243]]]]}}]}
