# Supplementary material for: The influence of extreme rainfall on crime: Spatiotemporal dynamics in Hunan Province, China
Source: PLoS One. 2026 Apr 22;21(4):e0345811. doi: 10.1371/journal.pone.0345811 (PMC13102242; doi:10.1371/journal.pone.0345811)
Supplement: S1 Data — S1 Raw Data. This is the original data1 required to replicate the manuscript’s results. S2 Raw Data. This is the original data1 required to replicate the manuscript’s results. (ZIP) [file pone.0345811.s001.zip › S1 Raw Data/S1_Hunan administrative boundary GeoJSON/431129.json]

{"type":"FeatureCollection","features":[{"type":"Feature","properties":{"adcode":431129,"name":"江华瑶族自治县","center":[111.577276,25.182596],"centroid":[111.744092,24.971202],"childrenNum":0,"level":"district","acroutes":[100000,430000,431100],"parent":{"adcode":431100}},"geometry":{"type":"MultiPolygon","coordinates":[[[[111.785706,24.783245],[111.790482,24.777723],[111.794253,24.774272],[111.800027,24.772656],[111.808335,24.771034],[111.814117,24.77033],[111.820659,24.771235],[111.825942,24.773519],[111.835256,24.776943],[111.83878,24.776474],[111.843817,24.776688],[111.848586,24.77599],[111.852855,24.77345],[111.856387,24.772063],[111.861908,24.771587],[111.865187,24.77227],[111.868704,24.771807],[111.869956,24.767666],[111.868942,24.763075],[111.868927,24.760321],[111.869933,24.758484],[111.872087,24.75738],[111.875186,24.756641],[111.887458,24.760031],[111.890267,24.761211],[111.893605,24.761425],[111.898896,24.762792],[111.903687,24.763476],[111.908731,24.763469],[111.915027,24.761163],[111.924594,24.757028],[111.929631,24.756337],[111.933923,24.756793],[111.938222,24.757021],[111.943021,24.758629],[111.9451,24.760514],[111.948296,24.765905],[111.950964,24.769612],[111.954525,24.770807],[111.961194,24.770965],[111.963571,24.770082],[111.966536,24.766092],[111.970098,24.763731],[111.976625,24.762274],[111.982415,24.762585],[111.985529,24.762295],[111.991915,24.760687],[111.997704,24.758926],[112.00783,24.75223],[112.010677,24.74922],[112.015624,24.744994],[112.018105,24.743068],[112.020795,24.741342],[112.024133,24.740168],[112.027084,24.741673],[112.029632,24.743752],[112.030489,24.74507],[112.032449,24.750007],[112.033551,24.753431],[112.034259,24.758954],[112.033976,24.767714],[112.033589,24.76944],[112.03382,24.771152],[112.034893,24.772477],[112.040183,24.776046],[112.043171,24.780021],[112.045935,24.782665],[112.049102,24.785115],[112.05206,24.786433],[112.054191,24.78889],[112.057767,24.790002],[112.058855,24.790754],[112.057149,24.794722],[112.05779,24.797683],[112.05922,24.799533],[112.06656,24.802272],[112.071246,24.803356],[112.076738,24.80388],[112.083809,24.804846],[112.08629,24.806868],[112.090545,24.811202],[112.093726,24.814024],[112.096483,24.817233],[112.096528,24.820089],[112.095515,24.822015],[112.095112,24.824112],[112.095768,24.825251],[112.097243,24.826382],[112.099978,24.8273],[112.10313,24.828017],[112.112615,24.831529],[112.118933,24.835069],[112.122555,24.838835],[112.124052,24.841098],[112.126563,24.84145],[112.129499,24.841222],[112.132643,24.841367],[112.135169,24.842092],[112.14002,24.844803],[112.141443,24.844499],[112.146711,24.839077],[112.14949,24.836945],[112.151301,24.836738],[112.153551,24.837483],[112.15525,24.839574],[112.156673,24.842126],[112.158498,24.843258],[112.161099,24.844196],[112.162537,24.846645],[112.161032,24.849335],[112.16139,24.849887],[112.163737,24.84997],[112.165152,24.851301],[112.166829,24.853619],[112.167172,24.855475],[112.166426,24.857523],[112.166434,24.858924],[112.169996,24.861407],[112.171068,24.862717],[112.170055,24.864842],[112.165689,24.867201],[112.164877,24.868353],[112.165108,24.870449],[112.16706,24.874422],[112.167104,24.876712],[112.165309,24.882471],[112.165324,24.883609],[112.167052,24.886636],[112.16817,24.890815],[112.167596,24.893691],[112.169578,24.899187],[112.170308,24.904703],[112.171881,24.909447],[112.172335,24.911536],[112.174071,24.913991],[112.174757,24.916838],[112.17548,24.921782],[112.175949,24.923685],[112.175196,24.927511],[112.174146,24.927911],[112.167477,24.929158],[112.165175,24.929193],[112.162686,24.930565],[112.16063,24.932116],[112.157314,24.933508],[112.152471,24.93244],[112.150399,24.933426],[112.1492,24.9363],[112.146927,24.937479],[112.144647,24.938279],[112.142121,24.937927],[112.141115,24.939657],[112.140556,24.942139],[112.137956,24.946172],[112.131757,24.94968],[112.128866,24.951059],[112.12666,24.954705],[112.124775,24.96137],[112.122078,24.962348],[112.120036,24.963706],[112.119865,24.96485],[112.122577,24.97088],[112.121347,24.978681],[112.121094,24.984766],[112.12204,24.989521],[112.122726,24.990458],[112.126034,24.992146],[112.134655,24.995839],[112.135579,24.997238],[112.135586,24.998361],[112.138768,25.003294],[112.143842,25.009543],[112.150846,25.019402],[112.155518,25.026414],[112.155309,25.027751],[112.154266,25.028522],[112.150325,25.034074],[112.148872,25.035417],[112.148894,25.03884],[112.149967,25.040741],[112.152709,25.043765],[112.153566,25.046052],[112.152575,25.053676],[112.149647,25.054075],[112.147128,25.054089],[112.145005,25.052953],[112.142598,25.052677],[112.134402,25.04765],[112.126578,25.046665],[112.125609,25.048132],[112.122659,25.050873],[112.119529,25.052099],[112.117383,25.052119],[112.11637,25.050322],[112.1107,25.044784],[112.106125,25.032311],[112.104612,25.029907],[112.101461,25.028722],[112.097154,25.028453],[112.09506,25.028784],[112.09322,25.030974],[112.089874,25.032903],[112.087967,25.032145],[112.083511,25.029025],[112.077557,25.021647],[112.074026,25.015185],[112.06986,25.012946],[112.065889,25.012967],[112.062096,25.014317],[112.05966,25.014338],[112.057566,25.015296],[112.054832,25.015867],[112.052313,25.017018],[112.048543,25.019891],[112.04329,25.02162],[112.038454,25.021813],[112.033812,25.021448],[112.030005,25.01936],[112.028954,25.019553],[112.029193,25.024506],[112.028813,25.029459],[112.028209,25.034412],[112.026354,25.039371],[112.024446,25.040583],[112.019879,25.040604],[112.011198,25.039047],[111.999597,25.038778],[111.998218,25.039481],[111.996669,25.042787],[111.993554,25.045253],[111.989352,25.046864],[111.985611,25.047987],[111.981714,25.046589],[111.97936,25.042112],[111.976074,25.03862],[111.976618,25.031918],[111.975828,25.024375],[111.97322,25.016233],[111.970344,25.011334],[111.966343,25.008565],[111.963705,25.007097],[111.959137,25.007118],[111.951627,25.008448],[111.943624,25.010039],[111.939921,25.011396],[111.937462,25.016136],[111.935719,25.023817],[111.933923,25.027138],[111.930637,25.030775],[111.926248,25.033089],[111.920772,25.038227],[111.917508,25.042319],[111.916026,25.046313],[111.914334,25.054681],[111.914997,25.064309],[111.916108,25.072751],[111.917695,25.088615],[111.917814,25.093813],[111.91882,25.10065],[111.921733,25.10624],[111.922977,25.10962],[111.924997,25.116627],[111.927649,25.122003],[111.929795,25.123724],[111.93209,25.12382],[111.934996,25.121824],[111.937969,25.120737],[111.94124,25.120551],[111.944928,25.122423],[111.94735,25.124357],[111.948251,25.126374],[111.950256,25.133167],[111.952819,25.140841],[111.954995,25.14647],[111.957342,25.150936],[111.960538,25.153063],[111.969316,25.155113],[111.970694,25.155843],[111.974747,25.159263],[111.978704,25.166845],[111.979285,25.17096],[111.979166,25.179409],[111.976893,25.186894],[111.976245,25.189583],[111.974867,25.192259],[111.972982,25.195121],[111.972587,25.198361],[111.973667,25.202165],[111.975157,25.204834],[111.977929,25.20883],[111.981752,25.21339],[111.981133,25.215488],[111.97094,25.221011],[111.969226,25.222111],[111.965113,25.222201],[111.964227,25.221692],[111.961522,25.216802],[111.959897,25.215708],[111.956343,25.214773],[111.951984,25.214278],[111.950979,25.215179],[111.945927,25.217098],[111.941829,25.217648],[111.940569,25.218432],[111.939638,25.222827],[111.938677,25.223494],[111.937388,25.223501],[111.934102,25.225928],[111.931039,25.226004],[111.930406,25.228383],[111.929147,25.229147],[111.926405,25.228205],[111.924915,25.226692],[111.924699,25.224972],[111.925518,25.22097],[111.925295,25.218109],[111.923596,25.216203],[111.92148,25.215461],[111.91876,25.21218],[111.912315,25.207028],[111.906965,25.202963],[111.903888,25.198994],[111.900617,25.195733],[111.896176,25.19369],[111.889336,25.193339],[111.877101,25.188806],[111.872921,25.183302],[111.869836,25.178879],[111.866319,25.175638],[111.862229,25.174957],[111.857699,25.175446],[111.854964,25.176065],[111.844339,25.175996],[111.839376,25.173753],[111.834794,25.169652],[111.82928,25.166756],[111.81259,25.155774],[111.810302,25.151996],[111.80642,25.150613],[111.799714,25.152374],[111.798023,25.153627],[111.795318,25.158382],[111.785408,25.172515],[111.781161,25.177124],[111.775416,25.181816],[111.770819,25.184837],[111.765357,25.186522],[111.744122,25.194832],[111.74059,25.198705],[111.739286,25.20568],[111.738586,25.210082],[111.73758,25.214051],[111.735195,25.216252],[111.731313,25.218762],[111.727565,25.219656],[111.722208,25.219257],[111.717991,25.220633],[111.713408,25.224099],[111.70782,25.227847],[111.703133,25.233617],[111.698126,25.255799],[111.696576,25.258536],[111.694349,25.261045],[111.689677,25.264662],[111.683015,25.267467],[111.679774,25.273496],[111.676071,25.277043],[111.668806,25.281319],[111.66517,25.284453],[111.662942,25.287409],[111.66058,25.292956],[111.65865,25.295245],[111.654865,25.296943],[111.647228,25.298778],[111.640112,25.2984],[111.63433,25.298578],[111.625732,25.301823],[111.624107,25.304042],[111.623735,25.305816],[111.628258,25.313733],[111.62819,25.316475],[111.626551,25.319285],[111.621149,25.323051],[111.614629,25.325415],[111.609965,25.325188],[111.600122,25.322378],[111.596345,25.318461],[111.594281,25.314241],[111.593237,25.310688],[111.593759,25.30684],[111.595376,25.302771],[111.598818,25.298998],[111.597619,25.297238],[111.594884,25.29618],[111.594281,25.297486],[111.593021,25.298297],[111.587612,25.29763],[111.577933,25.298235],[111.574237,25.299348],[111.573194,25.301053],[111.572903,25.30475],[111.571644,25.306235],[111.570683,25.306235],[111.56581,25.304173],[111.565072,25.304393],[111.564923,25.309128],[111.563813,25.310977],[111.558121,25.316317],[111.554514,25.319876],[111.552815,25.320619],[111.551117,25.32033],[111.546683,25.318708],[111.542987,25.316647],[111.53871,25.312956],[111.53576,25.30897],[111.534866,25.306606],[111.533547,25.3055],[111.527862,25.302744],[111.52351,25.299273],[111.521886,25.298833],[111.518049,25.299664],[111.513988,25.304929],[111.512371,25.305823],[111.510672,25.305823],[111.508675,25.305314],[111.505687,25.303018],[111.499868,25.301472],[111.497826,25.299458],[111.493371,25.293925],[111.48887,25.279621],[111.487909,25.271537],[111.484377,25.266662],[111.482522,25.265164],[111.478446,25.263328],[111.475488,25.262338],[111.472895,25.262517],[111.470064,25.265246],[111.46499,25.263053],[111.462829,25.260262],[111.461428,25.255793],[111.462188,25.254115],[111.464185,25.252843],[111.466629,25.250732],[111.466197,25.238149],[111.466942,25.231705],[111.466934,25.229326],[111.46446,25.225708],[111.462151,25.223198],[111.44622,25.212228],[111.445907,25.209855],[111.449394,25.198788],[111.453664,25.190787],[111.455191,25.188827],[111.458254,25.187127],[111.462091,25.187526],[111.465638,25.192129],[111.468097,25.192672],[111.491545,25.190299],[111.49507,25.189577],[111.498057,25.186694],[111.497633,25.185208],[111.498259,25.182725],[111.500337,25.178335],[111.501597,25.176409],[111.502841,25.172597],[111.50451,25.168964],[111.507856,25.164561],[111.508265,25.161506],[111.508042,25.15865],[111.506991,25.153881],[111.505531,25.150097],[111.499518,25.144839],[111.496172,25.136835],[111.495941,25.134254],[111.496232,25.132135],[111.497573,25.12996],[111.503139,25.125658],[111.503497,25.123779],[111.503497,25.121129],[111.502729,25.117729],[111.50144,25.115443],[111.499987,25.113915],[111.500635,25.112318],[111.508176,25.115189],[111.514323,25.118747],[111.518473,25.122554],[111.522989,25.127241],[111.525448,25.12817],[111.530425,25.128101],[111.537958,25.122602],[111.541534,25.119408],[111.542481,25.114755],[111.542235,25.111093],[111.539895,25.106171],[111.537891,25.102832],[111.535119,25.09908],[111.532124,25.095803],[111.522579,25.091507],[111.509651,25.091789],[111.502871,25.088402],[111.501105,25.085008],[111.500658,25.077014],[111.501984,25.073605],[111.500546,25.053697],[111.499473,25.050825],[111.482798,25.047023],[111.478223,25.046148],[111.475123,25.044082],[111.465317,25.02381],[111.467322,25.021971],[111.468343,25.019443],[111.468857,25.013008],[111.467858,25.004514],[111.467352,25.002467],[111.460504,24.992766],[111.45885,24.99156],[111.455787,24.990279],[111.446965,24.987523],[111.438397,24.984298],[111.43336,24.979701],[111.431095,24.972576],[111.430849,24.967062],[111.43137,24.959716],[111.43517,24.951686],[111.440215,24.944565],[111.44628,24.939285],[111.451317,24.938134],[111.454089,24.937679],[111.457874,24.934694],[111.459647,24.931937],[111.462166,24.930785],[111.465943,24.930096],[111.468462,24.930096],[111.47022,24.928945],[111.469222,24.925498],[111.469274,24.918921],[111.464997,24.910006],[111.463954,24.908964],[111.459424,24.908047],[111.455899,24.90713],[111.453135,24.9046],[111.450371,24.898635],[111.448105,24.895642],[111.447099,24.893119],[111.447614,24.890588],[111.450646,24.886691],[111.455176,24.885078],[111.459461,24.882326],[111.46148,24.877733],[111.460482,24.872215],[111.456711,24.866014],[111.452442,24.861421],[111.449424,24.857061],[111.450192,24.85155],[111.452978,24.844196],[111.455616,24.840477],[111.468171,24.823726],[111.471122,24.820607],[111.477023,24.808311],[111.477932,24.803763],[111.479445,24.797559],[111.477701,24.789988],[111.475943,24.784018],[111.473946,24.779421],[111.470421,24.773457],[111.469177,24.765188],[111.467188,24.75807],[111.464386,24.754577],[111.461242,24.750097],[111.460593,24.747998],[111.461622,24.746078],[111.462426,24.741107],[111.463864,24.738228],[111.464222,24.736564],[111.464162,24.733857],[111.462821,24.730868],[111.46148,24.72901],[111.459848,24.727774],[111.45765,24.727077],[111.455139,24.72457],[111.454275,24.721711],[111.453835,24.719039],[111.452338,24.716387],[111.449171,24.713549],[111.447047,24.710317],[111.445334,24.707285],[111.443009,24.704053],[111.437279,24.697422],[111.435796,24.695336],[111.432816,24.690391],[111.431534,24.687732],[111.431102,24.685832],[111.431713,24.684292],[111.435476,24.681017],[111.438195,24.680403],[111.440453,24.680299],[111.444983,24.68206],[111.446734,24.682523],[111.448269,24.681957],[111.449909,24.679878],[111.450922,24.676962],[111.451309,24.670662],[111.451302,24.667747],[111.451809,24.665771],[111.452829,24.664921],[111.454573,24.664818],[111.463514,24.665806],[111.466286,24.665978],[111.46803,24.666718],[111.468857,24.668217],[111.470004,24.672445],[111.471584,24.674697],[111.477522,24.673274],[111.485361,24.672956],[111.490852,24.671084],[111.49308,24.670614],[111.496254,24.668901],[111.499227,24.667754],[111.501679,24.666517],[111.50413,24.664887],[111.505419,24.661854],[111.509532,24.658717],[111.511402,24.656783],[111.514316,24.655124],[111.515135,24.652354],[111.516581,24.649286],[111.518645,24.645831],[111.518414,24.643731],[111.519032,24.64201],[111.521543,24.642176],[111.524255,24.640421],[111.52696,24.637726],[111.529881,24.636551],[111.533234,24.636323],[111.535119,24.636496],[111.536594,24.637429],[111.537027,24.638956],[111.537265,24.64239],[111.537906,24.643717],[111.542324,24.645776],[111.543598,24.647669],[111.546124,24.648795],[111.549902,24.648561],[111.553233,24.646432],[111.556355,24.643724],[111.56008,24.638921],[111.57069,24.644677],[111.572061,24.647268],[111.57341,24.656071],[111.580355,24.67471],[111.583164,24.68166],[111.585883,24.686537],[111.589154,24.690674],[111.593685,24.692981],[111.597716,24.6939],[111.602,24.692297],[111.61182,24.686564],[111.615293,24.68492],[111.619286,24.683732],[111.636625,24.681383],[111.639285,24.682275],[111.641662,24.684644],[111.642601,24.687538],[111.64386,24.696497],[111.643361,24.701318],[111.640835,24.707057],[111.638816,24.712105],[111.63781,24.715544],[111.638316,24.719681],[111.639576,24.724736],[111.642355,24.730025],[111.652205,24.74061],[111.666429,24.760832],[111.671325,24.765132],[111.676958,24.769605],[111.681503,24.774437],[111.689587,24.778593],[111.69338,24.7786],[111.695399,24.777226],[111.697418,24.776315],[111.701964,24.77655],[111.703983,24.778165],[111.705443,24.782755],[111.708431,24.788828],[111.733273,24.780263],[111.742386,24.779221],[111.749606,24.781809],[111.761848,24.782106],[111.770513,24.785543],[111.774626,24.786703],[111.77941,24.786696],[111.783441,24.785778],[111.785706,24.783245]]]]}}]}
