# Supplementary material for: The influence of extreme rainfall on crime: Spatiotemporal dynamics in Hunan Province, China
Source: PLoS One. 2026 Apr 22;21(4):e0345811. doi: 10.1371/journal.pone.0345811 (PMC13102242; doi:10.1371/journal.pone.0345811)
Supplement: S1 Data — S1 Raw Data. This is the original data1 required to replicate the manuscript’s results. S2 Raw Data. This is the original data1 required to replicate the manuscript’s results. (ZIP) [file pone.0345811.s001.zip › S1 Raw Data/S1_Hunan administrative boundary GeoJSON/431200.json]

{"type":"FeatureCollection","features":[{"type":"Feature","properties":{"adcode":431202,"name":"鹤城区","center":[109.982242,27.548474],"centroid":[109.947186,27.611957],"childrenNum":0,"level":"district","parent":{"adcode":431200},"subFeatureIndex":0,"acroutes":[100000,430000,431200]},"geometry":{"type":"MultiPolygon","coordinates":[[[[110.058298,27.736326],[110.046816,27.73601],[110.043515,27.737844],[110.041958,27.743347],[110.034218,27.741133],[110.033521,27.734935],[110.029988,27.739236],[110.024061,27.741987],[110.014903,27.742967],[110.007767,27.735441],[110.000353,27.734777],[109.997703,27.73952],[109.98564,27.743536],[109.977946,27.739837],[109.973855,27.734967],[109.963907,27.736421],[109.958956,27.72978],[109.943035,27.731899],[109.938688,27.740659],[109.937665,27.746319],[109.932947,27.75043],[109.933017,27.753339],[109.928391,27.757924],[109.926462,27.765701],[109.921325,27.767788],[109.919559,27.77174],[109.923069,27.77879],[109.919257,27.789063],[109.906008,27.794689],[109.901452,27.790549],[109.896525,27.790738],[109.887716,27.78606],[109.883067,27.787293],[109.878744,27.779833],[109.871236,27.774016],[109.877372,27.768231],[109.877884,27.763615],[109.870864,27.754667],[109.874467,27.743062],[109.871329,27.740153],[109.866425,27.742999],[109.864193,27.737085],[109.856546,27.737844],[109.851596,27.734935],[109.853432,27.732278],[109.847946,27.729938],[109.831141,27.731836],[109.828794,27.73503],[109.82131,27.736801],[109.816521,27.72434],[109.817707,27.720228],[109.809967,27.716401],[109.801158,27.715674],[109.796648,27.712226],[109.795463,27.69527],[109.790977,27.689386],[109.790442,27.685557],[109.795905,27.681697],[109.804203,27.670623],[109.803157,27.660053],[109.805667,27.656699],[109.804574,27.652236],[109.80741,27.649388],[109.804272,27.638785],[109.796741,27.628561],[109.78935,27.627231],[109.790024,27.622039],[109.793999,27.614695],[109.807294,27.602885],[109.8211,27.600447],[109.830444,27.60165],[109.835279,27.60488],[109.845506,27.622577],[109.848156,27.633245],[109.855733,27.635208],[109.862195,27.630808],[109.86933,27.623812],[109.886275,27.603138],[109.887948,27.595697],[109.880789,27.582935],[109.883276,27.57638],[109.887716,27.572516],[109.909262,27.560131],[109.912144,27.556109],[109.913399,27.545718],[109.912447,27.537735],[109.909007,27.532285],[109.903265,27.53238],[109.895967,27.525156],[109.894363,27.510929],[109.890528,27.507855],[109.886182,27.510168],[109.88925,27.521354],[109.886158,27.524681],[109.878511,27.522907],[109.870934,27.512165],[109.861776,27.512545],[109.855919,27.507823],[109.856244,27.502943],[109.862915,27.500217],[109.865193,27.495938],[109.856918,27.49784],[109.858197,27.484021],[109.855384,27.48158],[109.851456,27.46741],[109.866913,27.467569],[109.869284,27.460943],[109.873979,27.454538],[109.878581,27.442712],[109.896362,27.440904],[109.90459,27.44417],[109.910564,27.44918],[109.916351,27.451336],[109.917676,27.456821],[109.92279,27.455426],[109.924068,27.449814],[109.933993,27.448356],[109.939339,27.452446],[109.940571,27.458343],[109.950194,27.465857],[109.953355,27.474702],[109.957399,27.474638],[109.963744,27.478284],[109.96658,27.476286],[109.980387,27.476667],[109.989498,27.473782],[109.994821,27.469978],[109.99747,27.47356],[110.024084,27.470897],[110.027268,27.462306],[110.031475,27.458438],[110.038751,27.45755],[110.046049,27.463606],[110.046002,27.467664],[110.052697,27.467252],[110.054881,27.472673],[110.060739,27.470866],[110.063923,27.476699],[110.065225,27.484053],[110.069804,27.486937],[110.070129,27.491945],[110.081565,27.500534],[110.085539,27.50627],[110.089444,27.503671],[110.09307,27.507538],[110.087724,27.511657],[110.09479,27.517995],[110.09486,27.52541],[110.085841,27.539509],[110.08619,27.548854],[110.090955,27.563172],[110.092187,27.571756],[110.089119,27.576728],[110.078473,27.576411],[110.07236,27.586102],[110.066131,27.589491],[110.055509,27.602663],[110.052348,27.616721],[110.055044,27.621375],[110.046165,27.631979],[110.037751,27.638057],[110.033265,27.639038],[110.025479,27.63755],[110.012695,27.632296],[110.002305,27.632043],[109.995123,27.642868],[109.998261,27.647774],[110.019993,27.65537],[110.023991,27.659231],[110.031661,27.673977],[110.041563,27.681508],[110.055555,27.698086],[110.058786,27.706437],[110.053254,27.714345],[110.053766,27.721778],[110.059646,27.724245],[110.061645,27.727851],[110.058298,27.736326]]]]}},{"type":"Feature","properties":{"adcode":431221,"name":"中方县","center":[109.948061,27.43736],"centroid":[110.160324,27.508841],"childrenNum":0,"level":"district","parent":{"adcode":431200},"subFeatureIndex":1,"acroutes":[100000,430000,431200]},"geometry":{"type":"MultiPolygon","coordinates":[[[[109.878581,27.442712],[109.87205,27.415629],[109.882742,27.39482],[109.880162,27.386413],[109.87291,27.382321],[109.870841,27.371089],[109.862799,27.368455],[109.857825,27.371914],[109.854385,27.378894],[109.846714,27.379941],[109.845622,27.384891],[109.841973,27.38543],[109.830189,27.383431],[109.818056,27.379973],[109.820054,27.374516],[109.818195,27.370391],[109.808688,27.36652],[109.796509,27.359095],[109.786561,27.34748],[109.775637,27.339069],[109.773335,27.3338],[109.771453,27.322214],[109.761946,27.314627],[109.759692,27.307389],[109.761435,27.305611],[109.771267,27.306119],[109.773893,27.300468],[109.783028,27.298912],[109.792,27.301198],[109.789234,27.295801],[109.790489,27.290784],[109.794231,27.29561],[109.798485,27.296182],[109.805039,27.300563],[109.812686,27.298722],[109.810269,27.302786],[109.823913,27.313929],[109.827353,27.31358],[109.835349,27.307326],[109.840369,27.306246],[109.843484,27.296023],[109.849434,27.284909],[109.85894,27.28202],[109.864565,27.276907],[109.866936,27.278749],[109.874955,27.279098],[109.880394,27.275287],[109.885531,27.278717],[109.886042,27.275541],[109.893015,27.276177],[109.901336,27.27262],[109.904892,27.276907],[109.899895,27.277669],[109.902289,27.284084],[109.909913,27.2851],[109.914887,27.28818],[109.924184,27.285163],[109.927508,27.28167],[109.933807,27.283639],[109.940245,27.280495],[109.942686,27.275319],[109.94945,27.273414],[109.954168,27.269412],[109.960467,27.271858],[109.963791,27.269031],[109.967231,27.270809],[109.980131,27.27227],[109.984338,27.270365],[109.994426,27.276335],[109.995611,27.280305],[110.003816,27.283353],[110.003909,27.293006],[110.001538,27.299642],[109.994612,27.299801],[109.985175,27.304659],[109.987685,27.309802],[109.998005,27.315993],[110.004188,27.317072],[110.006326,27.325294],[110.014531,27.329261],[110.019412,27.3358],[110.030127,27.344496],[110.040075,27.345798],[110.045119,27.34218],[110.048768,27.349447],[110.047606,27.359983],[110.043655,27.361316],[110.041633,27.365631],[110.046677,27.374833],[110.045375,27.379275],[110.039146,27.38524],[110.038053,27.390125],[110.044747,27.405479],[110.053138,27.405479],[110.060251,27.401958],[110.060878,27.406557],[110.064783,27.41103],[110.072174,27.413599],[110.082773,27.424255],[110.081007,27.42822],[110.088956,27.433103],[110.099532,27.435418],[110.105668,27.440809],[110.118754,27.447595],[110.114663,27.453429],[110.116778,27.457043],[110.111456,27.45606],[110.106086,27.457931],[110.113059,27.460055],[110.111944,27.466364],[110.115872,27.469027],[110.119916,27.476065],[110.124263,27.475843],[110.129074,27.471563],[110.128167,27.469566],[110.120125,27.469883],[110.124007,27.466618],[110.134188,27.467188],[110.136535,27.471817],[110.132142,27.475811],[110.137883,27.477713],[110.141928,27.475462],[110.146553,27.469217],[110.145298,27.462021],[110.149807,27.462338],[110.151085,27.45828],[110.144856,27.455838],[110.144879,27.452382],[110.139719,27.450829],[110.138929,27.447024],[110.145995,27.445407],[110.143322,27.442014],[110.152178,27.442648],[110.159104,27.437797],[110.164032,27.436338],[110.167867,27.429266],[110.168797,27.414963],[110.164381,27.412901],[110.162126,27.407667],[110.167309,27.404115],[110.166403,27.394884],[110.172469,27.394916],[110.179954,27.402656],[110.19648,27.404147],[110.199617,27.403512],[110.199571,27.408111],[110.210565,27.407794],[110.213912,27.420767],[110.218398,27.421274],[110.219211,27.42527],[110.226277,27.424731],[110.232879,27.430915],[110.241664,27.420989],[110.247545,27.423621],[110.252263,27.419403],[110.262607,27.421274],[110.264722,27.423145],[110.265512,27.430883],[110.269928,27.433008],[110.27546,27.42879],[110.281922,27.435069],[110.283014,27.431486],[110.289267,27.430979],[110.290871,27.426951],[110.295961,27.426031],[110.298262,27.429203],[110.296891,27.435196],[110.302376,27.44176],[110.312394,27.432723],[110.321482,27.43323],[110.325875,27.428917],[110.330826,27.416073],[110.336125,27.413535],[110.347514,27.413757],[110.355882,27.415216],[110.364714,27.411632],[110.372385,27.410141],[110.393048,27.414265],[110.400742,27.417849],[110.403019,27.434499],[110.409574,27.436496],[110.414292,27.43285],[110.423381,27.420703],[110.430958,27.413472],[110.433073,27.41417],[110.440418,27.411981],[110.456851,27.41972],[110.461174,27.423177],[110.465869,27.432818],[110.467241,27.44287],[110.459036,27.46554],[110.457664,27.472958],[110.456595,27.489536],[110.457525,27.496858],[110.460965,27.507031],[110.468403,27.514921],[110.473493,27.518344],[110.484324,27.531366],[110.488299,27.53783],[110.492181,27.549805],[110.492529,27.560385],[110.495295,27.566181],[110.494528,27.57052],[110.488834,27.580148],[110.494156,27.581637],[110.494947,27.588604],[110.48537,27.588636],[110.487439,27.586546],[110.484929,27.57866],[110.481326,27.577868],[110.471657,27.585152],[110.47777,27.594905],[110.47254,27.60051],[110.465218,27.60279],[110.449948,27.582239],[110.443904,27.585691],[110.437559,27.584075],[110.435606,27.595475],[110.429517,27.595095],[110.424589,27.590251],[110.420173,27.580624],[110.406901,27.581194],[110.39772,27.579863],[110.389538,27.583759],[110.386145,27.587844],[110.382472,27.585152],[110.378196,27.590219],[110.365853,27.589871],[110.362994,27.582904],[110.359694,27.582049],[110.349118,27.586292],[110.343703,27.585152],[110.348956,27.601713],[110.342796,27.607096],[110.34261,27.609661],[110.350768,27.61365],[110.352303,27.616531],[110.34877,27.620868],[110.347956,27.627421],[110.340355,27.631315],[110.33566,27.638025],[110.335265,27.664199],[110.337404,27.672996],[110.341053,27.674895],[110.34361,27.68233],[110.340123,27.686],[110.32706,27.693467],[110.312952,27.689354],[110.306234,27.692518],[110.299912,27.691632],[110.290917,27.692708],[110.272671,27.690746],[110.260166,27.685114],[110.254169,27.68445],[110.247057,27.691189],[110.23841,27.693657],[110.231972,27.698529],[110.22042,27.704571],[110.200919,27.716243],[110.188019,27.720956],[110.164427,27.728262],[110.156431,27.72861],[110.139836,27.727534],[110.123542,27.727566],[110.107388,27.729875],[110.089793,27.734271],[110.081495,27.74477],[110.073778,27.742683],[110.070222,27.737908],[110.058298,27.736326],[110.061645,27.727851],[110.059646,27.724245],[110.053766,27.721778],[110.053254,27.714345],[110.058786,27.706437],[110.055555,27.698086],[110.041563,27.681508],[110.031661,27.673977],[110.023991,27.659231],[110.019993,27.65537],[109.998261,27.647774],[109.995123,27.642868],[110.002305,27.632043],[110.012695,27.632296],[110.025479,27.63755],[110.033265,27.639038],[110.037751,27.638057],[110.046165,27.631979],[110.055044,27.621375],[110.052348,27.616721],[110.055509,27.602663],[110.066131,27.589491],[110.07236,27.586102],[110.078473,27.576411],[110.089119,27.576728],[110.092187,27.571756],[110.090955,27.563172],[110.08619,27.548854],[110.085841,27.539509],[110.09486,27.52541],[110.09479,27.517995],[110.087724,27.511657],[110.09307,27.507538],[110.089444,27.503671],[110.085539,27.50627],[110.081565,27.500534],[110.070129,27.491945],[110.069804,27.486937],[110.065225,27.484053],[110.063923,27.476699],[110.060739,27.470866],[110.054881,27.472673],[110.052697,27.467252],[110.046002,27.467664],[110.046049,27.463606],[110.038751,27.45755],[110.031475,27.458438],[110.027268,27.462306],[110.024084,27.470897],[109.99747,27.47356],[109.994821,27.469978],[109.989498,27.473782],[109.980387,27.476667],[109.96658,27.476286],[109.963744,27.478284],[109.957399,27.474638],[109.953355,27.474702],[109.950194,27.465857],[109.940571,27.458343],[109.939339,27.452446],[109.933993,27.448356],[109.924068,27.449814],[109.92279,27.455426],[109.917676,27.456821],[109.916351,27.451336],[109.910564,27.44918],[109.90459,27.44417],[109.896362,27.440904],[109.878581,27.442712]]]]}},{"type":"Feature","properties":{"adcode":431222,"name":"沅陵县","center":[110.399161,28.455554],"centroid":[110.595225,28.570921],"childrenNum":0,"level":"district","parent":{"adcode":431200},"subFeatureIndex":2,"acroutes":[100000,430000,431200]},"geometry":{"type":"MultiPolygon","coordinates":[[[[110.721081,28.3008],[110.727124,28.309325],[110.733167,28.311338],[110.737025,28.315585],[110.736863,28.319579],[110.74107,28.325492],[110.750483,28.331657],[110.753249,28.33867],[110.758874,28.34238],[110.769891,28.345399],[110.793972,28.354361],[110.812055,28.363008],[110.825885,28.371716],[110.832765,28.380519],[110.832602,28.387528],[110.835856,28.393878],[110.846339,28.398844],[110.853916,28.398435],[110.859843,28.40447],[110.862144,28.4188],[110.870256,28.423671],[110.872906,28.427347],[110.888641,28.438941],[110.889223,28.447298],[110.905377,28.45512],[110.917486,28.469695],[110.92346,28.473307],[110.925622,28.482477],[110.929736,28.484801],[110.938963,28.479305],[110.943821,28.478457],[110.952607,28.487565],[110.959348,28.492244],[110.96295,28.498304],[110.966576,28.509545],[110.9699,28.512559],[110.981661,28.511963],[110.982312,28.515228],[110.993167,28.521758],[111.002022,28.53714],[111.013179,28.545771],[111.022151,28.541848],[111.028171,28.543857],[111.039095,28.539682],[111.041861,28.535036],[111.049276,28.536826],[111.059619,28.53422],[111.067545,28.53014],[111.075936,28.530171],[111.079283,28.537705],[111.068963,28.551954],[111.064849,28.554873],[111.05927,28.563848],[111.054808,28.565103],[111.054738,28.570626],[111.062083,28.574894],[111.0645,28.5828],[111.055366,28.590173],[111.057179,28.59695],[111.055087,28.602314],[111.057434,28.607929],[111.051042,28.608964],[111.049183,28.6068],[111.050508,28.600338],[111.043535,28.603036],[111.040722,28.599208],[111.041791,28.59513],[111.03626,28.596448],[111.033796,28.591585],[111.03103,28.594628],[111.026311,28.590079],[111.020175,28.589734],[111.015898,28.593938],[111.015782,28.599334],[111.008042,28.598173],[111.010111,28.587381],[111.005718,28.583585],[111.000186,28.586911],[110.986287,28.587632],[110.978384,28.58553],[110.972759,28.579977],[110.95614,28.568838],[110.950678,28.56821],[110.950027,28.577467],[110.943868,28.591617],[110.945936,28.601404],[110.943589,28.606361],[110.93729,28.610783],[110.93471,28.617558],[110.946122,28.622044],[110.955396,28.619189],[110.960022,28.622639],[110.970853,28.620287],[110.978361,28.620413],[110.987147,28.618688],[110.991725,28.620005],[110.995026,28.630574],[110.995351,28.63785],[111.005927,28.642302],[111.015271,28.649859],[111.027055,28.652117],[111.038305,28.650549],[111.051693,28.652305],[111.06464,28.659767],[111.061897,28.668577],[111.055412,28.673937],[111.046673,28.684689],[111.051577,28.692118],[111.065732,28.6966],[111.07582,28.692306],[111.081189,28.691867],[111.085071,28.695315],[111.09632,28.700517],[111.095832,28.709229],[111.101108,28.713648],[111.101968,28.722798],[111.105478,28.72709],[111.102573,28.734046],[111.115147,28.74335],[111.108407,28.751025],[111.106152,28.760735],[111.098714,28.767657],[111.101015,28.778995],[111.092439,28.781312],[111.086302,28.785383],[111.078748,28.793681],[111.079353,28.805704],[111.072752,28.809837],[111.071218,28.816881],[111.064407,28.823423],[111.059456,28.825082],[111.048462,28.825395],[111.040281,28.822703],[111.033726,28.828807],[111.030472,28.839668],[111.022593,28.846898],[111.013133,28.851311],[111.012435,28.854534],[111.003882,28.867207],[111.000186,28.867708],[111.003091,28.872182],[111.002092,28.875718],[110.992446,28.888263],[110.989727,28.897273],[110.972666,28.904248],[110.964229,28.904217],[110.958278,28.906375],[110.957442,28.910597],[110.962857,28.917916],[110.955931,28.926172],[110.955141,28.930425],[110.95012,28.939243],[110.956791,28.951031],[110.954931,28.960754],[110.95865,28.963817],[110.965344,28.965161],[110.974572,28.97679],[110.982591,28.976821],[110.986379,28.983228],[110.98703,28.988385],[110.983497,28.987635],[110.979964,28.991136],[110.978337,28.987666],[110.973479,28.990167],[110.967622,28.988198],[110.970272,28.993292],[110.965437,28.993698],[110.962021,28.998386],[110.956721,28.997292],[110.950352,29.001042],[110.954559,29.001917],[110.943519,29.011791],[110.936778,29.01326],[110.928318,29.018572],[110.919067,29.02254],[110.913884,29.029944],[110.914674,29.035723],[110.903819,29.034786],[110.903122,29.021321],[110.905051,29.017478],[110.915139,29.008542],[110.909142,29.003073],[110.905121,28.995698],[110.900426,28.995792],[110.897265,29.001417],[110.894104,28.994605],[110.889153,28.992448],[110.878647,28.994573],[110.868792,28.998386],[110.860703,28.998948],[110.847315,28.995917],[110.840458,28.992542],[110.839366,28.98776],[110.842132,28.981291],[110.850267,28.968569],[110.851847,28.952],[110.849151,28.946528],[110.836809,28.94187],[110.822816,28.948248],[110.811427,28.955283],[110.801549,28.958409],[110.79862,28.95522],[110.798062,28.935741],[110.794994,28.923358],[110.788858,28.913819],[110.782513,28.909284],[110.769915,28.905093],[110.763639,28.905843],[110.746834,28.917728],[110.73935,28.924452],[110.730471,28.926141],[110.723544,28.917728],[110.716943,28.913412],[110.709877,28.914632],[110.699511,28.922075],[110.690888,28.923983],[110.692119,28.91801],[110.690655,28.908158],[110.684333,28.905906],[110.678592,28.906187],[110.670526,28.910848],[110.67034,28.916133],[110.666505,28.923483],[110.656976,28.935053],[110.644285,28.945028],[110.635964,28.949686],[110.620739,28.965193],[110.614743,28.966631],[110.606607,28.965568],[110.593312,28.96935],[110.585898,28.980447],[110.578994,28.992917],[110.572579,29.000573],[110.558401,28.995448],[110.549452,28.990042],[110.541782,28.982322],[110.545849,28.973789],[110.553543,28.963348],[110.553427,28.955564],[110.551056,28.953282],[110.533228,28.946153],[110.521932,28.938493],[110.521072,28.932739],[110.528742,28.920731],[110.539016,28.908439],[110.543037,28.897617],[110.543967,28.889327],[110.541015,28.882695],[110.530765,28.874122],[110.524373,28.886105],[110.518469,28.891923],[110.507591,28.898493],[110.493064,28.909847],[110.488276,28.911786],[110.483906,28.910785],[110.476561,28.898774],[110.482651,28.894801],[110.481768,28.889421],[110.472145,28.887481],[110.468031,28.880223],[110.450924,28.88282],[110.449157,28.889827],[110.432817,28.890766],[110.423102,28.90062],[110.418662,28.901777],[110.411689,28.898086],[110.400207,28.89574],[110.390886,28.887262],[110.389771,28.874435],[110.396325,28.864203],[110.395024,28.861074],[110.383565,28.857413],[110.377591,28.850247],[110.37178,28.847055],[110.3659,28.846116],[110.344772,28.820762],[110.343168,28.809085],[110.340495,28.801759],[110.34261,28.782001],[110.340379,28.76985],[110.330872,28.760046],[110.310883,28.757133],[110.303422,28.759138],[110.292916,28.76653],[110.285362,28.765496],[110.282898,28.754095],[110.285525,28.743507],[110.282666,28.731414],[110.279226,28.726902],[110.278203,28.717471],[110.274461,28.715528],[110.271532,28.700737],[110.273717,28.689422],[110.270277,28.671398],[110.259864,28.67331],[110.257679,28.672401],[110.251055,28.659924],[110.244012,28.658168],[110.242571,28.653058],[110.243338,28.644748],[110.23597,28.646003],[110.228671,28.653152],[110.22314,28.651458],[110.218607,28.644184],[110.217445,28.637975],[110.212076,28.625682],[110.213168,28.623329],[110.222047,28.620789],[110.230833,28.615927],[110.224557,28.612069],[110.22723,28.597954],[110.230833,28.593185],[110.229927,28.587538],[110.236621,28.573356],[110.233855,28.568241],[110.224232,28.563315],[110.211076,28.566547],[110.207543,28.575113],[110.188623,28.574988],[110.185857,28.582706],[110.177583,28.58575],[110.172469,28.584244],[110.167542,28.574768],[110.16545,28.557007],[110.167193,28.542507],[110.167123,28.535036],[110.155804,28.532839],[110.150876,28.527817],[110.150876,28.517991],[110.148598,28.483671],[110.15506,28.473338],[110.16359,28.467527],[110.157733,28.461434],[110.141649,28.456502],[110.138139,28.447738],[110.135629,28.446732],[110.126355,28.448617],[110.128377,28.455497],[110.127377,28.459957],[110.121706,28.462093],[110.109224,28.463633],[110.10604,28.462062],[110.103018,28.452701],[110.106667,28.451036],[110.114222,28.442554],[110.114617,28.437527],[110.110363,28.425273],[110.111734,28.415909],[110.119986,28.405695],[110.12582,28.40249],[110.141439,28.383316],[110.145786,28.383159],[110.148133,28.389603],[110.152085,28.391709],[110.161963,28.386397],[110.170075,28.378035],[110.179791,28.376495],[110.190413,28.363228],[110.194341,28.361718],[110.205823,28.36263],[110.212773,28.348638],[110.203057,28.33977],[110.191505,28.337852],[110.185044,28.333166],[110.183208,28.322001],[110.178094,28.316402],[110.178443,28.302687],[110.185555,28.289852],[110.185764,28.285667],[110.176932,28.28466],[110.175049,28.280538],[110.177257,28.275472],[110.18337,28.269525],[110.182162,28.265717],[110.186508,28.259392],[110.19548,28.254293],[110.205568,28.252814],[110.208822,28.243781],[110.216329,28.242962],[110.220257,28.240004],[110.226533,28.240854],[110.235342,28.236478],[110.240293,28.230843],[110.23769,28.227821],[110.243477,28.217842],[110.244361,28.212993],[110.249265,28.2123],[110.257284,28.21781],[110.262467,28.217149],[110.270579,28.213371],[110.262165,28.205468],[110.261491,28.201689],[110.270998,28.206444],[110.285734,28.209781],[110.304468,28.199328],[110.30907,28.192715],[110.315648,28.189629],[110.317972,28.181031],[110.314881,28.163834],[110.315927,28.158101],[110.321389,28.153281],[110.323434,28.156274],[110.324201,28.169125],[110.32706,28.17533],[110.330965,28.178574],[110.341587,28.171362],[110.353883,28.165472],[110.356021,28.159707],[110.354046,28.154257],[110.355766,28.150792],[110.36597,28.143515],[110.366295,28.137276],[110.358718,28.133527],[110.347305,28.13192],[110.346259,28.121616],[110.348421,28.111879],[110.354604,28.105197],[110.364343,28.103369],[110.36339,28.099272],[110.369619,28.096309],[110.382054,28.097255],[110.39084,28.100942],[110.405855,28.089501],[110.416965,28.089028],[110.432724,28.081242],[110.437141,28.08121],[110.449274,28.093378],[110.453667,28.09404],[110.461128,28.090604],[110.478932,28.09467],[110.500595,28.096467],[110.512728,28.110649],[110.518934,28.116574],[110.534158,28.128233],[110.538551,28.130061],[110.54399,28.138316],[110.560795,28.161188],[110.56728,28.167614],[110.588478,28.170795],[110.601447,28.17996],[110.614417,28.190731],[110.625318,28.19621],[110.652048,28.212489],[110.658649,28.221903],[110.670922,28.231221],[110.673873,28.237958],[110.67055,28.243592],[110.662322,28.24504],[110.657905,28.250328],[110.659091,28.262696],[110.662089,28.27135],[110.664809,28.274654],[110.665878,28.288247],[110.672549,28.297528],[110.681428,28.298566],[110.686099,28.296647],[110.699511,28.299856],[110.709273,28.29693],[110.721081,28.3008]]]]}},{"type":"Feature","properties":{"adcode":431223,"name":"辰溪县","center":[110.196953,28.005474],"centroid":[110.265855,27.890091],"childrenNum":0,"level":"district","parent":{"adcode":431200},"subFeatureIndex":3,"acroutes":[100000,430000,431200]},"geometry":{"type":"MultiPolygon","coordinates":[[[[110.069618,27.968328],[110.073313,27.965077],[110.072988,27.957945],[110.077009,27.952327],[110.08633,27.944784],[110.084981,27.937713],[110.0801,27.931589],[110.080193,27.920351],[110.083633,27.911479],[110.090676,27.907122],[110.096557,27.895975],[110.095883,27.892218],[110.088747,27.886912],[110.090258,27.880185],[110.088538,27.87529],[110.077683,27.876395],[110.066085,27.882586],[110.056997,27.881607],[110.052162,27.877817],[110.055346,27.866857],[110.054091,27.86215],[110.046769,27.851726],[110.035845,27.83991],[110.030499,27.837067],[110.012183,27.833812],[110.001608,27.830558],[109.989173,27.825186],[109.979945,27.825534],[109.969811,27.81972],[109.964674,27.818582],[109.95626,27.819593],[109.950147,27.815201],[109.938642,27.814221],[109.931855,27.811661],[109.928136,27.81381],[109.926532,27.818961],[109.928508,27.822342],[109.928415,27.832422],[109.925463,27.836561],[109.920372,27.831221],[109.923115,27.825881],[109.922767,27.818898],[109.916003,27.815169],[109.918583,27.809923],[109.917514,27.797882],[109.919257,27.789063],[109.923069,27.77879],[109.919559,27.77174],[109.921325,27.767788],[109.926462,27.765701],[109.928391,27.757924],[109.933017,27.753339],[109.932947,27.75043],[109.937665,27.746319],[109.938688,27.740659],[109.943035,27.731899],[109.958956,27.72978],[109.963907,27.736421],[109.973855,27.734967],[109.977946,27.739837],[109.98564,27.743536],[109.997703,27.73952],[110.000353,27.734777],[110.007767,27.735441],[110.014903,27.742967],[110.024061,27.741987],[110.029988,27.739236],[110.033521,27.734935],[110.034218,27.741133],[110.041958,27.743347],[110.043515,27.737844],[110.046816,27.73601],[110.058298,27.736326],[110.070222,27.737908],[110.073778,27.742683],[110.081495,27.74477],[110.089793,27.734271],[110.107388,27.729875],[110.123542,27.727566],[110.139836,27.727534],[110.156431,27.72861],[110.164427,27.728262],[110.188019,27.720956],[110.200919,27.716243],[110.22042,27.704571],[110.231972,27.698529],[110.23841,27.693657],[110.247057,27.691189],[110.254169,27.68445],[110.260166,27.685114],[110.272671,27.690746],[110.290917,27.692708],[110.299912,27.691632],[110.306234,27.692518],[110.312952,27.689354],[110.32706,27.693467],[110.340123,27.686],[110.34361,27.68233],[110.341053,27.674895],[110.337404,27.672996],[110.335265,27.664199],[110.33566,27.638025],[110.340355,27.631315],[110.347956,27.627421],[110.34877,27.620868],[110.352303,27.616531],[110.350768,27.61365],[110.34261,27.609661],[110.342796,27.607096],[110.348956,27.601713],[110.343703,27.585152],[110.349118,27.586292],[110.359694,27.582049],[110.362994,27.582904],[110.365853,27.589871],[110.378196,27.590219],[110.382472,27.585152],[110.386145,27.587844],[110.389538,27.583759],[110.39772,27.579863],[110.406901,27.581194],[110.420173,27.580624],[110.424589,27.590251],[110.429517,27.595095],[110.435606,27.595475],[110.437559,27.584075],[110.443904,27.585691],[110.449948,27.582239],[110.465218,27.60279],[110.468077,27.615106],[110.483534,27.636379],[110.490437,27.643881],[110.497596,27.656129],[110.499897,27.664294],[110.506987,27.679799],[110.514332,27.690461],[110.531392,27.703843],[110.536459,27.710929],[110.533345,27.719374],[110.518376,27.727914],[110.510496,27.734271],[110.505081,27.743252],[110.502175,27.750967],[110.507893,27.764468],[110.504755,27.776798],[110.49655,27.786598],[110.490623,27.791244],[110.481001,27.803191],[110.469495,27.813873],[110.45613,27.819783],[110.447182,27.817223],[110.431888,27.807837],[110.425031,27.801042],[110.413363,27.791939],[110.402857,27.78508],[110.388655,27.781793],[110.370153,27.784701],[110.367992,27.787767],[110.370944,27.798198],[110.378846,27.80474],[110.382077,27.811029],[110.3778,27.817634],[110.366923,27.822469],[110.356138,27.820194],[110.332151,27.809291],[110.32197,27.808343],[110.310534,27.818361],[110.306211,27.82566],[110.302864,27.825629],[110.296519,27.820352],[110.291591,27.819214],[110.288895,27.822058],[110.291103,27.829231],[110.281666,27.83397],[110.275135,27.830811],[110.270509,27.837256],[110.270416,27.843543],[110.272648,27.847366],[110.273694,27.84288],[110.281945,27.85558],[110.293846,27.846387],[110.296798,27.846482],[110.297239,27.853242],[110.289104,27.856717],[110.289755,27.86155],[110.297797,27.861297],[110.306908,27.856401],[110.313231,27.857128],[110.317833,27.862908],[110.318391,27.8715],[110.315811,27.881259],[110.322644,27.884007],[110.32297,27.88906],[110.31516,27.892249],[110.314346,27.904691],[110.310395,27.910879],[110.312092,27.915678],[110.324759,27.923224],[110.336962,27.927296],[110.34268,27.927296],[110.359671,27.924929],[110.370316,27.920351],[110.379799,27.909364],[110.384843,27.906869],[110.396046,27.907722],[110.401137,27.911163],[110.403786,27.917509],[110.39858,27.921393],[110.410852,27.928496],[110.41743,27.92878],[110.424705,27.933641],[110.426495,27.931337],[110.422358,27.923981],[110.427936,27.917604],[110.442161,27.913847],[110.449901,27.915236],[110.451598,27.920824],[110.455596,27.924834],[110.463684,27.929474],[110.462034,27.932063],[110.466334,27.93522],[110.466125,27.946362],[110.47519,27.950434],[110.47777,27.954694],[110.474493,27.959681],[110.480373,27.971263],[110.480954,27.981108],[110.473749,27.986503],[110.465985,27.996757],[110.469333,28.01029],[110.471169,28.033],[110.475306,28.044447],[110.486649,28.062547],[110.493389,28.083385],[110.500595,28.096467],[110.478932,28.09467],[110.461128,28.090604],[110.453667,28.09404],[110.449274,28.093378],[110.437141,28.08121],[110.432724,28.081242],[110.416965,28.089028],[110.405855,28.089501],[110.39084,28.100942],[110.382054,28.097255],[110.369619,28.096309],[110.36339,28.099272],[110.364343,28.103369],[110.354604,28.105197],[110.348421,28.111879],[110.346259,28.121616],[110.347305,28.13192],[110.358718,28.133527],[110.366295,28.137276],[110.36597,28.143515],[110.355766,28.150792],[110.354046,28.154257],[110.356021,28.159707],[110.353883,28.165472],[110.341587,28.171362],[110.330965,28.178574],[110.32706,28.17533],[110.324201,28.169125],[110.323434,28.156274],[110.321389,28.153281],[110.315927,28.158101],[110.314881,28.163834],[110.317972,28.181031],[110.315648,28.189629],[110.30907,28.192715],[110.304468,28.199328],[110.285734,28.209781],[110.270998,28.206444],[110.261491,28.201689],[110.262165,28.205468],[110.270579,28.213371],[110.262467,28.217149],[110.257284,28.21781],[110.249265,28.2123],[110.244361,28.212993],[110.242966,28.207231],[110.235923,28.19769],[110.231228,28.196588],[110.223023,28.198068],[110.216655,28.204366],[110.209287,28.202886],[110.196898,28.202728],[110.191459,28.201217],[110.191273,28.197029],[110.197804,28.193502],[110.201988,28.187865],[110.199989,28.178763],[110.194295,28.173504],[110.174538,28.165724],[110.168588,28.160621],[110.169169,28.155581],[110.182231,28.14572],[110.184068,28.139167],[110.177885,28.133968],[110.154897,28.130408],[110.150039,28.127288],[110.151806,28.120891],[110.166333,28.110618],[110.166751,28.103117],[110.1585,28.095931],[110.14732,28.09218],[110.123193,28.093661],[110.114593,28.093126],[110.111758,28.090951],[110.112339,28.085245],[110.11629,28.075567],[110.124495,28.065731],[110.137442,28.057786],[110.135768,28.05129],[110.137511,28.047285],[110.1317,28.0447],[110.130817,28.039623],[110.122194,28.040033],[110.128586,28.024831],[110.128214,28.020605],[110.124402,28.016725],[110.117708,28.016441],[110.111153,28.005527],[110.109433,27.993065],[110.110317,27.988522],[110.10353,27.983222],[110.099253,27.977069],[110.090025,27.973819],[110.084703,27.974481],[110.081797,27.969527],[110.069618,27.968328]]]]}},{"type":"Feature","properties":{"adcode":431224,"name":"溆浦县","center":[110.593373,27.903802],"centroid":[110.650583,27.831449],"childrenNum":0,"level":"district","parent":{"adcode":431200},"subFeatureIndex":4,"acroutes":[100000,430000,431200]},"geometry":{"type":"MultiPolygon","coordinates":[[[[110.52428,27.293387],[110.535762,27.302405],[110.540852,27.305167],[110.553938,27.308246],[110.558656,27.299325],[110.562282,27.296372],[110.573997,27.281035],[110.578901,27.278558],[110.585084,27.27859],[110.598705,27.281448],[110.609071,27.288974],[110.609629,27.296848],[110.606468,27.300881],[110.610001,27.309516],[110.605747,27.31685],[110.606561,27.32104],[110.614859,27.324119],[110.621948,27.330341],[110.622436,27.333324],[110.632221,27.343259],[110.636498,27.353636],[110.649212,27.365187],[110.649282,27.373723],[110.654907,27.380195],[110.659672,27.396755],[110.660323,27.412171],[110.663089,27.420672],[110.674106,27.434562],[110.688238,27.443853],[110.691585,27.447563],[110.693328,27.455838],[110.684658,27.46871],[110.684008,27.487888],[110.680312,27.497048],[110.671968,27.506143],[110.659718,27.51752],[110.648213,27.529592],[110.63264,27.536087],[110.631315,27.540459],[110.633081,27.54689],[110.638125,27.555919],[110.652769,27.565833],[110.653047,27.574194],[110.661415,27.572896],[110.657231,27.578248],[110.65758,27.583062],[110.662205,27.585627],[110.666622,27.592689],[110.669876,27.593702],[110.674036,27.600067],[110.680219,27.602632],[110.693421,27.602758],[110.705322,27.60469],[110.710528,27.606938],[110.714456,27.616024],[110.734143,27.616372],[110.732749,27.621501],[110.734934,27.625933],[110.741047,27.625648],[110.743673,27.617354],[110.738002,27.609882],[110.737932,27.600668],[110.746625,27.603866],[110.755829,27.596837],[110.767033,27.581289],[110.776911,27.574004],[110.786813,27.560512],[110.799457,27.559435],[110.808708,27.563394],[110.824327,27.578818],[110.842689,27.588414],[110.853474,27.592024],[110.85459,27.601808],[110.847664,27.608996],[110.844526,27.620963],[110.845641,27.624255],[110.857286,27.621406],[110.861586,27.62492],[110.852312,27.627579],[110.854265,27.630681],[110.853846,27.641697],[110.85559,27.647362],[110.868954,27.653154],[110.871767,27.658218],[110.868304,27.672901],[110.860006,27.677236],[110.849174,27.675812],[110.837529,27.681508],[110.833299,27.696631],[110.830347,27.714978],[110.818261,27.7436],[110.816122,27.753908],[110.81145,27.757797],[110.800619,27.756817],[110.795692,27.758177],[110.790206,27.767567],[110.789114,27.775344],[110.785697,27.782678],[110.780746,27.787925],[110.774029,27.789948],[110.767776,27.795416],[110.768497,27.800695],[110.776446,27.811756],[110.78586,27.832928],[110.791647,27.855675],[110.795227,27.860981],[110.806569,27.864235],[110.821096,27.858107],[110.828093,27.852642],[110.837181,27.84923],[110.868373,27.84784],[110.875346,27.845818],[110.882064,27.850494],[110.894545,27.849893],[110.898497,27.85599],[110.903773,27.855548],[110.909421,27.858581],[110.912791,27.864267],[110.917556,27.865814],[110.922344,27.863287],[110.923506,27.870205],[110.929898,27.875069],[110.930107,27.880722],[110.941566,27.889975],[110.944797,27.896228],[110.954513,27.897523],[110.958929,27.904249],[110.963485,27.905101],[110.973944,27.910879],[110.980429,27.920004],[110.978291,27.924108],[110.970783,27.925244],[110.969761,27.93885],[110.966692,27.949234],[110.96818,27.953211],[110.975176,27.961448],[110.987425,27.972903],[110.995932,27.988333],[111.000535,27.992245],[110.990982,27.992971],[110.982382,27.998492],[110.971132,28.002751],[110.968994,28.006662],[110.976222,28.014485],[110.977663,28.02543],[110.980406,28.029089],[110.995258,28.030098],[111.013202,28.028931],[111.014085,28.033599],[111.022011,28.041515],[111.010483,28.04451],[110.992144,28.054033],[110.983846,28.053088],[110.972271,28.054002],[110.97083,28.056051],[110.970923,28.065826],[110.964438,28.063587],[110.962671,28.058101],[110.958883,28.055862],[110.953467,28.057124],[110.954629,28.049177],[110.942984,28.038361],[110.938638,28.028111],[110.938057,28.018491],[110.925761,28.02133],[110.927806,28.017514],[110.922182,28.012814],[110.924947,28.004454],[110.9173,28.007388],[110.922065,28.000637],[110.907678,27.998208],[110.904168,27.999596],[110.896149,27.998618],[110.889571,28.000984],[110.878159,28.013066],[110.869047,28.011678],[110.866188,28.01376],[110.866444,28.025462],[110.872813,28.036658],[110.882412,28.045993],[110.884086,28.051006],[110.896126,28.058763],[110.889501,28.067875],[110.876369,28.081809],[110.871465,28.082377],[110.868048,28.078562],[110.859913,28.07645],[110.854288,28.0779],[110.843317,28.083827],[110.833183,28.087483],[110.823467,28.087452],[110.834996,28.104724],[110.844317,28.116354],[110.840528,28.120072],[110.83302,28.118875],[110.834113,28.125334],[110.829301,28.127099],[110.818656,28.139671],[110.829627,28.152304],[110.836716,28.157408],[110.848012,28.170511],[110.849105,28.177283],[110.853242,28.1884],[110.860494,28.198603],[110.861424,28.203547],[110.858541,28.205153],[110.848895,28.204712],[110.846548,28.206601],[110.848059,28.213024],[110.840063,28.21463],[110.835066,28.209498],[110.826791,28.209057],[110.824606,28.203767],[110.815727,28.206601],[110.810033,28.211734],[110.802479,28.215354],[110.799852,28.223194],[110.787859,28.231253],[110.788579,28.233519],[110.80629,28.253003],[110.802711,28.264364],[110.793019,28.275913],[110.783326,28.278241],[110.77461,28.273112],[110.765475,28.274277],[110.749693,28.280916],[110.739536,28.281608],[110.733469,28.285164],[110.732051,28.288782],[110.721081,28.3008],[110.709273,28.29693],[110.699511,28.299856],[110.686099,28.296647],[110.681428,28.298566],[110.672549,28.297528],[110.665878,28.288247],[110.664809,28.274654],[110.662089,28.27135],[110.659091,28.262696],[110.657905,28.250328],[110.662322,28.24504],[110.67055,28.243592],[110.673873,28.237958],[110.670922,28.231221],[110.658649,28.221903],[110.652048,28.212489],[110.625318,28.19621],[110.614417,28.190731],[110.601447,28.17996],[110.588478,28.170795],[110.56728,28.167614],[110.560795,28.161188],[110.54399,28.138316],[110.538551,28.130061],[110.534158,28.128233],[110.518934,28.116574],[110.512728,28.110649],[110.500595,28.096467],[110.493389,28.083385],[110.486649,28.062547],[110.475306,28.044447],[110.471169,28.033],[110.469333,28.01029],[110.465985,27.996757],[110.473749,27.986503],[110.480954,27.981108],[110.480373,27.971263],[110.474493,27.959681],[110.47777,27.954694],[110.47519,27.950434],[110.466125,27.946362],[110.466334,27.93522],[110.462034,27.932063],[110.463684,27.929474],[110.455596,27.924834],[110.451598,27.920824],[110.449901,27.915236],[110.442161,27.913847],[110.427936,27.917604],[110.422358,27.923981],[110.426495,27.931337],[110.424705,27.933641],[110.41743,27.92878],[110.410852,27.928496],[110.39858,27.921393],[110.403786,27.917509],[110.401137,27.911163],[110.396046,27.907722],[110.384843,27.906869],[110.379799,27.909364],[110.370316,27.920351],[110.359671,27.924929],[110.34268,27.927296],[110.336962,27.927296],[110.324759,27.923224],[110.312092,27.915678],[110.310395,27.910879],[110.314346,27.904691],[110.31516,27.892249],[110.32297,27.88906],[110.322644,27.884007],[110.315811,27.881259],[110.318391,27.8715],[110.317833,27.862908],[110.313231,27.857128],[110.306908,27.856401],[110.297797,27.861297],[110.289755,27.86155],[110.289104,27.856717],[110.297239,27.853242],[110.296798,27.846482],[110.293846,27.846387],[110.281945,27.85558],[110.273694,27.84288],[110.272648,27.847366],[110.270416,27.843543],[110.270509,27.837256],[110.275135,27.830811],[110.281666,27.83397],[110.291103,27.829231],[110.288895,27.822058],[110.291591,27.819214],[110.296519,27.820352],[110.302864,27.825629],[110.306211,27.82566],[110.310534,27.818361],[110.32197,27.808343],[110.332151,27.809291],[110.356138,27.820194],[110.366923,27.822469],[110.3778,27.817634],[110.382077,27.811029],[110.378846,27.80474],[110.370944,27.798198],[110.367992,27.787767],[110.370153,27.784701],[110.388655,27.781793],[110.402857,27.78508],[110.413363,27.791939],[110.425031,27.801042],[110.431888,27.807837],[110.447182,27.817223],[110.45613,27.819783],[110.469495,27.813873],[110.481001,27.803191],[110.490623,27.791244],[110.49655,27.786598],[110.504755,27.776798],[110.507893,27.764468],[110.502175,27.750967],[110.505081,27.743252],[110.510496,27.734271],[110.518376,27.727914],[110.533345,27.719374],[110.536459,27.710929],[110.531392,27.703843],[110.514332,27.690461],[110.506987,27.679799],[110.499897,27.664294],[110.497596,27.656129],[110.490437,27.643881],[110.483534,27.636379],[110.468077,27.615106],[110.465218,27.60279],[110.47254,27.60051],[110.47777,27.594905],[110.471657,27.585152],[110.481326,27.577868],[110.484929,27.57866],[110.487439,27.586546],[110.48537,27.588636],[110.494947,27.588604],[110.494156,27.581637],[110.488834,27.580148],[110.494528,27.57052],[110.495295,27.566181],[110.492529,27.560385],[110.492181,27.549805],[110.488299,27.53783],[110.484324,27.531366],[110.473493,27.518344],[110.468403,27.514921],[110.460965,27.507031],[110.457525,27.496858],[110.456595,27.489536],[110.457664,27.472958],[110.459036,27.46554],[110.467241,27.44287],[110.465869,27.432818],[110.461174,27.423177],[110.456851,27.41972],[110.440418,27.411981],[110.433073,27.41417],[110.422079,27.388951],[110.41578,27.369249],[110.415943,27.354303],[110.417361,27.339069],[110.423636,27.331896],[110.431818,27.335197],[110.442324,27.356048],[110.44681,27.357698],[110.457362,27.353287],[110.474493,27.351288],[110.483418,27.354525],[110.497852,27.354525],[110.518492,27.350971],[110.523396,27.347289],[110.527394,27.340656],[110.527743,27.333515],[110.525674,27.324659],[110.521305,27.316373],[110.522513,27.302055],[110.524861,27.298277],[110.52428,27.293387]]]]}},{"type":"Feature","properties":{"adcode":431225,"name":"会同县","center":[109.720785,26.870789],"centroid":[109.803953,26.908949],"childrenNum":0,"level":"district","parent":{"adcode":431200},"subFeatureIndex":5,"acroutes":[100000,430000,431200]},"geometry":{"type":"MultiPolygon","coordinates":[[[[109.469685,27.069438],[109.464293,27.070679],[109.454577,27.06947],[109.455762,27.065779],[109.466989,27.065079],[109.478215,27.060338],[109.487094,27.053943],[109.495322,27.060593],[109.494834,27.063743],[109.488024,27.066479],[109.486002,27.072142],[109.489791,27.078632],[109.498484,27.079364],[109.505061,27.072715],[109.518519,27.072556],[109.522029,27.069056],[109.510477,27.067943],[109.519751,27.058684],[109.516706,27.04901],[109.517915,27.043219],[109.525004,27.037268],[109.525794,27.026542],[109.528095,27.023582],[109.541344,27.012887],[109.53995,27.005597],[109.542344,26.996461],[109.538764,26.992736],[109.53207,26.993182],[109.528584,26.988374],[109.53049,26.983312],[109.527607,26.977198],[109.536812,26.974682],[109.546713,26.984585],[109.550548,26.980478],[109.548619,26.974173],[109.550944,26.959047],[109.553314,26.955384],[109.554988,26.946912],[109.549177,26.942931],[109.53895,26.94188],[109.533627,26.938599],[109.532256,26.929871],[109.526701,26.925889],[109.514103,26.930763],[109.501877,26.926048],[109.493254,26.92111],[109.484235,26.91356],[109.471777,26.91117],[109.469708,26.907315],[109.458226,26.901867],[109.454089,26.903141],[109.446604,26.899668],[109.443467,26.89492],[109.436424,26.892626],[109.435982,26.887049],[109.438539,26.877393],[109.444861,26.871752],[109.436633,26.862445],[109.437563,26.860309],[109.447883,26.859608],[109.457482,26.864103],[109.456739,26.873218],[109.472939,26.884787],[109.474194,26.894283],[109.481911,26.897087],[109.486815,26.895303],[109.49086,26.88364],[109.499158,26.877999],[109.509385,26.878126],[109.513801,26.87427],[109.510361,26.865505],[109.511081,26.854954],[109.51408,26.844658],[109.513127,26.840258],[109.501064,26.828653],[109.497321,26.823073],[109.497461,26.815261],[109.507688,26.801166],[109.517543,26.779924],[109.518287,26.766144],[109.517497,26.756222],[109.522285,26.755648],[109.522215,26.749362],[109.528653,26.744034],[109.534185,26.744544],[109.543878,26.740907],[109.553896,26.735291],[109.559265,26.735163],[109.567516,26.741928],[109.561519,26.742215],[109.556731,26.745629],[109.559172,26.747799],[109.558056,26.754659],[109.561705,26.751341],[109.570422,26.747895],[109.577348,26.751596],[109.580346,26.755648],[109.577766,26.763177],[109.577116,26.770578],[109.579835,26.770737],[109.596431,26.760688],[109.597128,26.756094],[109.588458,26.7515],[109.586715,26.74531],[109.579068,26.740811],[109.578162,26.733281],[109.56826,26.726196],[109.553361,26.723005],[109.547294,26.717899],[109.544831,26.722654],[109.547899,26.727664],[109.546016,26.731174],[109.538555,26.734046],[109.529141,26.740811],[109.528188,26.729196],[109.526236,26.726803],[109.512918,26.721345],[109.514475,26.716271],[109.523912,26.713526],[109.534743,26.714196],[109.555081,26.708324],[109.5707,26.698269],[109.580556,26.690512],[109.590969,26.686426],[109.59413,26.690225],[109.598802,26.688852],[109.607285,26.689395],[109.6104,26.686011],[109.614468,26.687448],[109.611655,26.694407],[109.618605,26.700408],[109.626577,26.700663],[109.635642,26.697024],[109.640918,26.701876],[109.651355,26.704908],[109.660327,26.709632],[109.661512,26.717611],[109.651889,26.725335],[109.643034,26.738067],[109.643219,26.741737],[109.650425,26.756637],[109.652261,26.762316],[109.662116,26.77364],[109.669694,26.77632],[109.696772,26.777341],[109.71446,26.771822],[109.730242,26.763847],[109.742608,26.759668],[109.751556,26.754244],[109.757251,26.755169],[109.767548,26.767547],[109.76785,26.770418],[109.781587,26.782859],[109.786119,26.775969],[109.795161,26.776671],[109.796532,26.784262],[109.805341,26.785092],[109.814337,26.778648],[109.821193,26.780977],[109.820426,26.773385],[109.82382,26.770131],[109.826353,26.755743],[109.830863,26.750671],[109.8436,26.742598],[109.84446,26.739726],[109.83923,26.736121],[109.838347,26.727951],[109.844832,26.725143],[109.84346,26.720069],[109.851131,26.719877],[109.860126,26.714547],[109.868424,26.714835],[109.867936,26.719654],[109.885461,26.726451],[109.891992,26.722941],[109.899639,26.723164],[109.906101,26.714069],[109.912981,26.710941],[109.918978,26.710973],[109.926276,26.718122],[109.931111,26.717931],[109.932994,26.709952],[109.930344,26.700695],[109.932784,26.696865],[109.944197,26.689299],[109.946196,26.686075],[109.954098,26.690321],[109.963582,26.691821],[109.976668,26.68898],[109.977528,26.685883],[109.987592,26.685341],[109.997494,26.677711],[110.000515,26.672698],[110.007721,26.67257],[110.002026,26.6666],[110.005257,26.664333],[110.011207,26.664939],[110.020342,26.662864],[110.021899,26.66826],[110.025269,26.669761],[110.028733,26.675508],[110.036891,26.681957],[110.041842,26.695524],[110.044166,26.69811],[110.050512,26.696418],[110.056206,26.697886],[110.065178,26.695396],[110.072081,26.700153],[110.071547,26.709856],[110.067619,26.712728],[110.067293,26.718409],[110.062621,26.717196],[110.054324,26.720356],[110.047467,26.724664],[110.050302,26.735642],[110.055904,26.738354],[110.050163,26.749075],[110.059112,26.747257],[110.064109,26.750958],[110.061692,26.760338],[110.06827,26.759636],[110.068223,26.765282],[110.063481,26.769908],[110.068595,26.784613],[110.061297,26.794596],[110.060111,26.802761],[110.056532,26.80882],[110.057438,26.822691],[110.048722,26.825018],[110.043004,26.832734],[110.042307,26.836592],[110.045909,26.842107],[110.048699,26.860724],[110.055927,26.876214],[110.063574,26.882078],[110.068479,26.880963],[110.078218,26.882014],[110.093256,26.89116],[110.097045,26.896036],[110.097417,26.906359],[110.090118,26.915472],[110.084912,26.919995],[110.077427,26.923563],[110.072174,26.932005],[110.075893,26.941721],[110.089677,26.94876],[110.099694,26.947963],[110.104785,26.951913],[110.112246,26.971052],[110.116267,26.977994],[110.125541,26.984808],[110.138627,26.987801],[110.146274,26.986878],[110.148529,26.989711],[110.146878,26.990603],[110.133188,26.989393],[110.130399,26.990698],[110.133816,26.996238],[110.122473,27.003878],[110.117034,27.009672],[110.112106,27.008049],[110.094325,27.005916],[110.090839,27.012728],[110.100415,27.022882],[110.10095,27.032526],[110.097858,27.037013],[110.088979,27.044078],[110.08017,27.047642],[110.077055,27.051906],[110.072337,27.064284],[110.066666,27.073733],[110.056811,27.082164],[110.050465,27.083818],[110.042167,27.092184],[110.039936,27.092057],[110.036426,27.084613],[110.021946,27.060625],[110.018482,27.058938],[110.010789,27.059702],[110.000771,27.069979],[109.993124,27.076469],[109.985523,27.079078],[109.966324,27.077074],[109.953424,27.077137],[109.949659,27.079141],[109.949078,27.092566],[109.941315,27.115911],[109.934016,27.12313],[109.925788,27.124148],[109.906031,27.124911],[109.892271,27.121127],[109.879209,27.114607],[109.871957,27.113876],[109.864728,27.116802],[109.863264,27.12189],[109.871236,27.145102],[109.866169,27.149458],[109.842461,27.138584],[109.835,27.133401],[109.83056,27.127169],[109.826656,27.116547],[109.81873,27.107451],[109.808642,27.10567],[109.800251,27.1002],[109.788118,27.094506],[109.763434,27.094411],[109.751905,27.09053],[109.745699,27.085249],[109.738842,27.0821],[109.727686,27.085313],[109.719016,27.092089],[109.714669,27.092947],[109.709509,27.087635],[109.701769,27.082863],[109.68536,27.079619],[109.678503,27.083182],[109.673389,27.076692],[109.665138,27.070965],[109.654283,27.057793],[109.652238,27.047674],[109.649983,27.045605],[109.632063,27.041023],[109.621673,27.044173],[109.617257,27.043887],[109.606728,27.03905],[109.595594,27.03765],[109.591573,27.0394],[109.583717,27.046624],[109.57593,27.045351],[109.571956,27.042964],[109.5664,27.044587],[109.560194,27.049201],[109.560404,27.053115],[109.57077,27.059607],[109.58725,27.078664],[109.603613,27.08649],[109.597732,27.094506],[109.59062,27.101472],[109.576325,27.101249],[109.573327,27.103221],[109.563077,27.103635],[109.540856,27.107483],[109.537741,27.113621],[109.534301,27.111077],[109.534441,27.10284],[109.537532,27.091166],[109.535975,27.077233],[109.531071,27.069629],[109.52096,27.071761],[109.507897,27.097242],[109.496926,27.100899],[109.491185,27.093266],[109.487908,27.079205],[109.482097,27.069661],[109.469685,27.069438]]],[[[109.466942,26.831937],[109.462735,26.828558],[109.468662,26.826549],[109.480702,26.832575],[109.482097,26.837038],[109.475775,26.83656],[109.466942,26.831937]]],[[[109.522122,26.749203],[109.528514,26.743938],[109.528653,26.744034],[109.522215,26.749362],[109.522122,26.749203]]]]}},{"type":"Feature","properties":{"adcode":431226,"name":"麻阳苗族自治县","center":[109.802807,27.865991],"centroid":[109.722413,27.784229],"childrenNum":0,"level":"district","parent":{"adcode":431200},"subFeatureIndex":6,"acroutes":[100000,430000,431200]},"geometry":{"type":"MultiPolygon","coordinates":[[[[110.069618,27.968328],[110.062482,27.959271],[110.056671,27.955578],[110.051534,27.955294],[110.047839,27.950023],[110.050767,27.945668],[110.053975,27.933136],[110.048327,27.927517],[110.048257,27.923476],[110.044306,27.918678],[110.022503,27.908006],[110.016042,27.908574],[110.00779,27.915773],[110.000376,27.919783],[109.999283,27.923792],[110.003002,27.931526],[110.001724,27.936167],[109.994821,27.938913],[109.988777,27.945541],[109.984129,27.94592],[109.974134,27.938092],[109.970927,27.943711],[109.97253,27.951254],[109.970253,27.956872],[109.962931,27.961606],[109.958399,27.961164],[109.957887,27.951696],[109.951495,27.948319],[109.9478,27.956872],[109.943778,27.956462],[109.933621,27.959271],[109.928136,27.955578],[109.920349,27.956115],[109.914376,27.951254],[109.916816,27.946993],[109.913446,27.94532],[109.909355,27.937429],[109.904404,27.937587],[109.897431,27.940681],[109.891644,27.945731],[109.882602,27.946899],[109.876815,27.956304],[109.863496,27.96432],[109.857151,27.970884],[109.847505,27.973408],[109.838882,27.973187],[109.837464,27.975018],[109.842833,27.982906],[109.83321,27.986187],[109.822913,27.984673],[109.816126,27.980887],[109.79788,27.979341],[109.79293,27.973882],[109.782633,27.991109],[109.775334,27.993823],[109.775915,27.999123],[109.784469,28.006726],[109.784725,28.021425],[109.791163,28.027891],[109.790117,28.029751],[109.781749,28.026187],[109.770221,28.025588],[109.75244,28.021456],[109.732172,28.023633],[109.730614,28.016536],[109.73603,28.012435],[109.730823,28.00518],[109.733101,27.987418],[109.728522,27.983726],[109.719783,27.98177],[109.714623,27.973913],[109.713391,27.967507],[109.719527,27.958671],[109.719109,27.952674],[109.711253,27.949802],[109.706325,27.944342],[109.700073,27.941722],[109.696098,27.936987],[109.691031,27.938345],[109.682013,27.935946],[109.680246,27.930958],[109.67074,27.921677],[109.661535,27.91953],[109.654934,27.91129],[109.655771,27.905164],[109.64989,27.903964],[109.630436,27.909964],[109.628135,27.901028],[109.624857,27.899575],[109.622742,27.89326],[109.621952,27.880722],[109.624462,27.877532],[109.63699,27.876016],[109.636735,27.871563],[109.643127,27.861929],[109.6405,27.856054],[109.642267,27.850336],[109.647659,27.843322],[109.647403,27.834981],[109.636804,27.827335],[109.623184,27.826608],[109.621185,27.82092],[109.626647,27.817065],[109.619186,27.812451],[109.613375,27.815643],[109.610772,27.808691],[109.603404,27.798166],[109.597779,27.800094],[109.596268,27.804614],[109.585948,27.802781],[109.585204,27.805625],[109.573792,27.808912],[109.567516,27.805056],[109.56575,27.799936],[109.559637,27.799209],[109.557893,27.795005],[109.549758,27.786187],[109.543483,27.785017],[109.53737,27.793488],[109.533023,27.795859],[109.533953,27.804076],[109.532791,27.811535],[109.525097,27.809986],[109.521239,27.812514],[109.515056,27.807142],[109.511965,27.800126],[109.507269,27.802812],[109.492626,27.795764],[109.485862,27.787894],[109.478494,27.787261],[109.476495,27.790106],[109.479168,27.79943],[109.475147,27.804708],[109.461341,27.803413],[109.454484,27.794879],[109.45381,27.790675],[109.457761,27.787862],[109.461759,27.77762],[109.461527,27.773321],[109.451137,27.765069],[109.446767,27.758809],[109.442676,27.749197],[109.433472,27.744485],[109.426429,27.738951],[109.42378,27.728262],[109.41841,27.721367],[109.418248,27.714282],[109.426871,27.710897],[109.429986,27.703559],[109.456855,27.693562],[109.470475,27.680242],[109.469383,27.677869],[109.458203,27.674768],[109.456157,27.66942],[109.464479,27.651414],[109.470057,27.62875],[109.46915,27.620931],[109.462968,27.607539],[109.46148,27.601618],[109.457947,27.598674],[109.451253,27.585944],[109.453763,27.582682],[109.461782,27.566213],[109.465664,27.567131],[109.470452,27.564186],[109.476821,27.566118],[109.479378,27.561969],[109.494439,27.559308],[109.498623,27.552973],[109.505085,27.551167],[109.523168,27.53821],[109.535952,27.534408],[109.552083,27.532349],[109.56124,27.5352],[109.565052,27.538939],[109.565401,27.545813],[109.555941,27.557471],[109.55701,27.563141],[109.565703,27.571756],[109.579789,27.579895],[109.587645,27.581859],[109.602428,27.588161],[109.612724,27.596932],[109.627089,27.599592],[109.639663,27.59747],[109.649263,27.59804],[109.668624,27.601872],[109.681292,27.605988],[109.68873,27.609597],[109.703489,27.619348],[109.717761,27.624983],[109.746513,27.63027],[109.758158,27.635303],[109.763504,27.633942],[109.775637,27.62378],[109.781657,27.620773],[109.790024,27.622039],[109.78935,27.627231],[109.796741,27.628561],[109.804272,27.638785],[109.80741,27.649388],[109.804574,27.652236],[109.805667,27.656699],[109.803157,27.660053],[109.804203,27.670623],[109.795905,27.681697],[109.790442,27.685557],[109.790977,27.689386],[109.795463,27.69527],[109.796648,27.712226],[109.801158,27.715674],[109.809967,27.716401],[109.817707,27.720228],[109.816521,27.72434],[109.82131,27.736801],[109.828794,27.73503],[109.831141,27.731836],[109.847946,27.729938],[109.853432,27.732278],[109.851596,27.734935],[109.856546,27.737844],[109.864193,27.737085],[109.866425,27.742999],[109.871329,27.740153],[109.874467,27.743062],[109.870864,27.754667],[109.877884,27.763615],[109.877372,27.768231],[109.871236,27.774016],[109.878744,27.779833],[109.883067,27.787293],[109.887716,27.78606],[109.896525,27.790738],[109.901452,27.790549],[109.906008,27.794689],[109.919257,27.789063],[109.917514,27.797882],[109.918583,27.809923],[109.916003,27.815169],[109.922767,27.818898],[109.923115,27.825881],[109.920372,27.831221],[109.925463,27.836561],[109.928415,27.832422],[109.928508,27.822342],[109.926532,27.818961],[109.928136,27.81381],[109.931855,27.811661],[109.938642,27.814221],[109.950147,27.815201],[109.95626,27.819593],[109.964674,27.818582],[109.969811,27.81972],[109.979945,27.825534],[109.989173,27.825186],[110.001608,27.830558],[110.012183,27.833812],[110.030499,27.837067],[110.035845,27.83991],[110.046769,27.851726],[110.054091,27.86215],[110.055346,27.866857],[110.052162,27.877817],[110.056997,27.881607],[110.066085,27.882586],[110.077683,27.876395],[110.088538,27.87529],[110.090258,27.880185],[110.088747,27.886912],[110.095883,27.892218],[110.096557,27.895975],[110.090676,27.907122],[110.083633,27.911479],[110.080193,27.920351],[110.0801,27.931589],[110.084981,27.937713],[110.08633,27.944784],[110.077009,27.952327],[110.072988,27.957945],[110.073313,27.965077],[110.069618,27.968328]]]]}},{"type":"Feature","properties":{"adcode":431227,"name":"新晃侗族自治县","center":[109.174443,27.359897],"centroid":[109.161744,27.22862],"childrenNum":0,"level":"district","parent":{"adcode":431200},"subFeatureIndex":7,"acroutes":[100000,430000,431200]},"geometry":{"type":"MultiPolygon","coordinates":[[[[109.410275,27.153527],[109.407347,27.153655],[109.406091,27.164972],[109.409717,27.169549],[109.423431,27.171584],[109.434262,27.177401],[109.43819,27.18363],[109.437493,27.195167],[109.427731,27.221509],[109.424407,27.232185],[109.430079,27.242986],[109.44163,27.247592],[109.446163,27.25566],[109.443443,27.262901],[109.431264,27.271889],[109.417922,27.288244],[109.417806,27.296055],[109.438028,27.309262],[109.439632,27.315643],[109.431752,27.322627],[109.42206,27.324595],[109.41246,27.323389],[109.409531,27.327166],[109.413576,27.335736],[109.410949,27.339958],[109.397445,27.337958],[109.387706,27.339482],[109.380872,27.342021],[109.353306,27.359348],[109.348076,27.363442],[109.3428,27.376959],[109.343009,27.39187],[109.341754,27.397897],[109.33771,27.404908],[109.324391,27.412742],[109.308167,27.41953],[109.294221,27.423399],[109.286458,27.424636],[109.275627,27.42397],[109.260426,27.421623],[109.252802,27.417151],[109.24555,27.418166],[109.243667,27.421369],[109.243249,27.429615],[109.239321,27.43323],[109.231558,27.434023],[109.221935,27.438906],[109.213683,27.45048],[109.202108,27.450068],[109.18951,27.43656],[109.166988,27.417849],[109.156226,27.416517],[109.155087,27.421306],[109.159248,27.431486],[109.159434,27.442331],[109.155296,27.443568],[109.154064,27.448768],[109.145023,27.448895],[109.139049,27.445661],[109.136539,27.440809],[109.130054,27.434911],[109.129124,27.431327],[109.123314,27.4286],[109.12329,27.41842],[109.118711,27.419561],[109.115341,27.424192],[109.111506,27.423336],[109.110111,27.415121],[109.118642,27.41233],[109.12501,27.415565],[109.129241,27.425556],[109.134796,27.429837],[109.138654,27.430344],[109.142791,27.423526],[109.141931,27.41769],[109.131472,27.411252],[109.12766,27.405066],[109.117131,27.401133],[109.116224,27.39942],[109.124731,27.387905],[109.11734,27.377752],[109.113854,27.368265],[109.118456,27.362236],[109.112784,27.351827],[109.106392,27.355604],[109.101093,27.349828],[109.103673,27.336847],[109.096839,27.336181],[109.086357,27.331039],[109.080406,27.33488],[109.072666,27.329547],[109.072178,27.323548],[109.06925,27.322818],[109.059534,27.326881],[109.05363,27.335959],[109.045913,27.334689],[109.044403,27.331071],[109.04768,27.318786],[109.054118,27.306056],[109.053142,27.292816],[109.045611,27.288212],[109.041404,27.276621],[109.023902,27.282242],[109.022856,27.278622],[109.013419,27.274208],[109.01056,27.270524],[108.999566,27.267538],[108.997823,27.262743],[108.994383,27.269412],[108.987178,27.270555],[108.983319,27.267062],[108.984644,27.256231],[108.982413,27.253595],[108.972162,27.24864],[108.96856,27.245527],[108.968676,27.24054],[108.963446,27.23552],[108.951894,27.236314],[108.947106,27.228404],[108.939878,27.225131],[108.927768,27.221795],[108.91424,27.214646],[108.91503,27.210357],[108.907639,27.20756],[108.908662,27.204351],[108.916402,27.202413],[108.918424,27.19987],[108.925769,27.199616],[108.919168,27.193483],[108.924839,27.183408],[108.929767,27.18007],[108.926001,27.175176],[108.926768,27.160903],[108.919656,27.155371],[108.913706,27.157692],[108.913496,27.149299],[108.909987,27.14755],[108.90492,27.134928],[108.898086,27.128632],[108.890346,27.124625],[108.887139,27.12119],[108.887464,27.112508],[108.885233,27.109042],[108.878771,27.106306],[108.873541,27.113939],[108.86966,27.116325],[108.860595,27.115434],[108.855063,27.106084],[108.856527,27.098069],[108.854342,27.096001],[108.845882,27.098482],[108.840977,27.096828],[108.837793,27.092884],[108.824405,27.089067],[108.818362,27.09123],[108.816502,27.096446],[108.807484,27.098577],[108.798326,27.089162],[108.790842,27.084422],[108.804183,27.078632],[108.805717,27.073447],[108.808762,27.07421],[108.824451,27.063234],[108.830076,27.063647],[108.828496,27.060529],[108.831448,27.057825],[108.83863,27.058938],[108.840954,27.063043],[108.845626,27.058047],[108.847114,27.050092],[108.843976,27.04796],[108.854714,27.031985],[108.859549,27.032557],[108.866568,27.029757],[108.865429,27.024314],[108.86952,27.023137],[108.868544,27.03103],[108.872286,27.023837],[108.87561,27.027561],[108.874285,27.021609],[108.877353,27.016261],[108.878446,27.006361],[108.874401,27.004802],[108.872867,26.999867],[108.885,27.002923],[108.891764,27.007889],[108.900643,27.016962],[108.906709,27.017312],[108.912311,27.019954],[108.914659,27.017248],[108.91847,27.019062],[108.914937,27.025937],[108.921004,27.029789],[108.923235,27.02024],[108.919586,27.012091],[108.921376,27.009736],[108.931975,27.012569],[108.936786,27.011805],[108.938553,27.015752],[108.941481,27.01432],[108.952359,27.019317],[108.95301,27.023996],[108.949802,27.029948],[108.950965,27.036949],[108.944085,27.036758],[108.940412,27.044714],[108.943922,27.04866],[108.946223,27.047388],[108.96426,27.054484],[108.969559,27.059861],[108.989618,27.074083],[109.007562,27.080223],[109.016116,27.086744],[109.018835,27.095842],[109.02518,27.101885],[109.032549,27.103794],[109.035849,27.0981],[109.044751,27.096319],[109.053723,27.098323],[109.061951,27.110409],[109.064764,27.103476],[109.080383,27.116515],[109.086496,27.117883],[109.097211,27.116102],[109.101674,27.120077],[109.108275,27.119696],[109.11139,27.123162],[109.122942,27.123385],[109.131309,27.121254],[109.133959,27.117756],[109.131077,27.110091],[109.118967,27.105225],[109.109182,27.092534],[109.106974,27.082323],[109.101697,27.074878],[109.101139,27.068929],[109.110762,27.069438],[109.125034,27.06562],[109.132076,27.065525],[109.131635,27.070424],[109.141071,27.073574],[109.149253,27.071252],[109.154274,27.071951],[109.156296,27.066575],[109.163524,27.065811],[109.167267,27.070488],[109.168475,27.077424],[109.175239,27.087222],[109.17933,27.083277],[109.185489,27.082291],[109.195926,27.091262],[109.218262,27.11642],[109.226769,27.128282],[109.234928,27.144021],[109.238926,27.14914],[109.248107,27.153432],[109.257427,27.150602],[109.260495,27.138711],[109.264238,27.131875],[109.272582,27.127455],[109.280554,27.127105],[109.291293,27.130985],[109.298963,27.135246],[109.318232,27.13744],[109.324949,27.136899],[109.33506,27.139093],[109.333689,27.148727],[109.358745,27.15286],[109.369971,27.147614],[109.373992,27.147805],[109.378153,27.155435],[109.383964,27.149235],[109.384568,27.143926],[109.393168,27.143862],[109.392634,27.155085],[109.394284,27.157915],[109.400862,27.159599],[109.400234,27.152415],[109.410275,27.153527]]]]}},{"type":"Feature","properties":{"adcode":431228,"name":"芷江侗族自治县","center":[109.687777,27.437996],"centroid":[109.603294,27.395167],"childrenNum":0,"level":"district","parent":{"adcode":431200},"subFeatureIndex":8,"acroutes":[100000,430000,431200]},"geometry":{"type":"MultiPolygon","coordinates":[[[[109.469685,27.069438],[109.482097,27.069661],[109.487908,27.079205],[109.491185,27.093266],[109.496926,27.100899],[109.507897,27.097242],[109.52096,27.071761],[109.531071,27.069629],[109.535975,27.077233],[109.537532,27.091166],[109.534441,27.10284],[109.534301,27.111077],[109.537741,27.113621],[109.540856,27.107483],[109.543343,27.11378],[109.547016,27.115243],[109.546202,27.12472],[109.537765,27.128409],[109.550944,27.131907],[109.562798,27.12825],[109.568167,27.132924],[109.572885,27.132257],[109.579626,27.13798],[109.589365,27.130253],[109.597988,27.132447],[109.600708,27.139284],[109.596849,27.144943],[109.605449,27.142463],[109.609284,27.146883],[109.617675,27.13887],[109.617582,27.147709],[109.623277,27.147423],[109.62495,27.151334],[109.629111,27.151365],[109.63699,27.157247],[109.643731,27.154545],[109.645707,27.15588],[109.646125,27.166816],[109.641709,27.173109],[109.642267,27.177083],[109.653772,27.183694],[109.644451,27.200125],[109.645218,27.202381],[109.652796,27.204669],[109.653632,27.192116],[109.657049,27.190177],[109.656073,27.19469],[109.662767,27.204859],[109.662,27.213248],[109.669508,27.218968],[109.670554,27.21274],[109.678177,27.208959],[109.683593,27.208768],[109.697237,27.212835],[109.701839,27.217029],[109.708022,27.226657],[109.710276,27.235298],[109.706418,27.250133],[109.703861,27.255533],[109.697376,27.259916],[109.698585,27.263314],[109.713182,27.266173],[109.71611,27.267888],[109.725385,27.282242],[109.735914,27.285703],[109.743375,27.28564],[109.753834,27.28167],[109.754811,27.279765],[109.762969,27.278304],[109.7738,27.283639],[109.780611,27.288434],[109.784911,27.283957],[109.789908,27.28383],[109.790489,27.290784],[109.789234,27.295801],[109.792,27.301198],[109.783028,27.298912],[109.773893,27.300468],[109.771267,27.306119],[109.761435,27.305611],[109.759692,27.307389],[109.761946,27.314627],[109.771453,27.322214],[109.773335,27.3338],[109.775637,27.339069],[109.786561,27.34748],[109.796509,27.359095],[109.808688,27.36652],[109.818195,27.370391],[109.820054,27.374516],[109.818056,27.379973],[109.830189,27.383431],[109.841973,27.38543],[109.845622,27.384891],[109.846714,27.379941],[109.854385,27.378894],[109.857825,27.371914],[109.862799,27.368455],[109.870841,27.371089],[109.87291,27.382321],[109.880162,27.386413],[109.882742,27.39482],[109.87205,27.415629],[109.878581,27.442712],[109.873979,27.454538],[109.869284,27.460943],[109.866913,27.467569],[109.851456,27.46741],[109.855384,27.48158],[109.858197,27.484021],[109.856918,27.49784],[109.865193,27.495938],[109.862915,27.500217],[109.856244,27.502943],[109.855919,27.507823],[109.861776,27.512545],[109.870934,27.512165],[109.878511,27.522907],[109.886158,27.524681],[109.88925,27.521354],[109.886182,27.510168],[109.890528,27.507855],[109.894363,27.510929],[109.895967,27.525156],[109.903265,27.53238],[109.909007,27.532285],[109.912447,27.537735],[109.913399,27.545718],[109.912144,27.556109],[109.909262,27.560131],[109.887716,27.572516],[109.883276,27.57638],[109.880789,27.582935],[109.887948,27.595697],[109.886275,27.603138],[109.86933,27.623812],[109.862195,27.630808],[109.855733,27.635208],[109.848156,27.633245],[109.845506,27.622577],[109.835279,27.60488],[109.830444,27.60165],[109.8211,27.600447],[109.807294,27.602885],[109.793999,27.614695],[109.790024,27.622039],[109.781657,27.620773],[109.775637,27.62378],[109.763504,27.633942],[109.758158,27.635303],[109.746513,27.63027],[109.717761,27.624983],[109.703489,27.619348],[109.68873,27.609597],[109.681292,27.605988],[109.668624,27.601872],[109.649263,27.59804],[109.639663,27.59747],[109.627089,27.599592],[109.612724,27.596932],[109.602428,27.588161],[109.587645,27.581859],[109.579789,27.579895],[109.565703,27.571756],[109.55701,27.563141],[109.555941,27.557471],[109.565401,27.545813],[109.565052,27.538939],[109.56124,27.5352],[109.552083,27.532349],[109.535952,27.534408],[109.523168,27.53821],[109.505085,27.551167],[109.498623,27.552973],[109.494439,27.559308],[109.479378,27.561969],[109.476821,27.566118],[109.470452,27.564186],[109.465664,27.567131],[109.461782,27.566213],[109.459133,27.560131],[109.445977,27.56238],[109.433635,27.548379],[109.428242,27.547144],[109.418108,27.551135],[109.404976,27.55047],[109.379152,27.535802],[109.36946,27.528737],[109.35828,27.518692],[109.337617,27.504305],[109.325902,27.494227],[109.312351,27.486176],[109.303007,27.475652],[109.302426,27.46554],[109.306076,27.451368],[109.306936,27.434403],[109.303217,27.426317],[109.294221,27.423399],[109.308167,27.41953],[109.324391,27.412742],[109.33771,27.404908],[109.341754,27.397897],[109.343009,27.39187],[109.3428,27.376959],[109.348076,27.363442],[109.353306,27.359348],[109.380872,27.342021],[109.387706,27.339482],[109.397445,27.337958],[109.410949,27.339958],[109.413576,27.335736],[109.409531,27.327166],[109.41246,27.323389],[109.42206,27.324595],[109.431752,27.322627],[109.439632,27.315643],[109.438028,27.309262],[109.417806,27.296055],[109.417922,27.288244],[109.431264,27.271889],[109.443443,27.262901],[109.446163,27.25566],[109.44163,27.247592],[109.430079,27.242986],[109.424407,27.232185],[109.427731,27.221509],[109.437493,27.195167],[109.43819,27.18363],[109.434262,27.177401],[109.423431,27.171584],[109.409717,27.169549],[109.406091,27.164972],[109.407347,27.153655],[109.410275,27.153527],[109.415273,27.153877],[109.423919,27.134228],[109.425035,27.129427],[109.433658,27.121954],[109.44091,27.118169],[109.448324,27.120586],[109.457575,27.133338],[109.467012,27.136454],[109.472707,27.134896],[109.473102,27.126883],[109.46936,27.115434],[109.459597,27.10831],[109.463107,27.100518],[109.459388,27.099723],[109.459714,27.093647],[109.467407,27.094856],[109.467547,27.090085],[109.462154,27.089926],[109.459621,27.085663],[109.462085,27.081305],[109.469894,27.080509],[109.475542,27.082005],[109.482422,27.081114],[109.481934,27.072683],[109.479796,27.070138],[109.469685,27.069438]]]]}},{"type":"Feature","properties":{"adcode":431229,"name":"靖州苗族侗族自治县","center":[109.691159,26.573511],"centroid":[109.584585,26.542872],"childrenNum":0,"level":"district","parent":{"adcode":431200},"subFeatureIndex":9,"acroutes":[100000,430000,431200]},"geometry":{"type":"MultiPolygon","coordinates":[[[[109.946196,26.686075],[109.944197,26.689299],[109.932784,26.696865],[109.930344,26.700695],[109.932994,26.709952],[109.931111,26.717931],[109.926276,26.718122],[109.918978,26.710973],[109.912981,26.710941],[109.906101,26.714069],[109.899639,26.723164],[109.891992,26.722941],[109.885461,26.726451],[109.867936,26.719654],[109.868424,26.714835],[109.860126,26.714547],[109.851131,26.719877],[109.84346,26.720069],[109.844832,26.725143],[109.838347,26.727951],[109.83923,26.736121],[109.84446,26.739726],[109.8436,26.742598],[109.830863,26.750671],[109.826353,26.755743],[109.82382,26.770131],[109.820426,26.773385],[109.821193,26.780977],[109.814337,26.778648],[109.805341,26.785092],[109.796532,26.784262],[109.795161,26.776671],[109.786119,26.775969],[109.781587,26.782859],[109.76785,26.770418],[109.767548,26.767547],[109.757251,26.755169],[109.751556,26.754244],[109.742608,26.759668],[109.730242,26.763847],[109.71446,26.771822],[109.696772,26.777341],[109.669694,26.77632],[109.662116,26.77364],[109.652261,26.762316],[109.650425,26.756637],[109.643219,26.741737],[109.643034,26.738067],[109.651889,26.725335],[109.661512,26.717611],[109.660327,26.709632],[109.651355,26.704908],[109.640918,26.701876],[109.635642,26.697024],[109.626577,26.700663],[109.618605,26.700408],[109.611655,26.694407],[109.614468,26.687448],[109.6104,26.686011],[109.607285,26.689395],[109.598802,26.688852],[109.59413,26.690225],[109.590969,26.686426],[109.580556,26.690512],[109.5707,26.698269],[109.555081,26.708324],[109.534743,26.714196],[109.523912,26.713526],[109.514475,26.716271],[109.512918,26.721345],[109.526236,26.726803],[109.528188,26.729196],[109.529141,26.740811],[109.528514,26.743938],[109.522122,26.749203],[109.512685,26.746714],[109.507967,26.7433],[109.50462,26.744608],[109.502342,26.75769],[109.497716,26.760146],[109.471638,26.760625],[109.467059,26.761677],[109.453949,26.761199],[109.437679,26.755233],[109.429126,26.747288],[109.417736,26.739758],[109.414529,26.733759],[109.413971,26.722239],[109.407091,26.719845],[109.390565,26.725303],[109.387706,26.727568],[109.381291,26.727441],[109.380594,26.723547],[109.38594,26.712154],[109.383452,26.708675],[109.372993,26.705036],[109.364951,26.696162],[109.355003,26.693226],[109.335595,26.699993],[109.319115,26.701749],[109.308377,26.699706],[109.298429,26.696546],[109.292943,26.70127],[109.283739,26.698588],[109.287016,26.689682],[109.304216,26.663119],[109.311003,26.657755],[109.327087,26.648846],[109.334084,26.646227],[109.342242,26.648686],[109.35133,26.65734],[109.355142,26.659],[109.358303,26.655168],[109.360116,26.640734],[109.36437,26.633452],[109.37369,26.629013],[109.378688,26.622465],[109.379408,26.615725],[109.384731,26.604736],[109.391285,26.600519],[109.389728,26.591637],[109.387171,26.588059],[109.390216,26.582243],[109.385498,26.570995],[109.395237,26.572465],[109.399025,26.570963],[109.39519,26.566458],[109.403976,26.560194],[109.407811,26.546706],[109.408741,26.537085],[109.407044,26.533153],[109.401001,26.527303],[109.390077,26.522764],[109.383685,26.521517],[109.381709,26.51848],[109.382895,26.509559],[109.386962,26.497665],[109.385521,26.493508],[109.364068,26.475919],[109.362464,26.46626],[109.367647,26.462677],[109.374829,26.463253],[109.380989,26.46175],[109.380872,26.454648],[109.373551,26.449466],[109.360999,26.448315],[109.34882,26.442588],[109.326809,26.427935],[109.319557,26.418624],[109.31356,26.397407],[109.306726,26.380956],[109.299033,26.368183],[109.295802,26.350447],[109.292571,26.345356],[109.277324,26.340041],[109.27235,26.333733],[109.271443,26.327745],[109.274488,26.315415],[109.27823,26.307664],[109.285877,26.295813],[109.289689,26.29482],[109.296871,26.29735],[109.305309,26.291232],[109.310445,26.290143],[109.324903,26.290335],[109.325902,26.286939],[109.322997,26.283063],[109.332201,26.27829],[109.336733,26.274125],[109.339802,26.264064],[109.354352,26.265282],[109.357908,26.269671],[109.373249,26.278194],[109.391169,26.277104],[109.401513,26.283704],[109.421037,26.288733],[109.4298,26.286715],[109.436099,26.289502],[109.44263,26.289887],[109.439678,26.292834],[109.447325,26.297382],[109.443699,26.299528],[109.444466,26.303084],[109.460155,26.313814],[109.466129,26.314134],[109.476891,26.29924],[109.471684,26.297478],[109.462387,26.286171],[109.45883,26.284152],[109.455088,26.27028],[109.456367,26.267044],[109.468058,26.271049],[109.473427,26.271049],[109.485398,26.265955],[109.492138,26.268197],[109.4986,26.275022],[109.507316,26.276271],[109.514312,26.273676],[109.519031,26.275983],[109.529397,26.289022],[109.537253,26.296902],[109.538392,26.308881],[109.540903,26.315927],[109.55629,26.327456],[109.566052,26.33876],[109.579161,26.345324],[109.586157,26.352368],[109.595408,26.363702],[109.598685,26.372313],[109.599057,26.379867],[109.591178,26.390974],[109.591387,26.400159],[109.596129,26.40272],[109.611283,26.399135],[109.614979,26.401023],[109.619163,26.408],[109.62667,26.409536],[109.631086,26.402912],[109.636618,26.401983],[109.645149,26.397151],[109.652052,26.395935],[109.661094,26.396415],[109.664743,26.39299],[109.663836,26.389278],[109.667997,26.382428],[109.661489,26.377851],[109.669833,26.372025],[109.674668,26.373305],[109.680804,26.379643],[109.683175,26.387037],[109.677271,26.388093],[109.676527,26.391102],[109.681455,26.395071],[109.678503,26.399263],[109.673041,26.402368],[109.678363,26.411296],[109.685081,26.411936],[109.693262,26.410624],[109.698841,26.417056],[109.716947,26.430335],[109.725803,26.442844],[109.730614,26.45644],[109.738959,26.464149],[109.749302,26.466228],[109.758553,26.457144],[109.76434,26.445403],[109.765107,26.440317],[109.763039,26.425247],[109.767827,26.419072],[109.776868,26.420992],[109.781657,26.427103],[109.788815,26.429919],[109.792511,26.442172],[109.802064,26.447579],[109.803714,26.443228],[109.81529,26.44454],[109.819659,26.45145],[109.836278,26.449786],[109.839858,26.463029],[109.850364,26.463061],[109.856291,26.465204],[109.857662,26.475759],[109.862357,26.486856],[109.86689,26.49079],[109.875792,26.494115],[109.879371,26.497057],[109.878349,26.503804],[109.883183,26.509943],[109.883439,26.513524],[109.879697,26.517393],[109.883788,26.522796],[109.89255,26.525481],[109.890296,26.531715],[109.884926,26.530468],[109.872305,26.538907],[109.869098,26.537117],[109.862683,26.539866],[109.861962,26.550957],[109.86517,26.562686],[109.872026,26.568375],[109.87205,26.571027],[109.861683,26.583649],[109.856849,26.580933],[109.849109,26.586333],[109.840299,26.594513],[109.832559,26.599241],[109.826841,26.605854],[109.827446,26.616428],[109.8307,26.621507],[109.840392,26.622082],[109.843995,26.61959],[109.851456,26.621826],[109.855012,26.635337],[109.85822,26.643417],[109.876512,26.651177],[109.885415,26.653827],[109.898965,26.655584],[109.901081,26.668005],[109.914027,26.67621],[109.928647,26.675731],[109.934063,26.67372],[109.941965,26.677743],[109.946196,26.686075]]]]}},{"type":"Feature","properties":{"adcode":431230,"name":"通道侗族自治��","center":[109.783359,26.158349],"centroid":[109.736712,26.208635],"childrenNum":0,"level":"district","parent":{"adcode":431200},"subFeatureIndex":10,"acroutes":[100000,430000,431200]},"geometry":{"type":"MultiPolygon","coordinates":[[[[109.456367,26.267044],[109.453415,26.264513],[109.446023,26.250414],[109.439794,26.243684],[109.439608,26.238845],[109.44765,26.217627],[109.452392,26.209646],[109.45804,26.206504],[109.46829,26.203202],[109.470452,26.196342],[109.461248,26.196021],[109.459319,26.194097],[109.464316,26.182619],[109.469987,26.17704],[109.471754,26.169953],[109.4675,26.162353],[109.475519,26.152924],[109.47617,26.148081],[109.482469,26.1459],[109.486676,26.148723],[109.493184,26.144008],[109.495183,26.152636],[109.49939,26.145868],[109.501133,26.139069],[109.504992,26.134161],[109.514103,26.128291],[109.512732,26.115491],[109.506967,26.109074],[109.504085,26.096849],[109.499622,26.098614],[109.475984,26.099481],[109.468895,26.095181],[109.46499,26.096657],[109.466524,26.091587],[109.461527,26.092229],[109.449673,26.101823],[109.45109,26.076665],[109.447557,26.071787],[109.451788,26.065336],[109.45281,26.056252],[109.454809,26.053074],[109.463247,26.049319],[109.479261,26.047489],[109.481423,26.04017],[109.482632,26.02964],[109.496415,26.023764],[109.501203,26.01426],[109.508897,26.00954],[109.51057,26.001062],[109.513173,25.998108],[109.5287,25.995763],[109.540298,26.000067],[109.545412,26.013907],[109.551153,26.019012],[109.559753,26.02142],[109.575814,26.01959],[109.588272,26.019751],[109.598174,26.02264],[109.604473,26.026429],[109.612701,26.037088],[109.626066,26.045338],[109.634968,26.047328],[109.646032,26.041968],[109.648263,26.031213],[109.647589,26.025466],[109.649263,26.016797],[109.656724,26.013457],[109.666928,26.013168],[109.675458,26.015127],[109.682152,26.00954],[109.690124,26.007581],[109.689171,25.9983],[109.69805,25.998911],[109.702304,26.003053],[109.701769,26.008191],[109.708231,26.013554],[109.711857,26.011788],[109.715506,26.005847],[109.723223,26.003471],[109.725013,25.996759],[109.729685,25.991524],[109.724455,25.981921],[109.723525,25.97463],[109.718597,25.970711],[109.715599,25.964961],[109.711485,25.961749],[109.709997,25.954071],[109.700328,25.955902],[109.693471,25.959179],[109.694285,25.949123],[109.689288,25.943951],[109.69031,25.937653],[109.682082,25.933187],[109.67927,25.923065],[109.683826,25.914774],[109.692565,25.909921],[109.692519,25.898029],[109.685197,25.901115],[109.680548,25.895137],[109.688404,25.887422],[109.685546,25.886394],[109.68522,25.88035],[109.695773,25.882536],[109.702118,25.882279],[109.710672,25.886908],[109.719434,25.883822],[109.729127,25.885011],[109.747233,25.889254],[109.768361,25.890347],[109.764759,25.876171],[109.770151,25.874339],[109.779541,25.865948],[109.788281,25.867587],[109.799391,25.871863],[109.813244,25.879836],[109.815871,25.890862],[109.825958,25.911399],[109.826911,25.916702],[109.825029,25.922872],[109.818753,25.934761],[109.810455,25.945653],[109.807271,25.95481],[109.80648,25.973634],[109.801065,25.977456],[109.790838,25.981247],[109.784655,25.985743],[109.782447,25.997209],[109.788653,26.007613],[109.791814,26.017278],[109.801971,26.034391],[109.806248,26.03789],[109.814592,26.040972],[109.840183,26.029094],[109.856244,26.026301],[109.864124,26.027521],[109.870888,26.033364],[109.877,26.05041],[109.880464,26.057343],[109.88237,26.066074],[109.882486,26.075253],[109.888157,26.087961],[109.899012,26.095213],[109.899058,26.108978],[109.904544,26.135669],[109.907194,26.144874],[109.914469,26.154368],[109.931204,26.161263],[109.939037,26.167324],[109.95038,26.178515],[109.9607,26.190827],[109.966255,26.195508],[109.971694,26.208908],[109.974367,26.218333],[109.978643,26.224615],[109.992775,26.238621],[109.988824,26.24519],[109.995332,26.258681],[109.991102,26.265282],[109.990381,26.272843],[109.984292,26.279091],[109.99596,26.295012],[110.009301,26.304013],[110.009906,26.316408],[110.012974,26.335046],[110.016762,26.340617],[110.017669,26.347534],[110.013462,26.356658],[110.011556,26.364662],[110.01223,26.372473],[110.005466,26.377659],[109.993659,26.380571],[109.981526,26.385565],[109.978667,26.388029],[109.977993,26.400191],[109.979434,26.407328],[109.988336,26.429951],[109.987267,26.432478],[109.972205,26.428127],[109.966836,26.428031],[109.95289,26.434494],[109.950566,26.436989],[109.955028,26.446907],[109.950868,26.451226],[109.939804,26.454041],[109.9349,26.456952],[109.93476,26.466835],[109.932575,26.475983],[109.928461,26.47707],[109.919024,26.474671],[109.910448,26.466739],[109.902847,26.461814],[109.891388,26.459383],[109.881579,26.465716],[109.87542,26.468147],[109.860172,26.463605],[109.856291,26.465204],[109.850364,26.463061],[109.839858,26.463029],[109.836278,26.449786],[109.819659,26.45145],[109.81529,26.44454],[109.803714,26.443228],[109.802064,26.447579],[109.792511,26.442172],[109.788815,26.429919],[109.781657,26.427103],[109.776868,26.420992],[109.767827,26.419072],[109.763039,26.425247],[109.765107,26.440317],[109.76434,26.445403],[109.758553,26.457144],[109.749302,26.466228],[109.738959,26.464149],[109.730614,26.45644],[109.725803,26.442844],[109.716947,26.430335],[109.698841,26.417056],[109.693262,26.410624],[109.685081,26.411936],[109.678363,26.411296],[109.673041,26.402368],[109.678503,26.399263],[109.681455,26.395071],[109.676527,26.391102],[109.677271,26.388093],[109.683175,26.387037],[109.680804,26.379643],[109.674668,26.373305],[109.669833,26.372025],[109.661489,26.377851],[109.667997,26.382428],[109.663836,26.389278],[109.664743,26.39299],[109.661094,26.396415],[109.652052,26.395935],[109.645149,26.397151],[109.636618,26.401983],[109.631086,26.402912],[109.62667,26.409536],[109.619163,26.408],[109.614979,26.401023],[109.611283,26.399135],[109.596129,26.40272],[109.591387,26.400159],[109.591178,26.390974],[109.599057,26.379867],[109.598685,26.372313],[109.595408,26.363702],[109.586157,26.352368],[109.579161,26.345324],[109.566052,26.33876],[109.55629,26.327456],[109.540903,26.315927],[109.538392,26.308881],[109.537253,26.296902],[109.529397,26.289022],[109.519031,26.275983],[109.514312,26.273676],[109.507316,26.276271],[109.4986,26.275022],[109.492138,26.268197],[109.485398,26.265955],[109.473427,26.271049],[109.468058,26.271049],[109.456367,26.267044]]]]}},{"type":"Feature","properties":{"adcode":431281,"name":"洪江市","center":[109.831765,27.201876],"centroid":[110.07934,27.232457],"childrenNum":0,"level":"district","parent":{"adcode":431200},"subFeatureIndex":11,"acroutes":[100000,430000,431200]},"geometry":{"type":"MultiPolygon","coordinates":[[[[110.52428,27.293387],[110.524861,27.298277],[110.522513,27.302055],[110.521305,27.316373],[110.525674,27.324659],[110.527743,27.333515],[110.527394,27.340656],[110.523396,27.347289],[110.518492,27.350971],[110.497852,27.354525],[110.483418,27.354525],[110.474493,27.351288],[110.457362,27.353287],[110.44681,27.357698],[110.442324,27.356048],[110.431818,27.335197],[110.423636,27.331896],[110.417361,27.339069],[110.415943,27.354303],[110.41578,27.369249],[110.422079,27.388951],[110.433073,27.41417],[110.430958,27.413472],[110.423381,27.420703],[110.414292,27.43285],[110.409574,27.436496],[110.403019,27.434499],[110.400742,27.417849],[110.393048,27.414265],[110.372385,27.410141],[110.364714,27.411632],[110.355882,27.415216],[110.347514,27.413757],[110.336125,27.413535],[110.330826,27.416073],[110.325875,27.428917],[110.321482,27.43323],[110.312394,27.432723],[110.302376,27.44176],[110.296891,27.435196],[110.298262,27.429203],[110.295961,27.426031],[110.290871,27.426951],[110.289267,27.430979],[110.283014,27.431486],[110.281922,27.435069],[110.27546,27.42879],[110.269928,27.433008],[110.265512,27.430883],[110.264722,27.423145],[110.262607,27.421274],[110.252263,27.419403],[110.247545,27.423621],[110.241664,27.420989],[110.232879,27.430915],[110.226277,27.424731],[110.219211,27.42527],[110.218398,27.421274],[110.213912,27.420767],[110.210565,27.407794],[110.199571,27.408111],[110.199617,27.403512],[110.19648,27.404147],[110.179954,27.402656],[110.172469,27.394916],[110.166403,27.394884],[110.167309,27.404115],[110.162126,27.407667],[110.164381,27.412901],[110.168797,27.414963],[110.167867,27.429266],[110.164032,27.436338],[110.159104,27.437797],[110.152178,27.442648],[110.143322,27.442014],[110.145995,27.445407],[110.138929,27.447024],[110.139719,27.450829],[110.144879,27.452382],[110.144856,27.455838],[110.151085,27.45828],[110.149807,27.462338],[110.145298,27.462021],[110.146553,27.469217],[110.141928,27.475462],[110.137883,27.477713],[110.132142,27.475811],[110.136535,27.471817],[110.134188,27.467188],[110.124007,27.466618],[110.120125,27.469883],[110.128167,27.469566],[110.129074,27.471563],[110.124263,27.475843],[110.119916,27.476065],[110.115872,27.469027],[110.111944,27.466364],[110.113059,27.460055],[110.106086,27.457931],[110.111456,27.45606],[110.116778,27.457043],[110.114663,27.453429],[110.118754,27.447595],[110.105668,27.440809],[110.099532,27.435418],[110.088956,27.433103],[110.081007,27.42822],[110.082773,27.424255],[110.072174,27.413599],[110.064783,27.41103],[110.060878,27.406557],[110.060251,27.401958],[110.053138,27.405479],[110.044747,27.405479],[110.038053,27.390125],[110.039146,27.38524],[110.045375,27.379275],[110.046677,27.374833],[110.041633,27.365631],[110.043655,27.361316],[110.047606,27.359983],[110.048768,27.349447],[110.045119,27.34218],[110.040075,27.345798],[110.030127,27.344496],[110.019412,27.3358],[110.014531,27.329261],[110.006326,27.325294],[110.004188,27.317072],[109.998005,27.315993],[109.987685,27.309802],[109.985175,27.304659],[109.994612,27.299801],[110.001538,27.299642],[110.003909,27.293006],[110.003816,27.283353],[109.995611,27.280305],[109.994426,27.276335],[109.984338,27.270365],[109.980131,27.27227],[109.967231,27.270809],[109.963791,27.269031],[109.960467,27.271858],[109.954168,27.269412],[109.94945,27.273414],[109.942686,27.275319],[109.940245,27.280495],[109.933807,27.283639],[109.927508,27.28167],[109.924184,27.285163],[109.914887,27.28818],[109.909913,27.2851],[109.902289,27.284084],[109.899895,27.277669],[109.904892,27.276907],[109.901336,27.27262],[109.893015,27.276177],[109.886042,27.275541],[109.885531,27.278717],[109.880394,27.275287],[109.874955,27.279098],[109.866936,27.278749],[109.864565,27.276907],[109.85894,27.28202],[109.849434,27.284909],[109.843484,27.296023],[109.840369,27.306246],[109.835349,27.307326],[109.827353,27.31358],[109.823913,27.313929],[109.810269,27.302786],[109.812686,27.298722],[109.805039,27.300563],[109.798485,27.296182],[109.794231,27.29561],[109.790489,27.290784],[109.789908,27.28383],[109.784911,27.283957],[109.780611,27.288434],[109.7738,27.283639],[109.762969,27.278304],[109.754811,27.279765],[109.753834,27.28167],[109.743375,27.28564],[109.735914,27.285703],[109.725385,27.282242],[109.71611,27.267888],[109.713182,27.266173],[109.698585,27.263314],[109.697376,27.259916],[109.703861,27.255533],[109.706418,27.250133],[109.710276,27.235298],[109.708022,27.226657],[109.701839,27.217029],[109.697237,27.212835],[109.683593,27.208768],[109.678177,27.208959],[109.670554,27.21274],[109.669508,27.218968],[109.662,27.213248],[109.662767,27.204859],[109.656073,27.19469],[109.657049,27.190177],[109.653632,27.192116],[109.652796,27.204669],[109.645218,27.202381],[109.644451,27.200125],[109.653772,27.183694],[109.642267,27.177083],[109.641709,27.173109],[109.646125,27.166816],[109.645707,27.15588],[109.643731,27.154545],[109.63699,27.157247],[109.629111,27.151365],[109.62495,27.151334],[109.623277,27.147423],[109.617582,27.147709],[109.617675,27.13887],[109.609284,27.146883],[109.605449,27.142463],[109.596849,27.144943],[109.600708,27.139284],[109.597988,27.132447],[109.589365,27.130253],[109.579626,27.13798],[109.572885,27.132257],[109.568167,27.132924],[109.562798,27.12825],[109.550944,27.131907],[109.537765,27.128409],[109.546202,27.12472],[109.547016,27.115243],[109.543343,27.11378],[109.540856,27.107483],[109.563077,27.103635],[109.573327,27.103221],[109.576325,27.101249],[109.59062,27.101472],[109.597732,27.094506],[109.603613,27.08649],[109.58725,27.078664],[109.57077,27.059607],[109.560404,27.053115],[109.560194,27.049201],[109.5664,27.044587],[109.571956,27.042964],[109.57593,27.045351],[109.583717,27.046624],[109.591573,27.0394],[109.595594,27.03765],[109.606728,27.03905],[109.617257,27.043887],[109.621673,27.044173],[109.632063,27.041023],[109.649983,27.045605],[109.652238,27.047674],[109.654283,27.057793],[109.665138,27.070965],[109.673389,27.076692],[109.678503,27.083182],[109.68536,27.079619],[109.701769,27.082863],[109.709509,27.087635],[109.714669,27.092947],[109.719016,27.092089],[109.727686,27.085313],[109.738842,27.0821],[109.745699,27.085249],[109.751905,27.09053],[109.763434,27.094411],[109.788118,27.094506],[109.800251,27.1002],[109.808642,27.10567],[109.81873,27.107451],[109.826656,27.116547],[109.83056,27.127169],[109.835,27.133401],[109.842461,27.138584],[109.866169,27.149458],[109.871236,27.145102],[109.863264,27.12189],[109.864728,27.116802],[109.871957,27.113876],[109.879209,27.114607],[109.892271,27.121127],[109.906031,27.124911],[109.925788,27.124148],[109.934016,27.12313],[109.941315,27.115911],[109.949078,27.092566],[109.949659,27.079141],[109.953424,27.077137],[109.966324,27.077074],[109.985523,27.079078],[109.993124,27.076469],[110.000771,27.069979],[110.010789,27.059702],[110.018482,27.058938],[110.021946,27.060625],[110.036426,27.084613],[110.039936,27.092057],[110.042167,27.092184],[110.050465,27.083818],[110.056811,27.082164],[110.066666,27.073733],[110.072337,27.064284],[110.077055,27.051906],[110.08017,27.047642],[110.088979,27.044078],[110.097858,27.037013],[110.10095,27.032526],[110.100415,27.022882],[110.090839,27.012728],[110.094325,27.005916],[110.112106,27.008049],[110.117034,27.009672],[110.122473,27.003878],[110.133816,26.996238],[110.130399,26.990698],[110.133188,26.989393],[110.146878,26.990603],[110.148529,26.989711],[110.153619,26.998403],[110.153991,27.009481],[110.150342,27.02285],[110.15506,27.037713],[110.162614,27.046401],[110.183277,27.055311],[110.198107,27.059352],[110.201407,27.061929],[110.208357,27.081273],[110.204405,27.092025],[110.196108,27.098609],[110.194178,27.102076],[110.200477,27.118169],[110.206846,27.122367],[110.22651,27.130349],[110.239596,27.140079],[110.249474,27.151079],[110.267046,27.153877],[110.287663,27.160776],[110.292335,27.163414],[110.297588,27.161221],[110.304631,27.166975],[110.314369,27.157946],[110.325805,27.158805],[110.330942,27.156548],[110.331779,27.151461],[110.342726,27.150507],[110.345818,27.15499],[110.346468,27.160299],[110.355905,27.175271],[110.356417,27.184393],[110.353232,27.191639],[110.352117,27.199044],[110.357765,27.208959],[110.362785,27.209753],[110.366458,27.215218],[110.375592,27.223035],[110.378614,27.223098],[110.387144,27.218809],[110.391723,27.214074],[110.397139,27.212803],[110.408296,27.20648],[110.424055,27.199489],[110.434839,27.199362],[110.443044,27.201237],[110.450459,27.20683],[110.456293,27.21328],[110.459477,27.228912],[110.459872,27.239714],[110.462104,27.247083],[110.46745,27.252388],[110.483534,27.262139],[110.5045,27.270301],[110.511659,27.273763],[110.521072,27.282559],[110.526395,27.289926],[110.52428,27.293387]]]]}}]}
