# Supplementary material for: The influence of extreme rainfall on crime: Spatiotemporal dynamics in Hunan Province, China
Source: PLoS One. 2026 Apr 22;21(4):e0345811. doi: 10.1371/journal.pone.0345811 (PMC13102242; doi:10.1371/journal.pone.0345811)
Supplement: S1 Data — S1 Raw Data. This is the original data1 required to replicate the manuscript’s results. S2 Raw Data. This is the original data1 required to replicate the manuscript’s results. (ZIP) [file pone.0345811.s001.zip › S1 Raw Data/S1_Hunan administrative boundary GeoJSON/431202.json]

{"type":"FeatureCollection","features":[{"type":"Feature","properties":{"adcode":431202,"name":"鹤城区","center":[109.982242,27.548474],"centroid":[109.947186,27.611957],"childrenNum":0,"level":"district","acroutes":[100000,430000,431200],"parent":{"adcode":431200}},"geometry":{"type":"MultiPolygon","coordinates":[[[[110.058288,27.736322],[110.052479,27.736074],[110.046811,27.736025],[110.044739,27.736297],[110.043523,27.737831],[110.041952,27.743333],[110.041295,27.743615],[110.03988,27.742926],[110.037922,27.74252],[110.035306,27.742205],[110.034227,27.741131],[110.034023,27.73929],[110.033937,27.736774],[110.033518,27.734933],[110.032538,27.734728],[110.031324,27.736459],[110.029989,27.739251],[110.027994,27.740368],[110.026255,27.741022],[110.024055,27.74199],[110.021928,27.742502],[110.019013,27.742446],[110.016529,27.743149],[110.0149,27.742969],[110.013384,27.741502],[110.012425,27.739269],[110.011132,27.737417],[110.009724,27.736339],[110.007765,27.735449],[110.004932,27.735226],[110.003301,27.734919],[110.001339,27.734413],[110.000355,27.734791],[110.000016,27.735947],[109.999017,27.737873],[109.997693,27.739506],[109.99561,27.740644],[109.993361,27.741371],[109.993015,27.741693],[109.990751,27.742725],[109.988102,27.743584],[109.985645,27.74352],[109.982164,27.742092],[109.977945,27.739834],[109.975995,27.738265],[109.973844,27.734958],[109.971558,27.734643],[109.968942,27.734519],[109.967188,27.735569],[109.965758,27.736714],[109.964774,27.736898],[109.96391,27.736406],[109.963497,27.733692],[109.962855,27.732332],[109.961563,27.730674],[109.960371,27.72989],[109.958956,27.729777],[109.956662,27.73024],[109.955027,27.730222],[109.949032,27.730699],[109.946856,27.730293],[109.945001,27.73037],[109.943027,27.731901],[109.938694,27.740665],[109.937658,27.746312],[109.935901,27.747845],[109.934141,27.749569],[109.932934,27.750428],[109.932488,27.751781],[109.933017,27.753333],[109.93268,27.754492],[109.93136,27.755735],[109.92961,27.756495],[109.928399,27.757933],[109.926471,27.765706],[109.92472,27.766656],[109.922762,27.766737],[109.921338,27.76779],[109.920229,27.76962],[109.919556,27.77174],[109.920733,27.773686],[109.923079,27.778784],[109.923052,27.781299],[109.921622,27.78303],[109.920406,27.784856],[109.920164,27.787368],[109.919263,27.789077],[109.91574,27.790377],[109.914841,27.791398],[109.910624,27.792193],[109.908779,27.792994],[109.907095,27.794096],[109.906004,27.794683],[109.905005,27.794375],[109.904183,27.792959],[109.903031,27.791317],[109.901451,27.790561],[109.896522,27.790748],[109.895279,27.789918],[109.894292,27.788576],[109.892966,27.787452],[109.891468,27.786845],[109.889555,27.786312],[109.887722,27.786075],[109.886029,27.787509],[109.883077,27.787297],[109.88125,27.783987],[109.8803,27.781825],[109.878741,27.779847],[109.876703,27.778494],[109.874665,27.777286],[109.872939,27.776502],[109.871689,27.775297],[109.871227,27.774029],[109.872346,27.772563],[109.874806,27.771175],[109.876083,27.769988],[109.87736,27.768239],[109.877935,27.766275],[109.877883,27.763604],[109.873764,27.757357],[109.871881,27.756428],[109.870873,27.754665],[109.870815,27.752767],[109.871539,27.751368],[109.873528,27.749622],[109.87468,27.74517],[109.874463,27.743057],[109.873296,27.741644],[109.871337,27.740156],[109.869993,27.74064],[109.867289,27.742587],[109.866418,27.743004],[109.865095,27.741308],[109.865357,27.738848],[109.864193,27.737096],[109.861593,27.736788],[109.856536,27.737841],[109.854724,27.737477],[109.852533,27.736127],[109.851598,27.734926],[109.85256,27.733318],[109.85344,27.732268],[109.853049,27.731667],[109.850751,27.73054],[109.849382,27.730148],[109.847937,27.729943],[109.84005,27.730148],[109.837581,27.730971],[109.834681,27.731533],[109.833899,27.731558],[109.833095,27.731201],[109.832298,27.731194],[109.831134,27.731833],[109.829957,27.733759],[109.828787,27.735042],[109.827115,27.735739],[109.824869,27.735724],[109.82284,27.736099],[109.821313,27.736799],[109.820304,27.736339],[109.820176,27.734982],[109.820194,27.733307],[109.819999,27.73137],[109.817637,27.728904],[109.817447,27.726716],[109.81653,27.724337],[109.817032,27.722878],[109.817777,27.721202],[109.817704,27.72023],[109.81672,27.719746],[109.815311,27.719573],[109.813756,27.719085],[109.809967,27.716388],[109.809273,27.716113],[109.806615,27.715759],[109.805221,27.716173],[109.803721,27.71629],[109.802517,27.716155],[109.801148,27.715667],[109.796644,27.712232],[109.795944,27.711323],[109.795409,27.710245],[109.795226,27.709093],[109.795639,27.708291],[109.796894,27.706622],[109.796445,27.701917],[109.795471,27.695271],[109.792766,27.692238],[109.790966,27.689381],[109.79045,27.687429],[109.79045,27.685545],[109.792696,27.683586],[109.795911,27.681688],[109.797619,27.679527],[109.798132,27.677264],[109.799382,27.675779],[109.801066,27.674772],[109.802309,27.673757],[109.803559,27.672275],[109.804195,27.670631],[109.803901,27.665012],[109.803314,27.662416],[109.803165,27.660058],[109.803531,27.658725],[109.804687,27.657791],[109.805667,27.656698],[109.805331,27.655047],[109.804463,27.653901],[109.80457,27.652253],[109.807412,27.649384],[109.806444,27.645809],[109.804265,27.638788],[109.800824,27.632509],[109.796742,27.628551],[109.789341,27.627239],[109.790374,27.619435],[109.793995,27.614691],[109.798917,27.610346],[109.802315,27.606299],[109.807296,27.602874],[109.812919,27.601709],[109.821105,27.600439],[109.826529,27.600662],[109.830452,27.601639],[109.835271,27.604873],[109.837004,27.608241],[109.840346,27.612918],[109.844053,27.619417],[109.845508,27.622566],[109.846247,27.626662],[109.847485,27.630514],[109.848151,27.633238],[109.849523,27.634784],[109.85187,27.635371],[109.855735,27.635205],[109.862204,27.630794],[109.869318,27.623825],[109.874381,27.617181],[109.879973,27.610742],[109.882598,27.60673],[109.886268,27.603125],[109.888104,27.598914],[109.887939,27.595705],[109.88389,27.587846],[109.880795,27.58293],[109.880899,27.580166],[109.883273,27.576394],[109.887713,27.572529],[109.894218,27.568579],[109.89926,27.5663],[109.902227,27.563875],[109.906515,27.561861],[109.909259,27.560137],[109.912149,27.556116],[109.913197,27.551706],[109.91339,27.54573],[109.912644,27.541401],[109.912443,27.537733],[109.911645,27.537011],[109.909995,27.533297],[109.908996,27.532298],[109.906136,27.5325],[109.903276,27.532366],[109.901613,27.531502],[109.898353,27.528308],[109.897091,27.526779],[109.895963,27.525164],[109.894845,27.520912],[109.894307,27.516953],[109.894258,27.511868],[109.894356,27.510936],[109.893525,27.509325],[109.890539,27.507848],[109.888614,27.507494],[109.887459,27.507746],[109.886491,27.508886],[109.886191,27.510179],[109.886665,27.512332],[109.888559,27.518189],[109.889244,27.521358],[109.888957,27.522809],[109.887447,27.524374],[109.886154,27.524668],[109.884459,27.524594],[109.882222,27.524215],[109.8785,27.522916],[109.87769,27.522363],[109.877024,27.521269],[109.876905,27.519754],[109.87644,27.518479],[109.875166,27.517257],[109.871735,27.514293],[109.871542,27.513203],[109.87094,27.512169],[109.86911,27.511974],[109.866665,27.512321],[109.864963,27.512675],[109.861779,27.51253],[109.860092,27.511549],[109.856866,27.508861],[109.855927,27.507827],[109.855066,27.50561],[109.855286,27.504095],[109.856248,27.502951],[109.858225,27.501874],[109.860676,27.500921],[109.862922,27.500206],[109.865455,27.49789],[109.865874,27.496742],[109.865205,27.495953],[109.863778,27.496183],[109.859827,27.498035],[109.858195,27.498148],[109.856908,27.497837],[109.856646,27.497107],[109.856756,27.492956],[109.857715,27.492053],[109.85806,27.491331],[109.85803,27.487813],[109.858204,27.484027],[109.857672,27.483177],[109.855384,27.481587],[109.855054,27.480492],[109.85502,27.477162],[109.853844,27.47288],[109.853382,27.471665],[109.85252,27.469904],[109.85146,27.467414],[109.851402,27.466443],[109.85209,27.465536],[109.853987,27.46561],[109.856215,27.466655],[109.85817,27.467697],[109.859726,27.468133],[109.862299,27.468271],[109.864948,27.468048],[109.866919,27.467576],[109.868364,27.465313],[109.869394,27.464229],[109.868667,27.462344],[109.869293,27.460955],[109.873968,27.454535],[109.874466,27.452112],[109.875814,27.44825],[109.877684,27.44685],[109.878582,27.442712],[109.888602,27.442007],[109.894493,27.441025],[109.89636,27.440912],[109.899153,27.441379],[109.901298,27.442421],[109.904583,27.444175],[109.910563,27.449189],[109.91522,27.450443],[109.91636,27.45135],[109.916779,27.452636],[109.917032,27.455967],[109.917671,27.456806],[109.919538,27.457143],[109.921194,27.456707],[109.922786,27.455439],[109.92406,27.449812],[109.925222,27.448796],[109.927021,27.448236],[109.932341,27.448154],[109.933994,27.44836],[109.935996,27.449277],[109.937493,27.45089],[109.939345,27.452445],[109.939146,27.454217],[109.94057,27.45833],[109.943831,27.461526],[109.946749,27.463279],[109.950184,27.465869],[109.952157,27.468306],[109.953102,27.469752],[109.953358,27.4747],[109.957392,27.474626],[109.959024,27.476379],[109.961597,27.477141],[109.963745,27.478282],[109.964689,27.477141],[109.966577,27.476302],[109.969581,27.476833],[109.973016,27.476985],[109.976875,27.476759],[109.979194,27.475767],[109.980395,27.476681],[109.982714,27.475692],[109.989492,27.473786],[109.994815,27.469982],[109.997473,27.47356],[110.00125,27.472873],[110.004428,27.474017],[110.008547,27.47272],[110.024082,27.470892],[110.027257,27.462319],[110.0287,27.461501],[110.031465,27.45845],[110.03464,27.45765],[110.03875,27.457561],[110.041032,27.459857],[110.046041,27.463619],[110.046007,27.467654],[110.047437,27.468692],[110.048659,27.468962],[110.049384,27.468455],[110.05019,27.466797],[110.051556,27.466616],[110.052705,27.467268],[110.053555,27.468749],[110.054441,27.469497],[110.05489,27.472667],[110.055388,27.473312],[110.055889,27.47351],[110.056901,27.473135],[110.058422,27.471866],[110.058716,27.471165],[110.059944,27.470853],[110.060733,27.47086],[110.061163,27.471378],[110.061154,27.472274],[110.060855,27.473616],[110.061567,27.47452],[110.063923,27.476684],[110.064335,27.479057],[110.063742,27.481169],[110.064161,27.482646],[110.065227,27.484063],[110.069808,27.486953],[110.070444,27.488366],[110.070569,27.490736],[110.070126,27.49195],[110.071617,27.494267],[110.073832,27.495885],[110.079137,27.498396],[110.081563,27.500525],[110.082202,27.501555],[110.082336,27.502196],[110.081896,27.503089],[110.082031,27.504307],[110.083387,27.505472],[110.085322,27.506255],[110.086623,27.505561],[110.088289,27.504098],[110.089444,27.503659],[110.091018,27.504311],[110.09345,27.505738],[110.093514,27.506698],[110.093077,27.507526],[110.090122,27.508596],[110.087956,27.509605],[110.087228,27.510558],[110.087723,27.511652],[110.089508,27.512881],[110.094788,27.51798],[110.094907,27.520798],[110.094871,27.525412],[110.090636,27.533453],[110.085841,27.5395],[110.085517,27.543727],[110.086196,27.548853],[110.088142,27.556938],[110.090966,27.563174],[110.091806,27.565868],[110.092356,27.568947],[110.092191,27.571764],[110.090874,27.574571],[110.089129,27.576737],[110.087253,27.577236],[110.08222,27.576815],[110.078483,27.576401],[110.076457,27.577668],[110.074556,27.580984],[110.072356,27.586087],[110.070612,27.587867],[110.066132,27.589495],[110.061619,27.595029],[110.058129,27.598971],[110.055504,27.602661],[110.054756,27.605856],[110.054734,27.608418],[110.053982,27.611744],[110.052672,27.613396],[110.052229,27.614804],[110.052357,27.616725],[110.055055,27.621359],[110.052565,27.625756],[110.046169,27.631975],[110.041231,27.635898],[110.037751,27.638045],[110.033268,27.639025],[110.025488,27.637539],[110.012691,27.63229],[110.009669,27.631618],[110.005482,27.631575],[110.002305,27.632053],[110.000703,27.633447],[109.997917,27.638286],[109.995869,27.641338],[109.995133,27.64287],[109.996123,27.645183],[109.998265,27.647768],[110.01424,27.652988],[110.019991,27.655354],[110.023997,27.659237],[110.027548,27.665932],[110.031661,27.67398],[110.041552,27.6815],[110.055547,27.698089],[110.05724,27.702843],[110.058795,27.706442],[110.057762,27.708867],[110.055,27.711532],[110.053243,27.714335],[110.052788,27.717021],[110.052763,27.719838],[110.053756,27.721768],[110.057206,27.723464],[110.059651,27.724253],[110.061362,27.726447],[110.06164,27.727858],[110.060601,27.731307],[110.058288,27.736322]]]]}}]}
