# Supplementary material for: The influence of extreme rainfall on crime: Spatiotemporal dynamics in Hunan Province, China
Source: PLoS One. 2026 Apr 22;21(4):e0345811. doi: 10.1371/journal.pone.0345811 (PMC13102242; doi:10.1371/journal.pone.0345811)
Supplement: S1 Data — S1 Raw Data. This is the original data1 required to replicate the manuscript’s results. S2 Raw Data. This is the original data1 required to replicate the manuscript’s results. (ZIP) [file pone.0345811.s001.zip › S1 Raw Data/S1_Hunan administrative boundary GeoJSON/431221.json]

{"type":"FeatureCollection","features":[{"type":"Feature","properties":{"adcode":431221,"name":"中方县","center":[109.948061,27.43736],"centroid":[110.160324,27.508841],"childrenNum":0,"level":"district","acroutes":[100000,430000,431200],"parent":{"adcode":431200}},"geometry":{"type":"MultiPolygon","coordinates":[[[[109.878581,27.442708],[109.87825,27.440033],[109.877221,27.436533],[109.875087,27.428224],[109.874756,27.423528],[109.874175,27.420838],[109.871991,27.417404],[109.872049,27.415623],[109.876603,27.408041],[109.878199,27.404483],[109.879221,27.400925],[109.87953,27.398801],[109.882289,27.397991],[109.882738,27.394833],[109.881634,27.388817],[109.880156,27.386416],[109.877647,27.384701],[109.872903,27.38231],[109.871424,27.38019],[109.870836,27.377208],[109.871027,27.374282],[109.870828,27.371081],[109.867923,27.368913],[109.866084,27.368513],[109.86281,27.36846],[109.860442,27.369728],[109.857816,27.371919],[109.856661,27.374278],[109.855572,27.377484],[109.85438,27.378894],[109.846708,27.379928],[109.845134,27.381109],[109.84562,27.384882],[109.844413,27.385363],[109.841978,27.385421],[109.836314,27.384677],[109.830194,27.383439],[109.820374,27.380847],[109.818057,27.379971],[109.816402,27.378065],[109.82005,27.374506],[109.820109,27.372443],[109.818197,27.370399],[109.808693,27.366516],[109.806001,27.365087],[109.796497,27.359103],[109.792782,27.35561],[109.790207,27.352627],[109.786552,27.347485],[109.782954,27.344678],[109.779365,27.342448],[109.775635,27.339079],[109.774223,27.336267],[109.773326,27.333808],[109.772355,27.328932],[109.772222,27.325496],[109.771457,27.322221],[109.769596,27.319824],[109.766382,27.317359],[109.761953,27.314614],[109.760342,27.312092],[109.759761,27.309685],[109.759702,27.307392],[109.761431,27.305614],[109.765219,27.305719],[109.771259,27.30611],[109.77231,27.305762],[109.773223,27.304331],[109.773333,27.301686],[109.773907,27.300475],[109.779431,27.299664],[109.781755,27.298754],[109.783035,27.298906],[109.785647,27.300713],[109.789391,27.301671],[109.79201,27.301204],[109.789244,27.295793],[109.790494,27.293495],[109.790487,27.290782],[109.794238,27.295612],[109.798498,27.296194],[109.799961,27.297047],[109.800844,27.298482],[109.803088,27.299888],[109.805044,27.300565],[109.809156,27.299126],[109.81268,27.298711],[109.81357,27.299745],[109.81265,27.301133],[109.810193,27.301628],[109.81026,27.302801],[109.812621,27.304284],[109.815218,27.30672],[109.819683,27.310123],[109.823905,27.313927],[109.827347,27.313579],[109.829076,27.312345],[109.832055,27.309651],[109.835351,27.30733],[109.837072,27.307268],[109.838867,27.307864],[109.84036,27.306262],[109.842633,27.300375],[109.843494,27.296017],[109.849423,27.284913],[109.850739,27.284112],[109.855263,27.282386],[109.858949,27.282004],[109.864568,27.276907],[109.865885,27.276774],[109.86693,27.278757],[109.871674,27.279377],[109.874955,27.279105],[109.87611,27.277942],[109.880398,27.275295],[109.88098,27.274637],[109.881796,27.275233],[109.882907,27.278247],[109.884783,27.279139],[109.885783,27.278195],[109.886048,27.275553],[109.888188,27.275205],[109.890962,27.276325],[109.893014,27.276192],[109.90034,27.27335],[109.901333,27.272625],[109.902554,27.27293],[109.903776,27.274113],[109.904894,27.276907],[109.904401,27.277269],[109.901201,27.277098],[109.899884,27.277675],[109.900259,27.281561],[109.901385,27.283401],[109.902282,27.284069],[109.90802,27.284484],[109.909903,27.285085],[109.914883,27.288169],[109.917428,27.287893],[109.924181,27.285161],[109.92577,27.282462],[109.927506,27.281671],[109.929948,27.283673],[109.932736,27.283993],[109.93381,27.283635],[109.934979,27.281518],[109.935811,27.280865],[109.940246,27.280502],[109.941504,27.278094],[109.941769,27.276559],[109.942681,27.275319],[109.945572,27.273731],[109.949441,27.273402],[109.951089,27.272906],[109.952251,27.271962],[109.954164,27.269416],[109.95704,27.269735],[109.958261,27.270775],[109.960475,27.271857],[109.961461,27.271352],[109.961564,27.269668],[109.962395,27.268944],[109.963785,27.269029],[109.967228,27.270822],[109.96903,27.271137],[109.973061,27.271247],[109.976673,27.272387],[109.978401,27.27262],[109.98013,27.272272],[109.984345,27.270374],[109.985331,27.270384],[109.986971,27.2715],[109.990642,27.274909],[109.994415,27.27634],[109.995232,27.277522],[109.995614,27.280312],[109.996681,27.281055],[109.998895,27.281446],[110.002757,27.282548],[110.003816,27.283363],[110.002794,27.287607],[110.003434,27.289814],[110.003897,27.293009],[110.001573,27.295478],[110.001536,27.299655],[110.000543,27.300232],[109.994614,27.299807],[109.991885,27.300875],[109.985184,27.30466],[109.986817,27.306653],[109.986456,27.309656],[109.987692,27.309814],[109.988685,27.309017],[109.989855,27.307196],[109.991186,27.305967],[109.992584,27.305762],[109.992414,27.306787],[109.991245,27.30846],[109.98917,27.310123],[109.992856,27.311849],[109.996048,27.314743],[109.998012,27.316006],[110.001874,27.316449],[110.004177,27.317059],[110.004412,27.318089],[110.003897,27.321163],[110.005346,27.324185],[110.006324,27.325296],[110.009605,27.327235],[110.014526,27.329261],[110.017711,27.332702],[110.019918,27.334046],[110.019411,27.3358],[110.020713,27.337501],[110.023655,27.340094],[110.027429,27.341452],[110.028892,27.343592],[110.030121,27.344483],[110.033255,27.344073],[110.035476,27.34435],[110.037933,27.345989],[110.040073,27.345789],[110.041478,27.344922],[110.043803,27.342667],[110.045127,27.342167],[110.046841,27.344016],[110.046811,27.347242],[110.048768,27.349463],[110.048812,27.353642],[110.047606,27.35997],[110.043648,27.361328],[110.042229,27.362929],[110.041633,27.365635],[110.043163,27.369537],[110.043266,27.370361],[110.044671,27.372782],[110.046672,27.37484],[110.046745,27.377079],[110.04537,27.379266],[110.041993,27.38129],[110.040243,27.383253],[110.039154,27.385225],[110.038043,27.390127],[110.038602,27.392037],[110.040309,27.394547],[110.042163,27.399253],[110.043869,27.401945],[110.044016,27.404221],[110.044744,27.405474],[110.046392,27.406074],[110.048937,27.406393],[110.051247,27.406193],[110.053145,27.405479],[110.057544,27.401926],[110.059361,27.401206],[110.060258,27.401945],[110.060876,27.406574],[110.064789,27.411042],[110.066261,27.411932],[110.069468,27.412618],[110.072175,27.413594],[110.074381,27.415152],[110.076581,27.417223],[110.082775,27.424271],[110.080619,27.426748],[110.081017,27.428214],[110.083061,27.429771],[110.088954,27.433114],[110.095677,27.435323],[110.099539,27.435423],[110.1019,27.437933],[110.105659,27.440813],[110.108189,27.442004],[110.11375,27.445484],[110.118745,27.447603],[110.11873,27.449579],[110.117237,27.450964],[110.114846,27.452488],[110.11467,27.45344],[110.117531,27.455806],[110.117767,27.456687],[110.116781,27.457048],[110.111448,27.456063],[110.109477,27.456415],[110.106093,27.457934],[110.106328,27.458962],[110.107638,27.460143],[110.109933,27.460524],[110.113059,27.460067],[110.113375,27.46139],[110.112213,27.462994],[110.111941,27.466365],[110.113566,27.468502],[110.115862,27.46903],[110.118613,27.474138],[110.119017,27.47539],[110.119915,27.476051],[110.124269,27.475856],[110.126167,27.474842],[110.127734,27.473457],[110.129065,27.471558],[110.129073,27.470458],[110.128175,27.469573],[110.123821,27.470063],[110.120128,27.469897],[110.119635,27.469306],[110.120305,27.468283],[110.124012,27.466617],[110.125983,27.46626],[110.130993,27.466217],[110.134185,27.467183],[110.13523,27.469759],[110.136208,27.470644],[110.136532,27.471815],[110.135038,27.473419],[110.132148,27.475823],[110.132302,27.47707],[110.133369,27.477736],[110.137878,27.477722],[110.141916,27.47547],[110.145808,27.470834],[110.146558,27.469225],[110.144947,27.465993],[110.144881,27.464013],[110.1453,27.462033],[110.146536,27.461599],[110.149816,27.462347],[110.15064,27.461252],[110.151074,27.458286],[110.150589,27.457767],[110.147065,27.457386],[110.144859,27.455839],[110.144888,27.452392],[110.14391,27.451507],[110.139732,27.450826],[110.139423,27.447893],[110.138937,27.447013],[110.139842,27.446574],[110.141813,27.446589],[110.146006,27.445398],[110.145197,27.443851],[110.142571,27.443694],[110.143329,27.442013],[110.145874,27.441361],[110.149566,27.441309],[110.152178,27.442637],[110.154311,27.442499],[110.15629,27.441118],[110.159107,27.437795],[110.164035,27.436347],[110.165933,27.434228],[110.166367,27.431886],[110.167861,27.429252],[110.167485,27.424448],[110.169074,27.420128],[110.16942,27.418223],[110.168787,27.414961],[110.167809,27.414075],[110.164374,27.412889],[110.161851,27.410384],[110.161365,27.409432],[110.162123,27.407674],[110.163351,27.407755],[110.165632,27.409522],[110.166853,27.409894],[110.16825,27.409532],[110.16761,27.407622],[110.164992,27.407027],[110.164749,27.406293],[110.167309,27.404102],[110.167397,27.403516],[110.166125,27.398634],[110.166397,27.3949],[110.167625,27.394462],[110.170906,27.394476],[110.172458,27.394924],[110.175062,27.397572],[110.176938,27.398901],[110.179946,27.40265],[110.181167,27.403097],[110.184448,27.402669],[110.186169,27.403264],[110.193128,27.404207],[110.19649,27.40415],[110.196674,27.401802],[110.198064,27.401735],[110.199609,27.403502],[110.198858,27.405407],[110.199579,27.408122],[110.200308,27.40937],[110.201367,27.40996],[110.201874,27.407984],[110.20261,27.408132],[110.204243,27.409608],[110.205802,27.40976],[110.206626,27.409027],[110.206641,27.406241],[110.20951,27.407136],[110.210569,27.407798],[110.212018,27.411508],[110.21118,27.413775],[110.212813,27.415252],[110.213136,27.416133],[110.212864,27.419138],[110.213923,27.420752],[110.216873,27.420695],[110.218403,27.421276],[110.21833,27.424328],[110.21922,27.425286],[110.223162,27.425524],[110.225215,27.425314],[110.226281,27.424728],[110.226627,27.422828],[110.229386,27.427019],[110.230349,27.429809],[110.231335,27.430838],[110.232887,27.430919],[110.240258,27.421866],[110.241663,27.420995],[110.243053,27.421219],[110.244031,27.422105],[110.247555,27.423624],[110.25085,27.421957],[110.25227,27.4194],[110.253336,27.419328],[110.256286,27.421033],[110.258743,27.421266],[110.262605,27.421285],[110.264731,27.423133],[110.264613,27.428924],[110.265503,27.430871],[110.268372,27.432647],[110.269931,27.433024],[110.272403,27.432157],[110.27283,27.4293],[110.274073,27.428576],[110.275463,27.428805],[110.278479,27.433662],[110.2797,27.434843],[110.281922,27.435076],[110.282267,27.432805],[110.283018,27.43149],[110.28738,27.431333],[110.28927,27.430976],[110.290351,27.429667],[110.290859,27.426957],[110.293088,27.425943],[110.295971,27.426033],[110.298252,27.429205],[110.297582,27.431181],[110.296516,27.431171],[110.296501,27.43359],[110.296898,27.435204],[110.298781,27.437052],[110.29976,27.438966],[110.299907,27.441604],[110.302371,27.441766],[110.3061,27.438495],[110.308638,27.434943],[110.312382,27.432714],[110.319128,27.432886],[110.321474,27.433243],[110.324233,27.431747],[110.325888,27.428919],[110.327558,27.422186],[110.329382,27.417976],[110.330824,27.416071],[110.333332,27.414585],[110.33612,27.413547],[110.340225,27.413142],[110.347507,27.413747],[110.355878,27.415223],[110.361748,27.413818],[110.36472,27.411623],[110.369295,27.410275],[110.372385,27.410141],[110.38233,27.412227],[110.393055,27.414275],[110.400749,27.417838],[110.401411,27.420333],[110.40161,27.423767],[110.402463,27.429471],[110.403022,27.434504],[110.405148,27.435552],[110.409584,27.4365],[110.414284,27.432838],[110.417175,27.429257],[110.419058,27.426186],[110.423376,27.420705],[110.426532,27.417342],[110.430953,27.413461],[110.433071,27.414185],[110.440427,27.411994],[110.443355,27.413694],[110.448401,27.416209],[110.452079,27.417414],[110.456853,27.419709],[110.461178,27.423181],[110.464319,27.428309],[110.465871,27.432828],[110.466702,27.438071],[110.467239,27.44287],[110.464554,27.44966],[110.461222,27.458781],[110.459045,27.465541],[110.457669,27.472962],[110.457154,27.48171],[110.456588,27.489549],[110.45753,27.49685],[110.459118,27.501827],[110.460965,27.507019],[110.464834,27.511425],[110.468394,27.514927],[110.473492,27.518358],[110.479568,27.525176],[110.48432,27.531375],[110.488299,27.53784],[110.492176,27.549794],[110.492235,27.555002],[110.491918,27.556943],[110.492522,27.560386],[110.494309,27.563273],[110.495287,27.566184],[110.495155,27.568405],[110.493713,27.571953],[110.491521,27.574811],[110.490212,27.576975],[110.488461,27.578801],[110.488829,27.580132],[110.493419,27.580693],[110.494162,27.581635],[110.495067,27.58677],[110.494934,27.588601],[110.493265,27.587821],[110.489476,27.587931],[110.487233,27.589205],[110.485622,27.589205],[110.485379,27.588649],[110.487431,27.586542],[110.48738,27.584322],[110.48596,27.582491],[110.483915,27.58221],[110.483923,27.581045],[110.484923,27.578658],[110.481326,27.577883],[110.480509,27.5791],[110.478516,27.580874],[110.472168,27.584112],[110.47166,27.586385],[110.472462,27.588054],[110.477766,27.594911],[110.476957,27.595795],[110.474095,27.597183],[110.473279,27.598068],[110.472528,27.600502],[110.468115,27.600949],[110.465216,27.602784],[110.463892,27.600117],[110.459052,27.593874],[110.457022,27.592262],[110.454219,27.589115],[110.452903,27.586804],[110.452439,27.584635],[110.450887,27.582115],[110.449946,27.582253],[110.446246,27.585249],[110.443899,27.585701],[110.440537,27.584293],[110.437558,27.584074],[110.436219,27.58533],[110.436271,27.590641],[110.43783,27.592462],[110.435616,27.595462],[110.429503,27.595096],[110.426693,27.593128],[110.42459,27.590256],[110.422898,27.584136],[110.4215,27.581892],[110.420169,27.580627],[110.412011,27.580108],[110.40887,27.580513],[110.406906,27.581207],[110.404714,27.581055],[110.403066,27.580418],[110.397733,27.579871],[110.395843,27.58056],[110.393077,27.583694],[110.391738,27.584174],[110.389539,27.583746],[110.387729,27.585624],[110.38614,27.58785],[110.385515,27.587916],[110.382462,27.585139],[110.381285,27.585691],[110.379454,27.589039],[110.378196,27.590218],[110.375673,27.590693],[110.374415,27.590546],[110.373878,27.589638],[110.372142,27.589695],[110.370413,27.590242],[110.365853,27.589866],[110.362984,27.582895],[110.361888,27.581906],[110.359688,27.582034],[110.356143,27.583342],[110.352516,27.585063],[110.349125,27.5863],[110.345911,27.585092],[110.343711,27.585149],[110.343461,27.587241],[110.345639,27.590822],[110.346933,27.597787],[110.347404,27.598486],[110.349758,27.599342],[110.349986,27.600184],[110.348956,27.601714],[110.346904,27.603098],[110.342792,27.607091],[110.342233,27.608347],[110.342615,27.609678],[110.346543,27.611451],[110.350773,27.613642],[110.35195,27.614698],[110.352296,27.616538],[110.349736,27.619318],[110.348772,27.620873],[110.347956,27.627428],[110.346963,27.628668],[110.341806,27.630888],[110.340364,27.631306],[110.338849,27.633122],[110.338562,27.634828],[110.335664,27.638037],[110.335517,27.639557],[110.335083,27.654475],[110.335046,27.659503],[110.335274,27.664198],[110.336532,27.670332],[110.337407,27.673002],[110.341056,27.674902],[110.343638,27.679544],[110.343616,27.682319],[110.340122,27.685996],[110.337341,27.687212],[110.333332,27.689497],[110.329323,27.6924],[110.327057,27.693464],[110.324277,27.693288],[110.322372,27.692813],[110.319606,27.690946],[110.316097,27.690357],[110.312949,27.68935],[110.310536,27.689663],[110.30713,27.69134],[110.30624,27.692523],[110.299921,27.691644],[110.29091,27.692723],[110.281031,27.692005],[110.27266,27.690761],[110.267107,27.688709],[110.26017,27.685112],[110.256757,27.684347],[110.254175,27.684461],[110.251902,27.685478],[110.250504,27.688067],[110.247062,27.691203],[110.238411,27.693654],[110.231967,27.698537],[110.220426,27.70457],[110.21093,27.710512],[110.200925,27.716244],[110.188023,27.72097],[110.164418,27.72825],[110.156429,27.728611],[110.14761,27.728093],[110.139827,27.727528],[110.123541,27.727566],[110.114574,27.729105],[110.10738,27.729884],[110.102275,27.731251],[110.089799,27.734276],[110.088534,27.735791],[110.086548,27.738873],[110.084996,27.741764],[110.081495,27.744784],[110.076706,27.744067],[110.073778,27.74269],[110.07216,27.740938],[110.070225,27.737923],[110.068269,27.737035],[110.066202,27.736726],[110.058287,27.736318],[110.060604,27.731308],[110.061641,27.727856],[110.061361,27.726445],[110.059648,27.724251],[110.057205,27.723463],[110.053755,27.721768],[110.052762,27.719839],[110.052784,27.717018],[110.053241,27.714335],[110.054999,27.711533],[110.057764,27.708868],[110.058794,27.706441],[110.057235,27.702841],[110.05555,27.698091],[110.041552,27.681502],[110.031658,27.673976],[110.027546,27.665932],[110.024001,27.659237],[110.019992,27.655354],[110.014239,27.652988],[109.998262,27.64777],[109.996122,27.645184],[109.995136,27.64287],[109.995872,27.64134],[109.997917,27.638284],[110.000705,27.633445],[110.002301,27.632053],[110.005486,27.631573],[110.009671,27.63162],[110.012695,27.63229],[110.025487,27.637542],[110.033269,27.639025],[110.037749,27.638041],[110.041228,27.635898],[110.046164,27.631977],[110.052564,27.625755],[110.055057,27.621358],[110.052358,27.616723],[110.052225,27.614802],[110.052674,27.613395],[110.053983,27.611746],[110.054734,27.608418],[110.054756,27.605855],[110.055506,27.602661],[110.058132,27.598971],[110.061619,27.59503],[110.066135,27.589495],[110.070615,27.587869],[110.072359,27.58609],[110.074558,27.580983],[110.076456,27.577669],[110.078486,27.576404],[110.087254,27.577236],[110.08913,27.576737],[110.090873,27.574573],[110.09219,27.571763],[110.092359,27.568947],[110.091808,27.56587],[110.090969,27.563173],[110.088144,27.556938],[110.086195,27.548852],[110.085518,27.543724],[110.085842,27.5395],[110.090638,27.533449],[110.094868,27.525409],[110.094787,27.517982],[110.089513,27.512881],[110.087725,27.511654],[110.087232,27.510559],[110.087953,27.509603],[110.09308,27.507523],[110.093448,27.505739],[110.089439,27.503659],[110.088292,27.504097],[110.08532,27.506253],[110.083385,27.505472],[110.082032,27.504307],[110.082341,27.502198],[110.081561,27.500528],[110.079133,27.498396],[110.07383,27.495888],[110.071616,27.49427],[110.07013,27.491953],[110.070571,27.490734],[110.070446,27.488364],[110.069806,27.486951],[110.065231,27.484062],[110.064164,27.482643],[110.063745,27.481168],[110.064333,27.479059],[110.063921,27.476684],[110.060854,27.473614],[110.061163,27.471377],[110.060736,27.470863],[110.058713,27.471163],[110.056904,27.473133],[110.055889,27.473509],[110.054888,27.472667],[110.05444,27.469497],[110.052704,27.467269],[110.051556,27.466617],[110.050188,27.466798],[110.048658,27.468959],[110.047437,27.468692],[110.04601,27.467655],[110.046039,27.463618],[110.04103,27.459857],[110.038749,27.457563],[110.034637,27.457648],[110.031467,27.458453],[110.028701,27.461499],[110.027259,27.462318],[110.024082,27.470896],[110.008546,27.472719],[110.004427,27.474014],[110.001249,27.472872],[109.997475,27.473557],[109.994812,27.469982],[109.989494,27.473785],[109.982712,27.475689],[109.980395,27.476679],[109.979196,27.475766],[109.976879,27.476756],[109.973017,27.476984],[109.969582,27.476832],[109.966573,27.476303],[109.96469,27.477141],[109.963741,27.478279],[109.9616,27.477141],[109.959026,27.47638],[109.957393,27.474628],[109.953354,27.474699],[109.953097,27.469754],[109.950184,27.465869],[109.946749,27.46328],[109.943829,27.461528],[109.94057,27.458329],[109.93915,27.454216],[109.939349,27.452445],[109.935994,27.449274],[109.933994,27.44836],[109.932339,27.448155],[109.92702,27.448236],[109.925218,27.448798],[109.924063,27.449812],[109.922783,27.455439],[109.921194,27.456706],[109.919539,27.457144],[109.917671,27.456806],[109.917031,27.455968],[109.916781,27.452635],[109.916362,27.45135],[109.915221,27.450445],[109.910565,27.449188],[109.904585,27.444175],[109.899156,27.44138],[109.896361,27.440913],[109.894492,27.441028],[109.8886,27.442009],[109.878581,27.442708]]]]}}]}
