# Supplementary material for: The influence of extreme rainfall on crime: Spatiotemporal dynamics in Hunan Province, China
Source: PLoS One. 2026 Apr 22;21(4):e0345811. doi: 10.1371/journal.pone.0345811 (PMC13102242; doi:10.1371/journal.pone.0345811)
Supplement: S1 Data — S1 Raw Data. This is the original data1 required to replicate the manuscript’s results. S2 Raw Data. This is the original data1 required to replicate the manuscript’s results. (ZIP) [file pone.0345811.s001.zip › S1 Raw Data/S1_Hunan administrative boundary GeoJSON/431222.json]

{"type":"FeatureCollection","features":[{"type":"Feature","properties":{"adcode":431222,"name":"沅陵县","center":[110.399161,28.455554],"centroid":[110.595225,28.570921],"childrenNum":0,"level":"district","acroutes":[100000,430000,431200],"parent":{"adcode":431200}},"geometry":{"type":"MultiPolygon","coordinates":[[[[110.914672,29.035726],[110.908944,29.035973],[110.903822,29.034795],[110.902861,29.025594],[110.903114,29.021317],[110.905057,29.017467],[110.915138,29.008531],[110.91279,29.004862],[110.909136,29.003065],[110.905118,28.995706],[110.900421,28.995791],[110.898468,29.001097],[110.897264,29.00142],[110.893741,28.997218],[110.894106,28.994622],[110.889156,28.992464],[110.87865,28.994584],[110.868782,28.998378],[110.860705,28.998948],[110.855715,28.998092],[110.847314,28.995915],[110.840472,28.992559],[110.839359,28.987748],[110.842122,28.981291],[110.846444,28.973883],[110.85027,28.968557],[110.85191,28.956602],[110.851839,28.952008],[110.849146,28.946529],[110.84361,28.94339],[110.836798,28.941877],[110.830321,28.944493],[110.82281,28.94826],[110.811434,28.955299],[110.805979,28.957667],[110.801545,28.9584],[110.79863,28.955233],[110.798064,28.935732],[110.795007,28.923373],[110.788853,28.913801],[110.782507,28.909291],[110.775665,28.90616],[110.769906,28.905075],[110.763641,28.905837],[110.758722,28.908644],[110.746839,28.917731],[110.739349,28.924458],[110.734926,28.92657],[110.730463,28.926152],[110.723529,28.917731],[110.720614,28.915229],[110.71693,28.91343],[110.709886,28.914639],[110.703894,28.917902],[110.699511,28.922079],[110.69274,28.924886],[110.690888,28.923982],[110.692113,28.918007],[110.691758,28.912269],[110.690665,28.908149],[110.68776,28.90656],[110.684339,28.905903],[110.67858,28.906179],[110.673631,28.908292],[110.670524,28.910842],[110.670331,28.916123],[110.666505,28.923497],[110.662912,28.928349],[110.656981,28.935047],[110.644279,28.945026],[110.635969,28.949687],[110.630018,28.95547],[110.623823,28.962414],[110.620736,28.9652],[110.614734,28.966627],[110.606607,28.965562],[110.598247,28.967245],[110.593317,28.969356],[110.590777,28.974663],[110.585888,28.980454],[110.578996,28.99292],[110.572569,29.000564],[110.568905,29.000136],[110.563378,28.997218],[110.558399,28.99544],[110.549451,28.99003],[110.541789,28.982308],[110.545838,28.973778],[110.55354,28.963355],[110.554006,28.959446],[110.553439,28.955556],[110.551061,28.953283],[110.545018,28.9506],[110.538753,28.948841],[110.533237,28.946149],[110.521931,28.938481],[110.520585,28.935513],[110.521071,28.932754],[110.524633,28.926513],[110.528733,28.920728],[110.539006,28.908434],[110.54104,28.904742],[110.543034,28.897605],[110.543976,28.889334],[110.54102,28.88271],[110.537063,28.878626],[110.530757,28.874105],[110.52438,28.886117],[110.518459,28.891933],[110.507599,28.89848],[110.501941,28.9036],[110.493055,28.909843],[110.488287,28.911794],[110.483895,28.910794],[110.481263,28.907235],[110.480008,28.904238],[110.476617,28.900717],[110.476567,28.898785],[110.48264,28.894807],[110.483561,28.891828],[110.481769,28.889439],[110.474775,28.888697],[110.472134,28.887488],[110.470585,28.883043],[110.468045,28.880235],[110.464391,28.880121],[110.450919,28.882815],[110.451,28.888392],[110.449168,28.889829],[110.442124,28.889753],[110.432822,28.890771],[110.430808,28.892456],[110.423106,28.900603],[110.418662,28.901783],[110.411699,28.89809],[110.400201,28.895739],[110.394371,28.891837],[110.390879,28.887259],[110.390424,28.88113],[110.391,28.877218],[110.389755,28.874419],[110.394401,28.868327],[110.396334,28.864195],[110.395029,28.861082],[110.383571,28.857398],[110.37759,28.850248],[110.373126,28.848258],[110.37262,28.847267],[110.365909,28.846115],[110.359503,28.837812],[110.344776,28.820756],[110.343167,28.809079],[110.340484,28.801745],[110.3426,28.781996],[110.340393,28.769848],[110.333774,28.762549],[110.330869,28.760033],[110.318298,28.757574],[110.310889,28.757146],[110.30341,28.759147],[110.298288,28.762244],[110.292904,28.766522],[110.288288,28.767437],[110.285353,28.765503],[110.283157,28.759623],[110.282914,28.754087],[110.285515,28.743508],[110.282661,28.731422],[110.279219,28.726884],[110.278207,28.717466],[110.274473,28.715531],[110.273805,28.708199],[110.271527,28.700724],[110.273713,28.689434],[110.27094,28.677599],[110.270272,28.671391],[110.268339,28.671133],[110.259867,28.673317],[110.257671,28.672392],[110.251052,28.659926],[110.249037,28.658333],[110.244007,28.658171],[110.24258,28.653048],[110.243592,28.649862],[110.243339,28.644739],[110.239898,28.644491],[110.235961,28.645999],[110.230839,28.65197],[110.228663,28.653144],[110.223137,28.651465],[110.218612,28.644177],[110.217438,28.637966],[110.212074,28.625677],[110.213167,28.62332],[110.222044,28.620791],[110.230839,28.615915],[110.230262,28.613825],[110.224564,28.61206],[110.22422,28.609712],[110.227236,28.597964],[110.230839,28.593173],[110.229918,28.587551],[110.2326,28.583771],[110.236457,28.575208],[110.236629,28.573366],[110.233855,28.568249],[110.22422,28.563303],[110.212833,28.565413],[110.211072,28.566549],[110.209311,28.571924],[110.20755,28.575113],[110.205546,28.575456],[110.200768,28.574502],[110.195495,28.575218],[110.190141,28.574225],[110.188633,28.574979],[110.18587,28.582711],[110.17758,28.585747],[110.175657,28.585833],[110.172479,28.584248],[110.16754,28.574769],[110.165769,28.563647],[110.165445,28.556992],[110.167196,28.542507],[110.167115,28.535039],[110.164271,28.533865],[110.155809,28.532833],[110.152459,28.530407],[110.15087,28.52781],[110.151538,28.523607],[110.15087,28.517991],[110.148603,28.483667],[110.150779,28.479473],[110.15505,28.473338],[110.157732,28.470988],[110.161163,28.469975],[110.163592,28.467538],[110.157732,28.461422],[110.153208,28.460256],[110.141659,28.456491],[110.139686,28.454608],[110.138137,28.447736],[110.135627,28.446732],[110.126366,28.448625],[110.126113,28.450728],[110.12837,28.455506],[110.127368,28.45995],[110.12171,28.4621],[110.115222,28.461976],[110.10922,28.463629],[110.106052,28.462062],[110.104736,28.456003],[110.103016,28.452687],[110.106659,28.451024],[110.11421,28.442546],[110.114625,28.437509],[110.110728,28.427615],[110.110354,28.425263],[110.11174,28.415904],[110.115931,28.409928],[110.119989,28.405692],[110.125819,28.402499],[110.134402,28.391645],[110.141447,28.383325],[110.143957,28.382235],[110.145789,28.383153],[110.148147,28.389608],[110.152074,28.391703],[110.15676,28.39002],[110.161953,28.386395],[110.165222,28.382369],[110.17008,28.378037],[110.179777,28.376506],[110.181629,28.37533],[110.183552,28.371552],[110.190414,28.36323],[110.194351,28.361709],[110.197438,28.361623],[110.203309,28.36279],[110.205819,28.362618],[110.208339,28.35926],[110.209756,28.353884],[110.212013,28.351828],[110.212772,28.348642],[110.211517,28.346968],[110.203056,28.339764],[110.200293,28.338759],[110.191497,28.33785],[110.187985,28.336176],[110.18505,28.333162],[110.183218,28.322014],[110.181538,28.318914],[110.178107,28.316397],[110.178602,28.309392],[110.178441,28.302683],[110.180779,28.296892],[110.185556,28.289838],[110.185758,28.285684],[110.182418,28.284267],[110.176932,28.28465],[110.17505,28.282764],[110.17505,28.280543],[110.177266,28.275469],[110.18338,28.269514],[110.183744,28.267083],[110.182165,28.265704],[110.183167,28.2631],[110.186507,28.259404],[110.195465,28.254291],[110.202084,28.252347],[110.205981,28.25251],[110.206113,28.249455],[110.208835,28.243786],[110.211973,28.242608],[110.216325,28.242953],[110.220262,28.240013],[110.226538,28.240846],[110.235343,28.236479],[110.238531,28.234123],[110.240293,28.230858],[110.237691,28.227841],[110.243471,28.217851],[110.244361,28.212975],[110.24927,28.212295],[110.252114,28.215284],[110.257286,28.217822],[110.262469,28.217142],[110.267124,28.214402],[110.270576,28.213387],[110.268632,28.21058],[110.262175,28.205475],[110.261497,28.2017],[110.270991,28.206442],[110.277549,28.208176],[110.285728,28.209776],[110.288116,28.209354],[110.290434,28.206998],[110.297904,28.202591],[110.304483,28.199343],[110.307418,28.194228],[110.309078,28.192723],[110.315646,28.189629],[110.317458,28.185173],[110.317985,28.181044],[110.31591,28.170714],[110.314887,28.163824],[110.31592,28.158093],[110.317995,28.154892],[110.321385,28.153291],[110.32344,28.156281],[110.32345,28.162703],[110.324209,28.169133],[110.325242,28.172573],[110.327063,28.175333],[110.33096,28.178562],[110.344695,28.16966],[110.353895,28.165463],[110.355535,28.163412],[110.356021,28.159703],[110.354037,28.154259],[110.355758,28.150799],[110.361841,28.147109],[110.36596,28.143505],[110.366294,28.137265],[110.363359,28.135118],[110.358703,28.133517],[110.347296,28.131926],[110.346395,28.127727],[110.346254,28.12161],[110.34842,28.111889],[110.354604,28.105196],[110.364341,28.103384],[110.363389,28.09928],[110.36599,28.096758],[110.369624,28.096307],[110.382053,28.097256],[110.386972,28.098867],[110.390849,28.100939],[110.394745,28.098647],[110.401456,28.092462],[110.405859,28.089489],[110.416972,28.089028],[110.432731,28.081222],[110.437134,28.081222],[110.440484,28.083514],[110.44178,28.085806],[110.447721,28.091071],[110.44928,28.093363],[110.453672,28.094053],[110.456496,28.091752],[110.461142,28.090591],[110.465777,28.091272],[110.478945,28.094677],[110.491071,28.096019],[110.500595,28.096451],[110.503186,28.099884],[110.508085,28.104918],[110.512741,28.110633],[110.518935,28.116587],[110.534158,28.128235],[110.53855,28.130056],[110.542174,28.134178],[110.543996,28.1383],[110.547862,28.144023],[110.552781,28.149975],[110.560807,28.161198],[110.563905,28.164859],[110.567275,28.167609],[110.57349,28.16897],[110.578398,28.16873],[110.588479,28.170781],[110.595473,28.176282],[110.601445,28.179942],[110.607923,28.185902],[110.614421,28.190721],[110.625321,28.19622],[110.645989,28.208502],[110.652052,28.212496],[110.658661,28.221902],[110.670928,28.231212],[110.673884,28.237973],[110.673246,28.241287],[110.670554,28.243585],[110.666313,28.244878],[110.662315,28.245041],[110.657902,28.250336],[110.657791,28.255344],[110.659137,28.258025],[110.659097,28.262678],[110.660787,28.265244],[110.662082,28.271353],[110.664815,28.274665],[110.665868,28.288239],[110.667173,28.291637],[110.672558,28.297514],[110.675291,28.298615],[110.681434,28.298567],[110.6861,28.296643],[110.689471,28.296902],[110.697416,28.299725],[110.699511,28.29985],[110.709268,28.29694],[110.711465,28.297294],[110.716839,28.300118],[110.72109,28.300788],[110.724258,28.306253],[110.727112,28.309325],[110.733165,28.311344],[110.737031,28.315584],[110.736859,28.319565],[110.74107,28.325478],[110.744056,28.328062],[110.750473,28.331669],[110.752315,28.334941],[110.753246,28.338673],[110.758863,28.342366],[110.766495,28.343409],[110.769906,28.345408],[110.782649,28.350469],[110.793964,28.354353],[110.812061,28.36301],[110.825897,28.371714],[110.830837,28.376315],[110.83276,28.380514],[110.832598,28.387514],[110.833347,28.390364],[110.835867,28.393883],[110.838458,28.395729],[110.846343,28.398836],[110.853914,28.398444],[110.855472,28.39941],[110.859835,28.404478],[110.860756,28.408092],[110.860442,28.413427],[110.862142,28.418791],[110.864956,28.42099],[110.87025,28.423667],[110.872891,28.427357],[110.88116,28.433484],[110.885745,28.436237],[110.88864,28.438942],[110.888195,28.443884],[110.889217,28.447306],[110.901312,28.452477],[110.905371,28.455114],[110.913043,28.463563],[110.917476,28.469698],[110.922132,28.471934],[110.923458,28.473291],[110.923772,28.477132],[110.925614,28.482492],[110.928245,28.484642],[110.931808,28.48425],[110.934703,28.481756],[110.938954,28.479301],[110.943812,28.478441],[110.946848,28.48082],[110.949318,28.48446],[110.952618,28.487575],[110.959338,28.492257],[110.962941,28.498294],[110.964288,28.504638],[110.966575,28.509538],[110.969885,28.512547],[110.97613,28.511735],[110.981676,28.511964],[110.982304,28.515221],[110.992233,28.521029],[110.994045,28.52313],[110.995138,28.526387],[110.998528,28.530474],[111.00203,28.53715],[111.005715,28.539843],[111.009723,28.543768],[111.013184,28.545773],[111.02032,28.542211],[111.023903,28.542106],[111.028164,28.543863],[111.029672,28.543672],[111.035158,28.540397],[111.039095,28.539671],[111.041372,28.537073],[111.041868,28.53502],[111.049267,28.536835],[111.055461,28.534142],[111.059631,28.534218],[111.067546,28.530131],[111.071858,28.529405],[111.075937,28.530169],[111.079044,28.53396],[111.079287,28.537694],[111.073032,28.546699],[111.068822,28.552056],[111.064844,28.554854],[111.059267,28.563857],[111.054803,28.565108],[111.053751,28.568707],[111.054753,28.570616],[111.062081,28.574893],[111.064773,28.579991],[111.0645,28.582797],[111.05536,28.590176],[111.054368,28.591521],[111.054803,28.594919],[111.057192,28.596962],[111.05532,28.600035],[111.055087,28.602326],[111.057445,28.607937],[111.05367,28.60914],[111.049753,28.608157],[111.049206,28.604568],[111.050917,28.602593],[111.050512,28.60035],[111.048164,28.60056],[111.044642,28.603194],[111.043528,28.603022],[111.040725,28.599224],[111.041706,28.595626],[111.040158,28.594356],[111.036666,28.596828],[111.035583,28.592237],[111.033801,28.591579],[111.031028,28.594633],[111.029196,28.59385],[111.026302,28.59008],[111.020188,28.589718],[111.015897,28.593927],[111.015775,28.599319],[111.012881,28.600006],[111.008984,28.599233],[111.008032,28.598184],[111.010107,28.590242],[111.010107,28.587369],[111.008468,28.585098],[111.005715,28.583589],[111.000178,28.586902],[110.992698,28.587847],[110.984348,28.58735],[110.978377,28.585527],[110.972749,28.579962],[110.961292,28.572755],[110.95615,28.56885],[110.950674,28.56822],[110.949865,28.570635],[110.950037,28.577452],[110.945037,28.587026],[110.943873,28.591617],[110.945927,28.6014],[110.945178,28.603585],[110.94199,28.608434],[110.937284,28.610781],[110.935765,28.61332],[110.934723,28.617576],[110.937101,28.619551],[110.944105,28.621994],[110.94613,28.622032],[110.953498,28.619255],[110.955391,28.619179],[110.960016,28.622623],[110.962759,28.622824],[110.970856,28.620276],[110.978366,28.620429],[110.987142,28.618673],[110.991727,28.619999],[110.99453,28.627824],[110.995036,28.630572],[110.994196,28.634884],[110.99535,28.637851],[111.005927,28.642288],[111.008953,28.644434],[111.011322,28.647277],[111.015259,28.649872],[111.027061,28.652113],[111.032324,28.652037],[111.038316,28.650559],[111.04617,28.651284],[111.051696,28.652314],[111.05783,28.656215],[111.064641,28.659764],[111.065593,28.6615],[111.062121,28.664075],[111.061888,28.668587],[111.059125,28.671915],[111.055421,28.673918],[111.048255,28.681786],[111.046666,28.684704],[111.048629,28.689825],[111.051585,28.692104],[111.064115,28.696395],[111.067253,28.696223],[111.075815,28.692304],[111.08118,28.691856],[111.085066,28.695318],[111.096332,28.700524],[111.095775,28.706836],[111.096099,28.709734],[111.101119,28.713652],[111.101129,28.718581],[111.101979,28.722804],[111.105481,28.727094],[111.10286,28.730802],[111.102566,28.734043],[111.115147,28.743346],[111.111332,28.747168],[111.108396,28.751037],[111.106919,28.759766],[111.101038,28.764483],[111.09871,28.767656],[111.098467,28.770734],[111.099651,28.773926],[111.102283,28.776413],[111.101018,28.779005],[111.092435,28.78132],[111.086301,28.785378],[111.078751,28.793676],[111.078224,28.79983],[111.08032,28.803717],[111.079358,28.805707],[111.072749,28.809841],[111.07121,28.816899],[111.064409,28.823423],[111.059459,28.82509],[111.048447,28.825413],[111.043386,28.824166],[111.040289,28.82269],[111.033731,28.828813],[111.031646,28.834051],[111.031848,28.836527],[111.030472,28.83965],[111.027101,28.842992],[111.020644,28.848134],[111.017121,28.849],[111.013134,28.851323],[111.012445,28.854523],[111.008589,28.859207],[111.006595,28.863605],[111.003872,28.867213],[111.000188,28.867708],[111.003093,28.872182],[111.002091,28.875723],[110.997769,28.880397],[110.992445,28.888249],[110.989723,28.897272],[110.987,28.89908],[110.972658,28.904238],[110.964217,28.904209],[110.958275,28.906389],[110.957446,28.910595],[110.96286,28.917921],[110.960877,28.921394],[110.955937,28.926171],[110.955148,28.930423],[110.951423,28.934819],[110.950118,28.939252],[110.952425,28.944037],[110.956231,28.948812],[110.956788,28.951038],[110.955239,28.956678],[110.954925,28.960749],[110.95866,28.963812],[110.96535,28.965162],[110.967729,28.967854],[110.970826,28.972818],[110.974571,28.976784],[110.978913,28.977392],[110.982597,28.976831],[110.986383,28.983231],[110.985836,28.986055],[110.98702,28.988394],[110.983508,28.987633],[110.979956,28.991133],[110.978063,28.990686],[110.978336,28.987681],[110.973488,28.990172],[110.967618,28.988185],[110.964824,28.988946],[110.968609,28.990068],[110.970269,28.9933],[110.965745,28.993624],[110.964713,28.99602],[110.96202,28.998378],[110.956717,28.997303],[110.952405,28.998492],[110.949693,28.995944],[110.949075,28.997341],[110.950361,29.00104],[110.95529,29.002856],[110.95285,29.00585],[110.950695,29.005907],[110.943529,29.011801],[110.936778,29.013265],[110.928316,29.018589],[110.924966,29.019406],[110.919075,29.022534],[110.917193,29.026507],[110.913883,29.029948],[110.914672,29.035726]]]]}}]}
