# Supplementary material for: The influence of extreme rainfall on crime: Spatiotemporal dynamics in Hunan Province, China
Source: PLoS One. 2026 Apr 22;21(4):e0345811. doi: 10.1371/journal.pone.0345811 (PMC13102242; doi:10.1371/journal.pone.0345811)
Supplement: S1 Data — S1 Raw Data. This is the original data1 required to replicate the manuscript’s results. S2 Raw Data. This is the original data1 required to replicate the manuscript’s results. (ZIP) [file pone.0345811.s001.zip › S1 Raw Data/S1_Hunan administrative boundary GeoJSON/431223.json]

{"type":"FeatureCollection","features":[{"type":"Feature","properties":{"adcode":431223,"name":"辰溪县","center":[110.196953,28.005474],"centroid":[110.265855,27.890091],"childrenNum":0,"level":"district","acroutes":[100000,430000,431200],"parent":{"adcode":431200}},"geometry":{"type":"MultiPolygon","coordinates":[[[[110.069615,27.968337],[110.072388,27.966245],[110.073307,27.965072],[110.072978,27.960966],[110.072978,27.957944],[110.076999,27.952326],[110.081627,27.948647],[110.085152,27.946549],[110.086324,27.944789],[110.086076,27.941097],[110.084978,27.937704],[110.081534,27.934343],[110.080113,27.931575],[110.079772,27.926378],[110.080194,27.920337],[110.083638,27.91149],[110.085729,27.910489],[110.09068,27.907133],[110.094204,27.900926],[110.096556,27.895982],[110.095892,27.892231],[110.094502,27.891133],[110.091021,27.8895],[110.089464,27.888281],[110.08875,27.886897],[110.089296,27.883713],[110.090258,27.880191],[110.089799,27.877026],[110.088539,27.875303],[110.086734,27.874506],[110.084432,27.874627],[110.080697,27.875801],[110.077669,27.876382],[110.069646,27.880606],[110.067753,27.88199],[110.066072,27.882577],[110.060401,27.881812],[110.057001,27.881614],[110.054643,27.880561],[110.052874,27.879177],[110.052161,27.87783],[110.053427,27.871711],[110.055356,27.866848],[110.055269,27.864589],[110.054091,27.862151],[110.046775,27.851736],[110.035842,27.839921],[110.032765,27.838051],[110.030506,27.837081],[110.019791,27.835127],[110.01219,27.833825],[110.001617,27.83057],[109.995238,27.828067],[109.989164,27.825194],[109.983183,27.825756],[109.979937,27.825526],[109.97336,27.822232],[109.971474,27.82063],[109.969805,27.819717],[109.966113,27.819085],[109.964661,27.818574],[109.960175,27.819525],[109.95626,27.819583],[109.952258,27.816914],[109.950148,27.81521],[109.945129,27.814367],[109.938645,27.814207],[109.931851,27.811666],[109.930281,27.811953],[109.92814,27.813818],[109.926527,27.818964],[109.927178,27.820553],[109.928506,27.822354],[109.92868,27.827365],[109.928407,27.832421],[109.927824,27.8344],[109.92546,27.836564],[109.924119,27.836353],[109.92201,27.835147],[109.920577,27.8329],[109.920372,27.831214],[109.921178,27.829038],[109.923108,27.825878],[109.922674,27.82492],[109.922761,27.818887],[109.915997,27.815165],[109.918572,27.809917],[109.919075,27.803966],[109.918318,27.801776],[109.917505,27.797893],[109.918721,27.793372],[109.919261,27.789074],[109.920161,27.787369],[109.920403,27.784853],[109.923052,27.781296],[109.923077,27.778786],[109.920732,27.773683],[109.919553,27.771741],[109.920229,27.769621],[109.921333,27.767788],[109.922761,27.76674],[109.924721,27.766657],[109.926471,27.765705],[109.928401,27.757932],[109.929611,27.756494],[109.93136,27.755734],[109.932682,27.754488],[109.933017,27.753332],[109.93249,27.75178],[109.932936,27.750432],[109.93414,27.749569],[109.937658,27.746311],[109.938694,27.740664],[109.943025,27.731898],[109.944998,27.730371],[109.946854,27.730294],[109.949032,27.730697],[109.958953,27.729776],[109.960374,27.729891],[109.961565,27.730677],[109.963495,27.733693],[109.963911,27.736409],[109.96576,27.736715],[109.968943,27.734517],[109.973844,27.734958],[109.975997,27.738268],[109.977946,27.739833],[109.982165,27.742095],[109.985646,27.743519],[109.988103,27.743583],[109.990752,27.742727],[109.993358,27.741373],[109.995611,27.740645],[109.997689,27.739507],[109.999017,27.737872],[110.000351,27.734792],[110.001338,27.734415],[110.00493,27.735227],[110.007766,27.73545],[110.00972,27.736338],[110.011135,27.737418],[110.012426,27.739271],[110.013387,27.741501],[110.014901,27.74297],[110.016527,27.743149],[110.019015,27.742446],[110.021931,27.742504],[110.024053,27.741993],[110.027993,27.740363],[110.029991,27.739252],[110.031325,27.73646],[110.032535,27.734728],[110.033516,27.734933],[110.033938,27.736773],[110.034229,27.74113],[110.035309,27.742203],[110.039882,27.742925],[110.041296,27.743615],[110.041954,27.743334],[110.043524,27.737833],[110.04474,27.736294],[110.046812,27.736025],[110.052477,27.736076],[110.066202,27.736728],[110.068275,27.737035],[110.070223,27.737923],[110.072159,27.740938],[110.073778,27.742689],[110.076707,27.744069],[110.081491,27.744784],[110.084997,27.741763],[110.086548,27.738875],[110.088533,27.735789],[110.089799,27.734281],[110.102277,27.731246],[110.107383,27.729879],[110.114575,27.729106],[110.12354,27.727566],[110.139828,27.727527],[110.147609,27.72809],[110.156432,27.728614],[110.164417,27.728249],[110.18802,27.720971],[110.20092,27.716249],[110.210928,27.71051],[110.220422,27.704567],[110.231963,27.69854],[110.238409,27.693657],[110.247059,27.691202],[110.250509,27.688064],[110.251905,27.685475],[110.254176,27.684459],[110.256757,27.684344],[110.260169,27.685111],[110.267106,27.688709],[110.27266,27.690761],[110.28103,27.692001],[110.290914,27.692723],[110.299923,27.691643],[110.30624,27.692525],[110.307127,27.691343],[110.31054,27.689662],[110.312953,27.689349],[110.316093,27.690359],[110.319605,27.690947],[110.322372,27.692813],[110.324283,27.693292],[110.327057,27.693465],[110.329321,27.692398],[110.33333,27.689496],[110.337338,27.687214],[110.340124,27.685993],[110.343617,27.682317],[110.343636,27.679543],[110.341061,27.674902],[110.337406,27.673003],[110.336531,27.670331],[110.335272,27.664194],[110.335048,27.659501],[110.335086,27.654475],[110.33552,27.639557],[110.335663,27.638035],[110.33856,27.634825],[110.338846,27.633124],[110.340366,27.631307],[110.341805,27.630892],[110.346962,27.628672],[110.347954,27.627432],[110.348773,27.620876],[110.349735,27.619322],[110.352298,27.61654],[110.35195,27.614697],[110.350778,27.613642],[110.34654,27.611448],[110.342618,27.609676],[110.342234,27.608346],[110.342792,27.607092],[110.346906,27.6031],[110.34896,27.601712],[110.34999,27.600183],[110.34976,27.599345],[110.347402,27.598488],[110.346937,27.597784],[110.34564,27.590824],[110.343456,27.587241],[110.34371,27.585149],[110.345913,27.585091],[110.349127,27.586301],[110.352515,27.585066],[110.356145,27.583338],[110.359688,27.582033],[110.36189,27.581905],[110.362988,27.582897],[110.365855,27.589864],[110.370409,27.590242],[110.373872,27.589634],[110.374418,27.590549],[110.375677,27.590696],[110.37819,27.590216],[110.379456,27.589039],[110.38128,27.585693],[110.382465,27.585136],[110.385512,27.587919],[110.386145,27.587849],[110.387727,27.585622],[110.389539,27.583741],[110.391741,27.584177],[110.393075,27.58369],[110.395843,27.580562],[110.397729,27.579871],[110.403065,27.580421],[110.404709,27.581054],[110.406906,27.581208],[110.408873,27.580517],[110.412012,27.580107],[110.420172,27.580632],[110.421499,27.581892],[110.422895,27.584132],[110.424589,27.590255],[110.426693,27.593127],[110.429504,27.595097],[110.435615,27.595462],[110.43783,27.592462],[110.436267,27.590645],[110.436217,27.585328],[110.437557,27.584074],[110.440536,27.584292],[110.443899,27.585699],[110.44625,27.585251],[110.449942,27.582251],[110.450885,27.582116],[110.452436,27.584631],[110.452902,27.5868],[110.454217,27.589109],[110.457022,27.592263],[110.459051,27.593876],[110.463897,27.600113],[110.465746,27.604098],[110.465621,27.606561],[110.468079,27.615107],[110.471504,27.620448],[110.477621,27.628186],[110.483528,27.636392],[110.490428,27.643867],[110.494641,27.649859],[110.497595,27.656144],[110.498842,27.659756],[110.49989,27.664296],[110.506995,27.679792],[110.511289,27.686926],[110.514335,27.690448],[110.519231,27.694571],[110.531392,27.703845],[110.535543,27.708465],[110.536467,27.710945],[110.535003,27.716754],[110.533353,27.719361],[110.530623,27.721105],[110.528345,27.721904],[110.523109,27.725144],[110.518374,27.727904],[110.510488,27.734262],[110.508099,27.737591],[110.505084,27.743251],[110.502819,27.748643],[110.50218,27.750969],[110.502627,27.753933],[110.50666,27.761081],[110.507895,27.764466],[110.507876,27.768599],[110.507013,27.771396],[110.504755,27.776787],[110.500902,27.781571],[110.496552,27.786603],[110.490633,27.791252],[110.486321,27.796974],[110.481003,27.803206],[110.474159,27.809738],[110.469487,27.813862],[110.464753,27.816844],[110.456134,27.819787],[110.451959,27.819066],[110.447193,27.817227],[110.440492,27.813186],[110.431899,27.807848],[110.42503,27.801048],[110.420134,27.79714],[110.413353,27.791942],[110.407961,27.788283],[110.402848,27.785077],[110.396507,27.783065],[110.388658,27.781807],[110.380399,27.782401],[110.374232,27.783359],[110.370161,27.784687],[110.368002,27.787765],[110.369249,27.791386],[110.369206,27.795058],[110.370943,27.7982],[110.378854,27.804738],[110.380864,27.808091],[110.382074,27.811021],[110.381404,27.812892],[110.379499,27.815727],[110.377799,27.817642],[110.374536,27.819621],[110.366922,27.822475],[110.363299,27.822635],[110.356138,27.820189],[110.348922,27.816595],[110.332151,27.809285],[110.321975,27.80834],[110.317266,27.812215],[110.31054,27.818376],[110.309944,27.819213],[110.308908,27.822532],[110.306202,27.825661],[110.304651,27.825916],[110.302871,27.825641],[110.299898,27.823611],[110.296529,27.820362],[110.294035,27.818976],[110.29159,27.819225],[110.289133,27.821109],[110.288891,27.82206],[110.290995,27.827971],[110.291106,27.829235],[110.284349,27.833659],[110.281663,27.833959],[110.280415,27.833321],[110.277518,27.83087],[110.275135,27.830806],[110.274415,27.831751],[110.273919,27.834176],[110.270506,27.837253],[110.270258,27.838568],[110.270407,27.84354],[110.270928,27.845711],[110.271754,27.847038],[110.272641,27.847364],[110.273125,27.846413],[110.273683,27.842877],[110.274515,27.843304],[110.275396,27.844894],[110.276333,27.848123],[110.277989,27.848978],[110.279479,27.85201],[110.280049,27.853842],[110.281954,27.855584],[110.284293,27.854991],[110.28672,27.852195],[110.290387,27.848927],[110.293843,27.846387],[110.295561,27.84603],[110.296796,27.846464],[110.297261,27.848544],[110.297237,27.853242],[110.295989,27.854576],[110.289096,27.856727],[110.288538,27.858003],[110.288873,27.859835],[110.289754,27.861551],[110.293396,27.861877],[110.295735,27.861832],[110.297801,27.861296],[110.304707,27.857071],[110.306916,27.856414],[110.309801,27.856497],[110.313239,27.857122],[110.31515,27.85859],[110.317824,27.862917],[110.318631,27.867722],[110.318395,27.871487],[110.317141,27.875374],[110.315807,27.881269],[110.316949,27.883196],[110.318171,27.883267],[110.320988,27.882584],[110.322639,27.884],[110.322695,27.885978],[110.323619,27.887707],[110.322968,27.889047],[110.321094,27.88929],[110.319282,27.889979],[110.315162,27.89225],[110.314188,27.896078],[110.3142,27.898949],[110.314802,27.902553],[110.314356,27.904677],[110.3125,27.907146],[110.310385,27.910884],[110.312085,27.915681],[110.316434,27.918532],[110.324761,27.923227],[110.331121,27.925478],[110.336953,27.927296],[110.342668,27.927283],[110.359675,27.924942],[110.36606,27.923061],[110.370323,27.92035],[110.373983,27.916287],[110.376124,27.912983],[110.379797,27.909372],[110.384835,27.906853],[110.392107,27.906993],[110.396047,27.907733],[110.401129,27.911171],[110.401563,27.91348],[110.403785,27.917512],[110.402401,27.918692],[110.400081,27.919872],[110.398579,27.92139],[110.398796,27.922653],[110.400136,27.923584],[110.405206,27.925293],[110.40662,27.925504],[110.409518,27.927768],[110.410858,27.928501],[110.412496,27.928705],[110.417423,27.928795],[110.420395,27.930262],[110.424701,27.933655],[110.426426,27.9328],[110.426507,27.93134],[110.424068,27.926696],[110.422883,27.925434],[110.422368,27.923973],[110.422753,27.922053],[110.424713,27.919885],[110.427928,27.91762],[110.43005,27.917001],[110.432997,27.91563],[110.437923,27.914616],[110.440895,27.915152],[110.442167,27.913831],[110.443291,27.914035],[110.446412,27.915432],[110.449911,27.915241],[110.450352,27.91577],[110.45042,27.917894],[110.451599,27.920809],[110.454633,27.92396],[110.456935,27.925689],[110.460943,27.926824],[110.463686,27.929477],[110.463456,27.931263],[110.462035,27.93206],[110.462333,27.932953],[110.463741,27.934146],[110.465671,27.93435],[110.466341,27.935211],[110.465801,27.938329],[110.466906,27.94051],[110.466136,27.946377],[110.466354,27.947302],[110.467539,27.94843],[110.470889,27.948501],[110.47223,27.948832],[110.475195,27.950426],[110.476598,27.952849],[110.47764,27.95371],[110.477783,27.954705],[110.475903,27.95795],[110.474482,27.959672],[110.474401,27.96073],[110.475071,27.962841],[110.480364,27.971269],[110.481512,27.977644],[110.480947,27.981119],[110.473756,27.986512],[110.470101,27.990362],[110.465981,27.996755],[110.467793,28.005933],[110.469344,28.010286],[110.470114,28.014874],[110.470635,28.02198],[110.470387,28.027033],[110.471162,28.03299],[110.472974,28.039413],[110.475295,28.044452],[110.480457,28.052926],[110.482263,28.054983],[110.484316,28.058194],[110.486656,28.062545],[110.488716,28.06873],[110.490782,28.073774],[110.491564,28.077666],[110.493382,28.083398],[110.49569,28.087747],[110.500598,28.096453],[110.496223,28.096007],[110.491073,28.09602],[110.478943,28.094682],[110.465783,28.091269],[110.461142,28.090594],[110.456494,28.091747],[110.453671,28.094052],[110.449278,28.093364],[110.447721,28.091072],[110.445655,28.089015],[110.441783,28.085805],[110.44048,28.083512],[110.437135,28.08122],[110.432736,28.081226],[110.429125,28.082837],[110.424999,28.08513],[110.41697,28.089028],[110.410511,28.089486],[110.405857,28.089486],[110.401458,28.092466],[110.398356,28.09567],[110.394744,28.09865],[110.390848,28.100936],[110.386976,28.098866],[110.382056,28.097255],[110.374281,28.096778],[110.369621,28.096306],[110.365992,28.096758],[110.363392,28.09928],[110.364341,28.103387],[110.3546,28.105196],[110.348426,28.111894],[110.346248,28.121609],[110.346397,28.127734],[110.346837,28.131305],[110.347297,28.131929],[110.354904,28.133075],[110.358707,28.133514],[110.361419,28.134214],[110.363361,28.135125],[110.366296,28.13727],[110.366674,28.139192],[110.365961,28.143508],[110.361834,28.14711],[110.35576,28.150802],[110.354203,28.15275],[110.354041,28.154264],[110.356027,28.159706],[110.356014,28.161761],[110.355537,28.16341],[110.353892,28.165459],[110.344697,28.169659],[110.341588,28.171377],[110.339261,28.173076],[110.333547,28.176735],[110.330966,28.178561],[110.327063,28.175335],[110.325245,28.172573],[110.324209,28.169131],[110.323446,28.162703],[110.323446,28.156282],[110.321379,28.153291],[110.317998,28.154888],[110.315919,28.158096],[110.314883,28.163823],[110.315913,28.170709],[110.316949,28.176449],[110.317979,28.181043],[110.317458,28.185172],[110.315646,28.189626],[110.309082,28.192724],[110.307412,28.194226],[110.305632,28.197617],[110.304478,28.199341],[110.302225,28.200728],[110.297907,28.202592],[110.29339,28.205028],[110.29043,28.206994],[110.288116,28.209354],[110.285727,28.209774],[110.280211,28.208438],[110.277549,28.208171],[110.27099,28.20644],[110.263377,28.20249],[110.261491,28.201701],[110.261112,28.202795],[110.262173,28.205473],[110.264202,28.207414],[110.266871,28.208991],[110.268633,28.210582],[110.270581,28.213387],[110.267131,28.214398],[110.262465,28.21714],[110.25729,28.21782],[110.252116,28.215282],[110.249268,28.212299],[110.24642,28.212293],[110.24436,28.21298],[110.24297,28.207242],[110.237603,28.199691],[110.235934,28.19768],[110.233495,28.196847],[110.231237,28.196593],[110.227129,28.197146],[110.223028,28.198069],[110.217747,28.203781],[110.216655,28.204367],[110.20929,28.202872],[110.196893,28.202719],[110.19304,28.202223],[110.191452,28.201224],[110.190949,28.199462],[110.191278,28.197032],[110.192289,28.195855],[110.197811,28.193494],[110.200995,28.19072],[110.202,28.18787],[110.200908,28.181787],[110.199989,28.178771],[110.198314,28.176506],[110.194293,28.173496],[110.185247,28.169322],[110.174544,28.165733],[110.168593,28.160629],[110.168178,28.157606],[110.169177,28.155594],[110.172105,28.153367],[110.178639,28.148988],[110.182244,28.14571],[110.183913,28.142687],[110.18408,28.139167],[110.183323,28.137155],[110.1814,28.135481],[110.177882,28.133979],[110.163902,28.131904],[110.154906,28.130414],[110.152517,28.129535],[110.150047,28.127275],[110.149588,28.125939],[110.149632,28.124213],[110.150388,28.122367],[110.151809,28.120903],[110.160012,28.115014],[110.166335,28.11062],[110.167464,28.108857],[110.168171,28.106883],[110.167799,28.104915],[110.16675,28.103113],[110.162897,28.099095],[110.158504,28.095918],[110.152058,28.09318],[110.149421,28.092428],[110.147323,28.09218],[110.141379,28.092396],[110.123199,28.093657],[110.114606,28.093116],[110.113135,28.092492],[110.111758,28.090938],[110.11146,28.089257],[110.112347,28.085251],[110.115071,28.077914],[110.116287,28.075564],[110.119675,28.071749],[110.122697,28.067634],[110.124496,28.065749],[110.134635,28.059971],[110.137439,28.057786],[110.138022,28.056397],[110.137737,28.054684],[110.136353,28.052798],[110.135758,28.051288],[110.136055,28.050027],[110.13752,28.047281],[110.137309,28.046319],[110.136142,28.045854],[110.132829,28.045905],[110.131706,28.044688],[110.131197,28.042968],[110.131321,28.041044],[110.130819,28.039617],[110.126333,28.039305],[110.122188,28.040018],[110.121139,28.039266],[110.120934,28.038011],[110.121642,28.036622],[110.123609,28.034736],[110.125669,28.03092],[110.128597,28.024834],[110.128932,28.023369],[110.128225,28.020597],[110.127425,28.019488],[110.124409,28.016722],[110.122144,28.016015],[110.117702,28.016435],[110.116908,28.015932],[110.115853,28.013797],[110.115524,28.011866],[110.114432,28.009769],[110.111162,28.005538],[110.110703,28.002561],[110.110709,27.998865],[110.110157,27.994817],[110.109443,27.993058],[110.1102,27.990336],[110.110331,27.988532],[110.109028,27.986856],[110.105162,27.984759],[110.10353,27.983229],[110.099249,27.977064],[110.097915,27.976312],[110.092877,27.974419],[110.090016,27.973832],[110.084692,27.974476],[110.083687,27.973679],[110.082384,27.970071],[110.081789,27.969529],[110.077507,27.969816],[110.073766,27.968847],[110.069615,27.968337]]]]}}]}
