# Supplementary material for: The influence of extreme rainfall on crime: Spatiotemporal dynamics in Hunan Province, China
Source: PLoS One. 2026 Apr 22;21(4):e0345811. doi: 10.1371/journal.pone.0345811 (PMC13102242; doi:10.1371/journal.pone.0345811)
Supplement: S1 Data — S1 Raw Data. This is the original data1 required to replicate the manuscript’s results. S2 Raw Data. This is the original data1 required to replicate the manuscript’s results. (ZIP) [file pone.0345811.s001.zip › S1 Raw Data/S1_Hunan administrative boundary GeoJSON/431224.json]

{"type":"FeatureCollection","features":[{"type":"Feature","properties":{"adcode":431224,"name":"溆浦县","center":[110.593373,27.903802],"centroid":[110.650583,27.831449],"childrenNum":0,"level":"district","acroutes":[100000,430000,431200],"parent":{"adcode":431200}},"geometry":{"type":"MultiPolygon","coordinates":[[[[110.648268,27.36729],[110.649306,27.368891],[110.649283,27.373715],[110.651073,27.374874],[110.654901,27.380191],[110.655653,27.383649],[110.659677,27.396774],[110.660188,27.40568],[110.659579,27.406757],[110.660331,27.412154],[110.663099,27.420679],[110.668122,27.427522],[110.674101,27.434548],[110.68824,27.443862],[110.691579,27.447564],[110.693347,27.452405],[110.693324,27.455841],[110.690444,27.459492],[110.686225,27.466845],[110.68466,27.468721],[110.68463,27.475048],[110.684006,27.487895],[110.682682,27.492252],[110.680313,27.49705],[110.671966,27.506153],[110.659707,27.517521],[110.653698,27.524583],[110.648223,27.529584],[110.639665,27.532946],[110.632648,27.536102],[110.631317,27.540447],[110.633077,27.546893],[110.636664,27.55134],[110.638123,27.55591],[110.652765,27.565828],[110.652126,27.569547],[110.653051,27.574188],[110.655104,27.575253],[110.657173,27.573706],[110.661422,27.572887],[110.661422,27.574167],[110.657225,27.578255],[110.657579,27.583059],[110.662196,27.585641],[110.662565,27.587577],[110.666611,27.592678],[110.669882,27.593712],[110.674034,27.600052],[110.680223,27.602633],[110.685653,27.603371],[110.693429,27.602756],[110.705327,27.604702],[110.710524,27.606955],[110.712998,27.610376],[110.714449,27.616029],[110.723489,27.616059],[110.731551,27.616664],[110.734153,27.616377],[110.732754,27.621518],[110.734943,27.625941],[110.737304,27.627098],[110.74105,27.625665],[110.741711,27.620811],[110.743674,27.61735],[110.741644,27.614083],[110.737996,27.609874],[110.736861,27.606392],[110.736876,27.602203],[110.737936,27.600677],[110.742403,27.603586],[110.74663,27.603852],[110.749006,27.602572],[110.75582,27.596826],[110.767041,27.581287],[110.7769,27.574003],[110.783684,27.564168],[110.786805,27.560521],[110.793017,27.558943],[110.799447,27.559435],[110.808705,27.563379],[110.813044,27.568451],[110.818955,27.573532],[110.824318,27.578828],[110.833312,27.583694],[110.838998,27.585927],[110.84269,27.588417],[110.849978,27.590393],[110.853475,27.592032],[110.85461,27.596601],[110.854603,27.601824],[110.851873,27.60587],[110.847661,27.609003],[110.846293,27.613059],[110.846037,27.617575],[110.844525,27.620965],[110.847353,27.622009],[110.845638,27.624272],[110.850173,27.62418],[110.857295,27.621395],[110.86183,27.623525],[110.861582,27.624907],[110.852317,27.627569],[110.854265,27.630672],[110.854498,27.638177],[110.853858,27.641699],[110.855581,27.64736],[110.862266,27.650831],[110.86896,27.653155],[110.869185,27.655468],[110.871757,27.658232],[110.869877,27.66809],[110.868298,27.6729],[110.864402,27.676329],[110.86001,27.67723],[110.852279,27.675818],[110.849181,27.675807],[110.842194,27.67853],[110.837531,27.681488],[110.834628,27.690432],[110.833297,27.696623],[110.832741,27.704185],[110.830342,27.71497],[110.82719,27.72252],[110.820896,27.736494],[110.818271,27.743603],[110.818226,27.749331],[110.816128,27.753913],[110.811457,27.75779],[110.806291,27.757994],[110.80062,27.756818],[110.795694,27.758178],[110.792573,27.761604],[110.790197,27.767556],[110.789114,27.775349],[110.785699,27.78268],[110.780751,27.787925],[110.77402,27.78995],[110.76777,27.79542],[110.768507,27.800705],[110.773892,27.807616],[110.776441,27.811766],[110.78127,27.823031],[110.785857,27.832924],[110.789896,27.84717],[110.791641,27.855672],[110.79522,27.860965],[110.799861,27.862825],[110.806576,27.864235],[110.81227,27.862426],[110.821091,27.858104],[110.8281,27.852637],[110.83717,27.849235],[110.84518,27.849265],[110.858619,27.848632],[110.862251,27.847273],[110.868381,27.847835],[110.873359,27.845811],[110.876653,27.846394],[110.882076,27.850502],[110.88816,27.849745],[110.890574,27.850205],[110.891965,27.851902],[110.894537,27.849878],[110.896733,27.851309],[110.898493,27.856009],[110.903773,27.85555],[110.909421,27.858584],[110.91279,27.864255],[110.914625,27.865624],[110.917565,27.865828],[110.922341,27.863284],[110.924101,27.865185],[110.923507,27.870201],[110.926959,27.873031],[110.932764,27.873828],[110.933569,27.874737],[110.929899,27.875064],[110.93011,27.880724],[110.931877,27.881582],[110.937021,27.887282],[110.941579,27.889969],[110.941428,27.892308],[110.944805,27.89623],[110.947527,27.897374],[110.950099,27.896598],[110.954514,27.897517],[110.956868,27.899938],[110.957455,27.903064],[110.958929,27.904238],[110.963494,27.905096],[110.973947,27.910897],[110.977625,27.914227],[110.980422,27.919997],[110.980422,27.922417],[110.978287,27.924102],[110.970773,27.925245],[110.969307,27.926032],[110.969006,27.928697],[110.97033,27.930545],[110.969773,27.938857],[110.968021,27.942379],[110.96669,27.94925],[110.968186,27.953221],[110.972443,27.957427],[110.975173,27.961439],[110.982979,27.967737],[110.987432,27.972892],[110.991726,27.9807],[110.993892,27.982803],[110.99602,27.986742],[110.995937,27.988324],[111.000525,27.992233],[110.998306,27.993549],[110.990974,27.992978],[110.986883,27.994774],[110.982378,27.998488],[110.971134,28.002764],[110.968991,28.004407],[110.968991,28.006672],[110.974466,28.010886],[110.976233,28.014498],[110.977662,28.025446],[110.978505,28.028251],[110.9804,28.029098],[110.987642,28.029118],[110.995268,28.030108],[111.008406,28.029577],[111.013212,28.028924],[111.014092,28.033597],[111.017634,28.0378],[111.021552,28.040054],[111.022019,28.041533],[111.010475,28.044512],[111.000908,28.048765],[110.995185,28.052998],[110.992147,28.054038],[110.983852,28.0531],[110.976737,28.053161],[110.972278,28.053987],[110.970841,28.056037],[110.970931,28.065818],[110.969074,28.06695],[110.964449,28.063584],[110.962681,28.058108],[110.958876,28.055874],[110.953461,28.057108],[110.952303,28.054191],[110.955717,28.050744],[110.954642,28.049183],[110.942992,28.03835],[110.941285,28.032638],[110.938638,28.028098],[110.939142,28.023732],[110.938059,28.018498],[110.937224,28.01812],[110.931824,28.020253],[110.92577,28.021314],[110.925439,28.019436],[110.927816,28.017508],[110.927034,28.01608],[110.923288,28.015314],[110.922175,28.012815],[110.924951,28.004458],[110.921995,28.004111],[110.91731,28.007386],[110.91743,28.005754],[110.922055,28.000642],[110.920837,27.998876],[110.911511,27.998825],[110.907691,27.998213],[110.904164,27.999601],[110.899042,27.998601],[110.894891,27.998856],[110.890108,28.000723],[110.886204,28.005417],[110.878157,28.01308],[110.87627,28.01356],[110.872607,28.01155],[110.869058,28.011672],[110.866185,28.013753],[110.865771,28.015641],[110.866779,28.021559],[110.86644,28.025466],[110.872818,28.036657],[110.882414,28.046001],[110.884091,28.050989],[110.888957,28.054344],[110.894071,28.056374],[110.896132,28.05876],[110.89538,28.060566],[110.889506,28.067868],[110.876375,28.081818],[110.874059,28.083184],[110.871472,28.082368],[110.868042,28.078555],[110.858822,28.076372],[110.854295,28.077892],[110.843315,28.083826],[110.833184,28.087466],[110.826987,28.086936],[110.823468,28.087446],[110.824724,28.089914],[110.834989,28.104727],[110.843706,28.114768],[110.844322,28.116369],[110.841856,28.119682],[110.840517,28.120059],[110.835245,28.118734],[110.833019,28.118856],[110.834102,28.125339],[110.828409,28.128029],[110.82628,28.131729],[110.821129,28.13547],[110.818647,28.139668],[110.821542,28.143398],[110.829627,28.152295],[110.836711,28.15739],[110.841991,28.164614],[110.848015,28.170523],[110.849151,28.172275],[110.849105,28.177267],[110.851662,28.181648],[110.853249,28.188402],[110.855896,28.193342],[110.860499,28.198598],[110.861432,28.203548],[110.858536,28.205147],[110.853723,28.204434],[110.848902,28.204699],[110.846548,28.206594],[110.846556,28.209069],[110.84806,28.21303],[110.844503,28.215087],[110.840058,28.214639],[110.83784,28.211492],[110.835072,28.209486],[110.830056,28.209812],[110.826784,28.209058],[110.824611,28.203783],[110.820836,28.205972],[110.815722,28.206604],[110.810028,28.211737],[110.804584,28.213254],[110.802485,28.215352],[110.799846,28.223183],[110.79234,28.228346],[110.789452,28.229395],[110.787858,28.231248],[110.788572,28.233509],[110.806298,28.253006],[110.803959,28.257628],[110.80408,28.26117],[110.802703,28.264367],[110.793017,28.27591],[110.78782,28.278434],[110.78333,28.27823],[110.774606,28.2731],[110.770207,28.27478],[110.765469,28.274281],[110.749683,28.280907],[110.742095,28.281049],[110.73953,28.281599],[110.733476,28.285161],[110.732055,28.288784],[110.728016,28.292804],[110.721082,28.300792],[110.716841,28.300111],[110.711464,28.297292],[110.709268,28.296936],[110.699513,28.299856],[110.697415,28.299724],[110.689466,28.296905],[110.686097,28.296641],[110.681434,28.298564],[110.67529,28.298615],[110.672552,28.297516],[110.667175,28.291634],[110.665866,28.288235],[110.664813,28.274668],[110.662083,28.27135],[110.660782,28.265242],[110.659098,28.262677],[110.659143,28.258025],[110.657789,28.255337],[110.657902,28.250339],[110.659286,28.247926],[110.662317,28.245045],[110.66631,28.244882],[110.670559,28.243589],[110.673252,28.241288],[110.673883,28.237969],[110.670928,28.231218],[110.658654,28.2219],[110.652051,28.212501],[110.645997,28.208498],[110.625315,28.196225],[110.614418,28.190724],[110.607928,28.185906],[110.601445,28.179947],[110.595481,28.176279],[110.588479,28.170788],[110.578394,28.16873],[110.573491,28.168974],[110.567279,28.167609],[110.56391,28.164858],[110.560804,28.1612],[110.552787,28.149981],[110.547868,28.14402],[110.543995,28.138303],[110.542175,28.134175],[110.53855,28.130058],[110.534166,28.128233],[110.518937,28.116583],[110.51274,28.11064],[110.508092,28.104921],[110.503188,28.099885],[110.500601,28.096449],[110.493382,28.083398],[110.490787,28.073772],[110.486651,28.062544],[110.482266,28.054987],[110.480454,28.052926],[110.475295,28.04445],[110.472971,28.039411],[110.471166,28.032995],[110.470384,28.027027],[110.470632,28.021987],[110.469346,28.010284],[110.467797,28.005937],[110.465984,27.996754],[110.470105,27.990365],[110.47376,27.986518],[110.480943,27.981119],[110.481514,27.977649],[110.480364,27.971269],[110.475069,27.962838],[110.474482,27.959673],[110.477784,27.954702],[110.475197,27.950424],[110.472226,27.948831],[110.467541,27.948433],[110.466135,27.946371],[110.466909,27.940511],[110.465804,27.938326],[110.466338,27.935211],[110.463743,27.934149],[110.462036,27.932056],[110.46369,27.929473],[110.460945,27.926828],[110.456929,27.925695],[110.451597,27.920813],[110.449913,27.915238],[110.446408,27.915432],[110.442174,27.913828],[110.440895,27.915156],[110.437917,27.914615],[110.432999,27.915626],[110.42793,27.917617],[110.422748,27.922049],[110.422365,27.923969],[110.426509,27.931341],[110.424704,27.933659],[110.420394,27.930259],[110.417424,27.928789],[110.410858,27.928503],[110.406617,27.925501],[110.400134,27.923581],[110.398577,27.921396],[110.403781,27.917515],[110.401563,27.913481],[110.401127,27.911173],[110.396043,27.907731],[110.392109,27.906996],[110.384837,27.906853],[110.379798,27.909375],[110.376121,27.912981],[110.373985,27.916289],[110.370322,27.920354],[110.366058,27.92306],[110.359673,27.924939],[110.342669,27.927277],[110.336953,27.927298],[110.324763,27.923223],[110.316437,27.918536],[110.31209,27.915677],[110.310383,27.910877],[110.314354,27.904677],[110.314805,27.902553],[110.314189,27.896077],[110.315166,27.892247],[110.319288,27.889979],[110.322965,27.88905],[110.323619,27.887711],[110.322634,27.884003],[110.320987,27.882583],[110.316949,27.883196],[110.315813,27.881276],[110.318393,27.871489],[110.318633,27.867719],[110.317821,27.862917],[110.315151,27.858595],[110.313234,27.857123],[110.306916,27.856418],[110.304705,27.857072],[110.297801,27.861302],[110.295733,27.861834],[110.289754,27.861547],[110.288536,27.858002],[110.2891,27.856725],[110.295989,27.854579],[110.297237,27.85324],[110.296794,27.846465],[110.293838,27.846384],[110.286723,27.852198],[110.284294,27.854988],[110.281955,27.85558],[110.280053,27.853843],[110.277992,27.848979],[110.27633,27.848121],[110.275397,27.844892],[110.273683,27.842878],[110.272645,27.847365],[110.270404,27.843543],[110.270509,27.837247],[110.273923,27.834181],[110.275134,27.830798],[110.277518,27.83087],[110.281662,27.833967],[110.284347,27.83366],[110.291108,27.829235],[110.288889,27.82206],[110.291589,27.819218],[110.294033,27.818973],[110.296523,27.820363],[110.30287,27.825637],[110.306202,27.825657],[110.308909,27.82254],[110.310541,27.81838],[110.321972,27.808342],[110.332155,27.809282],[110.348919,27.816601],[110.356138,27.820189],[110.363298,27.822632],[110.366923,27.822479],[110.374534,27.819617],[110.377798,27.817644],[110.3814,27.812891],[110.382069,27.81102],[110.378858,27.804743],[110.370946,27.798201],[110.369202,27.795062],[110.369247,27.791381],[110.368006,27.787762],[110.370157,27.784684],[110.374225,27.783355],[110.3804,27.782404],[110.388657,27.781811],[110.396509,27.783058],[110.402849,27.785073],[110.413355,27.791944],[110.425027,27.801053],[110.431901,27.807851],[110.44719,27.817225],[110.451958,27.819065],[110.456132,27.81978],[110.464751,27.816847],[110.469489,27.813862],[110.481003,27.80321],[110.48632,27.796974],[110.490629,27.791259],[110.496548,27.786606],[110.504753,27.77679],[110.507881,27.768599],[110.507896,27.764468],[110.506655,27.761083],[110.502624,27.753934],[110.502181,27.750968],[110.505084,27.743256],[110.508099,27.737589],[110.510491,27.734264],[110.518373,27.727901],[110.528345,27.721906],[110.533354,27.719359],[110.535001,27.71676],[110.536467,27.710949],[110.535542,27.708462],[110.531391,27.703848],[110.51923,27.694566],[110.514342,27.690453],[110.511288,27.686922],[110.506994,27.679789],[110.499887,27.664292],[110.497593,27.656144],[110.494645,27.649858],[110.490426,27.643869],[110.48353,27.636395],[110.477626,27.628194],[110.471504,27.620453],[110.468082,27.615107],[110.465623,27.606556],[110.465217,27.602787],[110.46812,27.600943],[110.472535,27.600503],[110.474091,27.597184],[110.477769,27.594911],[110.472459,27.588048],[110.472166,27.584114],[110.478521,27.580877],[110.481326,27.577876],[110.484921,27.578665],[110.483913,27.582209],[110.485959,27.582486],[110.487433,27.586542],[110.485372,27.588652],[110.487237,27.589205],[110.489478,27.587925],[110.494938,27.588601],[110.494164,27.581635],[110.493419,27.580693],[110.488832,27.580129],[110.488463,27.578808],[110.493713,27.571954],[110.495284,27.566187],[110.492524,27.560388],[110.491915,27.556945],[110.492178,27.549793],[110.488298,27.537844],[110.484319,27.531378],[110.479566,27.525177],[110.473497,27.518351],[110.468391,27.514928],[110.46096,27.507014],[110.457531,27.496845],[110.456583,27.489546],[110.457666,27.472956],[110.459043,27.465542],[110.461216,27.458774],[110.46724,27.442867],[110.465871,27.432825],[110.464315,27.428312],[110.461178,27.423182],[110.456847,27.419715],[110.448401,27.416206],[110.440429,27.412],[110.433074,27.414185],[110.431765,27.408922],[110.428938,27.404695],[110.425704,27.397954],[110.422079,27.388934],[110.41774,27.376506],[110.415769,27.36924],[110.416153,27.362558],[110.415935,27.354305],[110.416469,27.346011],[110.417356,27.339081],[110.419417,27.334615],[110.423636,27.331895],[110.426223,27.332008],[110.431826,27.33519],[110.438218,27.34753],[110.442332,27.356061],[110.446799,27.357682],[110.450116,27.357067],[110.457366,27.353279],[110.467812,27.35139],[110.474497,27.351298],[110.483432,27.354531],[110.490148,27.35489],[110.497841,27.354511],[110.511363,27.352468],[110.518485,27.350969],[110.523404,27.347274],[110.52739,27.340652],[110.527736,27.333517],[110.525668,27.324656],[110.521313,27.31637],[110.521042,27.31179],[110.522524,27.302065],[110.52487,27.298275],[110.524284,27.293376],[110.53576,27.302393],[110.540867,27.305187],[110.550094,27.30799],[110.553945,27.308247],[110.55657,27.302517],[110.55866,27.299323],[110.562293,27.296355],[110.566452,27.291332],[110.571137,27.284245],[110.574002,27.281051],[110.578913,27.278555],[110.58508,27.278596],[110.5987,27.281451],[110.605611,27.287019],[110.608672,27.2886],[110.610003,27.293448],[110.60962,27.296848],[110.606461,27.300874],[110.607522,27.304714],[110.609996,27.307836],[110.609988,27.309531],[110.605739,27.316842],[110.605401,27.319943],[110.606551,27.321052],[110.616674,27.325303],[110.621954,27.330324],[110.622427,27.333342],[110.62812,27.337952],[110.632212,27.34327],[110.636506,27.353638],[110.64086,27.358042],[110.649208,27.365206],[110.648268,27.36729]]]]}}]}
