# Supplementary material for: The influence of extreme rainfall on crime: Spatiotemporal dynamics in Hunan Province, China
Source: PLoS One. 2026 Apr 22;21(4):e0345811. doi: 10.1371/journal.pone.0345811 (PMC13102242; doi:10.1371/journal.pone.0345811)
Supplement: S1 Data — S1 Raw Data. This is the original data1 required to replicate the manuscript’s results. S2 Raw Data. This is the original data1 required to replicate the manuscript’s results. (ZIP) [file pone.0345811.s001.zip › S1 Raw Data/S1_Hunan administrative boundary GeoJSON/431225.json]

{"type":"FeatureCollection","features":[{"type":"Feature","properties":{"adcode":431225,"name":"会同县","center":[109.720785,26.870789],"centroid":[109.803953,26.908949],"childrenNum":0,"level":"district","acroutes":[100000,430000,431200],"parent":{"adcode":431200}},"geometry":{"type":"MultiPolygon","coordinates":[[[[109.528654,26.744027],[109.529424,26.74452],[109.534191,26.744559],[109.537797,26.742685],[109.543876,26.740914],[109.545572,26.73925],[109.547917,26.737684],[109.552435,26.736103],[109.553896,26.735302],[109.55525,26.736312],[109.557588,26.735258],[109.55927,26.735156],[109.561564,26.736142],[109.563496,26.738908],[109.564971,26.739923],[109.566859,26.740299],[109.567736,26.741031],[109.567515,26.741943],[109.561522,26.742226],[109.556725,26.745618],[109.55701,26.746398],[109.55917,26.747794],[109.558094,26.749448],[109.557887,26.752522],[109.558065,26.754649],[109.559127,26.754571],[109.560182,26.752824],[109.5617,26.751331],[109.566025,26.749536],[109.567408,26.749428],[109.569354,26.747916],[109.57043,26.747906],[109.572824,26.750019],[109.574342,26.749565],[109.577357,26.751604],[109.580343,26.755654],[109.580293,26.759679],[109.577763,26.763187],[109.576509,26.768265],[109.577122,26.770568],[109.579837,26.770739],[109.582096,26.769177],[109.592094,26.76266],[109.596442,26.760689],[109.597753,26.757976],[109.59714,26.756098],[109.592672,26.753546],[109.589678,26.752619],[109.58846,26.751517],[109.587726,26.747203],[109.586721,26.74531],[109.582987,26.742334],[109.579074,26.740816],[109.577649,26.73824],[109.57891,26.735541],[109.578155,26.733297],[109.575532,26.732657],[109.575112,26.731891],[109.571613,26.72951],[109.56827,26.726182],[109.565733,26.725967],[109.559576,26.724469],[109.556426,26.723903],[109.553355,26.722995],[109.551694,26.719842],[109.549121,26.717914],[109.54729,26.7179],[109.545608,26.719949],[109.544838,26.722668],[109.545166,26.726226],[109.547896,26.727651],[109.548067,26.72889],[109.546014,26.731189],[109.538553,26.734034],[109.536792,26.735327],[109.531611,26.738508],[109.529146,26.740811],[109.528804,26.73966],[109.52901,26.737283],[109.528283,26.73437],[109.52864,26.732023],[109.528176,26.729188],[109.526224,26.726792],[109.517843,26.723156],[109.512911,26.721336],[109.512441,26.719247],[109.513132,26.717319],[109.514465,26.716284],[109.518948,26.714683],[109.523922,26.713527],[109.534747,26.714205],[109.539914,26.711955],[109.548295,26.710911],[109.555079,26.708329],[109.562783,26.703638],[109.570701,26.698259],[109.575347,26.693934],[109.580549,26.690502],[109.586094,26.688437],[109.590961,26.686426],[109.594125,26.690238],[109.598808,26.688842],[109.600689,26.688837],[109.603532,26.689677],[109.607274,26.689404],[109.610395,26.686001],[109.612932,26.685679],[109.613902,26.686035],[109.614465,26.687441],[109.614044,26.690058],[109.611678,26.692655],[109.611657,26.694402],[109.614735,26.697756],[109.618598,26.700416],[109.621905,26.700797],[109.62658,26.700675],[109.632452,26.698464],[109.635652,26.697014],[109.636885,26.698356],[109.640925,26.701871],[109.644339,26.70335],[109.64694,26.704165],[109.651359,26.704912],[109.656354,26.707016],[109.660338,26.709617],[109.661778,26.71278],[109.661521,26.717612],[109.657609,26.721438],[109.651893,26.725337],[109.647282,26.730564],[109.644667,26.73457],[109.643035,26.738084],[109.643227,26.741748],[109.645579,26.747399],[109.648123,26.751897],[109.650425,26.75663],[109.652257,26.762299],[109.657488,26.768987],[109.662106,26.773636],[109.669702,26.776329],[109.687241,26.777256],[109.696762,26.777343],[109.714471,26.771826],[109.723494,26.767563],[109.730235,26.763845],[109.736521,26.761294],[109.7426,26.759674],[109.747595,26.756942],[109.751565,26.754254],[109.754109,26.753917],[109.757245,26.755171],[109.759468,26.758293],[109.76383,26.763167],[109.767536,26.767533],[109.767842,26.770431],[109.771305,26.773285],[109.775745,26.778031],[109.777278,26.779421],[109.778197,26.781256],[109.780378,26.782855],[109.781582,26.782865],[109.78377,26.781143],[109.784297,26.777134],[109.786122,26.775958],[109.795165,26.77667],[109.795885,26.777329],[109.795486,26.780909],[109.796533,26.78428],[109.80195,26.785728],[109.803639,26.785738],[109.805335,26.785099],[109.80996,26.781007],[109.81239,26.779397],[109.814328,26.778651],[109.81626,26.778661],[109.821184,26.780973],[109.822282,26.77946],[109.820144,26.776192],[109.820414,26.773373],[109.823828,26.770143],[109.824106,26.76667],[109.82499,26.762665],[109.82613,26.760191],[109.826358,26.755747],[109.829472,26.7526],[109.830855,26.750653],[109.833549,26.749077],[109.838815,26.745247],[109.843611,26.742592],[109.84493,26.740592],[109.844459,26.739733],[109.840625,26.73761],[109.839221,26.736107],[109.83838,26.733033],[109.838345,26.727948],[109.839549,26.726948],[109.844837,26.725132],[109.845115,26.724249],[109.843462,26.720062],[109.843554,26.719178],[109.844987,26.718783],[109.848008,26.720252],[109.849975,26.720345],[109.851137,26.719867],[109.852854,26.717953],[109.854472,26.717158],[109.856881,26.717172],[109.858584,26.716782],[109.860124,26.714542],[109.862625,26.714078],[109.866737,26.714103],[109.868426,26.71484],[109.86859,26.715962],[109.867856,26.718129],[109.867934,26.719657],[109.873365,26.72114],[109.878432,26.723903],[109.881197,26.724727],[109.883506,26.726269],[109.885473,26.726445],[109.88905,26.724293],[109.891986,26.722951],[109.895343,26.722282],[109.896982,26.722917],[109.899647,26.723166],[109.901828,26.721467],[109.903774,26.717485],[109.90609,26.714078],[109.908527,26.712155],[109.910316,26.711369],[109.912988,26.710935],[109.918967,26.710984],[109.922994,26.715469],[109.926279,26.718124],[109.929586,26.718495],[109.931118,26.717939],[109.932985,26.709964],[109.932401,26.706332],[109.930869,26.702959],[109.930348,26.700704],[109.932779,26.696882],[109.936235,26.694212],[109.944188,26.689287],[109.946205,26.686069],[109.950011,26.688876],[109.954108,26.690317],[109.958206,26.690834],[109.96358,26.69183],[109.969509,26.690536],[109.973414,26.690356],[109.975573,26.689843],[109.976657,26.688994],[109.977526,26.685889],[109.978966,26.685801],[109.983149,26.68627],[109.987596,26.685347],[109.989043,26.683755],[109.99158,26.681954],[109.995549,26.680065],[109.997488,26.677721],[109.997388,26.675578],[109.997758,26.674294],[110.000523,26.672712],[110.001963,26.672619],[110.004358,26.673288],[110.006631,26.673307],[110.007714,26.67257],[110.007251,26.671384],[110.005469,26.669221],[110.002127,26.66801],[110.00202,26.666609],[110.004065,26.665559],[110.005248,26.664343],[110.011199,26.664934],[110.012468,26.664572],[110.01504,26.663064],[110.017777,26.662234],[110.02035,26.662863],[110.022074,26.665705],[110.021112,26.666897],[110.021889,26.668274],[110.025267,26.669758],[110.025317,26.671696],[110.028737,26.675519],[110.036883,26.681949],[110.038679,26.684991],[110.039563,26.687329],[110.040282,26.690566],[110.041843,26.695525],[110.043162,26.697819],[110.044159,26.698127],[110.050516,26.696428],[110.052284,26.696531],[110.054892,26.69801],[110.05621,26.697873],[110.059253,26.696497],[110.060194,26.695603],[110.061976,26.695022],[110.065183,26.695389],[110.068418,26.698859],[110.072095,26.700138],[110.072722,26.705664],[110.072502,26.707738],[110.071554,26.709856],[110.068226,26.71154],[110.067613,26.712741],[110.067299,26.718398],[110.065404,26.720428],[110.063992,26.720296],[110.063344,26.717822],[110.062617,26.717202],[110.0608,26.717548],[110.054329,26.720364],[110.05269,26.722331],[110.051158,26.723493],[110.047473,26.724669],[110.048371,26.730715],[110.049169,26.733336],[110.050302,26.735624],[110.052647,26.737552],[110.055904,26.738372],[110.056538,26.740197],[110.056061,26.741421],[110.054436,26.743134],[110.050559,26.746252],[110.049255,26.747574],[110.05016,26.749067],[110.054422,26.747877],[110.057208,26.74733],[110.059104,26.747267],[110.06308,26.749399],[110.064106,26.750951],[110.064156,26.753551],[110.063494,26.756698],[110.061683,26.760323],[110.062282,26.761523],[110.063543,26.761499],[110.066872,26.759777],[110.068261,26.759645],[110.069252,26.760513],[110.069402,26.761704],[110.068226,26.765289],[110.067442,26.766231],[110.064862,26.768031],[110.063479,26.769919],[110.064021,26.772982],[110.064947,26.775943],[110.068603,26.784621],[110.067321,26.78747],[110.06494,26.788938],[110.063707,26.79026],[110.061648,26.793483],[110.061306,26.794605],[110.06112,26.798614],[110.060108,26.802769],[110.058534,26.804818],[110.056524,26.808836],[110.056103,26.812269],[110.056196,26.813571],[110.057764,26.818189],[110.058156,26.822041],[110.057436,26.822699],[110.050445,26.824157],[110.04872,26.82502],[110.046034,26.828224],[110.042998,26.832724],[110.0421,26.835016],[110.042306,26.8366],[110.045905,26.842119],[110.046825,26.845775],[110.047772,26.852449],[110.048692,26.860731],[110.055939,26.876216],[110.057507,26.878657],[110.059481,26.880397],[110.063572,26.882064],[110.068475,26.880977],[110.072323,26.881255],[110.078217,26.88202],[110.081274,26.884125],[110.089178,26.889043],[110.093254,26.891157],[110.095527,26.894403],[110.097045,26.896026],[110.097772,26.899251],[110.097715,26.903841],[110.097423,26.906365],[110.094815,26.909781],[110.090118,26.915467],[110.084923,26.919997],[110.077419,26.923578],[110.073499,26.928352],[110.072167,26.932011],[110.074148,26.937778],[110.075894,26.941704],[110.083797,26.946166],[110.089684,26.948767],[110.096098,26.948611],[110.099704,26.947963],[110.102775,26.948913],[110.104792,26.951923],[110.108769,26.962306],[110.112239,26.971067],[110.116266,26.978001],[110.119558,26.980562],[110.12171,26.981707],[110.12553,26.984794],[110.12878,26.985826],[110.132421,26.986356],[110.135593,26.985748],[110.138614,26.987793],[110.142769,26.987885],[110.146268,26.986887],[110.147986,26.98828],[110.148527,26.989701],[110.146881,26.990612],[110.142,26.990086],[110.139049,26.989361],[110.133177,26.989375],[110.130754,26.990028],[110.130405,26.99069],[110.132115,26.993178],[110.133733,26.994555],[110.133818,26.99624],[110.131823,26.998095],[110.126343,27.002067],[110.12248,27.003883],[110.11928,27.008333],[110.117028,27.009657],[110.113864,27.009472],[110.112118,27.008036],[110.108298,27.007388],[110.103901,27.006892],[110.098449,27.005977],[110.094323,27.005928],[110.091344,27.00789],[110.090489,27.010913],[110.090845,27.012738],[110.092769,27.014953],[110.096019,27.017801],[110.100416,27.022892],[110.101727,27.027891],[110.100951,27.032519],[110.097858,27.037016],[110.094188,27.040394],[110.088985,27.044063],[110.084923,27.045153],[110.08017,27.047654],[110.077055,27.051922],[110.074105,27.058939],[110.072338,27.064296],[110.069779,27.069458],[110.066665,27.07372],[110.059788,27.079748],[110.056823,27.082171],[110.050459,27.083805],[110.04552,27.087687],[110.042164,27.092187],[110.03994,27.092065],[110.036434,27.084622],[110.029365,27.073423],[110.025958,27.067819],[110.023884,27.063075],[110.021939,27.060627],[110.018482,27.058924],[110.015646,27.058812],[110.010786,27.059698],[110.007073,27.062364],[110.00316,27.066427],[110.000773,27.069969],[109.996604,27.074041],[109.993119,27.076474],[109.988836,27.078254],[109.985529,27.079077],[109.974661,27.078585],[109.966323,27.077082],[109.958826,27.076926],[109.953424,27.077145],[109.949661,27.079135],[109.948999,27.080998],[109.949718,27.086598],[109.949077,27.092581],[109.946433,27.10158],[109.943533,27.110811],[109.941323,27.115898],[109.93704,27.120781],[109.934012,27.12312],[109.925802,27.124156],[109.918105,27.124263],[109.90604,27.1249],[109.892271,27.121121],[109.879208,27.114595],[109.871954,27.113875],[109.86472,27.116793],[109.863259,27.121875],[109.867614,27.134941],[109.871241,27.145108],[109.866167,27.149469],[109.842471,27.138583],[109.835002,27.133395],[109.830563,27.127161],[109.828795,27.122872],[109.826664,27.116535],[109.823572,27.111613],[109.818725,27.10746],[109.808649,27.10567],[109.800239,27.100203],[109.794175,27.097251],[109.788124,27.094522],[109.781447,27.094804],[109.763431,27.094415],[109.761036,27.092902],[109.756119,27.09242],[109.751907,27.090523],[109.745707,27.085265],[109.743027,27.083533],[109.738844,27.082098],[109.732188,27.083056],[109.727677,27.085304],[109.719011,27.09208],[109.714671,27.092941],[109.712034,27.091666],[109.709504,27.087629],[109.705492,27.084802],[109.701772,27.082881],[109.697061,27.081456],[109.690783,27.07986],[109.685352,27.079612],[109.679829,27.082351],[109.678497,27.083192],[109.677477,27.081217],[109.675931,27.079154],[109.67338,27.076693],[109.665141,27.070971],[109.66259,27.068641],[109.660474,27.066057],[109.656675,27.060384],[109.654273,27.057795],[109.653454,27.054462],[109.653062,27.051387],[109.65225,27.047669],[109.649983,27.045596],[109.647874,27.045362],[109.646705,27.044623],[109.641417,27.043737],[109.638068,27.042623],[109.63206,27.041021],[109.626972,27.04237],[109.621662,27.044185],[109.617265,27.043898],[109.612234,27.041114],[109.606725,27.039036],[109.601017,27.038116],[109.595594,27.037644],[109.591567,27.039416],[109.587883,27.043012],[109.583706,27.046628],[109.579573,27.046336],[109.575924,27.045338],[109.571955,27.042978],[109.566389,27.044584],[109.560203,27.049207],[109.560403,27.0531],[109.570758,27.059596],[109.587255,27.078673],[109.603618,27.086476],[109.600874,27.090489],[109.597739,27.094522],[109.594019,27.097197],[109.590633,27.101473],[109.583429,27.101536],[109.578775,27.101035],[109.576316,27.101239],[109.57487,27.102581],[109.573323,27.103233],[109.569503,27.10351],[109.563068,27.103632],[109.559141,27.104488],[109.555279,27.104722],[109.552699,27.105641],[109.550739,27.105699],[109.54543,27.106794],[109.54285,27.10586],[109.540847,27.107474],[109.53774,27.113622],[109.536586,27.113612],[109.535004,27.112319],[109.534305,27.111078],[109.534113,27.106832],[109.534448,27.10283],[109.536572,27.094517],[109.537526,27.091175],[109.537662,27.088368],[109.537498,27.085474],[109.535652,27.079665],[109.53598,27.077242],[109.531077,27.069638],[109.520964,27.071774],[109.507901,27.097255],[109.496919,27.100884],[109.491175,27.093272],[109.490021,27.087196],[109.488817,27.083669],[109.487904,27.079203],[109.4866,27.076347],[109.483386,27.071769],[109.482096,27.069658],[109.480493,27.068743],[109.478127,27.068412],[109.475511,27.06848],[109.473274,27.069113],[109.468513,27.069084],[109.464287,27.070684],[109.461044,27.070456],[109.456505,27.070417],[109.454566,27.069463],[109.455757,27.065795],[109.45927,27.065079],[109.462007,27.065279],[109.465256,27.065191],[109.468264,27.064778],[109.471456,27.063167],[109.474065,27.062291],[109.478212,27.060335],[109.482303,27.05746],[109.484427,27.05562],[109.487085,27.053951],[109.488289,27.053946],[109.490092,27.057382],[109.49151,27.059046],[109.495323,27.060583],[109.496171,27.062476],[109.494026,27.064135],[109.49181,27.064588],[109.488018,27.066485],[109.486771,27.067429],[109.486002,27.068733],[109.486002,27.072134],[109.4898,27.078619],[109.490919,27.079086],[109.493349,27.078196],[109.49486,27.078386],[109.496506,27.079184],[109.498473,27.079349],[109.501245,27.078152],[109.501972,27.076036],[109.502991,27.074718],[109.504573,27.07409],[109.505058,27.072723],[109.507844,27.073214],[109.513082,27.073263],[109.518513,27.072562],[109.520879,27.071292],[109.522033,27.069054],[109.520052,27.068315],[109.510474,27.067935],[109.511686,27.065293],[109.513802,27.064145],[109.518855,27.060004],[109.519753,27.058686],[109.51924,27.055187],[109.517273,27.050895],[109.516703,27.049002],[109.516888,27.047163],[109.517914,27.043211],[109.519005,27.042],[109.523608,27.038778],[109.525012,27.037279],[109.526238,27.033094],[109.52554,27.029487],[109.525796,27.026552],[109.528098,27.023578],[109.530086,27.021734],[109.532645,27.019947],[109.536857,27.016097],[109.541339,27.012875],[109.542166,27.011156],[109.542358,27.009491],[109.539942,27.005597],[109.540776,27.002846],[109.542565,26.999229],[109.542351,26.996449],[109.540598,26.994122],[109.538752,26.99272],[109.537127,26.992569],[109.532075,26.993178],[109.529253,26.991814],[109.528568,26.989906],[109.52859,26.988382],[109.530493,26.983323],[109.529944,26.981794],[109.528419,26.980134],[109.527606,26.977207],[109.528034,26.976579],[109.530093,26.976915],[109.530642,26.976112],[109.533892,26.975328],[109.535645,26.973916],[109.536807,26.974675],[109.54672,26.984594],[109.549884,26.983742],[109.550547,26.980479],[109.548622,26.974164],[109.549485,26.969353],[109.549827,26.964074],[109.550946,26.959033],[109.552043,26.956983],[109.553319,26.955391],[109.55468,26.950583],[109.555001,26.946916],[109.55324,26.94505],[109.549185,26.942932],[109.544069,26.942182],[109.538952,26.941884],[109.535396,26.940233],[109.533635,26.938601],[109.532652,26.935606],[109.531961,26.932147],[109.53226,26.929858],[109.53025,26.927534],[109.526687,26.925882],[109.52415,26.92616],[109.518249,26.92863],[109.51676,26.930203],[109.514094,26.930764],[109.510852,26.930116],[109.509049,26.929039],[109.501865,26.926033],[109.493249,26.921103],[109.490235,26.918078],[109.484241,26.913552],[109.482453,26.913182],[109.475739,26.912836],[109.473131,26.912241],[109.471784,26.91116],[109.469703,26.907325],[109.468798,26.906619],[109.463083,26.90369],[109.460104,26.902789],[109.458229,26.901878],[109.4554,26.902238],[109.454089,26.903154],[109.451865,26.902501],[109.446599,26.899675],[109.443463,26.894915],[109.441696,26.894057],[109.438803,26.89356],[109.436422,26.892619],[109.435881,26.88973],[109.435988,26.887064],[109.436579,26.883599],[109.437762,26.87874],[109.438539,26.877405],[109.443192,26.873628],[109.444853,26.871737],[109.444155,26.869733],[109.439679,26.864889],[109.436636,26.862456],[109.436472,26.861145],[109.43757,26.860297],[109.440135,26.859868],[109.447882,26.859605],[109.457481,26.864099],[109.457845,26.865298],[109.457609,26.868325],[109.456747,26.873223],[109.457902,26.874281],[109.461066,26.876362],[109.462983,26.877171],[109.46609,26.879364],[109.468178,26.882235],[109.470972,26.88414],[109.472932,26.884778],[109.473024,26.888789],[109.474186,26.894301],[109.47487,26.895168],[109.477215,26.896079],[109.481911,26.897073],[109.486807,26.8953],[109.490855,26.883638],[109.493463,26.880914],[109.49605,26.879335],[109.49915,26.877999],[109.504773,26.877834],[109.509377,26.878126],[109.512484,26.876094],[109.513802,26.874271],[109.513596,26.871517],[109.510374,26.865503],[109.510453,26.86114],[109.511073,26.85495],[109.513225,26.849002],[109.514073,26.844649],[109.513125,26.840276],[109.510125,26.836561],[109.507367,26.833772],[109.50106,26.828638],[109.499057,26.826317],[109.497326,26.82308],[109.496627,26.819398],[109.497468,26.815278],[109.50245,26.808217],[109.507695,26.80116],[109.514593,26.787465],[109.517529,26.779924],[109.518434,26.772812],[109.518292,26.766153],[109.517615,26.761191],[109.516959,26.759196],[109.517501,26.756215],[109.521007,26.756357],[109.52229,26.755654],[109.522718,26.754083],[109.52281,26.751375],[109.522226,26.74937],[109.525582,26.746925],[109.528654,26.744027]]],[[[109.466938,26.831944],[109.463289,26.83112],[109.46247,26.829916],[109.462748,26.828546],[109.465406,26.826459],[109.466938,26.826181],[109.468656,26.826547],[109.470309,26.827531],[109.477165,26.830125],[109.480699,26.832563],[109.482118,26.83504],[109.482089,26.837044],[109.481127,26.837785],[109.479716,26.837946],[109.475775,26.836566],[109.473587,26.835006],[109.472333,26.833343],[109.469596,26.832383],[109.466938,26.831944]]],[[[109.522226,26.74937],[109.525347,26.746974],[109.528654,26.744027],[109.525582,26.746925],[109.522226,26.74937]]]]}}]}
