# Supplementary material for: The influence of extreme rainfall on crime: Spatiotemporal dynamics in Hunan Province, China
Source: PLoS One. 2026 Apr 22;21(4):e0345811. doi: 10.1371/journal.pone.0345811 (PMC13102242; doi:10.1371/journal.pone.0345811)
Supplement: S1 Data — S1 Raw Data. This is the original data1 required to replicate the manuscript’s results. S2 Raw Data. This is the original data1 required to replicate the manuscript’s results. (ZIP) [file pone.0345811.s001.zip › S1 Raw Data/S1_Hunan administrative boundary GeoJSON/431226.json]

{"type":"FeatureCollection","features":[{"type":"Feature","properties":{"adcode":431226,"name":"麻阳苗族自治县","center":[109.802807,27.865991],"centroid":[109.722413,27.784229],"childrenNum":0,"level":"district","acroutes":[100000,430000,431200],"parent":{"adcode":431200}},"geometry":{"type":"MultiPolygon","coordinates":[[[[109.418406,27.721352],[109.417992,27.716027],[109.418243,27.71427],[109.421011,27.712338],[109.42587,27.711746],[109.426874,27.71091],[109.42872,27.706251],[109.429982,27.703563],[109.431231,27.702975],[109.435377,27.702154],[109.438071,27.700113],[109.439625,27.69861],[109.441789,27.698699],[109.447326,27.696469],[109.456854,27.693567],[109.460253,27.689634],[109.465817,27.684167],[109.469713,27.681349],[109.470466,27.680259],[109.469373,27.677869],[109.466238,27.676788],[109.462058,27.676126],[109.458204,27.674772],[109.456317,27.673517],[109.455591,27.672287],[109.456148,27.669424],[109.459357,27.663045],[109.462852,27.655515],[109.464474,27.651407],[109.465594,27.64683],[109.466191,27.642247],[109.467833,27.637217],[109.468668,27.633785],[109.469753,27.631045],[109.470052,27.628754],[109.469163,27.620938],[109.466693,27.61494],[109.462967,27.607546],[109.461481,27.601622],[109.459032,27.599824],[109.45796,27.598683],[109.456453,27.595369],[109.455476,27.593889],[109.453074,27.588398],[109.451262,27.585946],[109.451384,27.585209],[109.453434,27.583136],[109.45458,27.581003],[109.455137,27.57888],[109.456406,27.57579],[109.458502,27.571479],[109.461305,27.567566],[109.46178,27.566201],[109.465668,27.567148],[109.468552,27.566325],[109.470466,27.564202],[109.472644,27.564182],[109.47451,27.565383],[109.476824,27.566106],[109.4781,27.564436],[109.478283,27.56324],[109.479375,27.561969],[109.484302,27.561196],[109.489432,27.559846],[109.491861,27.55995],[109.494426,27.559302],[109.494874,27.558779],[109.496333,27.554821],[109.498627,27.552972],[109.500662,27.552274],[109.502603,27.552264],[109.505087,27.551172],[109.510481,27.54701],[109.520952,27.540459],[109.523164,27.538221],[109.527045,27.53686],[109.535941,27.534422],[109.544613,27.532672],[109.552071,27.532363],[109.557031,27.533535],[109.561238,27.535195],[109.565045,27.538944],[109.565948,27.541427],[109.565398,27.545814],[109.561286,27.551033],[109.555939,27.557453],[109.557004,27.56315],[109.560553,27.567133],[109.565697,27.571743],[109.572374,27.576054],[109.579791,27.579886],[109.587642,27.58186],[109.594238,27.584576],[109.602435,27.588154],[109.605115,27.589883],[109.612715,27.596924],[109.618707,27.597841],[109.62708,27.599579],[109.639661,27.597482],[109.64927,27.59803],[109.657888,27.599535],[109.668636,27.601876],[109.681285,27.605982],[109.688729,27.609599],[109.696505,27.614805],[109.703488,27.619359],[109.710084,27.62185],[109.717772,27.624993],[109.733467,27.628276],[109.739954,27.628704],[109.746516,27.630273],[109.751076,27.633302],[109.758161,27.635309],[109.763514,27.633944],[109.769744,27.62978],[109.775634,27.623797],[109.781666,27.620784],[109.790033,27.622029],[109.789341,27.62724],[109.796744,27.62855],[109.800822,27.63251],[109.804263,27.638786],[109.806441,27.645809],[109.807411,27.649385],[109.804568,27.652253],[109.804466,27.653902],[109.805335,27.655047],[109.805667,27.656696],[109.80353,27.658727],[109.803164,27.660057],[109.803313,27.662417],[109.803903,27.665012],[109.804195,27.670629],[109.803557,27.672277],[109.802309,27.673761],[109.799384,27.675777],[109.798129,27.677261],[109.79762,27.679527],[109.79591,27.681688],[109.792693,27.683584],[109.790447,27.685546],[109.790447,27.687428],[109.79097,27.689385],[109.792768,27.692237],[109.795468,27.695269],[109.796446,27.70192],[109.796893,27.706624],[109.795224,27.709093],[109.795407,27.710248],[109.796642,27.712234],[109.801148,27.715668],[109.802519,27.716156],[109.80522,27.716176],[109.806617,27.715758],[109.809963,27.716385],[109.813756,27.719083],[109.817705,27.720232],[109.81778,27.721203],[109.816531,27.724338],[109.817447,27.726717],[109.817637,27.728902],[109.819999,27.731371],[109.820304,27.736337],[109.821315,27.7368],[109.822842,27.736098],[109.824871,27.735725],[109.827117,27.73574],[109.828786,27.735043],[109.831134,27.731833],[109.832301,27.731196],[109.834683,27.731535],[109.837581,27.730973],[109.840051,27.730146],[109.847936,27.729942],[109.850752,27.73054],[109.853045,27.731664],[109.853439,27.732266],[109.8516,27.734929],[109.85253,27.736128],[109.854728,27.737477],[109.856533,27.73784],[109.861595,27.736785],[109.864194,27.737099],[109.865355,27.73885],[109.865097,27.741309],[109.86642,27.743],[109.869989,27.740637],[109.87134,27.740154],[109.873294,27.741647],[109.874461,27.74306],[109.874678,27.74517],[109.873532,27.749623],[109.871537,27.751365],[109.870817,27.752768],[109.870872,27.754664],[109.871883,27.75643],[109.873762,27.757356],[109.877881,27.763605],[109.877936,27.766276],[109.877359,27.768241],[109.874807,27.771171],[109.872344,27.772559],[109.871224,27.774032],[109.871686,27.775301],[109.872934,27.776504],[109.874665,27.777285],[109.878743,27.779847],[109.880304,27.781822],[109.881247,27.783986],[109.883079,27.787294],[109.886031,27.787508],[109.887721,27.786075],[109.889553,27.786314],[109.892966,27.787453],[109.89528,27.78992],[109.896522,27.790746],[109.901448,27.790562],[109.903029,27.791318],[109.905004,27.794377],[109.906001,27.794685],[109.908777,27.792994],[109.910622,27.792193],[109.914843,27.791397],[109.915739,27.790378],[109.919261,27.789079],[109.918718,27.793377],[109.917503,27.797893],[109.918317,27.801777],[109.919077,27.803966],[109.918575,27.809913],[109.915997,27.815165],[109.922762,27.818889],[109.922674,27.824916],[109.923108,27.825881],[109.921174,27.829038],[109.920374,27.831216],[109.920577,27.832901],[109.922009,27.835149],[109.924119,27.836357],[109.925456,27.836566],[109.927824,27.834403],[109.928401,27.832424],[109.928679,27.827362],[109.928503,27.82235],[109.92718,27.820555],[109.926528,27.818964],[109.928136,27.813817],[109.930281,27.811952],[109.931848,27.811664],[109.938641,27.814205],[109.945128,27.814364],[109.950149,27.81521],[109.95226,27.816915],[109.956263,27.819581],[109.960179,27.819521],[109.964664,27.818576],[109.966116,27.819083],[109.969801,27.819715],[109.97147,27.820625],[109.973363,27.822236],[109.979939,27.825528],[109.983182,27.825756],[109.989167,27.825195],[109.995241,27.828069],[110.001612,27.83057],[110.012191,27.833826],[110.019791,27.835129],[110.030506,27.837078],[110.032766,27.838047],[110.03584,27.839922],[110.046778,27.851734],[110.054093,27.862153],[110.055267,27.864588],[110.055355,27.86685],[110.053421,27.871711],[110.052166,27.877829],[110.052879,27.879176],[110.054643,27.880562],[110.057004,27.881616],[110.060404,27.88181],[110.066077,27.882575],[110.067753,27.881989],[110.069646,27.880607],[110.077674,27.876383],[110.080693,27.875801],[110.084432,27.874628],[110.086733,27.874504],[110.088544,27.875304],[110.0898,27.877024],[110.090261,27.88019],[110.089298,27.883713],[110.088748,27.886899],[110.08946,27.88828],[110.091021,27.889503],[110.094502,27.891138],[110.095893,27.892226],[110.096558,27.895983],[110.094204,27.900927],[110.090682,27.907133],[110.085728,27.910486],[110.083638,27.91149],[110.080198,27.920333],[110.07977,27.926374],[110.08011,27.931575],[110.081535,27.934342],[110.084975,27.937705],[110.086074,27.941098],[110.086325,27.944788],[110.085152,27.946546],[110.081623,27.948642],[110.077002,27.952327],[110.072978,27.957944],[110.072978,27.960964],[110.07331,27.965076],[110.072388,27.966243],[110.069612,27.968338],[110.067597,27.967077],[110.062474,27.95927],[110.059698,27.95708],[110.056672,27.955566],[110.051535,27.955307],[110.05011,27.954801],[110.048515,27.953286],[110.047762,27.951438],[110.047837,27.950013],[110.049689,27.947669],[110.050782,27.945657],[110.051372,27.940457],[110.053048,27.937988],[110.05431,27.934303],[110.053978,27.933125],[110.052214,27.931948],[110.04935,27.929092],[110.048325,27.927532],[110.048766,27.925232],[110.048264,27.923468],[110.044301,27.918679],[110.040101,27.916488],[110.022512,27.908007],[110.01855,27.907913],[110.016039,27.908584],[110.011743,27.911252],[110.007787,27.915768],[110.001979,27.919275],[110.000377,27.919772],[109.999366,27.921695],[109.999292,27.923796],[110.001388,27.928416],[110.00299,27.931521],[110.002739,27.934034],[110.001728,27.93617],[109.998443,27.937755],[109.994827,27.938917],[109.988767,27.945528],[109.986324,27.946442],[109.984139,27.94593],[109.974123,27.938102],[109.97261,27.938018],[109.971599,27.938684],[109.970839,27.940442],[109.970927,27.943715],[109.972529,27.951265],[109.971518,27.95487],[109.970255,27.956882],[109.965377,27.95859],[109.964793,27.959842],[109.96294,27.9616],[109.961006,27.962101],[109.958394,27.961172],[109.95722,27.959409],[109.956969,27.957314],[109.958068,27.955551],[109.95857,27.95346],[109.957892,27.951692],[109.955795,27.950261],[109.951506,27.948324],[109.950156,27.948324],[109.949233,27.951175],[109.949573,27.954612],[109.94907,27.956291],[109.947808,27.956872],[109.943771,27.95645],[109.936876,27.959375],[109.933612,27.959285],[109.931088,27.957855],[109.928143,27.95559],[109.926718,27.955253],[109.924031,27.955839],[109.92034,27.956127],[109.917408,27.954533],[109.915467,27.952854],[109.914382,27.95126],[109.914463,27.949919],[109.916906,27.94816],[109.916818,27.946983],[109.913452,27.945305],[109.910867,27.941753],[109.910351,27.93843],[109.909347,27.937422],[109.906992,27.937253],[109.9044,27.937586],[109.897438,27.940695],[109.894337,27.944132],[109.891656,27.945727],[109.885956,27.946238],[109.882597,27.946909],[109.876816,27.956311],[109.872276,27.959405],[109.870037,27.961222],[109.863502,27.964336],[109.860401,27.96736],[109.857144,27.970886],[109.853378,27.972653],[109.847508,27.973423],[109.841571,27.973095],[109.83889,27.973185],[109.837472,27.975032],[109.841489,27.980226],[109.842826,27.982907],[109.842154,27.984416],[109.838639,27.985682],[109.833204,27.986194],[109.826167,27.985032],[109.822903,27.984665],[109.818893,27.981983],[109.816124,27.980901],[109.811686,27.980404],[109.807079,27.97966],[109.797871,27.979337],[109.794023,27.974729],[109.792931,27.973895],[109.791003,27.974903],[109.789246,27.979267],[109.785982,27.984972],[109.782623,27.991099],[109.780784,27.99307],[109.775335,27.99383],[109.775919,27.999112],[109.778104,28.000959],[109.782121,28.003887],[109.784469,28.006737],[109.78472,28.009422],[109.784055,28.012609],[109.784136,28.016719],[109.784727,28.021414],[109.785731,28.023509],[109.788744,28.025688],[109.791173,28.027906],[109.79234,28.029792],[109.790128,28.029752],[109.78493,28.027182],[109.781748,28.026174],[109.774752,28.026139],[109.770219,28.025598],[109.752447,28.021474],[109.748247,28.022561],[109.744596,28.023022],[109.742377,28.022263],[109.741278,28.022347],[109.73726,28.02398],[109.735069,28.024526],[109.733481,28.024397],[109.732178,28.023643],[109.730916,28.021816],[109.729905,28.019553],[109.729613,28.017875],[109.730617,28.01653],[109.733522,28.015448],[109.735245,28.013771],[109.736032,28.01243],[109.73591,28.01113],[109.735109,28.009869],[109.730828,28.005168],[109.730325,28.003619],[109.730617,28.001038],[109.732544,27.991983],[109.733345,27.989679],[109.733094,27.98741],[109.728527,27.983736],[109.725202,27.982103],[109.723526,27.981681],[109.720663,27.982177],[109.719787,27.98176],[109.717806,27.978319],[109.71651,27.977098],[109.714616,27.97391],[109.713232,27.968795],[109.713395,27.967494],[109.71537,27.964872],[109.719536,27.958674],[109.720201,27.95641],[109.71995,27.95423],[109.719109,27.952675],[109.717263,27.951707],[109.711258,27.949814],[109.708319,27.946204],[109.706331,27.944356],[109.701676,27.942672],[109.700081,27.941723],[109.69827,27.938828],[109.696091,27.93698],[109.69314,27.938023],[109.691043,27.938356],[109.686544,27.937675],[109.684189,27.937124],[109.682004,27.935947],[109.681617,27.934163],[109.68024,27.930974],[109.679229,27.929673],[109.676406,27.927735],[109.673346,27.924964],[109.670733,27.92169],[109.669057,27.921099],[109.661532,27.919534],[109.660107,27.918649],[109.657745,27.915812],[109.654929,27.911281],[109.654678,27.909433],[109.655771,27.90516],[109.654508,27.903858],[109.649887,27.903973],[109.644846,27.906437],[109.642993,27.906815],[109.639926,27.90679],[109.634592,27.909259],[109.631152,27.910263],[109.630439,27.909965],[109.628628,27.90602],[109.628139,27.901031],[109.626171,27.900514],[109.624848,27.89959],[109.623294,27.894462],[109.622744,27.893245],[109.622459,27.88417],[109.62195,27.880731],[109.622534,27.878883],[109.624461,27.877546],[109.634463,27.876507],[109.636981,27.876005],[109.63732,27.874246],[109.63673,27.871562],[109.637822,27.86938],[109.641683,27.86603],[109.642871,27.863853],[109.643122,27.861924],[109.6411,27.858231],[109.640509,27.856049],[109.64093,27.853285],[109.642274,27.850347],[109.645639,27.846832],[109.647648,27.843312],[109.648327,27.838783],[109.647404,27.834965],[109.636811,27.827318],[109.623179,27.826622],[109.621414,27.825264],[109.620512,27.82336],[109.620512,27.821853],[109.62119,27.820928],[109.624712,27.819844],[109.626653,27.819004],[109.626653,27.817074],[109.62514,27.815563],[109.62136,27.813131],[109.619175,27.812455],[109.617323,27.813459],[109.615728,27.815896],[109.614642,27.816229],[109.61338,27.815642],[109.612878,27.813628],[109.610774,27.80868],[109.606438,27.803105],[109.605312,27.799917],[109.603391,27.798152],[109.601797,27.798067],[109.599707,27.798569],[109.59778,27.800081],[109.596266,27.804607],[109.593247,27.805199],[109.591564,27.804781],[109.590058,27.8031],[109.588633,27.802434],[109.585952,27.802772],[109.585192,27.80403],[109.585192,27.805622],[109.584188,27.806462],[109.582091,27.806716],[109.580415,27.80588],[109.579411,27.806129],[109.577395,27.807979],[109.574885,27.809073],[109.573799,27.808904],[109.569185,27.806308],[109.567515,27.805055],[109.566925,27.803712],[109.566762,27.8012],[109.565758,27.799942],[109.561822,27.80037],[109.559644,27.799201],[109.557886,27.795008],[109.553781,27.789731],[109.549764,27.786175],[109.545828,27.785011],[109.543487,27.785016],[109.540976,27.786533],[109.539219,27.789219],[109.53738,27.793501],[109.53303,27.795864],[109.532779,27.798719],[109.533953,27.80408],[109.533614,27.809282],[109.532779,27.811545],[109.530689,27.81239],[109.529352,27.812062],[109.527425,27.810053],[109.525084,27.809973],[109.522913,27.811992],[109.521237,27.812504],[109.516968,27.809829],[109.515048,27.807153],[109.514295,27.802707],[109.51196,27.800116],[109.50945,27.800459],[109.508194,27.802309],[109.507278,27.802817],[109.497324,27.798649],[109.492635,27.795774],[109.489378,27.791502],[109.485863,27.787906],[109.483691,27.78699],[109.480841,27.786747],[109.4785,27.787259],[109.476743,27.788686],[109.476491,27.790114],[109.477333,27.794222],[109.479172,27.79942],[109.47867,27.80227],[109.477747,27.803866],[109.475155,27.804712],[109.473146,27.804463],[109.463782,27.804319],[109.461346,27.803404],[109.457498,27.799221],[109.454485,27.794864],[109.453311,27.791845],[109.453814,27.790671],[109.455904,27.789577],[109.457749,27.787851],[109.459595,27.784245],[109.460681,27.780046],[109.461766,27.777614],[109.461848,27.775514],[109.461515,27.773336],[109.459921,27.771579],[109.45114,27.765057],[109.449043,27.76254],[109.446777,27.758813],[109.444103,27.751315],[109.442678,27.749196],[109.436557,27.745474],[109.433463,27.744473],[109.430769,27.741622],[109.42642,27.738945],[109.424954,27.735924],[109.424655,27.731037],[109.423773,27.72827],[109.421385,27.725],[109.418406,27.721352]]]]}}]}
