# Supplementary material for: The influence of extreme rainfall on crime: Spatiotemporal dynamics in Hunan Province, China
Source: PLoS One. 2026 Apr 22;21(4):e0345811. doi: 10.1371/journal.pone.0345811 (PMC13102242; doi:10.1371/journal.pone.0345811)
Supplement: S1 Data — S1 Raw Data. This is the original data1 required to replicate the manuscript’s results. S2 Raw Data. This is the original data1 required to replicate the manuscript’s results. (ZIP) [file pone.0345811.s001.zip › S1 Raw Data/S1_Hunan administrative boundary GeoJSON/431227.json]

{"type":"FeatureCollection","features":[{"type":"Feature","properties":{"adcode":431227,"name":"新晃侗族自治县","center":[109.174443,27.359897],"centroid":[109.161744,27.22862],"childrenNum":0,"level":"district","acroutes":[100000,430000,431200],"parent":{"adcode":431200}},"geometry":{"type":"MultiPolygon","coordinates":[[[[109.410272,27.153531],[109.407454,27.15331],[109.407998,27.156063],[109.40788,27.157905],[109.406438,27.161426],[109.406091,27.164978],[109.408227,27.168061],[109.409708,27.16955],[109.413562,27.170733],[109.421111,27.17113],[109.423424,27.171576],[109.426268,27.172872],[109.430456,27.175079],[109.434263,27.177394],[109.435928,27.179371],[109.438202,27.18364],[109.438628,27.18707],[109.438779,27.190278],[109.437481,27.195156],[109.435646,27.199592],[109.434093,27.204478],[109.432461,27.207988],[109.430423,27.213583],[109.42773,27.221496],[109.424905,27.226891],[109.424407,27.232196],[109.427304,27.238737],[109.430089,27.24299],[109.436387,27.245263],[109.441636,27.247582],[109.445463,27.25179],[109.446164,27.255664],[109.443445,27.262893],[109.439958,27.265332],[109.435509,27.268953],[109.431269,27.27188],[109.425901,27.277837],[109.421288,27.283527],[109.41792,27.288256],[109.416321,27.292449],[109.417795,27.296069],[109.423123,27.299762],[109.428719,27.303445],[109.434512,27.305969],[109.438038,27.309273],[109.43925,27.313127],[109.439631,27.315638],[109.436747,27.319659],[109.43174,27.322615],[109.427415,27.323706],[109.422048,27.324603],[109.417363,27.323643],[109.412454,27.323373],[109.410213,27.325072],[109.409544,27.327158],[109.410704,27.329642],[109.412349,27.331647],[109.413581,27.33573],[109.413182,27.338042],[109.41096,27.339967],[109.405278,27.339953],[109.397447,27.337957],[109.39284,27.338822],[109.387702,27.339475],[109.380861,27.342031],[109.373836,27.346194],[109.365598,27.352012],[109.359844,27.355666],[109.353298,27.359347],[109.348068,27.363443],[109.345925,27.367191],[109.344326,27.371381],[109.342799,27.376949],[109.342367,27.384085],[109.343009,27.391869],[109.341751,27.397882],[109.339398,27.402332],[109.337707,27.404917],[109.324384,27.412745],[109.316534,27.416244],[109.308165,27.419531],[109.302038,27.42113],[109.294226,27.423381],[109.29034,27.423773],[109.286447,27.42462],[109.281054,27.423607],[109.275615,27.423967],[109.270975,27.423426],[109.266348,27.422661],[109.264278,27.422855],[109.260437,27.421639],[109.257377,27.419977],[109.255345,27.418338],[109.25279,27.417144],[109.249428,27.41732],[109.245548,27.418171],[109.243674,27.421355],[109.243353,27.424336],[109.243248,27.429613],[109.241138,27.431874],[109.23931,27.43322],[109.235699,27.433162],[109.231557,27.434013],[109.226622,27.435998],[109.22193,27.438907],[109.219519,27.443234],[109.215266,27.448906],[109.213693,27.450487],[109.207769,27.450392],[109.202107,27.450077],[109.198568,27.447263],[109.193784,27.442135],[109.189518,27.436561],[109.181935,27.43001],[109.175349,27.424858],[109.171522,27.422728],[109.167001,27.417838],[109.16008,27.416122],[109.156214,27.416518],[109.155152,27.418338],[109.15508,27.421323],[109.157767,27.428254],[109.159248,27.431491],[109.159943,27.434945],[109.159903,27.436782],[109.159071,27.439758],[109.158396,27.440811],[109.159438,27.442338],[109.156247,27.442932],[109.155296,27.443571],[109.153651,27.446273],[109.153534,27.4477],[109.154071,27.448771],[109.153049,27.449334],[109.150041,27.448429],[109.148173,27.448371],[109.143992,27.448843],[109.141882,27.448046],[109.140086,27.446786],[109.138271,27.444616],[109.136541,27.440811],[109.130066,27.434918],[109.129332,27.433072],[109.129122,27.431329],[109.125558,27.430843],[109.124738,27.430469],[109.12331,27.428609],[109.123146,27.42724],[109.123749,27.424791],[109.123021,27.421612],[109.123297,27.418405],[109.121809,27.417851],[109.12,27.418432],[109.118716,27.419549],[109.115341,27.424183],[109.114515,27.424899],[109.112693,27.42444],[109.111514,27.423323],[109.109194,27.418721],[109.109089,27.417541],[109.110105,27.415113],[109.111579,27.413902],[109.115747,27.412578],[109.118631,27.412344],[109.12173,27.413204],[109.125,27.41555],[109.127006,27.418068],[109.128349,27.420981],[109.12924,27.425552],[109.133159,27.426948],[109.134791,27.429852],[109.135885,27.430356],[109.138644,27.430334],[109.139149,27.429586],[109.139182,27.427245],[109.140165,27.426115],[109.142216,27.425255],[109.142786,27.42353],[109.14234,27.418662],[109.141941,27.417689],[109.139306,27.415298],[109.137196,27.414033],[109.133592,27.412555],[109.131462,27.411236],[109.129096,27.408209],[109.127668,27.405066],[109.125872,27.403922],[109.11713,27.401129],[109.116036,27.400382],[109.116226,27.399409],[109.117897,27.397918],[109.120007,27.394941],[109.120649,27.392018],[109.121986,27.390409],[109.124103,27.389554],[109.124738,27.387891],[109.123834,27.3864],[109.121265,27.383716],[109.11734,27.377765],[109.116049,27.375129],[109.114502,27.37112],[109.11384,27.367169],[109.115072,27.364993],[109.11846,27.36224],[109.118264,27.359946],[109.115046,27.353598],[109.113676,27.352111],[109.112457,27.351822],[109.111311,27.352341],[109.106383,27.355607],[109.10477,27.355607],[109.103289,27.354404],[109.101363,27.351201],[109.101094,27.349826],[109.101985,27.344559],[109.102818,27.342837],[109.102614,27.340778],[109.103663,27.336848],[109.096828,27.336181],[109.093735,27.335063],[109.089292,27.331805],[109.086362,27.331043],[109.08418,27.331566],[109.083073,27.332364],[109.082135,27.33414],[109.080405,27.334892],[109.077201,27.33409],[109.074403,27.331909],[109.072666,27.329556],[109.072043,27.327204],[109.072174,27.323562],[109.071375,27.32303],[109.069239,27.322805],[109.062698,27.32541],[109.05954,27.32687],[109.057541,27.328952],[109.056296,27.33126],[109.055182,27.334144],[109.053622,27.33596],[109.052108,27.336663],[109.050195,27.336483],[109.045922,27.334698],[109.0445,27.333098],[109.044408,27.331057],[109.047619,27.322138],[109.047691,27.318789],[109.050372,27.314024],[109.052567,27.308557],[109.054107,27.306068],[109.053229,27.302475],[109.053996,27.29836],[109.053923,27.294866],[109.053157,27.292801],[109.05083,27.292449],[109.046839,27.28992],[109.045614,27.288202],[109.044061,27.283098],[109.043864,27.281786],[109.041413,27.276619],[109.039926,27.276624],[109.037101,27.278617],[109.030921,27.280032],[109.027252,27.281619],[109.023896,27.282237],[109.022953,27.281263],[109.022848,27.278621],[109.020534,27.277949],[109.017218,27.276524],[109.013418,27.274202],[109.012697,27.272813],[109.010567,27.270509],[109.005147,27.26843],[108.999564,27.267542],[108.999321,27.264503],[108.998542,27.26296],[108.997827,27.262739],[108.996484,27.264349],[108.995743,27.266978],[108.994387,27.269427],[108.992473,27.270469],[108.989898,27.270739],[108.987512,27.270617],[108.985127,27.269404],[108.983325,27.267055],[108.983377,27.264651],[108.984472,27.261332],[108.984649,27.256236],[108.982401,27.253598],[108.976326,27.250996],[108.972165,27.248655],[108.968547,27.24552],[108.967846,27.242968],[108.968672,27.240893],[108.968029,27.239012],[108.966273,27.236675],[108.963442,27.23553],[108.958193,27.235674],[108.953193,27.236391],[108.951889,27.236301],[108.950788,27.234997],[108.949818,27.232196],[108.948206,27.229435],[108.947105,27.228407],[108.943559,27.226914],[108.939883,27.225127],[108.935224,27.223918],[108.927773,27.22178],[108.925276,27.220801],[108.918021,27.217129],[108.914233,27.214643],[108.915223,27.212757],[108.915026,27.210353],[108.914345,27.209635],[108.912241,27.20917],[108.909751,27.209315],[108.907628,27.207551],[108.907379,27.205611],[108.908657,27.204347],[108.911678,27.203314],[108.916409,27.202403],[108.917628,27.20178],[108.918428,27.199867],[108.92236,27.19979],[108.924103,27.200295],[108.925767,27.199601],[108.924339,27.198292],[108.922962,27.195675],[108.919162,27.193477],[108.919483,27.191812],[108.920505,27.189579],[108.923716,27.185635],[108.92483,27.183401],[108.92677,27.182503],[108.929765,27.180084],[108.929306,27.179055],[108.92601,27.175187],[108.926462,27.169541],[108.926324,27.167704],[108.926724,27.165131],[108.926776,27.160893],[108.92582,27.159169],[108.924208,27.158541],[108.922609,27.158492],[108.920662,27.156862],[108.91966,27.155359],[108.917281,27.156032],[108.915806,27.156957],[108.913703,27.157684],[108.912484,27.155612],[108.914817,27.154104],[108.914941,27.153188],[108.913493,27.14931],[108.912969,27.148741],[108.909987,27.147536],[108.908506,27.144841],[108.908054,27.14295],[108.908336,27.142119],[108.90728,27.139523],[108.904915,27.134936],[108.901658,27.131667],[108.89808,27.128642],[108.895321,27.127148],[108.892385,27.125942],[108.89034,27.124633],[108.887142,27.121197],[108.887457,27.119937],[108.887208,27.118217],[108.887909,27.115525],[108.887961,27.113977],[108.887457,27.112491],[108.885609,27.110084],[108.88477,27.108485],[108.881146,27.106647],[108.87878,27.106309],[108.877116,27.109574],[108.873538,27.113927],[108.872469,27.114848],[108.869651,27.116338],[108.86665,27.116568],[108.86513,27.116063],[108.86123,27.11572],[108.859959,27.114866],[108.858236,27.112053],[108.857344,27.109538],[108.855051,27.106096],[108.85435,27.104155],[108.854408,27.101919],[108.855306,27.099801],[108.856263,27.098767],[108.856447,27.097624],[108.85435,27.096012],[108.850785,27.096536],[108.845876,27.098491],[108.843655,27.098315],[108.840987,27.096834],[108.839395,27.094314],[108.837802,27.092882],[108.834624,27.092372],[108.830299,27.091333],[108.827252,27.089337],[108.824394,27.089052],[108.822933,27.089341],[108.81925,27.09066],[108.818359,27.091238],[108.817592,27.092837],[108.816511,27.096445],[108.815121,27.097191],[108.811557,27.09668],[108.807493,27.098564],[108.806019,27.095764],[108.804001,27.094047],[108.801327,27.091292],[108.798332,27.089178],[108.794216,27.08786],[108.792486,27.086604],[108.790842,27.084422],[108.792237,27.08328],[108.796694,27.081617],[108.798915,27.080583],[108.803811,27.078867],[108.805521,27.077218],[108.80501,27.074259],[108.805711,27.073455],[108.808752,27.074196],[108.812828,27.071016],[108.813857,27.069931],[108.817605,27.067691],[108.819643,27.066747],[108.82081,27.06452],[108.824447,27.063232],[108.829388,27.063937],[108.830089,27.063643],[108.828497,27.060535],[108.830437,27.058294],[108.831197,27.057887],[108.836059,27.057874],[108.838628,27.05894],[108.839736,27.061502],[108.840968,27.06306],[108.842586,27.061831],[108.844611,27.059658],[108.845634,27.05805],[108.846839,27.054445],[108.847161,27.052493],[108.847115,27.050085],[108.844624,27.048829],[108.843976,27.047975],[108.847731,27.04577],[108.847639,27.04286],[108.849205,27.039412],[108.850916,27.036828],[108.854238,27.035142],[108.854671,27.034338],[108.854716,27.031992],[108.855863,27.031645],[108.859559,27.032553],[108.865044,27.030659],[108.866578,27.029742],[108.866893,27.028653],[108.866388,27.02596],[108.865431,27.024301],[108.867574,27.022941],[108.869507,27.023131],[108.86971,27.024437],[108.868623,27.028698],[108.867122,27.031184],[108.868544,27.031034],[108.872292,27.02384],[108.873033,27.023885],[108.873826,27.027234],[108.874409,27.028147],[108.875608,27.027559],[108.874612,27.025209],[108.874298,27.021603],[108.877352,27.016275],[108.878046,27.012374],[108.877954,27.00837],[108.878446,27.006367],[108.874389,27.004799],[108.87245,27.00224],[108.872876,26.999863],[108.874599,26.999379],[108.877725,27.000062],[108.880536,27.001269],[108.883145,27.001951],[108.885006,27.002923],[108.888256,27.005671],[108.891762,27.007899],[108.893296,27.009509],[108.897005,27.014318],[108.899318,27.01632],[108.900649,27.016952],[108.906697,27.0173],[108.90806,27.01787],[108.910957,27.019736],[108.912313,27.019958],[108.914666,27.017255],[108.916979,27.017413],[108.918467,27.019063],[108.918421,27.020604],[108.917536,27.022498],[108.914941,27.025946],[108.918159,27.027695],[108.921003,27.029792],[108.923218,27.026122],[108.923461,27.024292],[108.923231,27.020234],[108.921285,27.018534],[108.920374,27.01622],[108.920492,27.01387],[108.919581,27.012098],[108.919902,27.010946],[108.921377,27.009748],[108.9258,27.010322],[108.928552,27.011018],[108.931967,27.012582],[108.934149,27.012401],[108.935486,27.011651],[108.936777,27.011814],[108.93814,27.013522],[108.93854,27.01575],[108.942799,27.017156],[108.944025,27.017264],[108.942413,27.016415],[108.941489,27.014318],[108.945742,27.015624],[108.951004,27.01839],[108.952347,27.019307],[108.952996,27.024003],[108.952098,27.026637],[108.949792,27.029954],[108.949543,27.031726],[108.951148,27.034302],[108.950958,27.036936],[108.9489,27.037361],[108.946318,27.036746],[108.944071,27.03676],[108.943114,27.037388],[108.941593,27.040027],[108.941423,27.042489],[108.94042,27.044722],[108.941272,27.046719],[108.943926,27.048648],[108.946233,27.047378],[108.949208,27.049253],[108.95063,27.0505],[108.952053,27.050952],[108.95373,27.050668],[108.955565,27.05154],[108.964268,27.054476],[108.969556,27.059875],[108.973613,27.062952],[108.977427,27.065559],[108.981746,27.068865],[108.989623,27.074092],[108.994472,27.076265],[108.999603,27.07752],[109.007552,27.080222],[109.012644,27.08332],[109.01465,27.08566],[109.016118,27.086753],[109.01581,27.088731],[109.017107,27.091261],[109.020167,27.093501],[109.018824,27.095849],[109.020128,27.097272],[109.022133,27.098695],[109.025194,27.101883],[109.026937,27.102791],[109.031839,27.103974],[109.032553,27.103798],[109.034198,27.10093],[109.034506,27.099562],[109.035843,27.098098],[109.03794,27.097394],[109.040843,27.097281],[109.044755,27.096319],[109.047311,27.096378],[109.049952,27.096965],[109.053733,27.098311],[109.055103,27.100393],[109.057705,27.103238],[109.06051,27.108485],[109.061951,27.110423],[109.062692,27.107275],[109.063943,27.104353],[109.064769,27.103491],[109.066971,27.104507],[109.070798,27.108716],[109.074619,27.112012],[109.076106,27.11189],[109.078099,27.112509],[109.078937,27.113308],[109.079226,27.115706],[109.080386,27.116501],[109.0865,27.117891],[109.089324,27.117648],[109.094895,27.116185],[109.097208,27.116112],[109.099279,27.118158],[109.101677,27.120086],[109.102824,27.120194],[109.105832,27.119662],[109.108276,27.119698],[109.111383,27.123165],[109.112864,27.123554],[109.115236,27.123594],[109.122936,27.123369],[109.125879,27.122718],[109.128762,27.12247],[109.131305,27.121246],[109.133965,27.117742],[109.13369,27.115742],[109.132792,27.115354],[109.131875,27.113701],[109.131075,27.110102],[109.129594,27.109145],[109.124974,27.108083],[109.123506,27.106656],[109.118958,27.105229],[109.117228,27.103572],[109.114653,27.099106],[109.109194,27.09253],[109.108932,27.091672],[109.109181,27.088406],[109.108663,27.086288],[109.106979,27.082331],[109.104089,27.078496],[109.101697,27.074891],[109.100838,27.07191],[109.101133,27.068933],[109.104279,27.068915],[109.105616,27.068161],[109.107739,27.068427],[109.109299,27.069267],[109.110767,27.069439],[109.115616,27.068215],[109.120996,27.067176],[109.122137,27.066485],[109.123926,27.066304],[109.125027,27.065635],[109.126508,27.066354],[109.128487,27.065369],[109.130531,27.065071],[109.132085,27.065513],[109.134339,27.067325],[109.132098,27.067799],[109.131403,27.069005],[109.131632,27.070437],[109.134005,27.070148],[109.137039,27.070826],[109.13831,27.071915],[109.141069,27.073563],[109.142157,27.073622],[109.145145,27.072926],[109.149254,27.071269],[109.151273,27.071269],[109.154274,27.071942],[109.15472,27.071436],[109.15451,27.0692],[109.154825,27.068057],[109.156286,27.06657],[109.158796,27.06639],[109.161614,27.065807],[109.163534,27.065798],[109.165592,27.06676],[109.166358,27.068996],[109.167256,27.070483],[109.167269,27.073749],[109.168482,27.077408],[109.170978,27.081807],[109.173547,27.08575],[109.175238,27.087236],[109.176195,27.086437],[109.177093,27.084544],[109.179327,27.083275],[109.185481,27.082304],[109.190632,27.086351],[109.195927,27.091261],[109.211995,27.108969],[109.213483,27.110974],[109.214335,27.112694],[109.218267,27.116419],[109.223031,27.12247],[109.223162,27.122949],[109.22676,27.128272],[109.229211,27.134051],[109.232684,27.139853],[109.234925,27.144024],[109.238923,27.149143],[109.248111,27.153432],[109.251977,27.152809],[109.257429,27.150606],[109.259081,27.145347],[109.260496,27.138715],[109.262908,27.133934],[109.264238,27.131889],[109.267646,27.128958],[109.272574,27.127441],[109.280563,27.127121],[109.291303,27.130986],[109.298958,27.135261],[109.304856,27.136286],[109.312077,27.136421],[109.318237,27.137451],[109.324955,27.136886],[109.329588,27.137663],[109.33506,27.139081],[109.3343,27.140435],[109.333677,27.146724],[109.333684,27.148723],[109.334975,27.149766],[109.338723,27.150236],[109.340846,27.150064],[109.345119,27.150136],[109.34951,27.151175],[109.354156,27.152849],[109.356745,27.153084],[109.358737,27.152858],[109.362217,27.151599],[109.367112,27.149351],[109.369969,27.147622],[109.372525,27.147518],[109.373993,27.147798],[109.375421,27.149342],[109.376588,27.152145],[109.37666,27.153463],[109.378161,27.155431],[109.379065,27.153156],[109.382263,27.151536],[109.383973,27.149242],[109.383423,27.144841],[109.38457,27.143925],[109.388613,27.144525],[109.390992,27.144629],[109.393168,27.14387],[109.392427,27.14736],[109.393102,27.14885],[109.393155,27.150457],[109.392643,27.155097],[109.393142,27.156754],[109.394295,27.157905],[109.399243,27.159557],[109.400848,27.159602],[109.400239,27.152402],[109.401648,27.151761],[109.404086,27.151748],[109.406976,27.152303],[109.410272,27.153531]]]]}}]}
