# Supplementary material for: The influence of extreme rainfall on crime: Spatiotemporal dynamics in Hunan Province, China
Source: PLoS One. 2026 Apr 22;21(4):e0345811. doi: 10.1371/journal.pone.0345811 (PMC13102242; doi:10.1371/journal.pone.0345811)
Supplement: S1 Data — S1 Raw Data. This is the original data1 required to replicate the manuscript’s results. S2 Raw Data. This is the original data1 required to replicate the manuscript’s results. (ZIP) [file pone.0345811.s001.zip › S1 Raw Data/S1_Hunan administrative boundary GeoJSON/431228.json]

{"type":"FeatureCollection","features":[{"type":"Feature","properties":{"adcode":431228,"name":"芷江侗族自治县","center":[109.687777,27.437996],"centroid":[109.603294,27.395167],"childrenNum":0,"level":"district","acroutes":[100000,430000,431200],"parent":{"adcode":431200}},"geometry":{"type":"MultiPolygon","coordinates":[[[[109.469698,27.069434],[109.473271,27.06911],[109.475506,27.068479],[109.478125,27.068411],[109.48049,27.068746],[109.4821,27.069656],[109.486602,27.076346],[109.487902,27.079199],[109.489407,27.0859],[109.490019,27.087196],[109.491177,27.093271],[109.496923,27.100886],[109.507901,27.097254],[109.520959,27.071776],[109.531077,27.069639],[109.535981,27.077244],[109.535652,27.079665],[109.537498,27.085474],[109.537665,27.088372],[109.537529,27.091174],[109.534451,27.102829],[109.534111,27.106835],[109.534309,27.111079],[109.535008,27.112318],[109.536587,27.113614],[109.537739,27.113625],[109.540847,27.107471],[109.540928,27.10925],[109.5432,27.11121],[109.543603,27.112415],[109.54333,27.113795],[109.546172,27.114619],[109.547002,27.115233],[109.547318,27.117011],[109.547664,27.122289],[109.547367,27.123386],[109.546215,27.124732],[109.544123,27.125653],[109.539962,27.12596],[109.537962,27.12713],[109.537758,27.128397],[109.540018,27.128925],[109.543609,27.128954],[109.549256,27.130777],[109.55094,27.131896],[109.552172,27.131567],[109.557218,27.129062],[109.56006,27.128329],[109.562803,27.128266],[109.564401,27.129209],[109.568171,27.132919],[109.570369,27.133112],[109.572877,27.132254],[109.574772,27.132186],[109.576276,27.132873],[109.575979,27.13389],[109.578394,27.13739],[109.57962,27.137992],[109.581422,27.137418],[109.583236,27.136077],[109.585719,27.132959],[109.589378,27.130255],[109.590591,27.130084],[109.591297,27.132033],[109.593019,27.131516],[109.595477,27.13201],[109.59757,27.131953],[109.597997,27.132447],[109.600709,27.139293],[109.598275,27.140985],[109.597217,27.142542],[109.596858,27.144945],[109.599328,27.14482],[109.602566,27.144218],[109.605439,27.142479],[109.607965,27.146819],[109.609284,27.146882],[109.613105,27.143735],[109.615216,27.141695],[109.617662,27.138878],[109.618974,27.139281],[109.618671,27.141633],[109.616584,27.144564],[109.616281,27.145984],[109.617587,27.147694],[109.620999,27.147898],[109.623278,27.147416],[109.624962,27.149636],[109.624937,27.151335],[109.626076,27.151687],[109.62911,27.15138],[109.632553,27.154714],[109.633407,27.155248],[109.634813,27.15464],[109.63633,27.153362],[109.636813,27.1538],[109.636509,27.156725],[109.636986,27.157259],[109.640162,27.156816],[109.643741,27.15455],[109.645295,27.154663],[109.64571,27.155867],[109.64524,27.15932],[109.646366,27.161638],[109.646453,27.164756],[109.646137,27.166817],[109.643308,27.170486],[109.641704,27.173121],[109.641506,27.174671],[109.642274,27.177073],[109.644144,27.179208],[109.647673,27.181042],[109.652942,27.182536],[109.653772,27.183694],[109.65332,27.185926],[109.652038,27.188617],[109.649208,27.191133],[109.648249,27.194],[109.646955,27.196578],[109.644447,27.200132],[109.645221,27.202369],[109.647277,27.203811],[109.651066,27.205184],[109.652806,27.204674],[109.653896,27.202613],[109.654094,27.199626],[109.653574,27.194414],[109.653642,27.192121],[109.654354,27.190287],[109.655772,27.18977],[109.657053,27.190173],[109.656985,27.19132],[109.656081,27.19304],[109.656081,27.194704],[109.656855,27.196084],[109.658459,27.197741],[109.662768,27.204861],[109.66322,27.20762],[109.663146,27.209567],[109.661288,27.212082],[109.661994,27.213234],[109.663858,27.214387],[109.66553,27.21605],[109.669517,27.218979],[109.671053,27.218979],[109.671827,27.217435],[109.670545,27.212729],[109.672991,27.210725],[109.678179,27.208971],[109.683597,27.208767],[109.697231,27.212831],[109.701838,27.217015],[109.704606,27.220586],[109.708024,27.226654],[109.710284,27.235287],[109.708612,27.242931],[109.706414,27.250139],[109.703857,27.255524],[109.700352,27.257726],[109.697368,27.25991],[109.698581,27.263309],[109.700432,27.264155],[109.705095,27.264433],[109.713194,27.266181],[109.716122,27.267905],[109.719206,27.272603],[109.722345,27.278226],[109.725385,27.282237],[109.729119,27.284381],[109.735905,27.28572],[109.743372,27.285647],[109.750697,27.282594],[109.753836,27.281675],[109.754814,27.279758],[109.761037,27.278549],[109.762956,27.278317],[109.766808,27.280484],[109.770269,27.281692],[109.773804,27.283633],[109.779519,27.287921],[109.780609,27.288432],[109.782083,27.286997],[109.783358,27.285045],[109.7849,27.28395],[109.788751,27.283145],[109.789897,27.283831],[109.792225,27.290321],[109.790485,27.290781],[109.790497,27.293492],[109.78924,27.295795],[109.792008,27.301201],[109.789395,27.301672],[109.785649,27.300713],[109.783036,27.298904],[109.781754,27.298751],[109.779426,27.299664],[109.773903,27.300475],[109.773334,27.301689],[109.773222,27.304332],[109.772312,27.305762],[109.771259,27.306108],[109.765216,27.305716],[109.761433,27.305614],[109.7597,27.307395],[109.759761,27.309687],[109.760344,27.312091],[109.761953,27.314615],[109.766387,27.31736],[109.769594,27.319822],[109.771458,27.322221],[109.772225,27.325493],[109.772355,27.328935],[109.773321,27.333806],[109.774225,27.336267],[109.775637,27.33908],[109.779364,27.342448],[109.782949,27.344676],[109.786553,27.347483],[109.790206,27.352631],[109.792782,27.355608],[109.796497,27.3591],[109.806001,27.365087],[109.808695,27.366515],[109.818199,27.370398],[109.820106,27.372445],[109.82005,27.374508],[109.816403,27.378068],[109.818056,27.379973],[109.820378,27.380845],[109.830192,27.383436],[109.83631,27.384677],[109.841975,27.38542],[109.844415,27.385363],[109.845616,27.384881],[109.845139,27.381106],[109.846712,27.379927],[109.854377,27.37889],[109.855578,27.377484],[109.856662,27.374281],[109.857813,27.371923],[109.860439,27.36973],[109.86281,27.36846],[109.866086,27.368511],[109.867918,27.368913],[109.870828,27.371079],[109.871027,27.374281],[109.870841,27.377206],[109.871423,27.380188],[109.872903,27.382314],[109.877652,27.3847],[109.880159,27.386412],[109.881633,27.388815],[109.882741,27.394834],[109.882289,27.39799],[109.879534,27.398801],[109.879224,27.400926],[109.878197,27.404485],[109.876599,27.408038],[109.872048,27.415626],[109.871992,27.417405],[109.874178,27.420839],[109.874754,27.42353],[109.875082,27.428227],[109.878704,27.442147],[109.877683,27.446849],[109.875813,27.448248],[109.874469,27.452112],[109.873968,27.454536],[109.869293,27.460954],[109.868668,27.462347],[109.869392,27.464227],[109.866915,27.467575],[109.862302,27.468271],[109.859727,27.468135],[109.858166,27.467699],[109.853987,27.465609],[109.852092,27.465536],[109.851461,27.467411],[109.853845,27.472882],[109.855021,27.477163],[109.855052,27.480493],[109.85538,27.481586],[109.857671,27.483177],[109.858204,27.484027],[109.858061,27.491332],[109.856755,27.492957],[109.856643,27.497107],[109.856909,27.497838],[109.859826,27.498036],[109.863776,27.496184],[109.865206,27.495952],[109.865875,27.496745],[109.865454,27.497889],[109.862922,27.50021],[109.858228,27.501875],[109.856247,27.502951],[109.855287,27.504094],[109.855064,27.505612],[109.855925,27.507825],[109.860092,27.511551],[109.861776,27.51253],[109.864965,27.512672],[109.869113,27.511975],[109.87094,27.512168],[109.871732,27.514297],[109.876444,27.51848],[109.877026,27.521271],[109.8785,27.522918],[109.882221,27.524215],[109.886153,27.524668],[109.887447,27.524373],[109.888958,27.522811],[109.889243,27.521356],[109.888555,27.518192],[109.886661,27.512332],[109.88619,27.510181],[109.886493,27.508884],[109.887459,27.507746],[109.888617,27.507497],[109.890537,27.507848],[109.893527,27.509326],[109.894357,27.510939],[109.894307,27.516952],[109.894846,27.520915],[109.895967,27.525166],[109.898357,27.528308],[109.901614,27.5315],[109.903273,27.532366],[109.906134,27.532496],[109.908994,27.532298],[109.909997,27.533294],[109.911644,27.537008],[109.912443,27.537732],[109.912641,27.5414],[109.91339,27.54573],[109.913198,27.551706],[109.912146,27.556115],[109.90926,27.560138],[109.906517,27.561859],[109.902227,27.563879],[109.899261,27.566301],[109.894221,27.568576],[109.887713,27.572531],[109.883274,27.576395],[109.880896,27.580169],[109.880791,27.58293],[109.883893,27.587847],[109.887942,27.595705],[109.888103,27.598918],[109.886264,27.603127],[109.882599,27.60673],[109.879974,27.610741],[109.874382,27.617183],[109.869318,27.623829],[109.862203,27.630797],[109.855733,27.635208],[109.851869,27.635372],[109.849523,27.634783],[109.848154,27.63324],[109.846247,27.626662],[109.845511,27.622568],[109.844055,27.619417],[109.840347,27.612918],[109.837003,27.608241],[109.835269,27.604875],[109.830452,27.601639],[109.826527,27.600661],[109.821109,27.60044],[109.812917,27.601713],[109.807295,27.602872],[109.802317,27.6063],[109.798918,27.610345],[109.793995,27.614689],[109.790373,27.619434],[109.790033,27.622025],[109.781668,27.620786],[109.775631,27.623795],[109.769743,27.629779],[109.763514,27.633941],[109.758158,27.635309],[109.751075,27.633302],[109.746517,27.630276],[109.73996,27.628704],[109.733465,27.628274],[109.717769,27.624994],[109.710085,27.621849],[109.703485,27.619355],[109.696507,27.614808],[109.68873,27.609598],[109.681282,27.605984],[109.668632,27.601877],[109.657889,27.599535],[109.64927,27.59803],[109.639661,27.597481],[109.627079,27.59958],[109.618708,27.597838],[109.612714,27.596927],[109.605117,27.589884],[109.60243,27.588153],[109.594238,27.584577],[109.587644,27.581861],[109.579793,27.579887],[109.572369,27.576056],[109.565695,27.571739],[109.560555,27.567133],[109.557001,27.563149],[109.555936,27.557456],[109.561286,27.551033],[109.565397,27.545809],[109.565942,27.541428],[109.565044,27.538943],[109.561237,27.535196],[109.557026,27.533532],[109.552073,27.53236],[109.544618,27.532672],[109.535943,27.534421],[109.52704,27.53686],[109.523164,27.538219],[109.520947,27.54046],[109.510483,27.547009],[109.505084,27.551168],[109.502601,27.552266],[109.500663,27.552278],[109.498626,27.552974],[109.496329,27.554824],[109.494874,27.55878],[109.494428,27.559301],[109.491865,27.559946],[109.489431,27.55985],[109.484305,27.561197],[109.47937,27.561966],[109.478286,27.563239],[109.4781,27.564439],[109.476825,27.566103],[109.474509,27.565384],[109.472646,27.564184],[109.471302,27.563851],[109.469711,27.564892],[109.467915,27.566618],[109.465667,27.56715],[109.462714,27.566589],[109.46194,27.565616],[109.45986,27.560761],[109.459141,27.560144],[109.454269,27.560619],[109.448566,27.562017],[109.445984,27.562391],[109.443253,27.558395],[109.437446,27.551882],[109.435409,27.550246],[109.433644,27.548384],[109.428251,27.547162],[109.422536,27.549137],[109.418109,27.551135],[109.415261,27.55178],[109.409335,27.551689],[109.404964,27.550472],[109.39959,27.547626],[109.39346,27.543856],[109.388085,27.541241],[109.383503,27.537947],[109.379144,27.535808],[109.369467,27.528755],[109.36234,27.522432],[109.358278,27.518684],[109.350118,27.512796],[109.343233,27.507622],[109.33761,27.504304],[109.331499,27.49914],[109.325902,27.49422],[109.318497,27.48995],[109.312361,27.486162],[109.306516,27.480776],[109.302999,27.475662],[109.302559,27.471749],[109.302423,27.465547],[109.303841,27.459373],[109.30607,27.451381],[109.306157,27.447251],[109.30646,27.444725],[109.306553,27.439677],[109.306931,27.434403],[109.305711,27.430482],[109.303209,27.426301],[109.299897,27.423944],[109.294225,27.423383],[109.302039,27.421133],[109.308163,27.41953],[109.316534,27.416243],[109.324385,27.412742],[109.337703,27.404916],[109.339394,27.402332],[109.341753,27.397883],[109.343003,27.39187],[109.342372,27.384082],[109.342793,27.376951],[109.344328,27.371385],[109.345926,27.367196],[109.348068,27.363443],[109.3533,27.35935],[109.359839,27.355664],[109.365597,27.352013],[109.373838,27.346196],[109.38086,27.342028],[109.387701,27.339477],[109.392841,27.338819],[109.397447,27.337957],[109.40528,27.339953],[109.410957,27.339964],[109.41318,27.338042],[109.413583,27.335729],[109.412351,27.331646],[109.41071,27.329644],[109.40954,27.32716],[109.410214,27.325068],[109.41245,27.323372],[109.417366,27.323638],[109.422053,27.324602],[109.427415,27.323706],[109.431743,27.322612],[109.436746,27.319657],[109.439631,27.315636],[109.439247,27.313124],[109.438034,27.309272],[109.434517,27.305971],[109.428722,27.303447],[109.423124,27.29976],[109.417799,27.296068],[109.41632,27.292448],[109.417917,27.288256],[109.421285,27.283531],[109.425904,27.277834],[109.431266,27.271883],[109.435508,27.268955],[109.439959,27.265329],[109.443439,27.262895],[109.446164,27.255666],[109.445464,27.25179],[109.441637,27.247579],[109.436381,27.245264],[109.43009,27.242994],[109.427304,27.238737],[109.424406,27.232193],[109.424907,27.226892],[109.427725,27.221494],[109.430424,27.213581],[109.432461,27.207989],[109.43409,27.204475],[109.435644,27.199592],[109.437483,27.195158],[109.438783,27.190281],[109.438628,27.187073],[109.438201,27.183643],[109.435929,27.179373],[109.434263,27.177391],[109.430455,27.175074],[109.42627,27.172871],[109.423421,27.171576],[109.421112,27.171128],[109.413558,27.170736],[109.409707,27.169549],[109.408227,27.168061],[109.406091,27.164977],[109.406438,27.161427],[109.40788,27.157906],[109.407862,27.154754],[109.407342,27.153663],[109.411199,27.153516],[109.413849,27.154129],[109.415267,27.153885],[109.417131,27.151221],[109.417471,27.147041],[109.418567,27.145626],[109.420982,27.140156],[109.423923,27.134225],[109.425037,27.129419],[109.427935,27.126016],[109.433663,27.121971],[109.438083,27.119278],[109.440919,27.11817],[109.443996,27.118898],[109.448331,27.120574],[109.450826,27.124051],[109.453817,27.129374],[109.457581,27.133328],[109.461655,27.135453],[109.467017,27.136441],[109.472695,27.134907],[109.473531,27.131703],[109.473104,27.126874],[109.470392,27.120636],[109.469358,27.115437],[109.468218,27.114909],[109.464163,27.111636],[109.4602,27.110045],[109.459593,27.108301],[109.461321,27.104477],[109.463185,27.101653],[109.463098,27.100522],[109.459395,27.099709],[109.458039,27.098465],[109.457897,27.096521],[109.458832,27.094402],[109.459723,27.093652],[109.460887,27.094294],[109.463637,27.094873],[109.467414,27.094839],[109.468088,27.092549],[109.467556,27.090094],[109.46615,27.089708],[109.462157,27.089918],[109.460714,27.088633],[109.459612,27.085667],[109.459593,27.08411],[109.460361,27.082564],[109.462082,27.081291],[109.465996,27.080535],[109.46989,27.080523],[109.472522,27.081598],[109.475531,27.081995],[109.477512,27.081927],[109.482168,27.081234],[109.482998,27.080484],[109.483054,27.078875],[109.481667,27.071776],[109.480757,27.070577],[109.479413,27.070128],[109.4722,27.070895],[109.469698,27.069434]]]]}}]}
