# Supplementary material for: The influence of extreme rainfall on crime: Spatiotemporal dynamics in Hunan Province, China
Source: PLoS One. 2026 Apr 22;21(4):e0345811. doi: 10.1371/journal.pone.0345811 (PMC13102242; doi:10.1371/journal.pone.0345811)
Supplement: S1 Data — S1 Raw Data. This is the original data1 required to replicate the manuscript’s results. S2 Raw Data. This is the original data1 required to replicate the manuscript’s results. (ZIP) [file pone.0345811.s001.zip › S1 Raw Data/S1_Hunan administrative boundary GeoJSON/431229.json]

{"type":"FeatureCollection","features":[{"type":"Feature","properties":{"adcode":431229,"name":"靖州苗族侗族自治县","center":[109.691159,26.573511],"centroid":[109.584585,26.542872],"childrenNum":0,"level":"district","acroutes":[100000,430000,431200],"parent":{"adcode":431200}},"geometry":{"type":"MultiPolygon","coordinates":[[[[109.946207,26.686069],[109.94419,26.689289],[109.936234,26.694211],[109.932779,26.696878],[109.93035,26.700702],[109.930869,26.702962],[109.932401,26.706332],[109.932988,26.709962],[109.931112,26.717936],[109.929581,26.718493],[109.926281,26.718124],[109.922995,26.715473],[109.918966,26.710983],[109.912988,26.710936],[109.910316,26.711369],[109.908528,26.712155],[109.906092,26.714077],[109.90377,26.717483],[109.901827,26.721467],[109.899648,26.723165],[109.896982,26.722915],[109.895342,26.72228],[109.891982,26.722951],[109.889047,26.72429],[109.88547,26.726446],[109.883507,26.726269],[109.881192,26.724727],[109.878433,26.723904],[109.873365,26.721139],[109.867933,26.719655],[109.867859,26.718129],[109.868594,26.715962],[109.868426,26.714837],[109.866739,26.714103],[109.862629,26.714077],[109.860126,26.714541],[109.858581,26.71678],[109.85688,26.717171],[109.854471,26.717155],[109.852858,26.717952],[109.851138,26.719868],[109.84997,26.720342],[109.848007,26.720248],[109.844991,26.718785],[109.843553,26.719176],[109.843459,26.720061],[109.845112,26.724248],[109.844835,26.725133],[109.839552,26.726946],[109.838344,26.727945],[109.838378,26.733033],[109.839221,26.736105],[109.840625,26.73761],[109.844458,26.739735],[109.84493,26.740589],[109.843614,26.742593],[109.838816,26.745249],[109.833546,26.749081],[109.830854,26.750653],[109.829471,26.7526],[109.82636,26.755745],[109.826131,26.760191],[109.82499,26.762664],[109.824106,26.766672],[109.823823,26.770144],[109.820415,26.773372],[109.820145,26.776193],[109.822284,26.779462],[109.821184,26.780977],[109.816259,26.77866],[109.814329,26.77865],[109.812392,26.7794],[109.809963,26.781008],[109.805334,26.785099],[109.80364,26.785739],[109.801953,26.785729],[109.796535,26.784277],[109.795482,26.780909],[109.795887,26.777328],[109.795165,26.776672],[109.786123,26.775959],[109.784301,26.777135],[109.783775,26.781143],[109.781582,26.782866],[109.780374,26.782856],[109.778201,26.781258],[109.777277,26.77942],[109.775745,26.778031],[109.771305,26.773289],[109.767837,26.770431],[109.76754,26.767536],[109.763828,26.763164],[109.759469,26.758296],[109.757249,26.755167],[109.754105,26.753918],[109.751561,26.754251],[109.747593,26.756942],[109.7426,26.759676],[109.73652,26.761295],[109.730238,26.763846],[109.723497,26.767562],[109.714469,26.771826],[109.696762,26.777344],[109.687241,26.777255],[109.669704,26.776329],[109.662106,26.773632],[109.657484,26.768989],[109.652261,26.762299],[109.650425,26.75663],[109.648124,26.751897],[109.645581,26.747399],[109.643226,26.74175],[109.643037,26.738084],[109.644663,26.734574],[109.647281,26.730565],[109.65189,26.725336],[109.657605,26.721441],[109.661519,26.717613],[109.661782,26.71278],[109.660338,26.709619],[109.65635,26.707015],[109.651357,26.70491],[109.646937,26.704165],[109.644339,26.703348],[109.640925,26.701874],[109.636889,26.698358],[109.635655,26.697014],[109.632449,26.698467],[109.626579,26.700676],[109.621903,26.700801],[109.618596,26.700415],[109.61473,26.697753],[109.61166,26.694404],[109.61168,26.692654],[109.614048,26.69006],[109.614467,26.687439],[109.6139,26.686038],[109.612935,26.685679],[109.610398,26.686002],[109.607273,26.689403],[109.603528,26.689674],[109.600694,26.688841],[109.598805,26.688846],[109.594129,26.690242],[109.590957,26.686424],[109.586092,26.68844],[109.580552,26.690502],[109.57535,26.693935],[109.570701,26.698259],[109.562779,26.703639],[109.555079,26.708327],[109.548298,26.71091],[109.539911,26.711952],[109.534748,26.714207],[109.523918,26.71353],[109.518945,26.714681],[109.514465,26.716285],[109.513129,26.717316],[109.512447,26.719249],[109.512913,26.721332],[109.517845,26.72316],[109.526226,26.726789],[109.528176,26.72919],[109.528642,26.732023],[109.528284,26.734371],[109.529013,26.737282],[109.528804,26.739662],[109.529148,26.740812],[109.528453,26.741458],[109.528514,26.743937],[109.525342,26.746972],[109.522123,26.749216],[109.517974,26.747977],[109.512677,26.746717],[109.511017,26.745899],[109.510497,26.744926],[109.507967,26.743286],[109.504626,26.744624],[109.50352,26.748971],[109.503432,26.753793],[109.502346,26.757682],[109.500537,26.75904],[109.497703,26.760155],[109.491563,26.760076],[109.483391,26.760201],[109.47163,26.760633],[109.467055,26.761675],[109.46136,26.761753],[109.453957,26.761196],[109.4481,26.759733],[109.443269,26.757833],[109.437689,26.755224],[109.429126,26.747284],[109.423802,26.744681],[109.417735,26.739766],[109.414523,26.733741],[109.413943,26.724092],[109.413963,26.722248],[109.412465,26.720618],[109.407087,26.719847],[109.400117,26.722717],[109.395475,26.72379],[109.390576,26.725316],[109.387715,26.727565],[109.384624,26.728201],[109.381291,26.727456],[109.380596,26.72354],[109.382984,26.719676],[109.384617,26.714421],[109.385947,26.712145],[109.383443,26.70866],[109.378092,26.707186],[109.372998,26.705035],[109.367438,26.700342],[109.364948,26.69616],[109.361904,26.694503],[109.354995,26.693227],[109.350089,26.694514],[109.34181,26.697352],[109.335602,26.699993],[109.328638,26.701243],[109.319124,26.701754],[109.313995,26.700973],[109.308368,26.699722],[109.303793,26.697342],[109.301748,26.696842],[109.298421,26.69655],[109.294778,26.69878],[109.292935,26.701275],[109.289082,26.701207],[109.283745,26.698587],[109.284582,26.695383],[109.287004,26.689685],[109.295655,26.676661],[109.298927,26.670612],[109.304218,26.66313],[109.306573,26.660874],[109.310992,26.657742],[109.31801,26.653735],[109.327093,26.648852],[109.334083,26.646226],[109.338935,26.647237],[109.342255,26.64867],[109.344509,26.651468],[109.351324,26.657336],[109.355143,26.659008],[109.356715,26.65743],[109.358301,26.655163],[109.359698,26.648993],[109.360056,26.644173],[109.360116,26.640728],[109.360933,26.638216],[109.364361,26.633458],[109.369286,26.631248],[109.373686,26.629028],[109.377087,26.625645],[109.378686,26.622455],[109.379401,26.615736],[109.381777,26.613088],[109.382964,26.610758],[109.384057,26.606431],[109.384732,26.604726],[109.386945,26.602641],[109.391291,26.600535],[109.389833,26.593585],[109.389725,26.591636],[109.387863,26.589446],[109.387161,26.588054],[109.388248,26.584446],[109.390205,26.582245],[109.388747,26.576838],[109.386925,26.574471],[109.385508,26.570998],[109.389388,26.570711],[109.392566,26.571326],[109.393956,26.572374],[109.395232,26.572453],[109.398579,26.571587],[109.399037,26.570966],[109.396716,26.567509],[109.395178,26.566445],[109.397708,26.566054],[109.400562,26.564036],[109.40397,26.560187],[109.406123,26.554711],[109.407809,26.5467],[109.408754,26.537076],[109.407033,26.533143],[109.404287,26.529654],[109.401008,26.527301],[109.395657,26.52607],[109.390076,26.522757],[109.386756,26.522246],[109.383693,26.521505],[109.381702,26.518484],[109.381783,26.514123],[109.382903,26.509547],[109.385285,26.505227],[109.386669,26.500197],[109.386966,26.497677],[109.385508,26.493523],[109.381723,26.4907],[109.376426,26.486244],[109.36986,26.481077],[109.364064,26.475921],[109.362343,26.472221],[109.362451,26.46625],[109.364556,26.463536],[109.367653,26.462669],[109.37482,26.463254],[109.380994,26.461756],[109.382586,26.458572],[109.381864,26.456259],[109.380872,26.454636],[109.377856,26.451828],[109.373544,26.449458],[109.369199,26.44915],[109.361007,26.448314],[109.354907,26.445683],[109.34882,26.442588],[109.341229,26.437623],[109.335669,26.433848],[109.331364,26.431243],[109.326809,26.427943],[109.322531,26.42373],[109.319555,26.418628],[109.318138,26.412399],[109.316472,26.406169],[109.313563,26.397395],[109.310871,26.391374],[109.309164,26.386751],[109.306721,26.380969],[109.303739,26.37655],[109.301006,26.372136],[109.299035,26.368198],[109.298084,26.364739],[109.296674,26.358052],[109.295803,26.350461],[109.294811,26.348606],[109.292571,26.345351],[109.289278,26.343685],[109.285466,26.342237],[109.277321,26.340027],[109.274062,26.336751],[109.272341,26.333741],[109.271437,26.327753],[109.272017,26.324089],[109.274487,26.315409],[109.278225,26.307674],[109.283509,26.299269],[109.285864,26.295824],[109.28778,26.29503],[109.28969,26.294826],[109.293185,26.296425],[109.296276,26.297277],[109.297618,26.29723],[109.299744,26.296122],[109.305318,26.291219],[109.306471,26.290723],[109.310439,26.290153],[109.314387,26.290163],[109.315149,26.290398],[109.321013,26.290655],[109.325291,26.29021],[109.325871,26.289531],[109.325912,26.286954],[109.324299,26.285208],[109.32299,26.283069],[109.323388,26.282442],[109.325777,26.281051],[109.331425,26.2785],[109.334778,26.276665],[109.336735,26.274119],[109.337538,26.271547],[109.339191,26.268426],[109.339799,26.26407],[109.344839,26.264504],[109.347977,26.264149],[109.349623,26.264745],[109.351702,26.26463],[109.354347,26.265294],[109.356904,26.26886],[109.35791,26.269675],[109.36322,26.272164],[109.368915,26.276331],[109.369435,26.277199],[109.373247,26.278181],[109.38376,26.276989],[109.388113,26.276603],[109.391163,26.277115],[109.398734,26.28206],[109.401514,26.283718],[109.406089,26.285396],[109.410414,26.286154],[109.413768,26.286995],[109.419308,26.288083],[109.421035,26.288731],[109.424719,26.287732],[109.4298,26.286703],[109.436096,26.28951],[109.442621,26.289891],[109.442527,26.291423],[109.440152,26.291365],[109.439686,26.292834],[109.441596,26.294774],[109.443262,26.295448],[109.445158,26.295255],[109.447156,26.296436],[109.447338,26.297377],[109.443701,26.299536],[109.443532,26.301997],[109.44447,26.303095],[109.447729,26.305531],[109.450314,26.307052],[109.454821,26.310648],[109.45804,26.312346],[109.460165,26.313799],[109.463074,26.314452],[109.466576,26.314034],[109.467871,26.31267],[109.469052,26.309649],[109.471184,26.307433],[109.472743,26.305217],[109.474376,26.302029],[109.476893,26.299238],[109.474612,26.298631],[109.471691,26.297466],[109.468472,26.294575],[109.46578,26.29055],[109.464977,26.288945],[109.462392,26.286175],[109.460294,26.285129],[109.458337,26.283451],[109.458445,26.280633],[109.457696,26.278715],[109.458047,26.276765],[109.457277,26.276054],[109.456555,26.273518],[109.455084,26.270287],[109.456373,26.267045],[109.463634,26.269168],[109.46806,26.27105],[109.473418,26.271055],[109.477912,26.269252],[109.482872,26.266523],[109.485389,26.265953],[109.48852,26.267197],[109.492136,26.26819],[109.494613,26.271761],[109.496212,26.273298],[109.498594,26.275034],[109.507312,26.276268],[109.511374,26.275865],[109.514316,26.273675],[109.519026,26.275996],[109.522285,26.280424],[109.525281,26.283796],[109.529404,26.289034],[109.534634,26.292766],[109.537265,26.296885],[109.538008,26.30251],[109.538379,26.308886],[109.540909,26.315926],[109.546746,26.320504],[109.552549,26.324387],[109.556281,26.327449],[109.55846,26.330109],[109.561152,26.332978],[109.566051,26.338747],[109.569729,26.340889],[109.574439,26.34322],[109.579149,26.34532],[109.582901,26.348612],[109.586153,26.352379],[109.589763,26.357969],[109.595418,26.36371],[109.598677,26.372303],[109.599048,26.379862],[109.59448,26.38556],[109.591173,26.390971],[109.589864,26.39539],[109.591396,26.400153],[109.593798,26.402122],[109.596126,26.402712],[109.599412,26.401892],[109.602658,26.400383],[109.607975,26.399255],[109.611295,26.399119],[109.614973,26.401035],[109.61672,26.405104],[109.619177,26.407991],[109.621025,26.409067],[109.624143,26.410091],[109.626673,26.409532],[109.629555,26.405741],[109.63108,26.402915],[109.6333,26.402707],[109.636606,26.40197],[109.638921,26.400962],[109.643111,26.398555],[109.645142,26.397155],[109.648172,26.396283],[109.652052,26.395938],[109.6555,26.396236],[109.6611,26.396429],[109.662403,26.395536],[109.664731,26.392982],[109.663732,26.39128],[109.663833,26.389284],[109.665237,26.387456],[109.66801,26.385378],[109.668719,26.383529],[109.66801,26.382421],[109.663692,26.379846],[109.661492,26.377861],[109.661553,26.376211],[109.663172,26.375056],[109.668847,26.372178],[109.669825,26.372027],[109.674663,26.373301],[109.680797,26.379648],[109.682417,26.381659],[109.683213,26.383534],[109.683543,26.386057],[109.683172,26.387028],[109.681445,26.387582],[109.677275,26.388104],[109.676438,26.389963],[109.676519,26.391102],[109.678395,26.393316],[109.681452,26.395061],[109.681344,26.396763],[109.67851,26.399255],[109.674326,26.401077],[109.673044,26.402362],[109.67355,26.405051],[109.675689,26.40808],[109.678368,26.411281],[109.680426,26.412065],[109.685089,26.411939],[109.693267,26.410618],[109.698841,26.417051],[109.70575,26.421834],[109.711344,26.425975],[109.716952,26.430345],[109.720238,26.434349],[109.722768,26.43861],[109.725812,26.442849],[109.726871,26.448549],[109.729435,26.453498],[109.730616,26.456437],[109.734145,26.460195],[109.738956,26.464136],[109.745454,26.465937],[109.749314,26.466239],[109.75177,26.464303],[109.758558,26.457131],[109.762061,26.450559],[109.764341,26.445412],[109.765097,26.440327],[109.764557,26.434835],[109.763538,26.430058],[109.763032,26.425259],[109.765684,26.422158],[109.767823,26.419088],[109.772148,26.418675],[109.776879,26.420999],[109.781656,26.427113],[109.782992,26.427144],[109.787338,26.428789],[109.788809,26.429912],[109.7925,26.442165],[109.79752,26.446091],[109.802068,26.447568],[109.804045,26.447025],[109.804794,26.445809],[109.803714,26.443245],[109.804335,26.442473],[109.805941,26.442483],[109.809133,26.443726],[109.813816,26.443757],[109.815287,26.444545],[109.818445,26.449009],[109.819653,26.451462],[109.821502,26.451587],[109.824707,26.451159],[109.82939,26.451191],[109.831974,26.449698],[109.835227,26.449244],[109.836279,26.449776],[109.837406,26.453702],[109.837764,26.458394],[109.839862,26.463029],[109.844977,26.462366],[109.850369,26.46305],[109.855052,26.464454],[109.8563,26.465195],[109.856489,26.469559],[109.857204,26.472549],[109.857663,26.47577],[109.860146,26.481312],[109.862346,26.486844],[109.864107,26.489161],[109.866887,26.490799],[109.871975,26.492234],[109.875781,26.494118],[109.877333,26.497625],[109.87937,26.497045],[109.879384,26.498569],[109.878352,26.503797],[109.879168,26.505796],[109.880666,26.507977],[109.883183,26.509959],[109.883669,26.512286],[109.883446,26.513523],[109.881348,26.514545],[109.879789,26.515975],[109.879694,26.517378],[109.883095,26.518829],[109.883932,26.520921],[109.88379,26.522783],[109.884755,26.52356],[109.887677,26.524458],[109.891942,26.524818],[109.892542,26.52548],[109.892286,26.527238],[109.891274,26.530415],[109.890288,26.531725],[109.884931,26.530478],[109.883095,26.531344],[109.881739,26.532982],[109.879161,26.534609],[109.875531,26.535924],[109.872312,26.538897],[109.870625,26.538349],[109.8691,26.537123],[109.866448,26.537405],[109.863277,26.538913],[109.862683,26.539857],[109.862886,26.543304],[109.862103,26.548254],[109.861954,26.550966],[109.863864,26.556265],[109.863817,26.557731],[109.864343,26.561016],[109.865166,26.562675],[109.867359,26.564761],[109.869451,26.566054],[109.872022,26.568375],[109.872063,26.571029],[109.870882,26.57275],[109.866752,26.57627],[109.863095,26.580926],[109.861691,26.583663],[109.859822,26.583335],[109.856846,26.580926],[109.849107,26.586343],[109.843209,26.591474],[109.840301,26.594513],[109.832561,26.599253],[109.826846,26.605842],[109.826758,26.611587],[109.827453,26.616419],[109.830692,26.621501],[109.834511,26.622465],[109.840402,26.622074],[109.844005,26.619588],[109.847582,26.620083],[109.851468,26.621814],[109.853587,26.628652],[109.855018,26.635329],[109.858216,26.643401],[109.861766,26.645507],[109.876509,26.651187],[109.885423,26.653818],[109.896422,26.654412],[109.898966,26.65559],[109.899701,26.657435],[109.899425,26.659503],[109.899857,26.664328],[109.901085,26.668017],[109.904627,26.67105],[109.909445,26.674092],[109.914034,26.676218],[109.919412,26.676291],[109.928643,26.675723],[109.934061,26.673728],[109.937887,26.67516],[109.941963,26.677739],[109.942955,26.680052],[109.94394,26.683282],[109.946207,26.686069]]]]}}]}
