# Supplementary material for: The influence of extreme rainfall on crime: Spatiotemporal dynamics in Hunan Province, China
Source: PLoS One. 2026 Apr 22;21(4):e0345811. doi: 10.1371/journal.pone.0345811 (PMC13102242; doi:10.1371/journal.pone.0345811)
Supplement: S1 Data — S1 Raw Data. This is the original data1 required to replicate the manuscript’s results. S2 Raw Data. This is the original data1 required to replicate the manuscript’s results. (ZIP) [file pone.0345811.s001.zip › S1 Raw Data/S1_Hunan administrative boundary GeoJSON/431230.json]

{"type":"FeatureCollection","features":[{"type":"Feature","properties":{"adcode":431230,"name":"通道侗族自治县","center":[109.783359,26.158349],"centroid":[109.736712,26.208635],"childrenNum":0,"level":"district","acroutes":[100000,430000,431200],"parent":{"adcode":431200}},"geometry":{"type":"MultiPolygon","coordinates":[[[[109.764755,25.876186],[109.765865,25.875047],[109.770154,25.874348],[109.775085,25.870653],[109.779548,25.865954],[109.788288,25.86759],[109.799393,25.871854],[109.806203,25.874918],[109.811249,25.877736],[109.813238,25.879825],[109.814203,25.883508],[109.815862,25.890871],[109.820545,25.900795],[109.82277,25.904268],[109.825967,25.911416],[109.826903,25.916702],[109.825025,25.922882],[109.82162,25.930188],[109.818753,25.934744],[109.814619,25.939062],[109.810452,25.945669],[109.808602,25.950463],[109.807266,25.95481],[109.80663,25.962837],[109.807336,25.966976],[109.807538,25.97019],[109.806469,25.973624],[109.801069,25.977463],[109.790838,25.98124],[109.784664,25.985757],[109.783091,25.988487],[109.782276,25.992147],[109.782456,25.997203],[109.785687,26.002063],[109.788652,26.007608],[109.791809,26.017283],[109.798503,26.028383],[109.801971,26.034392],[109.806237,26.037892],[109.809527,26.039531],[109.814591,26.040969],[109.819943,26.039421],[109.825603,26.035585],[109.840188,26.029093],[109.84783,26.028034],[109.856252,26.026297],[109.86412,26.027533],[109.8689,26.0308],[109.870895,26.033346],[109.87434,26.041189],[109.876999,26.050403],[109.880462,26.057328],[109.882369,26.066076],[109.882051,26.070664],[109.882491,26.075257],[109.884468,26.079643],[109.885884,26.083294],[109.888162,26.087948],[109.895214,26.093085],[109.897255,26.093568],[109.899006,26.095195],[109.899989,26.097733],[109.899902,26.103702],[109.899058,26.108966],[109.900717,26.117942],[109.902394,26.12531],[109.90333,26.130598],[109.904538,26.13566],[109.907203,26.144879],[109.911215,26.149518],[109.914464,26.154384],[109.919794,26.156291],[109.925615,26.159353],[109.931216,26.16126],[109.939044,26.167335],[109.944333,26.172463],[109.950374,26.178513],[109.953385,26.182687],[109.957675,26.186885],[109.960687,26.190826],[109.963479,26.192702],[109.966248,26.195501],[109.968485,26.200126],[109.971687,26.208893],[109.974369,26.218344],[109.978641,26.224606],[109.986723,26.232303],[109.98948,26.236016],[109.992775,26.238618],[109.989446,26.243163],[109.988821,26.245172],[109.990128,26.249673],[109.993342,26.255799],[109.995336,26.258675],[109.995423,26.259811],[109.994365,26.261753],[109.991723,26.26389],[109.99111,26.265283],[109.991862,26.269649],[109.990382,26.27283],[109.986347,26.275089],[109.985185,26.276243],[109.984283,26.279101],[109.984931,26.280304],[109.987613,26.283314],[109.990642,26.287179],[109.995949,26.294999],[109.998516,26.297496],[110.002608,26.299303],[110.006019,26.301708],[110.007175,26.301898],[110.009308,26.304016],[110.010268,26.309077],[110.009898,26.31642],[110.010834,26.322859],[110.012985,26.335059],[110.016754,26.340625],[110.017476,26.343389],[110.017679,26.347521],[110.016337,26.351865],[110.013453,26.356643],[110.011551,26.364648],[110.012222,26.372464],[110.005464,26.377662],[109.993671,26.380559],[109.985127,26.384226],[109.98152,26.385549],[109.978665,26.388032],[109.977821,26.39376],[109.977988,26.400195],[109.979428,26.407331],[109.982884,26.41679],[109.986613,26.425115],[109.988336,26.429963],[109.987272,26.432469],[109.978347,26.429584],[109.972207,26.428115],[109.966831,26.428036],[109.960634,26.431158],[109.956258,26.432707],[109.9529,26.434493],[109.950559,26.436981],[109.951784,26.440908],[109.954542,26.444846],[109.955033,26.446919],[109.950871,26.451224],[109.939812,26.454053],[109.934905,26.456967],[109.934107,26.458796],[109.9338,26.462002],[109.93476,26.466836],[109.93417,26.472341],[109.932581,26.475992],[109.928471,26.477083],[109.923621,26.476102],[109.919036,26.474663],[109.915481,26.472323],[109.910446,26.466745],[109.90285,26.461832],[109.896746,26.459917],[109.891387,26.459393],[109.881589,26.465703],[109.875421,26.468159],[109.870831,26.467873],[109.868045,26.466007],[109.863998,26.464599],[109.860171,26.463618],[109.856298,26.465197],[109.85505,26.464453],[109.850373,26.463051],[109.844974,26.462368],[109.839864,26.463033],[109.83776,26.458393],[109.837401,26.453705],[109.836274,26.449779],[109.835228,26.449242],[109.831973,26.449694],[109.829395,26.451193],[109.824713,26.451163],[109.821498,26.451584],[109.819654,26.451462],[109.818446,26.449011],[109.81529,26.444542],[109.813816,26.443755],[109.809134,26.443725],[109.805937,26.442481],[109.804336,26.442469],[109.803711,26.443243],[109.804792,26.44581],[109.804041,26.447023],[109.802064,26.447566],[109.79752,26.44609],[109.792502,26.442164],[109.788809,26.429914],[109.78734,26.428792],[109.782993,26.427145],[109.781658,26.427115],[109.776877,26.420998],[109.772149,26.418675],[109.767819,26.419083],[109.765686,26.422157],[109.763032,26.425261],[109.763535,26.43006],[109.764558,26.434835],[109.765102,26.440328],[109.764345,26.445413],[109.762061,26.450559],[109.758558,26.457131],[109.751766,26.464301],[109.749309,26.466239],[109.745453,26.46594],[109.738961,26.464136],[109.734146,26.460198],[109.73062,26.456436],[109.729435,26.453498],[109.726874,26.448553],[109.72581,26.442853],[109.72277,26.438609],[109.720238,26.434347],[109.716954,26.430347],[109.711341,26.425974],[109.705751,26.421834],[109.698838,26.417053],[109.693265,26.410619],[109.685085,26.411942],[109.680426,26.412064],[109.678368,26.411283],[109.675692,26.408081],[109.673553,26.40505],[109.673044,26.40236],[109.674321,26.401073],[109.678507,26.399256],[109.681339,26.396767],[109.681449,26.395059],[109.678391,26.393315],[109.676518,26.391101],[109.676443,26.389966],[109.677275,26.388099],[109.681443,26.387581],[109.683172,26.387032],[109.683542,26.386056],[109.683212,26.383536],[109.682414,26.381657],[109.680796,26.379644],[109.674663,26.3733],[109.669824,26.372025],[109.668847,26.372177],[109.66317,26.375057],[109.661552,26.37621],[109.661494,26.377857],[109.663691,26.379846],[109.668009,26.38242],[109.66872,26.38353],[109.668009,26.385379],[109.66524,26.387459],[109.663829,26.389283],[109.663731,26.391277],[109.664731,26.392985],[109.662407,26.395541],[109.661101,26.396426],[109.655499,26.396237],[109.652054,26.395938],[109.64817,26.396285],[109.64514,26.397151],[109.643111,26.398554],[109.63892,26.400958],[109.636608,26.40197],[109.633296,26.402708],[109.631082,26.402915],[109.629556,26.405739],[109.626671,26.409533],[109.624145,26.410094],[109.621023,26.409069],[109.619173,26.40799],[109.616722,26.405099],[109.614977,26.401037],[109.611294,26.399122],[109.607976,26.399256],[109.602658,26.400384],[109.599415,26.401897],[109.596126,26.402714],[109.593796,26.402123],[109.591391,26.400152],[109.589865,26.395389],[109.591177,26.390972],[109.594484,26.385562],[109.599045,26.379864],[109.598675,26.372299],[109.595421,26.363709],[109.589761,26.357973],[109.586154,26.352378],[109.582899,26.348613],[109.579154,26.345318],[109.574442,26.343219],[109.569725,26.340887],[109.566049,26.338745],[109.561152,26.332978],[109.558459,26.33011],[109.556285,26.327449],[109.552551,26.324391],[109.546747,26.320503],[109.540908,26.315925],[109.538382,26.308887],[109.538006,26.302508],[109.537261,26.296886],[109.534631,26.292771],[109.529405,26.289035],[109.525283,26.283796],[109.522289,26.280426],[109.519023,26.275999],[109.514317,26.273673],[109.511375,26.275865],[109.507317,26.276268],[109.498594,26.275034],[109.496212,26.2733],[109.494611,26.271761],[109.492136,26.268189],[109.488518,26.2672],[109.48539,26.265954],[109.482876,26.266522],[109.477916,26.269252],[109.473419,26.271053],[109.46806,26.271047],[109.463638,26.269166],[109.456377,26.267047],[109.453411,26.264525],[109.450232,26.257368],[109.44603,26.250418],[109.443024,26.247621],[109.439786,26.243676],[109.439613,26.238851],[109.442561,26.231313],[109.447654,26.217617],[109.452388,26.209651],[109.458042,26.206511],[109.464961,26.204079],[109.468291,26.203205],[109.470366,26.200932],[109.470453,26.19635],[109.464643,26.195531],[109.462846,26.195965],[109.460863,26.195922],[109.459811,26.195275],[109.459325,26.194083],[109.461354,26.191731],[109.461811,26.189989],[109.461846,26.187618],[109.463204,26.184129],[109.464325,26.182632],[109.46695,26.181465],[109.468349,26.179986],[109.469985,26.177022],[109.47117,26.173887],[109.471667,26.171656],[109.471453,26.168796],[109.469967,26.166663],[109.468459,26.165557],[109.467424,26.16343],[109.467505,26.162342],[109.469112,26.160349],[109.471297,26.158773],[109.473355,26.156499],[109.475517,26.152911],[109.47617,26.148076],[109.478956,26.146046],[109.481009,26.14549],[109.482471,26.145906],[109.484165,26.147746],[109.486668,26.148712],[109.487477,26.147263],[109.488003,26.148137],[109.490732,26.147116],[109.490038,26.145875],[109.491397,26.145484],[109.492755,26.143992],[109.494443,26.145001],[109.493934,26.148693],[109.494749,26.150014],[109.495189,26.152648],[109.496443,26.151157],[109.497761,26.148363],[109.499253,26.146144],[109.500108,26.143748],[109.501137,26.139065],[109.501981,26.137531],[109.504033,26.135593],[109.504993,26.134163],[109.507658,26.132573],[109.511907,26.130647],[109.514109,26.128275],[109.513936,26.124209],[109.512733,26.115478],[109.511028,26.114201],[109.508496,26.111596],[109.506958,26.109076],[109.506369,26.106294],[109.506611,26.104662],[109.506097,26.103066],[109.504993,26.101561],[109.504195,26.099427],[109.504085,26.096834],[109.503004,26.096712],[109.502114,26.097837],[109.499628,26.09862],[109.494622,26.098577],[109.492171,26.097641],[109.489368,26.098528],[109.480425,26.099476],[109.475049,26.099311],[109.473413,26.098375],[109.470731,26.095776],[109.468904,26.095183],[109.465002,26.096651],[109.46443,26.095067],[109.4651,26.092902],[109.466534,26.091599],[109.46488,26.090731],[109.463401,26.091171],[109.459845,26.093477],[109.453169,26.099299],[109.451799,26.100937],[109.449677,26.101836],[109.449897,26.099231],[109.449515,26.095385],[109.449827,26.091501],[109.450533,26.086927],[109.450643,26.084578],[109.450174,26.082003],[109.450209,26.079936],[109.451082,26.076682],[109.450533,26.075477],[109.448226,26.073324],[109.447544,26.071777],[109.448856,26.069275],[109.451781,26.065354],[109.452435,26.063696],[109.453053,26.060558],[109.45281,26.056264],[109.453469,26.054545],[109.454822,26.053077],[109.457389,26.051559],[109.461406,26.049877],[109.466239,26.048666],[109.473338,26.047932],[109.478529,26.047925],[109.479269,26.047491],[109.481419,26.040174],[109.481506,26.035585],[109.482043,26.033755],[109.482633,26.029631],[109.48646,26.028763],[109.490564,26.026976],[109.496408,26.023769],[109.496472,26.022919],[109.498582,26.018586],[109.501195,26.014254],[109.508901,26.009535],[109.510213,26.007026],[109.511016,26.004511],[109.510577,26.001065],[109.513173,25.998109],[109.51852,25.996573],[109.524127,25.995722],[109.5287,25.995777],[109.535029,25.997234],[109.538561,25.998427],[109.540307,26.000055],[109.5454,26.013893],[109.551152,26.019015],[109.559754,26.021426],[109.566378,26.021059],[109.575818,26.019578],[109.588281,26.019755],[109.598166,26.02265],[109.604467,26.026419],[109.612705,26.037096],[109.619254,26.042015],[109.626076,26.045338],[109.634966,26.047314],[109.64062,26.04557],[109.646036,26.041979],[109.647649,26.037647],[109.648262,26.031228],[109.647591,26.025477],[109.648204,26.019982],[109.649268,26.016781],[109.651863,26.014535],[109.656737,26.013464],[109.660361,26.013391],[109.664621,26.01295],[109.66694,26.013183],[109.669402,26.014382],[109.671327,26.014945],[109.675466,26.015117],[109.67901,26.011891],[109.68216,26.009548],[109.686305,26.009272],[109.689473,26.008513],[109.69012,26.007571],[109.688964,26.000704],[109.689172,25.998286],[109.693629,25.997956],[109.698051,25.998929],[109.700999,26.000704],[109.702306,26.003054],[109.701543,26.005288],[109.701369,26.006922],[109.701763,26.008177],[109.704479,26.011524],[109.706561,26.012993],[109.708231,26.01355],[109.710127,26.013036],[109.711861,26.011787],[109.713758,26.009413],[109.715498,26.005845],[109.717035,26.004756],[109.719232,26.004645],[109.723215,26.003458],[109.724839,26.00164],[109.725469,25.99776],[109.725001,25.996756],[109.726793,25.994516],[109.729678,25.991535],[109.730001,25.989962],[109.728897,25.98752],[109.724458,25.981913],[109.723984,25.980058],[109.724793,25.977622],[109.723533,25.974616],[109.720677,25.972161],[109.718608,25.970722],[109.717024,25.968421],[109.715602,25.964974],[109.714018,25.963107],[109.71148,25.96176],[109.711497,25.955876],[109.710977,25.954633],[109.71,25.954076],[109.708023,25.954125],[109.70467,25.955527],[109.700335,25.955894],[109.698271,25.957309],[109.696427,25.959341],[109.694982,25.959598],[109.693467,25.959176],[109.693288,25.954994],[109.693924,25.952263],[109.694288,25.949122],[109.689288,25.943948],[109.690149,25.939503],[109.690311,25.937653],[109.687785,25.936208],[109.685091,25.935773],[109.682559,25.933899],[109.682085,25.933183],[109.681472,25.92862],[109.679281,25.923053],[109.679599,25.921767],[109.681675,25.919348],[109.683825,25.914767],[109.687976,25.911447],[109.690502,25.910308],[109.692565,25.909916],[109.694334,25.908415],[109.6953,25.906412],[109.693404,25.905108],[109.693086,25.903956],[109.693103,25.900226],[109.693583,25.899515],[109.692519,25.898014],[109.691554,25.89829],[109.68986,25.899925],[109.687097,25.901267],[109.685195,25.901108],[109.682784,25.898749],[109.680536,25.895147],[109.681466,25.893579],[109.687311,25.889107],[109.688704,25.888286],[109.688392,25.887416],[109.685542,25.886393],[109.685715,25.882521],[109.685218,25.880352],[109.68849,25.880095],[109.69071,25.88053],[109.694508,25.882258],[109.695768,25.882552],[109.699739,25.881853],[109.702109,25.882294],[109.707965,25.885309],[109.710659,25.886902],[109.711931,25.886902],[109.719428,25.883814],[109.722128,25.883685],[109.729123,25.885009],[109.734204,25.886748],[109.739603,25.887214],[109.743424,25.887943],[109.747228,25.889248],[109.756448,25.889585],[109.762159,25.890461],[109.764391,25.890326],[109.767241,25.891478],[109.768356,25.890344],[109.766934,25.887055],[109.766472,25.885045],[109.766165,25.881333],[109.764905,25.877467],[109.764755,25.876186]]]]}}]}
