# Supplementary material for: The influence of extreme rainfall on crime: Spatiotemporal dynamics in Hunan Province, China
Source: PLoS One. 2026 Apr 22;21(4):e0345811. doi: 10.1371/journal.pone.0345811 (PMC13102242; doi:10.1371/journal.pone.0345811)
Supplement: S1 Data — S1 Raw Data. This is the original data1 required to replicate the manuscript’s results. S2 Raw Data. This is the original data1 required to replicate the manuscript’s results. (ZIP) [file pone.0345811.s001.zip › S1 Raw Data/S1_Hunan administrative boundary GeoJSON/431281.json]

{"type":"FeatureCollection","features":[{"type":"Feature","properties":{"adcode":431281,"name":"洪江市","center":[109.831765,27.201876],"centroid":[110.07934,27.232457],"childrenNum":0,"level":"district","acroutes":[100000,430000,431200],"parent":{"adcode":431200}},"geometry":{"type":"MultiPolygon","coordinates":[[[[110.524283,27.293379],[110.524867,27.298277],[110.522521,27.302066],[110.521541,27.307173],[110.521046,27.311787],[110.521313,27.316371],[110.523085,27.320189],[110.525669,27.324656],[110.527738,27.333511],[110.527392,27.340652],[110.523402,27.34728],[110.518482,27.35097],[110.511364,27.352468],[110.49784,27.354513],[110.490148,27.354889],[110.483426,27.354533],[110.478714,27.352922],[110.474496,27.351297],[110.467814,27.35139],[110.45736,27.353274],[110.453103,27.355314],[110.450113,27.357066],[110.446806,27.357685],[110.442332,27.35606],[110.440312,27.352478],[110.438223,27.347524],[110.431828,27.33519],[110.429412,27.333467],[110.426224,27.332007],[110.423641,27.3319],[110.421383,27.33292],[110.419413,27.334619],[110.417354,27.33908],[110.416473,27.346011],[110.415938,27.354303],[110.416156,27.362566],[110.41577,27.369241],[110.41774,27.376502],[110.422076,27.388934],[110.4257,27.397955],[110.428937,27.404692],[110.431758,27.408926],[110.433075,27.414184],[110.430947,27.413463],[110.426531,27.417345],[110.423373,27.420706],[110.419057,27.426183],[110.417176,27.429256],[110.414285,27.43284],[110.409583,27.436498],[110.405148,27.435552],[110.403019,27.434503],[110.402465,27.429475],[110.401613,27.423769],[110.401415,27.42033],[110.400752,27.417838],[110.39306,27.414277],[110.382328,27.412228],[110.372389,27.410141],[110.3693,27.410277],[110.364726,27.411624],[110.361746,27.413819],[110.355876,27.415223],[110.34751,27.413745],[110.340224,27.413141],[110.336115,27.413545],[110.333333,27.414589],[110.330829,27.416072],[110.329383,27.417974],[110.327552,27.422184],[110.325889,27.428919],[110.324235,27.431743],[110.321473,27.433245],[110.319127,27.432884],[110.312385,27.432714],[110.308633,27.434942],[110.306099,27.438493],[110.302376,27.44177],[110.299901,27.441604],[110.299753,27.438966],[110.298783,27.437054],[110.296902,27.435206],[110.296496,27.433591],[110.296516,27.431172],[110.297585,27.431177],[110.298258,27.429202],[110.295971,27.426037],[110.29309,27.425944],[110.290863,27.426954],[110.290348,27.429665],[110.289269,27.430977],[110.287378,27.431333],[110.283022,27.431489],[110.28227,27.432801],[110.281923,27.435074],[110.279706,27.43484],[110.278478,27.43366],[110.275468,27.428802],[110.274073,27.428573],[110.272835,27.4293],[110.2724,27.432158],[110.269934,27.433021],[110.26837,27.432645],[110.265499,27.43087],[110.264608,27.428924],[110.264737,27.42313],[110.262608,27.421286],[110.258748,27.421267],[110.256282,27.421033],[110.253332,27.41933],[110.252263,27.419399],[110.250857,27.421955],[110.247561,27.423623],[110.244036,27.422106],[110.243056,27.421218],[110.24166,27.420994],[110.240254,27.421867],[110.232889,27.430919],[110.231335,27.430841],[110.230355,27.429807],[110.229384,27.427017],[110.226622,27.422828],[110.226286,27.42473],[110.225216,27.425315],[110.223157,27.425525],[110.219227,27.425286],[110.218326,27.42433],[110.218405,27.421277],[110.216871,27.420696],[110.213921,27.420755],[110.213109,27.420091],[110.212812,27.415253],[110.211178,27.41378],[110.21202,27.411507],[110.210575,27.407799],[110.209505,27.407136],[110.206644,27.406243],[110.206624,27.409029],[110.205803,27.40976],[110.204239,27.409604],[110.202615,27.408131],[110.201872,27.407985],[110.201368,27.40996],[110.200308,27.40937],[110.199576,27.408121],[110.198863,27.405404],[110.199615,27.403502],[110.198071,27.401736],[110.196675,27.401804],[110.196487,27.40415],[110.193131,27.404209],[110.186171,27.403263],[110.184449,27.402667],[110.181172,27.403097],[110.179944,27.402653],[110.176935,27.398901],[110.175064,27.397574],[110.17246,27.394925],[110.170906,27.394477],[110.167629,27.394462],[110.166391,27.394896],[110.166124,27.398638],[110.167391,27.403516],[110.167312,27.404102],[110.164748,27.406292],[110.164995,27.407024],[110.167609,27.407624],[110.168252,27.409531],[110.166856,27.409892],[110.165629,27.409521],[110.163352,27.407755],[110.162124,27.407672],[110.161372,27.409429],[110.161847,27.410385],[110.164372,27.412887],[110.167807,27.414077],[110.168787,27.41496],[110.169421,27.418223],[110.169074,27.42013],[110.16749,27.424447],[110.167856,27.429251],[110.166361,27.431885],[110.165936,27.43423],[110.164035,27.436347],[110.159105,27.437795],[110.156293,27.441116],[110.154313,27.442501],[110.152175,27.442638],[110.149561,27.441306],[110.145869,27.441365],[110.143324,27.442014],[110.142572,27.443691],[110.145195,27.443852],[110.146007,27.445398],[110.14181,27.446588],[110.13984,27.446578],[110.138939,27.447012],[110.139424,27.447895],[110.139731,27.450825],[110.143908,27.451508],[110.144889,27.45239],[110.144859,27.455838],[110.147067,27.457388],[110.150591,27.457769],[110.151076,27.458285],[110.15064,27.46125],[110.149809,27.462347],[110.146542,27.461601],[110.145304,27.462035],[110.144879,27.46401],[110.144948,27.465989],[110.146562,27.469226],[110.145809,27.470835],[110.141919,27.475471],[110.137879,27.477724],[110.133365,27.477738],[110.132306,27.47707],[110.132147,27.475822],[110.135038,27.473419],[110.136533,27.471815],[110.136206,27.47064],[110.135236,27.469758],[110.134187,27.467183],[110.130989,27.466218],[110.12599,27.466262],[110.12401,27.466618],[110.120307,27.468285],[110.119634,27.469304],[110.120129,27.469894],[110.123822,27.470065],[110.128177,27.469572],[110.129068,27.47046],[110.129059,27.471557],[110.127732,27.473458],[110.126168,27.474843],[110.124267,27.475857],[110.119911,27.476052],[110.11902,27.475389],[110.118614,27.47414],[110.115862,27.469026],[110.113565,27.4685],[110.111942,27.466364],[110.112219,27.462995],[110.113377,27.461386],[110.11306,27.46007],[110.109932,27.460523],[110.107635,27.460143],[110.106328,27.458963],[110.106091,27.457934],[110.109477,27.456418],[110.111447,27.456062],[110.116783,27.457047],[110.117763,27.456686],[110.117525,27.455804],[110.114674,27.453444],[110.114842,27.452488],[110.117238,27.450967],[110.118723,27.449582],[110.118743,27.447602],[110.113753,27.445486],[110.10819,27.442004],[110.105655,27.440814],[110.101903,27.437932],[110.099537,27.435425],[110.095676,27.435323],[110.088954,27.433114],[110.083064,27.429773],[110.081014,27.428217],[110.080618,27.426749],[110.082776,27.424271],[110.076579,27.417223],[110.074381,27.41515],[110.072174,27.413594],[110.069461,27.412619],[110.066263,27.411931],[110.064788,27.411038],[110.060878,27.40657],[110.060254,27.401945],[110.059353,27.401204],[110.057542,27.401926],[110.053146,27.405477],[110.051245,27.406194],[110.048939,27.406394],[110.046384,27.406077],[110.044751,27.405472],[110.044018,27.404219],[110.04387,27.401945],[110.042167,27.399253],[110.040316,27.394545],[110.038603,27.392037],[110.038049,27.390125],[110.039157,27.385226],[110.040246,27.383255],[110.041989,27.381289],[110.045375,27.379264],[110.046741,27.377078],[110.046671,27.374838],[110.044672,27.372779],[110.043266,27.370364],[110.043167,27.369534],[110.041632,27.365635],[110.042236,27.362927],[110.043642,27.361326],[110.047612,27.359969],[110.04881,27.35364],[110.04877,27.349462],[110.04681,27.347246],[110.04684,27.34402],[110.045127,27.34217],[110.0438,27.342668],[110.041484,27.344923],[110.040078,27.345787],[110.03793,27.345987],[110.035475,27.344352],[110.033257,27.344073],[110.030119,27.344483],[110.028891,27.34359],[110.027436,27.341452],[110.023654,27.340095],[110.020714,27.337499],[110.019407,27.3358],[110.019922,27.334043],[110.017704,27.332705],[110.014526,27.329264],[110.009606,27.327233],[110.006329,27.325295],[110.005349,27.324182],[110.003894,27.32116],[110.004419,27.31809],[110.004181,27.317059],[110.001874,27.316449],[109.998013,27.316005],[109.996043,27.31474],[109.992856,27.31185],[109.989173,27.310127],[109.991242,27.308462],[109.99241,27.306787],[109.992588,27.305762],[109.991182,27.305967],[109.989856,27.307197],[109.988688,27.309018],[109.987688,27.309814],[109.98646,27.309658],[109.986817,27.306655],[109.985183,27.304658],[109.991885,27.300879],[109.994618,27.299805],[110.000538,27.30023],[110.001538,27.299658],[110.001567,27.295479],[110.003894,27.293008],[110.003429,27.289814],[110.002795,27.287607],[110.003815,27.283363],[110.002755,27.282548],[109.998894,27.281449],[109.996677,27.281053],[109.995618,27.280311],[109.995232,27.277522],[109.99441,27.27634],[109.990638,27.274909],[109.986965,27.2715],[109.985332,27.270382],[109.984342,27.270372],[109.980134,27.272272],[109.978402,27.272624],[109.976679,27.272384],[109.973066,27.271251],[109.969036,27.271134],[109.967225,27.270822],[109.963789,27.269029],[109.962393,27.268941],[109.961562,27.269669],[109.961463,27.271354],[109.960473,27.271857],[109.958265,27.270773],[109.957038,27.269737],[109.954167,27.269415],[109.952246,27.271964],[109.951088,27.272907],[109.949434,27.2734],[109.945574,27.273732],[109.942683,27.27532],[109.941762,27.276555],[109.941505,27.278094],[109.940247,27.280501],[109.935812,27.280868],[109.934981,27.281517],[109.933812,27.283632],[109.932743,27.283993],[109.929951,27.283676],[109.927506,27.281673],[109.925774,27.282465],[109.92418,27.285165],[109.917428,27.287895],[109.914884,27.288169],[109.909904,27.285082],[109.908023,27.284482],[109.902281,27.284071],[109.90139,27.283402],[109.900262,27.281561],[109.899885,27.277674],[109.901202,27.277097],[109.9044,27.277268],[109.904895,27.276907],[109.903776,27.274113],[109.902558,27.272927],[109.901331,27.272624],[109.900341,27.273351],[109.893015,27.276194],[109.890966,27.276326],[109.888184,27.275203],[109.886055,27.275554],[109.885531,27.278704],[109.884046,27.279134],[109.882907,27.278245],[109.881788,27.275232],[109.880977,27.274641],[109.880402,27.275295],[109.876116,27.277942],[109.874957,27.279105],[109.871671,27.279378],[109.866929,27.278758],[109.865889,27.27677],[109.864572,27.276907],[109.858949,27.282006],[109.855266,27.282386],[109.850742,27.284115],[109.849426,27.284911],[109.843495,27.296016],[109.842634,27.300376],[109.840357,27.30626],[109.838872,27.307866],[109.83707,27.307266],[109.835348,27.307329],[109.832051,27.309653],[109.829081,27.312348],[109.827349,27.313583],[109.823904,27.313925],[109.819686,27.310122],[109.815211,27.306719],[109.812618,27.304282],[109.810261,27.302798],[109.810192,27.301626],[109.812657,27.301128],[109.8134,27.300474],[109.812677,27.298711],[109.809153,27.299126],[109.805044,27.300567],[109.803084,27.299888],[109.800847,27.298482],[109.799966,27.297046],[109.79849,27.296192],[109.794243,27.29561],[109.790481,27.290781],[109.792224,27.290322],[109.789897,27.283827],[109.788749,27.283143],[109.784898,27.283954],[109.783363,27.285043],[109.782076,27.287001],[109.780611,27.288432],[109.779522,27.287919],[109.7738,27.283632],[109.770276,27.281688],[109.766811,27.280487],[109.76296,27.278314],[109.754812,27.279759],[109.753842,27.281673],[109.750694,27.282592],[109.743378,27.285644],[109.735903,27.285717],[109.729122,27.284384],[109.725389,27.282235],[109.72235,27.278226],[109.719202,27.272604],[109.716123,27.267901],[109.713193,27.266182],[109.705095,27.264433],[109.700432,27.264155],[109.69858,27.26331],[109.697373,27.25991],[109.700353,27.257727],[109.703857,27.255524],[109.706411,27.25014],[109.708619,27.24293],[109.710282,27.235289],[109.708025,27.226651],[109.7046,27.220582],[109.701838,27.217015],[109.697224,27.212832],[109.683602,27.208767],[109.678177,27.208972],[109.672989,27.210726],[109.670544,27.21273],[109.671831,27.217435],[109.671059,27.218979],[109.669514,27.218979],[109.665525,27.216048],[109.663861,27.214386],[109.66199,27.213238],[109.661287,27.21208],[109.663149,27.209563],[109.663218,27.207618],[109.662763,27.204862],[109.658466,27.197746],[109.656852,27.196084],[109.65608,27.194701],[109.65608,27.19304],[109.656981,27.191319],[109.65705,27.190171],[109.655773,27.18977],[109.654358,27.190288],[109.653645,27.192121],[109.653575,27.194413],[109.6541,27.199628],[109.653902,27.202609],[109.652803,27.204676],[109.651071,27.205189],[109.647279,27.203806],[109.64522,27.202369],[109.644448,27.200131],[109.646952,27.196578],[109.648249,27.193998],[109.64921,27.191133],[109.652041,27.188616],[109.653318,27.185923],[109.653773,27.183689],[109.652942,27.182536],[109.647675,27.18104],[109.644141,27.179207],[109.64228,27.177071],[109.641507,27.174676],[109.641705,27.173121],[109.643309,27.170486],[109.646131,27.16682],[109.646457,27.164757],[109.646368,27.161638],[109.64524,27.15932],[109.645715,27.155869],[109.645299,27.154661],[109.643735,27.154549],[109.640161,27.156812],[109.636983,27.157257],[109.636508,27.156724],[109.636815,27.153801],[109.63633,27.153361],[109.634815,27.154642],[109.633409,27.155248],[109.632558,27.15471],[109.629113,27.151376],[109.626073,27.151684],[109.624935,27.151332],[109.624955,27.14964],[109.623282,27.147415],[109.620995,27.147899],[109.617589,27.147694],[109.616282,27.145983],[109.616589,27.144565],[109.618668,27.141636],[109.618975,27.139284],[109.617668,27.138878],[109.615213,27.141694],[109.613105,27.143733],[109.609283,27.146882],[109.607967,27.146824],[109.605442,27.142477],[109.602571,27.144217],[109.599324,27.144824],[109.596859,27.144946],[109.597215,27.142545],[109.598274,27.140985],[109.60071,27.139293],[109.597997,27.132447],[109.597572,27.131953],[109.595473,27.132007],[109.593018,27.131518],[109.591295,27.132032],[109.590592,27.130085],[109.589374,27.130257],[109.585711,27.132956],[109.583237,27.136076],[109.581425,27.137416],[109.579613,27.137993],[109.578395,27.137386],[109.57598,27.13389],[109.576277,27.132878],[109.574772,27.132183],[109.572881,27.132252],[109.570367,27.133112],[109.568169,27.132917],[109.564397,27.12921],[109.562803,27.128266],[109.560061,27.128325],[109.55722,27.129063],[109.552171,27.131567],[109.550943,27.131895],[109.54925,27.13078],[109.543607,27.128951],[109.540013,27.128926],[109.537756,27.128398],[109.537964,27.127127],[109.539964,27.125958],[109.544122,27.12565],[109.546211,27.124735],[109.547369,27.12339],[109.547666,27.12229],[109.54732,27.117013],[109.547003,27.115238],[109.546171,27.114616],[109.54333,27.113795],[109.543597,27.112411],[109.543201,27.111212],[109.540934,27.109251],[109.540845,27.107475],[109.542855,27.105861],[109.545429,27.106796],[109.550735,27.1057],[109.552705,27.105641],[109.555279,27.104722],[109.560932,27.104237],[109.56307,27.103631],[109.569505,27.103509],[109.573327,27.103235],[109.574871,27.102579],[109.576316,27.101239],[109.578772,27.101033],[109.583435,27.101532],[109.590632,27.101474],[109.594018,27.097198],[109.59774,27.094523],[109.600868,27.090492],[109.60362,27.086475],[109.587256,27.078672],[109.570763,27.059595],[109.560397,27.053101],[109.560199,27.049205],[109.566387,27.044586],[109.571951,27.042976],[109.57593,27.045334],[109.579574,27.046338],[109.583702,27.046626],[109.587889,27.04301],[109.591562,27.039417],[109.595592,27.037646],[109.601017,27.038116],[109.606719,27.039036],[109.612233,27.041111],[109.617263,27.0439],[109.621668,27.044184],[109.626974,27.042369],[109.632053,27.041018],[109.638062,27.042623],[109.641418,27.043734],[109.646705,27.044625],[109.647873,27.045364],[109.649982,27.045594],[109.652249,27.047669],[109.653061,27.051388],[109.653457,27.054461],[109.654278,27.057799],[109.656674,27.060382],[109.660476,27.066058],[109.662594,27.068637],[109.665139,27.070971],[109.673375,27.076691],[109.675929,27.079152],[109.677484,27.081216],[109.678494,27.083193],[109.67983,27.082351],[109.685354,27.079611],[109.690779,27.079861],[109.697066,27.081456],[109.701768,27.08288],[109.705491,27.084802],[109.7095,27.08763],[109.712034,27.091666],[109.714678,27.092938],[109.719014,27.092077],[109.727676,27.085301],[109.732191,27.083056],[109.738843,27.082097],[109.743031,27.083535],[109.745704,27.085262],[109.751901,27.090521],[109.756119,27.092419],[109.761039,27.092903],[109.763435,27.094415],[109.781453,27.094802],[109.788125,27.094523],[109.794174,27.097247],[109.800243,27.100202],[109.808648,27.105671],[109.818726,27.107461],[109.823567,27.111613],[109.826666,27.116534],[109.828794,27.122872],[109.830556,27.127161],[109.835001,27.133396],[109.842476,27.138584],[109.866166,27.149469],[109.871235,27.145107],[109.867612,27.134941],[109.863266,27.121879],[109.864721,27.116793],[109.871958,27.113878],[109.879214,27.114592],[109.892272,27.121121],[109.906043,27.124897],[109.918101,27.124266],[109.925793,27.124153],[109.93401,27.123121],[109.93704,27.120784],[109.941317,27.115898],[109.943534,27.110811],[109.946435,27.101576],[109.949078,27.092581],[109.949722,27.086598],[109.948999,27.081001],[109.949662,27.079132],[109.953424,27.077141],[109.95883,27.076925],[109.966324,27.077082],[109.974659,27.078589],[109.98553,27.079073],[109.988836,27.078251],[109.993123,27.076475],[109.996608,27.074039],[110.000766,27.069968],[110.003161,27.06643],[110.007072,27.062364],[110.010784,27.059697],[110.015645,27.058812],[110.018486,27.058924],[110.021941,27.060627],[110.023882,27.063074],[110.025951,27.067815],[110.029366,27.073422],[110.036435,27.084626],[110.03994,27.092062],[110.042157,27.092184],[110.045523,27.087689],[110.050463,27.083809],[110.056819,27.08217],[110.059789,27.079748],[110.066669,27.073721],[110.069778,27.069454],[110.072332,27.064297],[110.074104,27.058939],[110.077054,27.051922],[110.080163,27.047654],[110.084925,27.045153],[110.088984,27.044062],[110.094191,27.040391],[110.097864,27.037019],[110.100953,27.032521],[110.101725,27.027891],[110.100408,27.022893],[110.096023,27.017798],[110.092775,27.014953],[110.090845,27.012741],[110.090489,27.010915],[110.09135,27.007889],[110.09433,27.005926],[110.098448,27.005975],[110.103903,27.006891],[110.108298,27.007385],[110.11212,27.008031],[110.113862,27.009471],[110.11703,27.009657],[110.119277,27.008335],[110.122475,27.00388],[110.126346,27.002063],[110.131821,26.998098],[110.13382,26.996242],[110.133731,26.994558],[110.132118,26.993177],[110.130405,26.99069],[110.130761,26.990029],[110.133177,26.989378],[110.139048,26.989363],[110.142008,26.990083],[110.146888,26.990611],[110.148532,26.989706],[110.150631,26.994832],[110.152947,26.996707],[110.15363,26.998416],[110.153987,27.009485],[110.15266,27.012359],[110.151264,27.016089],[110.150383,27.019359],[110.150334,27.022864],[110.151967,27.030715],[110.155056,27.037719],[110.162609,27.046411],[110.175113,27.052269],[110.18328,27.055323],[110.198111,27.05936],[110.201417,27.061919],[110.203912,27.067453],[110.205882,27.074587],[110.208367,27.08127],[110.204397,27.092028],[110.199982,27.095892],[110.196101,27.098612],[110.19419,27.102085],[110.197477,27.112406],[110.200477,27.118172],[110.206852,27.122363],[110.217841,27.126144],[110.226523,27.130354],[110.231354,27.134535],[110.236918,27.137694],[110.239581,27.140081],[110.243353,27.144672],[110.245581,27.147753],[110.249481,27.151068],[110.253906,27.151483],[110.256273,27.152441],[110.26045,27.152686],[110.267054,27.153869],[110.274211,27.156196],[110.278132,27.158064],[110.283992,27.159521],[110.287665,27.160773],[110.292338,27.163422],[110.293902,27.163432],[110.295843,27.162107],[110.296417,27.161217],[110.297595,27.161222],[110.301891,27.164292],[110.304624,27.166991],[110.306376,27.166444],[110.307079,27.164214],[110.31192,27.159281],[110.314365,27.157961],[110.317741,27.157956],[110.320167,27.1587],[110.3258,27.158792],[110.327295,27.158411],[110.330938,27.156539],[110.331878,27.15515],[110.331334,27.1523],[110.331779,27.151464],[110.338907,27.149811],[110.342719,27.150505],[110.343966,27.15163],[110.345817,27.154989],[110.346471,27.160293],[110.349757,27.166204],[110.352985,27.170237],[110.353163,27.171357],[110.355895,27.175277],[110.356569,27.178557],[110.356777,27.181314],[110.35641,27.184408],[110.353242,27.191642],[110.352104,27.195953],[110.352124,27.199046],[110.354668,27.205121],[110.356093,27.207178],[110.357776,27.208952],[110.362786,27.209744],[110.365043,27.211791],[110.366459,27.215207],[110.368082,27.217206],[110.3713,27.220162],[110.374537,27.222502],[110.376725,27.223201],[110.380101,27.222693],[110.38318,27.221359],[110.387149,27.218818],[110.389555,27.216722],[110.391723,27.214088],[110.397138,27.212803],[110.408286,27.206479],[110.416552,27.202873],[110.424046,27.199496],[110.434847,27.199349],[110.443054,27.20125],[110.45045,27.206817],[110.45629,27.213282],[110.458013,27.221105],[110.459478,27.228918],[110.459874,27.239715],[110.462112,27.247082],[110.467458,27.252397],[110.475873,27.257956],[110.483535,27.262132],[110.493762,27.266558],[110.504513,27.270289],[110.511661,27.273772],[110.516749,27.278162],[110.521076,27.282553],[110.524372,27.286933],[110.526392,27.289931],[110.524283,27.293379]]]]}}]}
