# Supplementary material for: The influence of extreme rainfall on crime: Spatiotemporal dynamics in Hunan Province, China
Source: PLoS One. 2026 Apr 22;21(4):e0345811. doi: 10.1371/journal.pone.0345811 (PMC13102242; doi:10.1371/journal.pone.0345811)
Supplement: S1 Data — S1 Raw Data. This is the original data1 required to replicate the manuscript’s results. S2 Raw Data. This is the original data1 required to replicate the manuscript’s results. (ZIP) [file pone.0345811.s001.zip › S1 Raw Data/S1_Hunan administrative boundary GeoJSON/431300.json]

{"type":"FeatureCollection","features":[{"type":"Feature","properties":{"adcode":431302,"name":"娄星区","center":[112.008486,27.726643],"centroid":[112.008845,27.71829],"childrenNum":0,"level":"district","parent":{"adcode":431300},"subFeatureIndex":0,"acroutes":[100000,430000,431300]},"geometry":{"type":"MultiPolygon","coordinates":[[[[112.154865,27.649486],[112.150825,27.653342],[112.15014,27.658909],[112.145784,27.665136],[112.142184,27.666734],[112.137951,27.666249],[112.134332,27.66027],[112.13579,27.658002],[112.134596,27.654713],[112.124865,27.646125],[112.121422,27.644825],[112.117207,27.645444],[112.114502,27.647898],[112.113677,27.653455],[112.112588,27.653981],[112.109321,27.651991],[112.105825,27.653754],[112.104262,27.653362],[112.095129,27.646372],[112.09267,27.643269],[112.089438,27.642505],[112.084133,27.644341],[112.078056,27.645753],[112.076914,27.650383],[112.073753,27.653342],[112.071979,27.656239],[112.067394,27.65693],[112.06699,27.658455],[112.070609,27.666146],[112.07096,27.669599],[112.067833,27.671465],[112.065111,27.670311],[112.062617,27.672465],[112.06288,27.678031],[112.060123,27.678475],[112.05805,27.680381],[112.056539,27.677176],[112.052675,27.676114],[112.051253,27.679279],[112.049215,27.678021],[112.049549,27.674795],[112.048161,27.674042],[112.047265,27.676372],[112.048249,27.677598],[112.047107,27.681629],[112.047529,27.686123],[112.048794,27.688328],[112.052974,27.690544],[112.052904,27.69309],[112.049742,27.694749],[112.04925,27.697027],[112.050287,27.699294],[112.049391,27.70185],[112.044789,27.702509],[112.045333,27.706332],[112.051288,27.71267],[112.053466,27.714112],[112.060966,27.716441],[112.071768,27.720655],[112.078723,27.719522],[112.081077,27.718409],[112.08329,27.715205],[112.088718,27.715349],[112.092107,27.716328],[112.091317,27.719522],[112.081815,27.721779],[112.081744,27.723963],[112.085573,27.728846],[112.085205,27.731669],[112.087154,27.73373],[112.094092,27.735203],[112.099133,27.734678],[112.101715,27.731649],[112.102383,27.7259],[112.100714,27.722273],[112.101908,27.718893],[112.103419,27.71743],[112.106387,27.717132],[112.108355,27.72012],[112.109321,27.723386],[112.110919,27.738716],[112.111973,27.739952],[112.118735,27.743383],[112.124198,27.74398],[112.12829,27.745175],[112.130784,27.747308],[112.125708,27.752994],[112.11733,27.755723],[112.114871,27.757814],[112.112658,27.761996],[112.106054,27.76419],[112.098677,27.765014],[112.097096,27.768299],[112.097746,27.769823],[112.097763,27.776528],[112.10291,27.783397],[112.10651,27.790646],[112.104034,27.800263],[112.101223,27.807377],[112.096569,27.811526],[112.091932,27.814285],[112.087014,27.813832],[112.080778,27.809488],[112.076879,27.806049],[112.069871,27.80399],[112.067043,27.804453],[112.063161,27.806512],[112.056434,27.811567],[112.051253,27.813626],[112.046862,27.817065],[112.040714,27.835192],[112.040538,27.839504],[112.031229,27.840225],[112.029824,27.836561],[112.026961,27.835182],[112.022816,27.83725],[112.018425,27.842057],[112.014806,27.8471],[112.013261,27.853522],[112.012453,27.867805],[112.014262,27.871674],[112.012295,27.87866],[112.006376,27.889442],[112.00339,27.896056],[112.002476,27.899626],[112.000474,27.903062],[112.00014,27.907012],[111.998296,27.911002],[111.998261,27.916248],[111.99466,27.923602],[111.99271,27.928949],[111.990269,27.94096],[111.987371,27.946328],[111.986018,27.950019],[111.98226,27.954337],[111.975322,27.957021],[111.970263,27.962716],[111.964151,27.965153],[111.962236,27.96835],[111.959654,27.966325],[111.956071,27.965708],[111.950626,27.967404],[111.946815,27.969409],[111.945199,27.968761],[111.943706,27.961462],[111.942037,27.958964],[111.936803,27.954224],[111.937031,27.951448],[111.941089,27.943808],[111.941721,27.939664],[111.944443,27.930194],[111.94685,27.919354],[111.944724,27.912298],[111.940649,27.903751],[111.937277,27.894853],[111.935099,27.887785],[111.935538,27.879431],[111.934713,27.876859],[111.930919,27.873608],[111.928407,27.867856],[111.923103,27.862722],[111.922839,27.858163],[111.926247,27.855261],[111.936733,27.852822],[111.94209,27.853501],[111.945181,27.856588],[111.956493,27.855611],[111.960638,27.856084],[111.963431,27.853604],[111.962921,27.851474],[111.959795,27.849169],[111.959707,27.846174],[111.961534,27.843426],[111.963167,27.839052],[111.964309,27.838465],[111.970913,27.839906],[111.975128,27.83829],[111.975972,27.834543],[111.975005,27.832083],[111.972318,27.829098],[111.967295,27.825588],[111.956001,27.820359],[111.956844,27.81656],[111.962833,27.812648],[111.968981,27.809642],[111.97079,27.805987],[111.968647,27.802487],[111.965538,27.800798],[111.953032,27.797514],[111.949502,27.798327],[111.945251,27.803208],[111.937997,27.807202],[111.935889,27.809169],[111.926738,27.807233],[111.922049,27.803496],[111.920854,27.80155],[111.923788,27.797874],[111.925579,27.789318],[111.925649,27.78316],[111.924631,27.780987],[111.92045,27.781306],[111.919449,27.784035],[111.915866,27.783211],[111.910122,27.777589],[111.904607,27.767001],[111.904888,27.762078],[111.907716,27.758401],[111.907558,27.751181],[111.906416,27.748894],[111.894209,27.748049],[111.892418,27.745278],[111.893296,27.742662],[111.901569,27.732535],[111.904818,27.72456],[111.903624,27.716287],[111.901323,27.713237],[111.893208,27.706827],[111.890608,27.702375],[111.887008,27.698098],[111.884496,27.701695],[111.880386,27.700675],[111.880017,27.696264],[111.877628,27.691966],[111.880685,27.690225],[111.881334,27.687658],[111.879648,27.686205],[111.879771,27.682855],[111.884443,27.687081],[111.8849,27.684473],[111.888079,27.682577],[111.886077,27.680361],[111.881738,27.672785],[111.875415,27.663528],[111.875363,27.661806],[111.872025,27.654868],[111.867985,27.649104],[111.865193,27.642712],[111.867845,27.642897],[111.868548,27.639608],[111.869988,27.638391],[111.867318,27.637577],[111.87004,27.636607],[111.871182,27.63273],[111.873975,27.628265],[111.87322,27.626192],[111.874151,27.623109],[111.877874,27.621345],[111.87733,27.62051],[111.880245,27.615364],[111.878507,27.612826],[111.882476,27.614136],[111.884654,27.612156],[111.89175,27.612012],[111.893278,27.613662],[111.893717,27.616869],[111.895175,27.61558],[111.900339,27.615652],[111.905099,27.613817],[111.906715,27.610877],[111.907962,27.611352],[111.913477,27.609144],[111.915199,27.606071],[111.911844,27.604689],[111.911159,27.60243],[111.914847,27.597953],[111.917587,27.597819],[111.91764,27.594735],[111.923401,27.596591],[111.931235,27.598283],[111.938507,27.598758],[111.945831,27.600274],[111.949221,27.601945],[111.953384,27.6021],[111.956932,27.60342],[111.961147,27.603141],[111.9612,27.604781],[111.970825,27.610011],[111.977412,27.612362],[111.978729,27.612104],[111.98384,27.604936],[111.98918,27.606267],[111.99185,27.606772],[111.996698,27.605462],[111.998138,27.603152],[112.001387,27.602956],[112.003671,27.597582],[112.00548,27.599696],[112.007851,27.599542],[112.01161,27.597221],[112.013682,27.598397],[112.018407,27.59885],[112.023167,27.596107],[112.027049,27.591073],[112.030369,27.595632],[112.033232,27.595147],[112.03418,27.597509],[112.03685,27.599376],[112.036692,27.604049],[112.038237,27.6054],[112.038835,27.608732],[112.040591,27.610846],[112.040538,27.613497],[112.037219,27.613992],[112.037587,27.616704],[112.034057,27.620644],[112.033495,27.624016],[112.038167,27.625646],[112.043015,27.625852],[112.048917,27.625233],[112.050743,27.626935],[112.049602,27.630864],[112.045175,27.631183],[112.043911,27.633617],[112.045685,27.636381],[112.043507,27.638402],[112.049338,27.634865],[112.053554,27.629998],[112.058015,27.629843],[112.063249,27.631751],[112.073981,27.632277],[112.074209,27.628729],[112.073436,27.620046],[112.067447,27.61888],[112.064057,27.613022],[112.064566,27.609031],[112.066393,27.607463],[112.070644,27.599026],[112.072277,27.594539],[112.068237,27.593847],[112.066428,27.59001],[112.064584,27.591],[112.061967,27.589515],[112.060983,27.587575],[112.057769,27.587163],[112.053993,27.58317],[112.05394,27.576279],[112.057681,27.57081],[112.066604,27.564227],[112.073981,27.556767],[112.077687,27.55137],[112.080427,27.553114],[112.082307,27.551855],[112.086136,27.552691],[112.088366,27.551473],[112.097465,27.550029],[112.105667,27.547934],[112.115011,27.547665],[112.118665,27.548739],[112.121159,27.546293],[112.121616,27.542381],[112.124233,27.539832],[112.125392,27.540328],[112.126428,27.544012],[112.131487,27.547892],[112.132558,27.55136],[112.134157,27.552918],[112.132435,27.55623],[112.134016,27.56235],[112.139004,27.56528],[112.140427,27.564413],[112.149771,27.563794],[112.154233,27.561937],[112.158448,27.565775],[112.157623,27.566539],[112.160802,27.57046],[112.163682,27.572131],[112.164034,27.574721],[112.167968,27.574494],[112.172008,27.570718],[112.175064,27.5695],[112.180246,27.569851],[112.18411,27.566497],[112.190328,27.566879],[112.19038,27.574226],[112.187921,27.575474],[112.189045,27.579663],[112.191188,27.580457],[112.190029,27.58544],[112.18685,27.587534],[112.180544,27.589628],[112.176944,27.592558],[112.177119,27.59393],[112.17466,27.59621],[112.172693,27.599789],[112.170111,27.601646],[112.169865,27.603853],[112.166089,27.608835],[112.1663,27.616704],[112.163718,27.618798],[112.163893,27.621376],[112.162049,27.622748],[112.162014,27.625409],[112.163981,27.628337],[112.161627,27.631153],[112.161153,27.63404],[112.157939,27.637505],[112.159309,27.642598],[112.157711,27.644042],[112.154865,27.649486]]]]}},{"type":"Feature","properties":{"adcode":431321,"name":"双峰县","center":[112.198245,27.459126],"centroid":[112.184985,27.448684],"childrenNum":0,"level":"district","parent":{"adcode":431300},"subFeatureIndex":1,"acroutes":[100000,430000,431300]},"geometry":{"type":"MultiPolygon","coordinates":[[[[112.154865,27.649486],[112.157711,27.644042],[112.159309,27.642598],[112.157939,27.637505],[112.161153,27.63404],[112.161627,27.631153],[112.163981,27.628337],[112.162014,27.625409],[112.162049,27.622748],[112.163893,27.621376],[112.163718,27.618798],[112.1663,27.616704],[112.166089,27.608835],[112.169865,27.603853],[112.170111,27.601646],[112.172693,27.599789],[112.17466,27.59621],[112.177119,27.59393],[112.176944,27.592558],[112.180544,27.589628],[112.18685,27.587534],[112.190029,27.58544],[112.191188,27.580457],[112.189045,27.579663],[112.187921,27.575474],[112.19038,27.574226],[112.190328,27.566879],[112.18411,27.566497],[112.180246,27.569851],[112.175064,27.5695],[112.172008,27.570718],[112.167968,27.574494],[112.164034,27.574721],[112.163682,27.572131],[112.160802,27.57046],[112.157623,27.566539],[112.158448,27.565775],[112.154233,27.561937],[112.149771,27.563794],[112.140427,27.564413],[112.139004,27.56528],[112.134016,27.56235],[112.132435,27.55623],[112.134157,27.552918],[112.132558,27.55136],[112.131487,27.547892],[112.126428,27.544012],[112.125392,27.540328],[112.124233,27.539832],[112.121616,27.542381],[112.121159,27.546293],[112.118665,27.548739],[112.115011,27.547665],[112.105667,27.547934],[112.097465,27.550029],[112.088366,27.551473],[112.086136,27.552691],[112.082307,27.551855],[112.080427,27.553114],[112.077687,27.55137],[112.073981,27.556767],[112.066604,27.564227],[112.057681,27.57081],[112.05394,27.576279],[112.053993,27.58317],[112.057769,27.587163],[112.060983,27.587575],[112.061967,27.589515],[112.064584,27.591],[112.066428,27.59001],[112.068237,27.593847],[112.072277,27.594539],[112.070644,27.599026],[112.066393,27.607463],[112.064566,27.609031],[112.064057,27.613022],[112.067447,27.61888],[112.073436,27.620046],[112.074209,27.628729],[112.073981,27.632277],[112.063249,27.631751],[112.058015,27.629843],[112.053554,27.629998],[112.049338,27.634865],[112.043507,27.638402],[112.045685,27.636381],[112.043911,27.633617],[112.045175,27.631183],[112.049602,27.630864],[112.050743,27.626935],[112.048917,27.625233],[112.043015,27.625852],[112.038167,27.625646],[112.033495,27.624016],[112.034057,27.620644],[112.037587,27.616704],[112.037219,27.613992],[112.040538,27.613497],[112.040591,27.610846],[112.038835,27.608732],[112.038237,27.6054],[112.036692,27.604049],[112.03685,27.599376],[112.03418,27.597509],[112.033232,27.595147],[112.030369,27.595632],[112.027049,27.591073],[112.023167,27.596107],[112.018407,27.59885],[112.013682,27.598397],[112.01161,27.597221],[112.007851,27.599542],[112.00548,27.599696],[112.003671,27.597582],[112.001387,27.602956],[111.998138,27.603152],[111.996698,27.605462],[111.99185,27.606772],[111.98918,27.606267],[111.993571,27.601398],[111.998313,27.594394],[111.998928,27.590546],[111.99682,27.58708],[111.998155,27.585048],[112.000491,27.585223],[112.003425,27.581458],[112.011206,27.577042],[112.009028,27.575175],[112.007377,27.576372],[112.006639,27.570841],[112.005041,27.568272],[111.999683,27.569521],[111.999174,27.571811],[111.994203,27.567178],[111.991762,27.567127],[111.990164,27.565507],[111.990515,27.562081],[111.988934,27.560616],[111.990462,27.55557],[111.998647,27.541556],[112.004303,27.536726],[112.013366,27.537396],[112.026083,27.540121],[112.032529,27.537799],[112.035023,27.527467],[112.031106,27.521057],[112.022535,27.516495],[112.015,27.513067],[112.001299,27.514709],[111.992535,27.518167],[111.982909,27.513831],[111.969947,27.509041],[111.961165,27.509754],[111.950521,27.503363],[111.94685,27.49626],[111.94216,27.490767],[111.92247,27.47914],[111.916252,27.476414],[111.904379,27.473946],[111.894543,27.468483],[111.883196,27.465106],[111.873641,27.460107],[111.869478,27.45485],[111.869162,27.449851],[111.875573,27.445017],[111.882511,27.438344],[111.892786,27.426846],[111.905134,27.417651],[111.912863,27.410294],[111.913091,27.40272],[111.910772,27.399051],[111.907295,27.395403],[111.907646,27.391704],[111.909455,27.388944],[111.914338,27.385038],[111.918448,27.383436],[111.923612,27.379984],[111.929777,27.376769],[111.94086,27.369193],[111.949063,27.366061],[111.953507,27.365523],[111.958916,27.362081],[111.965556,27.359993],[111.970491,27.357532],[111.975849,27.350978],[111.985333,27.345654],[111.990287,27.341559],[111.985685,27.332719],[111.988249,27.326525],[111.988495,27.321706],[111.990813,27.317342],[111.994502,27.314881],[112.000404,27.318625],[112.018038,27.317539],[112.019988,27.312554],[112.025134,27.303608],[112.031809,27.295809],[112.037219,27.291455],[112.041083,27.289158],[112.051288,27.292396],[112.0587,27.289541],[112.062406,27.285848],[112.063653,27.268168],[112.065287,27.257894],[112.065199,27.250806],[112.066709,27.242548],[112.069256,27.235884],[112.067939,27.22601],[112.068431,27.218662],[112.073296,27.211313],[112.07637,27.209429],[112.076862,27.20799],[112.085328,27.203984],[112.086768,27.205681],[112.089525,27.204853],[112.09216,27.205681],[112.094584,27.208652],[112.097148,27.207493],[112.098027,27.209522],[112.09959,27.206654],[112.100855,27.208487],[112.107195,27.214149],[112.109426,27.210971],[112.114203,27.210733],[112.11466,27.212141],[112.111832,27.214842],[112.112623,27.222326],[112.115029,27.221912],[112.118647,27.223175],[112.125989,27.2201],[112.12952,27.220897],[112.130187,27.222108],[112.127851,27.226073],[112.127956,27.227646],[112.132804,27.229602],[112.134596,27.234694],[112.137933,27.236981],[112.146153,27.238285],[112.152318,27.238461],[112.154092,27.239392],[112.15685,27.24377],[112.160064,27.247516],[112.155761,27.248902],[112.15072,27.254624],[112.149719,27.259353],[112.150527,27.265851],[112.155937,27.268944],[112.15894,27.271748],[112.16305,27.277303],[112.162822,27.284193],[112.161188,27.287752],[112.158396,27.290069],[112.153706,27.300195],[112.155304,27.302419],[112.157956,27.303029],[112.160872,27.305046],[112.161083,27.308355],[112.15952,27.308841],[112.153671,27.305666],[112.15281,27.307724],[112.153794,27.309689],[112.159239,27.316401],[112.159116,27.32152],[112.160099,27.322927],[112.163893,27.32455],[112.174836,27.319628],[112.177629,27.31756],[112.180228,27.314302],[112.182389,27.309793],[112.185901,27.309276],[112.190626,27.311789],[112.191856,27.311148],[112.191996,27.307921],[112.194701,27.305521],[112.195456,27.303153],[112.192804,27.30066],[112.193911,27.297971],[112.19767,27.295809],[112.205363,27.296533],[112.208577,27.291248],[112.206223,27.285124],[112.207084,27.282672],[112.209701,27.281783],[112.212564,27.277655],[112.217553,27.275565],[112.214022,27.27481],[112.213952,27.268903],[112.216622,27.266316],[112.220732,27.264226],[112.22377,27.261205],[112.226598,27.260864],[112.230849,27.263026],[112.233062,27.265364],[112.233202,27.269461],[112.236575,27.273207],[112.235925,27.277779],[112.23798,27.281069],[112.237242,27.284938],[112.239034,27.287834],[112.244128,27.2898],[112.248483,27.293854],[112.25493,27.295685],[112.255843,27.297806],[112.255913,27.303153],[112.25377,27.305263],[112.254245,27.308179],[112.256106,27.310672],[112.257529,27.310351],[112.265135,27.30548],[112.26726,27.305066],[112.267998,27.308841],[112.272968,27.311944],[112.279854,27.312203],[112.281276,27.312989],[112.280152,27.315202],[112.280784,27.319876],[112.286387,27.32424],[112.287828,27.328935],[112.28572,27.333774],[112.282576,27.337124],[112.283402,27.33974],[112.286616,27.343731],[112.292149,27.348414],[112.296013,27.353976],[112.298788,27.356478],[112.299719,27.358752],[112.30346,27.359827],[112.30743,27.359],[112.309116,27.360406],[112.308361,27.362939],[112.309362,27.365523],[112.312119,27.367084],[112.321534,27.364014],[112.325328,27.367766],[112.331054,27.370185],[112.335462,27.368872],[112.339256,27.365926],[112.345703,27.365492],[112.352078,27.365833],[112.35647,27.363115],[112.358753,27.362474],[112.361071,27.363559],[112.360299,27.366009],[112.362617,27.367404],[112.368097,27.367353],[112.370521,27.363869],[112.368132,27.356095],[112.382957,27.358783],[112.391634,27.35929],[112.40853,27.36145],[112.415504,27.358256],[112.418753,27.357429],[112.42418,27.354855],[112.432365,27.354214],[112.435334,27.348352],[112.438109,27.344599],[112.440427,27.344827],[112.449649,27.349128],[112.451897,27.34981],[112.454409,27.347411],[112.456007,27.347866],[112.456394,27.350854],[112.455023,27.354338],[112.456183,27.356292],[112.459924,27.355165],[112.465281,27.361357],[112.464947,27.364551],[112.468004,27.369989],[112.47185,27.372418],[112.47394,27.36757],[112.477541,27.36757],[112.481353,27.36206],[112.48267,27.36237],[112.485726,27.359848],[112.488396,27.360985],[112.489801,27.363631],[112.488835,27.370299],[112.48959,27.371922],[112.495826,27.374392],[112.499901,27.37494],[112.501358,27.378485],[112.499303,27.383074],[112.499391,27.385554],[112.496704,27.388024],[112.498987,27.390898],[112.497442,27.394122],[112.49421,27.395052],[112.493138,27.400271],[112.495492,27.400756],[112.496265,27.399103],[112.499005,27.397708],[112.501394,27.400105],[112.504889,27.401294],[112.504538,27.40397],[112.507102,27.404197],[112.51281,27.403143],[112.513232,27.405634],[112.509368,27.410759],[112.506575,27.41358],[112.50712,27.416307],[112.512477,27.418673],[112.516552,27.419655],[112.520855,27.4198],[112.524052,27.422796],[112.524139,27.425792],[112.522488,27.428705],[112.518466,27.432022],[112.513531,27.435028],[112.509456,27.438509],[112.50798,27.440709],[112.500954,27.445833],[112.495316,27.448632],[112.489678,27.45075],[112.480966,27.453115],[112.476856,27.455212],[112.473027,27.458228],[112.470234,27.461915],[112.468495,27.471344],[112.4637,27.483312],[112.460135,27.490457],[112.455287,27.494608],[112.450386,27.493937],[112.446364,27.491469],[112.443642,27.492812],[112.441991,27.495362],[112.437793,27.495083],[112.435123,27.497675],[112.4301,27.49849],[112.430293,27.500442],[112.433384,27.502001],[112.43428,27.503993],[112.432348,27.506946],[112.432787,27.512727],[112.434631,27.513852],[112.436423,27.511715],[112.437529,27.512345],[112.436001,27.514575],[112.432629,27.521697],[112.430205,27.524422],[112.427096,27.526095],[112.419947,27.527818],[112.417576,27.527705],[112.410603,27.525093],[112.406001,27.524092],[112.407266,27.520882],[112.40623,27.517599],[112.402313,27.51474],[112.401838,27.512593],[112.399608,27.51027],[112.402207,27.508246],[112.402734,27.505149],[112.401206,27.503766],[112.395427,27.503518],[112.392933,27.502186],[112.391932,27.499698],[112.39404,27.497633],[112.394145,27.493287],[112.388893,27.490943],[112.384186,27.490932],[112.381569,27.487752],[112.378759,27.486678],[112.373753,27.486575],[112.370697,27.484262],[112.369608,27.482166],[112.365814,27.480927],[112.360386,27.482352],[112.356592,27.485047],[112.35784,27.487339],[112.356522,27.490199],[112.353554,27.487628],[112.352096,27.48895],[112.348109,27.488186],[112.347512,27.492388],[112.346089,27.49626],[112.344473,27.497664],[112.338888,27.493586],[112.333864,27.495734],[112.328718,27.490509],[112.324977,27.489239],[112.324116,27.491882],[112.327155,27.493792],[112.326013,27.495228],[112.321622,27.496467],[112.315861,27.492884],[112.311452,27.491222],[112.306393,27.492812],[112.306235,27.497912],[112.305252,27.501928],[112.303969,27.503425],[112.301423,27.503208],[112.300843,27.504685],[112.30353,27.508979],[112.302793,27.515906],[112.304321,27.519354],[112.304198,27.521542],[112.306183,27.525258],[112.305533,27.529212],[112.308589,27.534569],[112.31298,27.536643],[112.314368,27.538294],[112.315685,27.544002],[112.325328,27.556189],[112.330299,27.56399],[112.332406,27.569944],[112.333724,27.575918],[112.334286,27.581417],[112.33353,27.586007],[112.331756,27.591753],[112.332318,27.597953],[112.33079,27.602543],[112.324854,27.606917],[112.319444,27.608763],[112.307851,27.615673],[112.29805,27.620974],[112.290322,27.626955],[112.283893,27.633627],[112.282119,27.638453],[112.281873,27.643279],[112.283437,27.644877],[112.288882,27.646929],[112.296399,27.647826],[112.306832,27.649733],[112.309854,27.649403],[112.313472,27.651001],[112.314543,27.653754],[112.315123,27.664311],[112.319549,27.670269],[112.320621,27.67531],[112.319092,27.679907],[112.315755,27.685886],[112.309063,27.691173],[112.30418,27.697841],[112.295416,27.704282],[112.290515,27.705673],[112.280152,27.702035],[112.273934,27.700902],[112.268507,27.700912],[112.263606,27.704374],[112.259584,27.703694],[112.256616,27.704158],[112.252664,27.706023],[112.248115,27.710156],[112.245076,27.710557],[112.243355,27.707744],[112.243144,27.7012],[112.241177,27.696027],[112.240861,27.69109],[112.23877,27.687679],[112.235837,27.689039],[112.233501,27.688545],[112.23062,27.685844],[112.231183,27.684401],[112.229918,27.678743],[112.222629,27.671527],[112.218079,27.670641],[112.216586,27.675867],[112.214092,27.673867],[112.207084,27.670527],[112.206223,27.669084],[112.207875,27.665249],[112.205679,27.656662],[112.206838,27.65161],[112.204906,27.65163],[112.199391,27.65429],[112.195228,27.653579],[112.186639,27.650723],[112.17928,27.650507],[112.175591,27.65095],[112.175767,27.654311],[112.172342,27.656187],[112.169689,27.656569],[112.166651,27.660064],[112.162558,27.659074],[112.160591,27.656538],[112.159414,27.650249],[112.156622,27.649001],[112.154865,27.649486]]]]}},{"type":"Feature","properties":{"adcode":431322,"name":"新化县","center":[111.306747,27.737456],"centroid":[111.238328,27.867886],"childrenNum":0,"level":"district","parent":{"adcode":431300},"subFeatureIndex":2,"acroutes":[100000,430000,431300]},"geometry":{"type":"MultiPolygon","coordinates":[[[[111.684911,28.002978],[111.691059,28.00789],[111.691305,28.009904],[111.68442,28.013501],[111.683489,28.014498],[111.683067,28.025954],[111.685351,28.03627],[111.685474,28.040482],[111.684033,28.04078],[111.679379,28.037913],[111.674584,28.037985],[111.671931,28.034544],[111.670632,28.029807],[111.665116,28.024454],[111.664835,28.017406],[111.662974,28.01421],[111.658811,28.015042],[111.655702,28.014744],[111.652294,28.015741],[111.65124,28.01868],[111.651592,28.021156],[111.656088,28.021752],[111.66062,28.019954],[111.662851,28.021084],[111.663272,28.023273],[111.661551,28.025821],[111.659109,28.026704],[111.651504,28.026232],[111.645708,28.022071],[111.634273,28.015309],[111.632043,28.015525],[111.628319,28.019255],[111.621715,28.016059],[111.619958,28.016902],[111.61353,28.023643],[111.608717,28.026437],[111.603219,28.034235],[111.601709,28.034533],[111.597212,28.029746],[111.589835,28.027126],[111.587815,28.023478],[111.588992,28.018618],[111.592558,28.016224],[111.597546,28.015659],[111.600075,28.013388],[111.599777,28.009699],[111.597089,28.0079],[111.592769,28.006451],[111.587938,28.001005],[111.583793,27.994468],[111.580614,27.991868],[111.574273,27.990049],[111.570883,27.987664],[111.567968,27.987037],[111.561978,27.982607],[111.56038,27.982278],[111.551914,27.975165],[111.550245,27.974826],[111.541621,27.978557],[111.537774,27.981765],[111.534578,27.983368],[111.532066,27.983121],[111.529414,27.985146],[111.529519,27.986575],[111.536281,27.992495],[111.540005,27.994191],[111.54206,27.994139],[111.546838,27.992156],[111.551422,27.991878],[111.555725,28.001149],[111.558026,28.003687],[111.558395,28.006266],[111.55706,28.00788],[111.557113,28.010356],[111.561574,28.014652],[111.564244,28.018125],[111.568793,28.019255],[111.572973,28.018382],[111.575784,28.018875],[111.575942,28.021259],[111.57343,28.028893],[111.570146,28.029828],[111.568108,28.032592],[111.565702,28.032448],[111.561732,28.029345],[111.557991,28.028348],[111.554478,28.025769],[111.549946,28.024105],[111.547487,28.021505],[111.544379,28.020118],[111.541656,28.025245],[111.540743,28.030937],[111.54069,28.03555],[111.542253,28.039732],[111.545432,28.04304],[111.543939,28.047529],[111.537897,28.052542],[111.533366,28.053918],[111.529923,28.050241],[111.527886,28.049388],[111.524794,28.052603],[111.521492,28.060359],[111.518208,28.064159],[111.514712,28.065309],[111.51206,28.064251],[111.508055,28.059527],[111.507001,28.056928],[111.506896,28.053343],[111.50867,28.052408],[111.51603,28.050621],[111.518067,28.049111],[111.522019,28.044478],[111.523442,28.03967],[111.522405,28.034163],[111.524425,28.031205],[111.52367,28.029448],[111.521194,28.029366],[111.517856,28.030989],[111.514589,28.0344],[111.507651,28.039814],[111.50196,28.041643],[111.494812,28.037862],[111.49158,28.043512],[111.494759,28.049214],[111.491949,28.068781],[111.493284,28.074902],[111.495216,28.07712],[111.510989,28.090254],[111.51127,28.091599],[111.507722,28.092452],[111.503541,28.091579],[111.500397,28.092636],[111.499501,28.094372],[111.500749,28.096395],[111.50045,28.100368],[111.497183,28.104763],[111.48264,28.120419],[111.481867,28.122728],[111.482727,28.128302],[111.480813,28.134389],[111.481393,28.138351],[111.486592,28.144838],[111.489016,28.146326],[111.489771,28.150729],[111.490983,28.153007],[111.490017,28.155737],[111.486451,28.158159],[111.486082,28.161299],[111.488928,28.165198],[111.489982,28.168164],[111.489437,28.173643],[111.490684,28.17788],[111.493617,28.179081],[111.494566,28.180886],[111.494742,28.186396],[111.495708,28.189956],[111.487768,28.198122],[111.485801,28.203179],[111.483149,28.204194],[111.477476,28.199342],[111.470222,28.195885],[111.458295,28.1917],[111.448266,28.186847],[111.446035,28.187904],[111.44528,28.191043],[111.445825,28.194254],[111.448459,28.202891],[111.44658,28.205456],[111.443893,28.206923],[111.436656,28.208359],[111.434864,28.208112],[111.426135,28.200214],[111.410573,28.188314],[111.398032,28.180045],[111.39148,28.177696],[111.388442,28.177778],[111.386176,28.181635],[111.386527,28.191033],[111.385596,28.193875],[111.382909,28.196306],[111.35946,28.199168],[111.352048,28.199076],[111.341843,28.193146],[111.338506,28.19251],[111.334132,28.193003],[111.33213,28.195937],[111.333974,28.200912],[111.337452,28.204389],[111.336785,28.210349],[111.332341,28.21361],[111.331024,28.2204],[111.328916,28.222102],[111.325983,28.226533],[111.321012,28.227876],[111.318992,28.229168],[111.314372,28.234214],[111.296035,28.225466],[111.289431,28.220277],[111.285198,28.21481],[111.284408,28.211169],[111.2836,28.200491],[111.281334,28.194654],[111.279068,28.191012],[111.274572,28.187022],[111.263734,28.175079],[111.260379,28.172709],[111.257762,28.167538],[111.248313,28.16096],[111.245134,28.159883],[111.237458,28.154875],[111.233646,28.153828],[111.230327,28.153869],[111.22706,28.156548],[111.225145,28.161504],[111.221018,28.16253],[111.216029,28.159318],[111.212271,28.15977],[111.206299,28.159544],[111.202768,28.160539],[111.193705,28.16016],[111.191299,28.161525],[111.187399,28.161555],[111.186521,28.160611],[111.188787,28.158036],[111.189542,28.154977],[111.185713,28.149518],[111.175859,28.138433],[111.171556,28.13479],[111.164232,28.129647],[111.162388,28.12472],[111.16093,28.122831],[111.158049,28.122123],[111.151585,28.122975],[111.150321,28.122143],[111.14932,28.116528],[111.145596,28.11043],[111.14391,28.106652],[111.140941,28.103428],[111.140344,28.094485],[111.138254,28.092215],[111.139044,28.089782],[111.137885,28.085972],[111.127013,28.074974],[111.123289,28.06877],[111.120391,28.066798],[111.114191,28.064118],[111.113752,28.060472],[111.118371,28.052521],[111.118459,28.050169],[111.113383,28.049542],[111.110994,28.04758],[111.110098,28.042485],[111.101281,28.033198],[111.102546,28.031256],[111.099999,28.029653],[111.093781,28.027157],[111.092938,28.025811],[111.095537,28.021824],[111.094361,28.014302],[111.095256,28.011322],[111.097891,28.006791],[111.097224,28.002772],[111.093816,28.000635],[111.085368,27.999802],[111.081978,27.995609],[111.078693,27.994386],[111.074407,27.994129],[111.070613,27.99526],[111.068102,28.000583],[111.065116,28.003307],[111.063219,28.007222],[111.061164,28.009483],[111.056105,28.013367],[111.051732,28.014539],[111.048289,28.018238],[111.041544,28.022297],[111.040034,28.024197],[111.037891,28.030896],[111.035028,28.033701],[111.029636,28.033187],[111.024507,28.028708],[111.022013,28.027526],[111.017674,28.027383],[111.013213,28.028924],[111.0084,28.029581],[110.995262,28.030105],[110.987639,28.029119],[110.980403,28.029098],[110.978506,28.028256],[110.977663,28.025441],[110.97624,28.014498],[110.974466,28.01088],[110.968986,28.006677],[110.968986,28.004406],[110.971129,28.002762],[110.98237,27.998487],[110.986884,27.994777],[110.990976,27.992978],[110.998301,27.993554],[111.000531,27.992228],[110.99593,27.988322],[110.996017,27.986739],[110.993892,27.982803],[110.991732,27.980695],[110.987428,27.972894],[110.982985,27.967743],[110.975168,27.961431],[110.972446,27.957432],[110.968178,27.953227],[110.966685,27.949248],[110.96802,27.942379],[110.969776,27.938852],[110.970338,27.930543],[110.969003,27.928702],[110.969302,27.926029],[110.970777,27.925247],[110.978295,27.924095],[110.98042,27.922409],[110.98042,27.920002],[110.977627,27.914232],[110.973939,27.9109],[110.963488,27.905098],[110.958921,27.904245],[110.957463,27.903062],[110.956866,27.899935],[110.954513,27.897517],[110.950104,27.896602],[110.947522,27.897373],[110.9448,27.896231],[110.941427,27.892312],[110.941568,27.889966],[110.937018,27.887292],[110.929677,27.879102],[110.929905,27.875059],[110.933576,27.87474],[110.932768,27.873824],[110.926954,27.873032],[110.923511,27.870192],[110.924091,27.865181],[110.922335,27.863287],[110.917557,27.865829],[110.914624,27.865623],[110.912797,27.864255],[110.909425,27.858585],[110.903769,27.855549],[110.898482,27.856002],[110.896743,27.851309],[110.89453,27.849879],[110.891966,27.851896],[110.890578,27.850208],[110.888154,27.849745],[110.882077,27.850496],[110.87665,27.84639],[110.873365,27.845813],[110.868377,27.847841],[110.862247,27.847275],[110.858628,27.848633],[110.845174,27.849261],[110.837165,27.84923],[110.828102,27.852637],[110.821093,27.858111],[110.812276,27.862423],[110.806568,27.864234],[110.799858,27.862824],[110.795221,27.860972],[110.791638,27.855673],[110.789899,27.847172],[110.785859,27.832927],[110.781275,27.823035],[110.776445,27.811763],[110.77388,27.807614],[110.768505,27.800706],[110.767768,27.795424],[110.774021,27.789956],[110.780748,27.787927],[110.785701,27.782676],[110.789108,27.775354],[110.790197,27.767558],[110.792569,27.761605],[110.795695,27.758175],[110.800613,27.756825],[110.806287,27.758],[110.81145,27.757794],[110.816123,27.75391],[110.81823,27.749337],[110.818265,27.743599],[110.8209,27.736491],[110.827188,27.72252],[110.830332,27.714968],[110.832739,27.704189],[110.833301,27.696625],[110.834635,27.690431],[110.837534,27.681495],[110.842188,27.678526],[110.849179,27.675805],[110.85227,27.675815],[110.860016,27.677227],[110.864407,27.676331],[110.868289,27.672908],[110.86987,27.668094],[110.871749,27.658229],[110.869185,27.655466],[110.871257,27.653641],[110.876491,27.652919],[110.877475,27.651599],[110.882903,27.650713],[110.889349,27.651197],[110.907932,27.654981],[110.917504,27.656414],[110.928886,27.655569],[110.938476,27.653558],[110.94573,27.653837],[110.957376,27.656218],[110.966966,27.657218],[110.975502,27.659806],[110.983793,27.660105],[110.990045,27.656476],[110.994735,27.652383],[110.996843,27.646207],[110.998441,27.63934],[110.994085,27.630121],[110.996948,27.626924],[111.008102,27.625873],[111.01172,27.627966],[111.017657,27.632833],[111.025754,27.635659],[111.028793,27.635442],[111.034519,27.633875],[111.037382,27.63207],[111.040227,27.631854],[111.05059,27.632854],[111.059934,27.631307],[111.06617,27.625615],[111.070859,27.620592],[111.073213,27.612569],[111.073775,27.605462],[111.071474,27.599253],[111.072019,27.593971],[111.074109,27.591454],[111.080309,27.588741],[111.084964,27.589226],[111.093236,27.58904],[111.098664,27.590216],[111.106937,27.590711],[111.111872,27.584532],[111.11319,27.578796],[111.116299,27.577207],[111.123781,27.5786],[111.13021,27.581386],[111.134847,27.581396],[111.143155,27.578012],[111.146404,27.578971],[111.147704,27.581582],[111.15011,27.582159],[111.15754,27.578569],[111.155239,27.576588],[111.154343,27.573349],[111.157399,27.571172],[111.162054,27.572812],[111.163459,27.576444],[111.167604,27.576206],[111.169203,27.578198],[111.170608,27.577228],[111.165936,27.572234],[111.166199,27.569892],[111.168605,27.566301],[111.169484,27.562638],[111.173875,27.559976],[111.176755,27.560843],[111.182148,27.563732],[111.182411,27.558645],[111.184571,27.555343],[111.187276,27.553805],[111.192563,27.55298],[111.19583,27.551349],[111.197393,27.549182],[111.19987,27.549977],[111.204156,27.552774],[111.20795,27.553124],[111.212253,27.552],[111.220789,27.551752],[111.223968,27.549203],[111.225005,27.546344],[111.22381,27.536189],[111.244642,27.525104],[111.247101,27.525991],[111.248225,27.529903],[111.251685,27.530894],[111.2523,27.53238],[111.252089,27.538336],[111.255637,27.53783],[111.256111,27.542784],[111.257657,27.543878],[111.261012,27.542185],[111.266018,27.543568],[111.268687,27.541576],[111.27069,27.541772],[111.276504,27.551174],[111.278383,27.555776],[111.292856,27.563866],[111.295772,27.566074],[111.300883,27.567086],[111.303711,27.564207],[111.3172,27.553713],[111.319273,27.551422],[111.326123,27.548677],[111.332675,27.54974],[111.337452,27.551566],[111.340333,27.55556],[111.340719,27.557603],[111.338734,27.562762],[111.339209,27.565951],[111.342072,27.573844],[111.350942,27.586503],[111.355631,27.594539],[111.356615,27.597705],[111.361287,27.605503],[111.361006,27.60835],[111.365766,27.611341],[111.363325,27.613043],[111.365766,27.614951],[111.367522,27.613786],[111.371369,27.614869],[111.37511,27.61262],[111.381592,27.616354],[111.382364,27.620984],[111.381469,27.622954],[111.381627,27.627584],[111.383243,27.62908],[111.386527,27.628193],[111.386685,27.630297],[111.388459,27.631452],[111.389302,27.635463],[111.391533,27.636618],[111.389777,27.638598],[111.392394,27.642],[111.396135,27.639804],[111.394835,27.637092],[111.397277,27.636061],[111.398049,27.637896],[111.402827,27.637938],[111.406744,27.639783],[111.408887,27.64166],[111.406375,27.64632],[111.407148,27.649042],[111.409607,27.652496],[111.409695,27.655765],[111.407271,27.661631],[111.408606,27.66495],[111.417388,27.670269],[111.413647,27.672898],[111.414964,27.680309],[111.419548,27.681691],[111.419829,27.683515],[111.416141,27.683773],[111.413348,27.684937],[111.406709,27.683072],[111.403143,27.680948],[111.396521,27.681155],[111.390497,27.679526],[111.386545,27.684339],[111.387792,27.687916],[111.393008,27.692049],[111.396785,27.696109],[111.399841,27.700685],[111.399806,27.702818],[111.402318,27.70861],[111.409431,27.713051],[111.410485,27.714535],[111.409905,27.723973],[111.410169,27.730608],[111.408395,27.733483],[111.405725,27.734286],[111.404285,27.73647],[111.405286,27.738047],[111.412329,27.739911],[111.425344,27.737243],[111.430438,27.735801],[111.437657,27.735646],[111.443489,27.736975],[111.450655,27.742126],[111.452692,27.74534],[111.449654,27.753416],[111.450936,27.758247],[111.455942,27.760894],[111.457786,27.76591],[111.460473,27.770719],[111.466234,27.774005],[111.468342,27.771523],[111.465883,27.76765],[111.467148,27.76593],[111.471205,27.767331],[111.473436,27.769216],[111.474841,27.773191],[111.478881,27.773737],[111.480708,27.775055],[111.48004,27.783211],[111.482007,27.788813],[111.482359,27.792211],[111.487891,27.803486],[111.492054,27.808407],[111.495216,27.81062],[111.500468,27.810281],[111.510567,27.813709],[111.513869,27.815531],[111.515994,27.818269],[111.51963,27.821265],[111.522616,27.828121],[111.522915,27.831219],[111.52562,27.835439],[111.531486,27.836715],[111.53795,27.834307],[111.541428,27.833782],[111.548717,27.833946],[111.551738,27.833144],[111.553916,27.831456],[111.556217,27.825424],[111.55973,27.823602],[111.567862,27.825043],[111.571445,27.823241],[111.571024,27.82111],[111.567985,27.814151],[111.569461,27.807913],[111.570497,27.806368],[111.571621,27.800963],[111.571463,27.795352],[111.569671,27.784416],[111.570795,27.774252],[111.572394,27.771183],[111.575116,27.769422],[111.580509,27.768897],[111.585585,27.767475],[111.59124,27.767383],[111.595544,27.769669],[111.597792,27.772079],[111.603202,27.775467],[111.607347,27.77938],[111.611931,27.785569],[111.622716,27.802909],[111.627581,27.809313],[111.633202,27.815449],[111.637593,27.818897],[111.648764,27.826576],[111.654701,27.829716],[111.658916,27.834554],[111.661604,27.839237],[111.661621,27.843364],[111.6599,27.84851],[111.655157,27.854962],[111.649256,27.859861],[111.644408,27.861034],[111.632798,27.862094],[111.628635,27.865531],[111.62716,27.870655],[111.626246,27.876221],[111.626457,27.882868],[111.624876,27.893978],[111.622804,27.897754],[111.61901,27.899112],[111.615392,27.899297],[111.606715,27.905273],[111.604115,27.909089],[111.604484,27.914345],[111.609964,27.918912],[111.613863,27.920742],[111.618395,27.920537],[111.621205,27.921462],[111.623471,27.924651],[111.624613,27.930101],[111.626211,27.933392],[111.640579,27.947603],[111.644109,27.950461],[111.644022,27.952682],[111.642002,27.955951],[111.635907,27.962819],[111.634062,27.965883],[111.626756,27.97055],[111.616762,27.977961],[111.607663,27.984293],[111.603202,27.987788],[111.600233,27.99194],[111.600567,27.994797],[111.608717,28.006112],[111.611562,28.006595],[111.618746,28.004972],[111.625965,28.00715],[111.631674,28.012525],[111.635661,28.01274],[111.639226,28.008424],[111.640526,28.004427],[111.648342,28.00268],[111.650959,27.999956],[111.653015,27.994777],[111.654068,27.99377],[111.663483,27.988795],[111.666803,27.989391],[111.679502,27.999268],[111.681803,28.001642],[111.684911,28.002978]]]]}},{"type":"Feature","properties":{"adcode":431381,"name":"冷水江市","center":[111.434674,27.685759],"centroid":[111.48582,27.681492],"childrenNum":0,"level":"district","parent":{"adcode":431300},"subFeatureIndex":3,"acroutes":[100000,430000,431300]},"geometry":{"type":"MultiPolygon","coordinates":[[[[111.556972,27.629204],[111.560397,27.632225],[111.563295,27.636071],[111.568091,27.64035],[111.572482,27.64067],[111.574291,27.642134],[111.576293,27.645939],[111.579859,27.646733],[111.585304,27.645702],[111.587201,27.647877],[111.586147,27.649445],[111.588219,27.650218],[111.590731,27.648527],[111.593928,27.647898],[111.604888,27.651991],[111.605731,27.656022],[111.61295,27.661394],[111.613126,27.663424],[111.611194,27.671702],[111.608085,27.675918],[111.604607,27.67532],[111.603975,27.678784],[111.604888,27.680804],[111.602218,27.683968],[111.60466,27.686391],[111.60473,27.688009],[111.601305,27.696346],[111.601533,27.700005],[111.603904,27.702396],[111.608963,27.705189],[111.609139,27.706992],[111.606961,27.710609],[111.606644,27.714896],[111.601937,27.719574],[111.598214,27.724179],[111.594841,27.725539],[111.590766,27.722252],[111.587798,27.721068],[111.584935,27.723334],[111.582019,27.728517],[111.577505,27.733215],[111.574414,27.737284],[111.574343,27.740045],[111.579033,27.751737],[111.583143,27.758854],[111.587956,27.764797],[111.59124,27.767383],[111.585585,27.767475],[111.580509,27.768897],[111.575116,27.769422],[111.572394,27.771183],[111.570795,27.774252],[111.569671,27.784416],[111.571463,27.795352],[111.571621,27.800963],[111.570497,27.806368],[111.569461,27.807913],[111.567985,27.814151],[111.571024,27.82111],[111.571445,27.823241],[111.567862,27.825043],[111.55973,27.823602],[111.556217,27.825424],[111.553916,27.831456],[111.551738,27.833144],[111.548717,27.833946],[111.541428,27.833782],[111.53795,27.834307],[111.531486,27.836715],[111.52562,27.835439],[111.522915,27.831219],[111.522616,27.828121],[111.51963,27.821265],[111.515994,27.818269],[111.513869,27.815531],[111.510567,27.813709],[111.500468,27.810281],[111.495216,27.81062],[111.492054,27.808407],[111.487891,27.803486],[111.482359,27.792211],[111.482007,27.788813],[111.48004,27.783211],[111.480708,27.775055],[111.478881,27.773737],[111.474841,27.773191],[111.473436,27.769216],[111.471205,27.767331],[111.467148,27.76593],[111.465883,27.76765],[111.468342,27.771523],[111.466234,27.774005],[111.460473,27.770719],[111.457786,27.76591],[111.455942,27.760894],[111.450936,27.758247],[111.449654,27.753416],[111.452692,27.74534],[111.450655,27.742126],[111.443489,27.736975],[111.437657,27.735646],[111.430438,27.735801],[111.425344,27.737243],[111.412329,27.739911],[111.405286,27.738047],[111.404285,27.73647],[111.405725,27.734286],[111.408395,27.733483],[111.410169,27.730608],[111.409905,27.723973],[111.410485,27.714535],[111.409431,27.713051],[111.402318,27.70861],[111.399806,27.702818],[111.399841,27.700685],[111.396785,27.696109],[111.393008,27.692049],[111.387792,27.687916],[111.386545,27.684339],[111.390497,27.679526],[111.396521,27.681155],[111.403143,27.680948],[111.406709,27.683072],[111.413348,27.684937],[111.416141,27.683773],[111.419829,27.683515],[111.419548,27.681691],[111.414964,27.680309],[111.413647,27.672898],[111.417388,27.670269],[111.408606,27.66495],[111.407271,27.661631],[111.409695,27.655765],[111.409607,27.652496],[111.407148,27.649042],[111.406375,27.64632],[111.408887,27.64166],[111.406744,27.639783],[111.402827,27.637938],[111.398049,27.637896],[111.397277,27.636061],[111.394835,27.637092],[111.396135,27.639804],[111.392394,27.642],[111.389777,27.638598],[111.391533,27.636618],[111.389302,27.635463],[111.388459,27.631452],[111.386685,27.630297],[111.386527,27.628193],[111.383243,27.62908],[111.381627,27.627584],[111.381469,27.622954],[111.382364,27.620984],[111.381592,27.616354],[111.37511,27.61262],[111.371369,27.614869],[111.367522,27.613786],[111.365766,27.614951],[111.363325,27.613043],[111.365766,27.611341],[111.361006,27.60835],[111.361287,27.605503],[111.356615,27.597705],[111.355631,27.594539],[111.350942,27.586503],[111.342072,27.573844],[111.339209,27.565951],[111.338734,27.562762],[111.340719,27.557603],[111.340333,27.55556],[111.337452,27.551566],[111.332675,27.54974],[111.326123,27.548677],[111.319273,27.551422],[111.322136,27.54685],[111.335081,27.540482],[111.338278,27.540462],[111.339226,27.538893],[111.348026,27.537995],[111.3498,27.537035],[111.355666,27.528675],[111.355737,27.526827],[111.351135,27.531152],[111.350011,27.529594],[111.353348,27.524918],[111.357107,27.522915],[111.35795,27.52563],[111.360303,27.526569],[111.36278,27.524484],[111.367751,27.524908],[111.371035,27.529078],[111.375268,27.531193],[111.376533,27.532824],[111.377885,27.539977],[111.374618,27.542949],[111.376551,27.545219],[111.380274,27.544074],[111.382681,27.545354],[111.388407,27.54491],[111.389706,27.547738],[111.392376,27.550658],[111.396592,27.553909],[111.402915,27.556447],[111.407341,27.562886],[111.414384,27.575195],[111.425977,27.58577],[111.43035,27.590598],[111.44196,27.597499],[111.449952,27.598644],[111.45408,27.597499],[111.457944,27.595426],[111.460561,27.591599],[111.463617,27.584873],[111.468272,27.57959],[111.472874,27.578002],[111.477809,27.578652],[111.482411,27.587844],[111.485239,27.591743],[111.489367,27.59426],[111.508916,27.601347],[111.517927,27.602945],[111.522265,27.605555],[111.526726,27.6054],[111.525848,27.607515],[111.527411,27.608835],[111.531188,27.605916],[111.533752,27.607226],[111.54264,27.609639],[111.548963,27.615786],[111.551615,27.62018],[111.5536,27.626058],[111.556972,27.629204]]]]}},{"type":"Feature","properties":{"adcode":431382,"name":"涟源市","center":[111.670847,27.692301],"centroid":[111.782213,27.742378],"childrenNum":0,"level":"district","parent":{"adcode":431300},"subFeatureIndex":4,"acroutes":[100000,430000,431300]},"geometry":{"type":"MultiPolygon","coordinates":[[[[111.684911,28.002978],[111.681803,28.001642],[111.679502,27.999268],[111.666803,27.989391],[111.663483,27.988795],[111.654068,27.99377],[111.653015,27.994777],[111.650959,27.999956],[111.648342,28.00268],[111.640526,28.004427],[111.639226,28.008424],[111.635661,28.01274],[111.631674,28.012525],[111.625965,28.00715],[111.618746,28.004972],[111.611562,28.006595],[111.608717,28.006112],[111.600567,27.994797],[111.600233,27.99194],[111.603202,27.987788],[111.607663,27.984293],[111.616762,27.977961],[111.626756,27.97055],[111.634062,27.965883],[111.635907,27.962819],[111.642002,27.955951],[111.644022,27.952682],[111.644109,27.950461],[111.640579,27.947603],[111.626211,27.933392],[111.624613,27.930101],[111.623471,27.924651],[111.621205,27.921462],[111.618395,27.920537],[111.613863,27.920742],[111.609964,27.918912],[111.604484,27.914345],[111.604115,27.909089],[111.606715,27.905273],[111.615392,27.899297],[111.61901,27.899112],[111.622804,27.897754],[111.624876,27.893978],[111.626457,27.882868],[111.626246,27.876221],[111.62716,27.870655],[111.628635,27.865531],[111.632798,27.862094],[111.644408,27.861034],[111.649256,27.859861],[111.655157,27.854962],[111.6599,27.84851],[111.661621,27.843364],[111.661604,27.839237],[111.658916,27.834554],[111.654701,27.829716],[111.648764,27.826576],[111.637593,27.818897],[111.633202,27.815449],[111.627581,27.809313],[111.622716,27.802909],[111.611931,27.785569],[111.607347,27.77938],[111.603202,27.775467],[111.597792,27.772079],[111.595544,27.769669],[111.59124,27.767383],[111.587956,27.764797],[111.583143,27.758854],[111.579033,27.751737],[111.574343,27.740045],[111.574414,27.737284],[111.577505,27.733215],[111.582019,27.728517],[111.584935,27.723334],[111.587798,27.721068],[111.590766,27.722252],[111.594841,27.725539],[111.598214,27.724179],[111.601937,27.719574],[111.606644,27.714896],[111.606961,27.710609],[111.609139,27.706992],[111.608963,27.705189],[111.603904,27.702396],[111.601533,27.700005],[111.601305,27.696346],[111.60473,27.688009],[111.60466,27.686391],[111.602218,27.683968],[111.604888,27.680804],[111.603975,27.678784],[111.604607,27.67532],[111.608085,27.675918],[111.611194,27.671702],[111.613126,27.663424],[111.61295,27.661394],[111.605731,27.656022],[111.604888,27.651991],[111.593928,27.647898],[111.590731,27.648527],[111.588219,27.650218],[111.586147,27.649445],[111.587201,27.647877],[111.585304,27.645702],[111.579859,27.646733],[111.576293,27.645939],[111.574291,27.642134],[111.572482,27.64067],[111.568091,27.64035],[111.563295,27.636071],[111.560397,27.632225],[111.556972,27.629204],[111.560924,27.630575],[111.563524,27.629956],[111.565561,27.62777],[111.568003,27.627069],[111.568916,27.622397],[111.568143,27.61689],[111.570462,27.61162],[111.57408,27.607711],[111.580526,27.607484],[111.589045,27.606566],[111.590591,27.601976],[111.590854,27.597613],[111.590204,27.59394],[111.593137,27.589618],[111.595509,27.590866],[111.596545,27.589773],[111.594718,27.584315],[111.595544,27.580612],[111.598372,27.579838],[111.599584,27.576815],[111.602394,27.575113],[111.60401,27.57696],[111.607681,27.575856],[111.609226,27.572059],[111.611949,27.569696],[111.611492,27.567096],[111.615567,27.566167],[111.617517,27.56951],[111.620643,27.57177],[111.611246,27.578528],[111.612388,27.580705],[111.616164,27.579683],[111.623313,27.575794],[111.625473,27.575195],[111.627845,27.577032],[111.628055,27.579982],[111.632218,27.58022],[111.631358,27.577444],[111.635134,27.578775],[111.636188,27.580705],[111.635222,27.584068],[111.637382,27.584738],[111.640087,27.577331],[111.639701,27.57599],[111.635643,27.575495],[111.635151,27.572895],[111.637698,27.572719],[111.641387,27.574638],[111.641861,27.572699],[111.640315,27.568757],[111.635608,27.56238],[111.630602,27.562319],[111.628407,27.5588],[111.626229,27.557293],[111.626685,27.554517],[111.630637,27.553073],[111.636047,27.555487],[111.635116,27.560368],[111.637681,27.561029],[111.639841,27.559182],[111.640491,27.555033],[111.643442,27.553723],[111.643986,27.550534],[111.641685,27.547799],[111.645409,27.546076],[111.649238,27.542113],[111.652821,27.540121],[111.652259,27.536808],[111.650661,27.534331],[111.647166,27.536251],[111.643301,27.536199],[111.641387,27.538501],[111.638664,27.537933],[111.642968,27.527282],[111.642546,27.52404],[111.644267,27.522182],[111.643881,27.520149],[111.649308,27.517641],[111.651662,27.514255],[111.654033,27.51476],[111.658512,27.521377],[111.666065,27.531555],[111.668928,27.53718],[111.671123,27.538356],[111.675374,27.537159],[111.682505,27.529676],[111.686756,27.526301],[111.68781,27.522513],[111.689636,27.521429],[111.690743,27.5237],[111.689812,27.531276],[111.692991,27.533856],[111.700702,27.529191],[111.708184,27.523927],[111.717739,27.516598],[111.723167,27.51569],[111.728348,27.517992],[111.73093,27.518229],[111.733758,27.5157],[111.737113,27.507906],[111.74045,27.50262],[111.744068,27.499409],[111.748442,27.498263],[111.754379,27.498728],[111.770204,27.495641],[111.779285,27.49498],[111.785766,27.49562],[111.78747,27.494618],[111.787821,27.491552],[111.787365,27.484923],[111.78891,27.479419],[111.790175,27.470466],[111.79223,27.46839],[111.796358,27.468163],[111.799449,27.470445],[111.801258,27.473203],[111.803577,27.474803],[111.80846,27.474101],[111.810778,27.471344],[111.812043,27.459859],[111.813588,27.454354],[111.81949,27.449283],[111.825146,27.446752],[111.831574,27.44512],[111.835175,27.446029],[111.838793,27.451307],[111.840216,27.456616],[111.847295,27.460696],[111.855286,27.46114],[111.85836,27.458837],[111.863752,27.451927],[111.869162,27.449851],[111.869478,27.45485],[111.873641,27.460107],[111.883196,27.465106],[111.894543,27.468483],[111.904379,27.473946],[111.916252,27.476414],[111.92247,27.47914],[111.94216,27.490767],[111.94685,27.49626],[111.950521,27.503363],[111.961165,27.509754],[111.969947,27.509041],[111.982909,27.513831],[111.992535,27.518167],[112.001299,27.514709],[112.015,27.513067],[112.022535,27.516495],[112.031106,27.521057],[112.035023,27.527467],[112.032529,27.537799],[112.026083,27.540121],[112.013366,27.537396],[112.004303,27.536726],[111.998647,27.541556],[111.990462,27.55557],[111.988934,27.560616],[111.990515,27.562081],[111.990164,27.565507],[111.991762,27.567127],[111.994203,27.567178],[111.999174,27.571811],[111.999683,27.569521],[112.005041,27.568272],[112.006639,27.570841],[112.007377,27.576372],[112.009028,27.575175],[112.011206,27.577042],[112.003425,27.581458],[112.000491,27.585223],[111.998155,27.585048],[111.99682,27.58708],[111.998928,27.590546],[111.998313,27.594394],[111.993571,27.601398],[111.98918,27.606267],[111.98384,27.604936],[111.978729,27.612104],[111.977412,27.612362],[111.970825,27.610011],[111.9612,27.604781],[111.961147,27.603141],[111.956932,27.60342],[111.953384,27.6021],[111.949221,27.601945],[111.945831,27.600274],[111.938507,27.598758],[111.931235,27.598283],[111.923401,27.596591],[111.91764,27.594735],[111.917587,27.597819],[111.914847,27.597953],[111.911159,27.60243],[111.911844,27.604689],[111.915199,27.606071],[111.913477,27.609144],[111.907962,27.611352],[111.906715,27.610877],[111.905099,27.613817],[111.900339,27.615652],[111.895175,27.61558],[111.893717,27.616869],[111.893278,27.613662],[111.89175,27.612012],[111.884654,27.612156],[111.882476,27.614136],[111.878507,27.612826],[111.880245,27.615364],[111.87733,27.62051],[111.877874,27.621345],[111.874151,27.623109],[111.87322,27.626192],[111.873975,27.628265],[111.871182,27.63273],[111.87004,27.636607],[111.867318,27.637577],[111.869988,27.638391],[111.868548,27.639608],[111.867845,27.642897],[111.865193,27.642712],[111.867985,27.649104],[111.872025,27.654868],[111.875363,27.661806],[111.875415,27.663528],[111.881738,27.672785],[111.886077,27.680361],[111.888079,27.682577],[111.8849,27.684473],[111.884443,27.687081],[111.879771,27.682855],[111.879648,27.686205],[111.881334,27.687658],[111.880685,27.690225],[111.877628,27.691966],[111.880017,27.696264],[111.880386,27.700675],[111.884496,27.701695],[111.887008,27.698098],[111.890608,27.702375],[111.893208,27.706827],[111.901323,27.713237],[111.903624,27.716287],[111.904818,27.72456],[111.901569,27.732535],[111.893296,27.742662],[111.892418,27.745278],[111.894209,27.748049],[111.906416,27.748894],[111.907558,27.751181],[111.907716,27.758401],[111.904888,27.762078],[111.904607,27.767001],[111.910122,27.777589],[111.915866,27.783211],[111.919449,27.784035],[111.92045,27.781306],[111.924631,27.780987],[111.925649,27.78316],[111.925579,27.789318],[111.923788,27.797874],[111.920854,27.80155],[111.922049,27.803496],[111.926738,27.807233],[111.935889,27.809169],[111.937997,27.807202],[111.945251,27.803208],[111.949502,27.798327],[111.953032,27.797514],[111.965538,27.800798],[111.968647,27.802487],[111.97079,27.805987],[111.968981,27.809642],[111.962833,27.812648],[111.956844,27.81656],[111.956001,27.820359],[111.967295,27.825588],[111.972318,27.829098],[111.975005,27.832083],[111.975972,27.834543],[111.975128,27.83829],[111.970913,27.839906],[111.964309,27.838465],[111.963167,27.839052],[111.961534,27.843426],[111.959707,27.846174],[111.959795,27.849169],[111.962921,27.851474],[111.963431,27.853604],[111.960638,27.856084],[111.956493,27.855611],[111.945181,27.856588],[111.94209,27.853501],[111.936733,27.852822],[111.926247,27.855261],[111.922839,27.858163],[111.923103,27.862722],[111.928407,27.867856],[111.930919,27.873608],[111.934713,27.876859],[111.935538,27.879431],[111.935099,27.887785],[111.937277,27.894853],[111.940649,27.903751],[111.944724,27.912298],[111.94685,27.919354],[111.944443,27.930194],[111.941721,27.939664],[111.941089,27.943808],[111.937031,27.951448],[111.936803,27.954224],[111.942037,27.958964],[111.943706,27.961462],[111.945199,27.968761],[111.946815,27.969409],[111.950626,27.967404],[111.956071,27.965708],[111.959654,27.966325],[111.962236,27.96835],[111.960743,27.972616],[111.956949,27.980151],[111.951223,27.987099],[111.940333,27.99157],[111.936311,27.99121],[111.926844,27.98087],[111.921452,27.977201],[111.912634,27.973798],[111.908331,27.974518],[111.902148,27.978609],[111.900076,27.981364],[111.900603,27.986092],[111.90524,27.994222],[111.907119,27.996483],[111.908296,28.000183],[111.907541,28.001447],[111.899338,28.005352],[111.896405,28.008681],[111.896615,28.011322],[111.899197,28.016286],[111.899724,28.020016],[111.902587,28.021999],[111.89182,28.026961],[111.887043,28.027413],[111.882511,28.026376],[111.874941,28.027074],[111.870163,28.026663],[111.866721,28.028523],[111.864806,28.028256],[111.858975,28.030886],[111.85425,28.029479],[111.85014,28.029592],[111.848366,28.028646],[111.843747,28.023848],[111.838337,28.019954],[111.829958,28.023077],[111.826797,28.023447],[111.823389,28.022605],[111.820614,28.018454],[111.817751,28.016532],[111.812605,28.015227],[111.80853,28.011682],[111.804508,28.009226],[111.798588,28.00825],[111.796129,28.005187],[111.79692,27.99267],[111.795462,27.990676],[111.793073,27.98972],[111.789332,27.990254],[111.782833,27.992947],[111.778881,27.996647],[111.778583,28.000172],[111.779601,28.004026],[111.779443,28.007068],[111.777072,28.009565],[111.773893,28.010675],[111.770661,28.009832],[111.765638,28.006112],[111.761369,28.005763],[111.755239,28.004314],[111.751481,28.005753],[111.747458,28.003194],[111.743383,27.994222],[111.737517,27.991981],[111.73425,27.988158],[111.730456,27.98752],[111.726768,27.98346],[111.724256,27.982947],[111.721604,27.98492],[111.715122,27.993338],[111.711943,27.993441],[111.708834,27.990789],[111.704847,27.991159],[111.700878,27.994088],[111.697698,27.99417],[111.69278,27.991375],[111.688495,27.990614],[111.686053,27.991817],[111.684999,27.994335],[111.684911,28.002978]]]]}}]}
