# Supplementary material for: The influence of extreme rainfall on crime: Spatiotemporal dynamics in Hunan Province, China
Source: PLoS One. 2026 Apr 22;21(4):e0345811. doi: 10.1371/journal.pone.0345811 (PMC13102242; doi:10.1371/journal.pone.0345811)
Supplement: S1 Data — S1 Raw Data. This is the original data1 required to replicate the manuscript’s results. S2 Raw Data. This is the original data1 required to replicate the manuscript’s results. (ZIP) [file pone.0345811.s001.zip › S1 Raw Data/S1_Hunan administrative boundary GeoJSON/431302.json]

{"type":"FeatureCollection","features":[{"type":"Feature","properties":{"adcode":431302,"name":"娄星区","center":[112.008486,27.726643],"centroid":[112.008845,27.71829],"childrenNum":0,"level":"district","acroutes":[100000,430000,431300],"parent":{"adcode":431300}},"geometry":{"type":"MultiPolygon","coordinates":[[[[112.154869,27.649487],[112.153258,27.6506],[112.151783,27.651946],[112.150825,27.653344],[112.150365,27.655721],[112.150378,27.657166],[112.150136,27.658903],[112.149246,27.660533],[112.147012,27.663852],[112.145792,27.665137],[112.143985,27.666135],[112.142178,27.666733],[112.140104,27.666982],[112.137955,27.666251],[112.137296,27.665159],[112.136696,27.663779],[112.135776,27.662627],[112.134599,27.661599],[112.134325,27.66027],[112.134899,27.65911],[112.135796,27.658],[112.135848,27.656899],[112.135512,27.655863],[112.134592,27.654715],[112.124873,27.646128],[112.123242,27.645389],[112.121419,27.644825],[112.119664,27.644842],[112.117205,27.64544],[112.115464,27.646442],[112.114505,27.647896],[112.113683,27.653455],[112.113298,27.653864],[112.112587,27.653984],[112.111866,27.653468],[112.110881,27.652436],[112.109319,27.651989],[112.108282,27.652398],[112.107059,27.653163],[112.105829,27.653752],[112.104267,27.653356],[112.101782,27.651641],[112.095135,27.646369],[112.092669,27.643264],[112.09126,27.642353],[112.089444,27.642507],[112.085915,27.643823],[112.084131,27.644344],[112.078051,27.645754],[112.077777,27.64839],[112.07692,27.650385],[112.07629,27.651288],[112.07555,27.652006],[112.07465,27.652436],[112.073753,27.653344],[112.07297,27.655055],[112.071972,27.656242],[112.070644,27.65677],[112.069046,27.656783],[112.067396,27.656934],[112.066923,27.657506],[112.066985,27.658452],[112.068211,27.661427],[112.069731,27.664166],[112.070602,27.666148],[112.070993,27.668039],[112.070958,27.669604],[112.070172,27.670984],[112.069268,27.671462],[112.06783,27.67147],[112.065103,27.670314],[112.064011,27.67061],[112.063022,27.671707],[112.062624,27.672468],[112.062582,27.674247],[112.062885,27.678035],[112.062569,27.678417],[112.060971,27.678331],[112.060116,27.678478],[112.058799,27.67981],[112.058055,27.680382],[112.057523,27.680244],[112.057038,27.67963],[112.056858,27.677786],[112.056532,27.677171],[112.055782,27.676608],[112.055035,27.676375],[112.05268,27.676113],[112.051816,27.677197],[112.051248,27.679282],[112.050453,27.679574],[112.049696,27.678865],[112.04921,27.678018],[112.049552,27.674793],[112.049174,27.674273],[112.04816,27.674041],[112.04726,27.674901],[112.047106,27.675752],[112.047273,27.676367],[112.047974,27.676982],[112.048248,27.677592],[112.048147,27.678353],[112.047315,27.680773],[112.04711,27.681624],[112.047299,27.68456],[112.047527,27.686121],[112.048793,27.688326],[112.050723,27.689482],[112.052977,27.69054],[112.053704,27.691537],[112.05361,27.692173],[112.052902,27.693089],[112.050961,27.694008],[112.049738,27.694743],[112.049132,27.695839],[112.049246,27.697021],[112.050293,27.699295],[112.050312,27.701113],[112.049396,27.701848],[112.045603,27.701775],[112.044787,27.70251],[112.044595,27.703782],[112.044709,27.704878],[112.045339,27.706326],[112.051294,27.71267],[112.053463,27.714118],[112.060971,27.716443],[112.066731,27.718686],[112.068175,27.719859],[112.07177,27.720654],[112.075556,27.720177],[112.078726,27.71952],[112.081071,27.718411],[112.08218,27.716675],[112.083292,27.71521],[112.085748,27.715012],[112.08872,27.715351],[112.092108,27.716331],[112.09233,27.717969],[112.091319,27.719524],[112.088566,27.720362],[112.0855,27.72111],[112.08325,27.721307],[112.081822,27.721772],[112.081521,27.722597],[112.08174,27.723959],[112.082679,27.725592],[112.084639,27.727216],[112.085579,27.728849],[112.085282,27.730219],[112.085197,27.731676],[112.085807,27.732802],[112.087161,27.73373],[112.089708,27.734499],[112.091942,27.734924],[112.094088,27.735199],[112.096762,27.73507],[112.09913,27.734675],[112.100797,27.73336],[112.101717,27.731655],[112.101987,27.726997],[112.102385,27.725905],[112.102173,27.725085],[112.101446,27.723997],[112.100712,27.722274],[112.101103,27.720543],[112.101906,27.718897],[112.103426,27.717427],[112.105157,27.716778],[112.106387,27.717131],[112.107424,27.718304],[112.108363,27.720117],[112.109316,27.723387],[112.110232,27.733034],[112.11092,27.738714],[112.11198,27.739951],[112.118735,27.743388],[112.124208,27.743977],[112.128298,27.745171],[112.130173,27.746138],[112.130776,27.747311],[112.125705,27.75299],[112.117339,27.755722],[112.114877,27.757815],[112.112656,27.76199],[112.108458,27.763622],[112.106061,27.764189],[112.098683,27.76501],[112.097998,27.765413],[112.097095,27.768304],[112.097744,27.769829],[112.097773,27.776529],[112.098693,27.778252],[112.102913,27.783397],[112.104759,27.787752],[112.106508,27.790646],[112.106377,27.791329],[112.104032,27.800265],[112.101224,27.80738],[112.09657,27.811524],[112.091932,27.814285],[112.087007,27.813834],[112.080788,27.809484],[112.076887,27.806045],[112.069881,27.803988],[112.067037,27.804448],[112.063159,27.806513],[112.059542,27.80927],[112.056437,27.811567],[112.051258,27.813628],[112.046865,27.817067],[112.045326,27.821433],[112.043281,27.828079],[112.040714,27.835192],[112.040531,27.839506],[112.031223,27.840227],[112.031122,27.839317],[112.029814,27.836561],[112.02696,27.835183],[112.024889,27.83587],[112.022815,27.837248],[112.021005,27.839536],[112.018418,27.842056],[112.014805,27.847104],[112.013262,27.853525],[112.012786,27.865915],[112.012447,27.867807],[112.014058,27.869425],[112.014407,27.870545],[112.01426,27.871678],[112.013285,27.875424],[112.0123,27.87866],[112.010307,27.882483],[112.008729,27.885053],[112.00638,27.889447],[112.004156,27.89429],[112.003393,27.896058],[112.003008,27.898096],[112.00248,27.899628],[112.001371,27.901005],[112.000474,27.90306],[112.000422,27.905483],[112.000144,27.907015],[111.999055,27.90901],[111.998289,27.911],[111.998282,27.912523],[111.998455,27.914325],[111.998266,27.916251],[111.997506,27.91858],[111.996348,27.920467],[111.994659,27.923607],[111.993475,27.926562],[111.992718,27.928951],[111.990741,27.937567],[111.990262,27.940964],[111.989437,27.942731],[111.988452,27.94427],[111.987363,27.946328],[111.986903,27.947859],[111.986012,27.950025],[111.983439,27.953464],[111.982252,27.954334],[111.980546,27.954935],[111.977193,27.955852],[111.976378,27.956208],[111.975324,27.957019],[111.971809,27.961324],[111.970259,27.962713],[111.96919,27.962957],[111.964151,27.965152],[111.963218,27.966134],[111.962236,27.968355],[111.961007,27.96691],[111.95966,27.966319],[111.956577,27.96571],[111.956065,27.96571],[111.950629,27.967408],[111.946813,27.96941],[111.945195,27.968767],[111.94449,27.966413],[111.943708,27.961465],[111.942038,27.958961],[111.938255,27.95611],[111.936803,27.954223],[111.937038,27.951453],[111.941079,27.943803],[111.941721,27.939669],[111.944435,27.93019],[111.946842,27.91936],[111.944729,27.912296],[111.940652,27.90375],[111.937279,27.894853],[111.935097,27.88779],[111.935538,27.879428],[111.934713,27.876853],[111.932808,27.875034],[111.930923,27.873609],[111.928402,27.867854],[111.927081,27.866189],[111.923095,27.862722],[111.92227,27.860658],[111.922834,27.85816],[111.924876,27.856027],[111.926246,27.855258],[111.936728,27.852825],[111.940029,27.85264],[111.94209,27.853499],[111.945179,27.856593],[111.956483,27.855615],[111.959565,27.856396],[111.960635,27.856087],[111.963427,27.853602],[111.962915,27.851473],[111.95979,27.849168],[111.959379,27.848331],[111.959702,27.846176],[111.961532,27.843429],[111.963175,27.839047],[111.964314,27.838463],[111.970912,27.839901],[111.972304,27.839532],[111.975132,27.838287],[111.97596,27.836239],[111.975977,27.834544],[111.975011,27.832088],[111.972311,27.829096],[111.967298,27.825589],[111.959754,27.822305],[111.956003,27.820355],[111.956848,27.81656],[111.958211,27.815397],[111.96284,27.812649],[111.968984,27.809639],[111.970788,27.805994],[111.968645,27.802481],[111.965537,27.800798],[111.953036,27.797513],[111.949497,27.798324],[111.945244,27.803207],[111.937994,27.807209],[111.93589,27.809171],[111.934491,27.809257],[111.930822,27.807758],[111.926738,27.80723],[111.922048,27.803499],[111.920848,27.801549],[111.923793,27.797874],[111.924781,27.794803],[111.925574,27.789315],[111.925642,27.783161],[111.924625,27.780983],[111.922524,27.780519],[111.921507,27.780657],[111.920447,27.781301],[111.919449,27.784033],[111.917156,27.783749],[111.915864,27.783212],[111.910114,27.77759],[111.908891,27.774854],[111.904603,27.766998],[111.904896,27.76208],[111.907717,27.758403],[111.907561,27.751182],[111.906416,27.748896],[111.904133,27.748553],[111.894215,27.74805],[111.892845,27.746619],[111.892421,27.745275],[111.893295,27.742662],[111.901563,27.732535],[111.902587,27.730589],[111.904824,27.724556],[111.90472,27.72123],[111.903627,27.716288],[111.901318,27.713237],[111.893207,27.706829],[111.890604,27.702377],[111.887007,27.6981],[111.886469,27.698156],[111.886253,27.698573],[111.886469,27.699183],[111.88613,27.699635],[111.886635,27.700507],[111.88596,27.700529],[111.884499,27.701693],[111.883491,27.700937],[111.882376,27.700632],[111.881237,27.700842],[111.880389,27.70067],[111.88051,27.700138],[111.880102,27.699454],[111.879545,27.699454],[111.879554,27.69862],[111.880112,27.697623],[111.880112,27.696794],[111.879822,27.695968],[111.878954,27.695444],[111.878566,27.694915],[111.878097,27.693037],[111.877624,27.691971],[111.879212,27.690574],[111.879845,27.690565],[111.88068,27.690222],[111.880895,27.689873],[111.880585,27.689044],[111.88113,27.688683],[111.88096,27.688124],[111.881335,27.68766],[111.880383,27.686538],[111.879652,27.686207],[111.879929,27.684135],[111.87977,27.682854],[111.880791,27.683933],[111.882627,27.685394],[111.883387,27.68573],[111.884447,27.687075],[111.885327,27.686525],[111.884845,27.685583],[111.8849,27.684474],[111.885552,27.683739],[111.886508,27.684195],[111.888086,27.682686],[111.886433,27.681336],[111.886084,27.680356],[111.884949,27.678516],[111.884336,27.678658],[111.884088,27.67825],[111.884649,27.677927],[111.88352,27.676247],[111.883168,27.675486],[111.882597,27.674914],[111.882363,27.67405],[111.88174,27.672781],[111.880076,27.67132],[111.879734,27.670335],[111.879088,27.669364],[111.878971,27.668487],[111.877748,27.666634],[111.87675,27.665619],[111.876482,27.66463],[111.876107,27.664041],[111.875422,27.663529],[111.875249,27.662979],[111.875357,27.66181],[111.874639,27.660266],[111.874082,27.659643],[111.873876,27.658813],[111.873214,27.658073],[111.872024,27.65487],[111.871055,27.65395],[111.870318,27.652221],[111.86992,27.651886],[111.867986,27.6491],[111.867784,27.647943],[111.867226,27.647379],[111.86673,27.645776],[111.865788,27.644959],[111.86524,27.643948],[111.865197,27.642714],[111.866368,27.642752],[111.867288,27.643045],[111.867849,27.642894],[111.867947,27.642103],[111.86902,27.641518],[111.868602,27.640396],[111.868547,27.639613],[111.869982,27.638392],[111.868488,27.638646],[111.8681,27.63819],[111.867448,27.638224],[111.867314,27.637571],[111.868703,27.637459],[111.869457,27.637162],[111.870031,27.636603],[111.870145,27.635416],[111.870488,27.635339],[111.871179,27.632728],[111.873527,27.629257],[111.873974,27.628268],[111.873654,27.627068],[111.873217,27.626191],[111.873341,27.625133],[111.873954,27.62426],[111.874153,27.623111],[111.875239,27.622957],[111.875693,27.622625],[111.875526,27.622079],[111.876492,27.621993],[111.876707,27.621468],[111.877898,27.621292],[111.877324,27.620509],[111.877767,27.619202],[111.878556,27.61826],[111.878615,27.617632],[111.879055,27.616642],[111.880239,27.615361],[111.879682,27.614857],[111.879424,27.613967],[111.878507,27.612823],[111.88007,27.613545],[111.881185,27.613193],[111.881769,27.613257],[111.881968,27.613967],[111.882477,27.614135],[111.883325,27.613666],[111.883318,27.613227],[111.884659,27.612152],[111.885086,27.612522],[111.885699,27.612182],[111.885601,27.611558],[111.886361,27.611089],[111.887004,27.611197],[111.886798,27.611993],[111.887881,27.612044],[111.888409,27.611864],[111.888954,27.612178],[111.889133,27.611476],[111.887519,27.611313],[111.887356,27.610965],[111.889254,27.611296],[111.89063,27.611988],[111.890976,27.611889],[111.892212,27.612199],[111.893279,27.613657],[111.893709,27.61687],[111.893817,27.616634],[111.89518,27.61558],[111.896227,27.615494],[111.896742,27.615894],[111.897656,27.615847],[111.898751,27.615374],[111.899117,27.615429],[111.899446,27.616131],[111.899586,27.615778],[111.90034,27.615657],[111.901077,27.615141],[111.902355,27.614543],[111.902783,27.614677],[111.903233,27.614191],[111.904479,27.614126],[111.905092,27.613821],[111.905627,27.611975],[111.906533,27.611429],[111.906709,27.610883],[111.907965,27.611352],[111.908324,27.610676],[111.909097,27.611012],[111.909994,27.610109],[111.910927,27.609696],[111.910695,27.609089],[111.911563,27.609149],[111.912753,27.608852],[111.91276,27.609197],[111.913484,27.609141],[111.91381,27.608655],[111.914354,27.608607],[111.914716,27.608001],[111.914185,27.606986],[111.914723,27.606706],[111.915199,27.606069],[111.915137,27.605437],[111.914332,27.604985],[111.91365,27.605902],[111.913151,27.605579],[111.913213,27.604994],[111.912802,27.604323],[111.91184,27.604684],[111.911295,27.603553],[111.911478,27.602998],[111.911168,27.602426],[111.911422,27.601983],[111.912309,27.601539],[111.912596,27.601114],[111.913135,27.601174],[111.913102,27.599935],[111.913852,27.598971],[111.914407,27.598945],[111.914707,27.598025],[111.915806,27.598214],[111.916445,27.597943],[111.917593,27.597814],[111.917955,27.597186],[111.91728,27.595865],[111.917645,27.594729],[111.919009,27.59423],[111.918695,27.594876],[111.9191,27.595336],[111.920502,27.595663],[111.922254,27.595805],[111.922994,27.596545],[111.926425,27.596872],[111.927009,27.597539],[111.928464,27.597956],[111.930678,27.598081],[111.931233,27.598283],[111.933154,27.598279],[111.93587,27.598446],[111.937358,27.598812],[111.938509,27.598752],[111.940224,27.599466],[111.941196,27.599543],[111.942168,27.599393],[111.944246,27.600313],[111.945831,27.600275],[111.946862,27.600903],[111.94873,27.601626],[111.949223,27.601948],[111.951861,27.60212],[111.953388,27.602099],[111.955237,27.603054],[111.957145,27.603381],[111.957618,27.6028],[111.959924,27.6032],[111.961153,27.60314],[111.961303,27.603514],[111.961196,27.604779],[111.961708,27.605334],[111.962181,27.605278],[111.963404,27.605639],[111.964108,27.606112],[111.964519,27.60674],[111.965742,27.607046],[111.967435,27.60813],[111.97082,27.61001],[111.972957,27.610629],[111.977418,27.612367],[111.978723,27.612109],[111.979421,27.611446],[111.979871,27.61022],[111.98036,27.609657],[111.981518,27.608805],[111.981681,27.607489],[111.982624,27.606228],[111.983178,27.605067],[111.983847,27.604938],[111.984626,27.605218],[111.98658,27.605613],[111.987408,27.60597],[111.989179,27.606271],[111.990741,27.605992],[111.991371,27.606151],[111.991857,27.606779],[111.992587,27.606835],[111.99325,27.606534],[111.993775,27.605884],[111.994704,27.605583],[111.996035,27.605815],[111.996697,27.605458],[111.997157,27.604749],[111.997545,27.603626],[111.998139,27.603148],[112.000004,27.603733],[112.000934,27.603553],[112.001393,27.602959],[112.0023,27.600356],[112.003018,27.598705],[112.00367,27.597577],[112.004202,27.597457],[112.00474,27.598046],[112.005487,27.599698],[112.006354,27.599987],[112.007845,27.599539],[112.010552,27.597754],[112.011612,27.59722],[112.012874,27.597332],[112.013683,27.59839],[112.015741,27.59815],[112.017544,27.598846],[112.018405,27.598846],[112.019198,27.598253],[112.020121,27.597186],[112.021178,27.596769],[112.022375,27.596644],[112.023167,27.59611],[112.024214,27.59451],[112.025072,27.593796],[112.025528,27.592793],[112.025714,27.591494],[112.026174,27.591021],[112.027042,27.591072],[112.02892,27.592953],[112.029162,27.594222],[112.029703,27.595104],[112.030372,27.595633],[112.032231,27.595448],[112.033225,27.595147],[112.033561,27.595736],[112.03377,27.596738],[112.034178,27.597504],[112.035515,27.598563],[112.036852,27.59938],[112.037195,27.600322],[112.036621,27.602981],[112.036699,27.604043],[112.038238,27.605398],[112.038424,27.607609],[112.038835,27.608728],[112.040583,27.610844],[112.040795,27.612259],[112.040541,27.613502],[112.039419,27.614096],[112.037224,27.613988],[112.036829,27.614225],[112.036833,27.614819],[112.037573,27.615756],[112.037583,27.616703],[112.036859,27.617412],[112.034064,27.620643],[112.033356,27.623184],[112.033496,27.62401],[112.035769,27.625124],[112.038167,27.62564],[112.04302,27.625855],[112.045737,27.625309],[112.047661,27.625064],[112.048926,27.625236],[112.049862,27.625821],[112.050736,27.626935],[112.051014,27.628234],[112.050759,27.629417],[112.050071,27.630509],[112.049611,27.63087],[112.04828,27.630814],[112.046881,27.63047],[112.045688,27.630711],[112.045166,27.63118],[112.043907,27.633618],[112.044067,27.634853],[112.045198,27.63502],[112.045668,27.63561],[112.045678,27.636375],[112.043692,27.637334],[112.043506,27.638396],[112.044879,27.638056],[112.046421,27.636917],[112.047198,27.635627],[112.04934,27.634866],[112.050456,27.633266],[112.051832,27.63167],[112.053548,27.629997],[112.056894,27.629769],[112.058009,27.629847],[112.059298,27.63038],[112.063244,27.631748],[112.066763,27.631821],[112.070198,27.632203],[112.073974,27.632281],[112.073687,27.63109],[112.074118,27.629877],[112.074203,27.628733],[112.074033,27.625313],[112.074033,27.623941],[112.07386,27.622496],[112.073345,27.621129],[112.07343,27.620045],[112.067448,27.618879],[112.064053,27.613025],[112.064568,27.609029],[112.066391,27.607463],[112.070641,27.599023],[112.072272,27.594536],[112.068237,27.593852],[112.066437,27.59001],[112.064588,27.590999],[112.061972,27.589519],[112.060984,27.587579],[112.057765,27.587157],[112.053991,27.583165],[112.053949,27.57628],[112.057677,27.570807],[112.066603,27.564223],[112.069265,27.561447],[112.073987,27.556769],[112.076473,27.552737],[112.077679,27.551368],[112.078583,27.551747],[112.080429,27.553115],[112.080765,27.552117],[112.082311,27.55185],[112.08613,27.552689],[112.087803,27.552573],[112.088361,27.551471],[112.089607,27.551243],[112.09746,27.550025],[112.101449,27.548846],[112.10566,27.547933],[112.110552,27.547477],[112.112825,27.547628],[112.115014,27.547667],[112.116987,27.548506],[112.118663,27.548734],[112.121152,27.546298],[112.121667,27.544051],[112.121625,27.542377],[112.122698,27.541426],[112.12424,27.539829],[112.125401,27.540324],[112.126429,27.544017],[112.130551,27.547249],[112.131494,27.547895],[112.132567,27.551364],[112.13334,27.551742],[112.134155,27.552922],[112.133682,27.553683],[112.132521,27.554669],[112.13244,27.556231],[112.133036,27.558891],[112.134025,27.562355],[112.136513,27.563379],[112.139002,27.565281],[112.13986,27.565058],[112.14042,27.564408],[112.142867,27.564102],[112.144625,27.564141],[112.148786,27.563913],[112.149774,27.563801],[112.152778,27.562394],[112.154239,27.561933],[112.154585,27.563302],[112.156258,27.56319],[112.157289,27.563685],[112.157719,27.564253],[112.157289,27.564937],[112.157931,27.56566],[112.158447,27.565776],[112.157631,27.566538],[112.159004,27.568023],[112.15892,27.568591],[112.16012,27.569124],[112.160808,27.570454],[112.161581,27.571026],[112.162954,27.571521],[112.163681,27.572128],[112.164069,27.573384],[112.164027,27.574718],[112.16467,27.574981],[112.165958,27.574869],[112.167973,27.57449],[112.170208,27.573118],[112.170377,27.572321],[112.172008,27.570721],[112.174885,27.570648],[112.174754,27.570187],[112.174196,27.570037],[112.174112,27.569619],[112.174584,27.569275],[112.174154,27.568974],[112.172738,27.568974],[112.173469,27.568212],[112.173939,27.568135],[112.175185,27.568857],[112.175054,27.569503],[112.17643,27.56943],[112.177503,27.569654],[112.178446,27.56943],[112.179177,27.568552],[112.179646,27.568363],[112.179131,27.56943],[112.179604,27.569847],[112.180246,27.569847],[112.181535,27.569051],[112.181365,27.568251],[112.182223,27.5681],[112.182781,27.567261],[112.183981,27.566844],[112.184111,27.566499],[112.184884,27.566611],[112.185311,27.566349],[112.185484,27.566994],[112.186773,27.566994],[112.186815,27.566727],[112.187627,27.566805],[112.188403,27.565626],[112.189516,27.566082],[112.190334,27.566878],[112.190034,27.567562],[112.190076,27.569163],[112.189776,27.56958],[112.190761,27.570531],[112.190849,27.572016],[112.190419,27.5735],[112.190377,27.574223],[112.189861,27.574602],[112.187973,27.575286],[112.188015,27.577115],[112.188703,27.577377],[112.188873,27.578333],[112.189388,27.578294],[112.188703,27.578823],[112.189046,27.579662],[112.189946,27.579735],[112.191192,27.580458],[112.190507,27.581142],[112.190377,27.581904],[112.19068,27.582549],[112.191192,27.582777],[112.190461,27.583276],[112.190592,27.584072],[112.190034,27.585441],[112.188446,27.58609],[112.188058,27.586585],[112.186857,27.587536],[112.185612,27.587876],[112.184457,27.588487],[112.183596,27.58856],[112.18055,27.589627],[112.179473,27.589704],[112.178785,27.59115],[112.177412,27.591911],[112.176943,27.592557],[112.177115,27.593929],[112.175997,27.594803],[112.174666,27.596209],[112.173508,27.596743],[112.173893,27.597655],[112.172693,27.599784],[112.171277,27.600507],[112.17012,27.601647],[112.170035,27.603286],[112.169862,27.603854],[112.168316,27.605566],[112.167889,27.606517],[112.167158,27.607312],[112.166085,27.608835],[112.165997,27.609446],[112.166385,27.610164],[112.16617,27.610659],[112.165958,27.61336],[112.166297,27.614161],[112.166212,27.615257],[112.166297,27.616703],[112.165524,27.617124],[112.163724,27.618797],[112.163336,27.619593],[112.163466,27.620961],[112.163893,27.621382],[112.163208,27.621722],[112.162047,27.62275],[112.162566,27.623245],[112.162824,27.624234],[112.162008,27.625412],[112.162393,27.626552],[112.162951,27.627425],[112.163981,27.628337],[112.163597,27.629098],[112.161623,27.63115],[112.161623,27.632251],[112.16115,27.63404],[112.160762,27.634078],[112.160462,27.63484],[112.15965,27.635068],[112.158704,27.635635],[112.158616,27.636358],[112.157931,27.637497],[112.159132,27.637386],[112.159092,27.638031],[112.158316,27.63902],[112.158404,27.639592],[112.15922,27.64077],[112.159304,27.642593],[112.158404,27.643277],[112.157719,27.644038],[112.156858,27.646167],[112.154627,27.646244],[112.154712,27.646623],[112.155958,27.646928],[112.155916,27.648373],[112.154928,27.648979],[112.154869,27.649487]]]]}}]}
