# Supplementary material for: The influence of extreme rainfall on crime: Spatiotemporal dynamics in Hunan Province, China
Source: PLoS One. 2026 Apr 22;21(4):e0345811. doi: 10.1371/journal.pone.0345811 (PMC13102242; doi:10.1371/journal.pone.0345811)
Supplement: S1 Data — S1 Raw Data. This is the original data1 required to replicate the manuscript’s results. S2 Raw Data. This is the original data1 required to replicate the manuscript’s results. (ZIP) [file pone.0345811.s001.zip › S1 Raw Data/S1_Hunan administrative boundary GeoJSON/431321.json]

{"type":"FeatureCollection","features":[{"type":"Feature","properties":{"adcode":431321,"name":"双峰县","center":[112.198245,27.459126],"centroid":[112.184985,27.448684],"childrenNum":0,"level":"district","acroutes":[100000,430000,431300],"parent":{"adcode":431300}},"geometry":{"type":"MultiPolygon","coordinates":[[[[112.013684,27.598391],[112.012872,27.597334],[112.011614,27.597223],[112.007841,27.59954],[112.005489,27.599697],[112.004743,27.598047],[112.003668,27.597577],[112.002299,27.60036],[112.001395,27.60296],[112.000007,27.603734],[111.99814,27.603152],[111.996699,27.605459],[111.994701,27.605586],[111.993253,27.606537],[111.991858,27.606775],[111.990738,27.605991],[111.989179,27.606269],[111.989552,27.605434],[111.99117,27.604235],[111.991445,27.603451],[111.993581,27.601402],[111.994655,27.59955],[111.998317,27.594389],[111.998932,27.590549],[111.99829,27.589486],[111.998238,27.587887],[111.997288,27.588484],[111.996817,27.587077],[111.998028,27.586146],[111.998159,27.585048],[112.000491,27.585225],[112.001428,27.583277],[112.003433,27.58146],[112.011201,27.577042],[112.011228,27.576071],[112.009033,27.575175],[112.007382,27.576369],[112.006813,27.575747],[112.007225,27.574492],[112.006642,27.570838],[112.005031,27.568277],[112.002253,27.569198],[111.999679,27.569522],[111.999168,27.57181],[111.996417,27.569897],[111.994203,27.567174],[111.991766,27.567123],[111.990155,27.565509],[111.990744,27.563353],[111.990509,27.562082],[111.988936,27.560614],[111.990469,27.555573],[111.994308,27.549367],[111.998651,27.541556],[112.004304,27.536727],[112.01337,27.537395],[112.026077,27.540119],[112.032523,27.537805],[112.035025,27.527472],[112.031095,27.521057],[112.022534,27.516495],[112.015001,27.513067],[112.001297,27.514708],[111.992533,27.518171],[111.982917,27.513832],[111.969953,27.509047],[111.961163,27.509756],[111.950525,27.503365],[111.946856,27.49626],[111.942166,27.49077],[111.929983,27.483699],[111.922463,27.479141],[111.916259,27.476411],[111.90437,27.473944],[111.894545,27.468483],[111.883193,27.465099],[111.873636,27.460104],[111.869483,27.454851],[111.869155,27.449855],[111.87095,27.448244],[111.875575,27.445017],[111.878404,27.442488],[111.882512,27.438343],[111.887392,27.432597],[111.892789,27.426851],[111.900506,27.421332],[111.905143,27.417648],[111.912853,27.410294],[111.913358,27.406852],[111.913089,27.402721],[111.910764,27.399052],[111.908438,27.396989],[111.907305,27.395402],[111.907646,27.391707],[111.909453,27.388949],[111.914334,27.38504],[111.918454,27.383433],[111.923602,27.379981],[111.929779,27.376767],[111.940856,27.369192],[111.945487,27.367205],[111.949057,27.366059],[111.953499,27.365521],[111.958909,27.362078],[111.965551,27.359994],[111.97049,27.357535],[111.975855,27.350973],[111.985334,27.345654],[111.990279,27.341556],[111.985687,27.332721],[111.986205,27.330885],[111.988249,27.326523],[111.988491,27.321704],[111.99081,27.317347],[111.994498,27.314877],[112.000393,27.318631],[112.01804,27.317545],[112.019992,27.312559],[112.025128,27.30361],[112.031816,27.295807],[112.03722,27.291449],[112.041078,27.289155],[112.045519,27.290327],[112.051283,27.292397],[112.058699,27.289536],[112.062406,27.285842],[112.062819,27.279271],[112.063651,27.268168],[112.065288,27.257896],[112.065197,27.25081],[112.06671,27.242542],[112.069264,27.235882],[112.068459,27.230602],[112.067941,27.226008],[112.068426,27.218662],[112.073293,27.21131],[112.076365,27.209426],[112.076856,27.207994],[112.079136,27.207573],[112.079896,27.206303],[112.081625,27.205806],[112.085326,27.203983],[112.086761,27.205684],[112.08771,27.205075],[112.089531,27.204856],[112.090992,27.206095],[112.092152,27.205679],[112.094942,27.208868],[112.096416,27.207436],[112.097156,27.207497],[112.098021,27.209523],[112.098781,27.20869],[112.099586,27.206654],[112.1007,27.206283],[112.100864,27.208482],[112.102246,27.209238],[112.104132,27.211635],[112.107191,27.214148],[112.107938,27.213722],[112.109419,27.210965],[112.110211,27.210685],[112.114207,27.210731],[112.114665,27.212143],[112.112569,27.213265],[112.111829,27.214844],[112.112615,27.222322],[112.113683,27.223454],[112.114646,27.22317],[112.115026,27.221906],[112.118655,27.223175],[112.12005,27.222338],[112.122284,27.221845],[112.125985,27.220099],[112.127046,27.220012],[112.129515,27.220896],[112.130183,27.222109],[112.129804,27.223292],[112.127852,27.226069],[112.127956,27.227643],[112.129325,27.228536],[112.13114,27.228719],[112.13281,27.229607],[112.133557,27.230998],[112.134605,27.234694],[112.135312,27.235552],[112.137926,27.236984],[112.140586,27.236999],[112.144136,27.237989],[112.146153,27.238283],[112.150116,27.238242],[112.152317,27.238461],[112.154086,27.23939],[112.156857,27.24377],[112.159339,27.245953],[112.16006,27.247521],[112.159529,27.247998],[112.157427,27.248252],[112.155763,27.248902],[112.152553,27.252242],[112.150726,27.254622],[112.149776,27.256992],[112.149717,27.259357],[112.150536,27.265848],[112.151597,27.266858],[112.155933,27.268944],[112.15761,27.270187],[112.158946,27.27175],[112.160826,27.274881],[112.163054,27.277302],[112.163329,27.278951],[112.162818,27.284193],[112.162045,27.28641],[112.16118,27.287755],[112.159693,27.28848],[112.15839,27.290069],[112.155724,27.296314],[112.154171,27.298729],[112.1537,27.30019],[112.15406,27.301332],[112.155311,27.302423],[112.157951,27.303026],[112.159719,27.303879],[112.160879,27.305045],[112.161331,27.306694],[112.161088,27.308353],[112.160394,27.309144],[112.15951,27.30884],[112.156051,27.306436],[112.153673,27.305669],[112.152796,27.306304],[112.152815,27.307724],[112.153804,27.309682],[112.157184,27.313431],[112.159235,27.316404],[112.158914,27.319716],[112.15911,27.321522],[112.160093,27.322932],[112.161953,27.324094],[112.163892,27.32455],[112.165556,27.323977],[112.174844,27.31963],[112.177628,27.317555],[112.179109,27.316044],[112.180235,27.314299],[112.182384,27.309789],[112.183786,27.30883],[112.185901,27.309276],[112.190631,27.311787],[112.191856,27.311148],[112.192,27.307917],[112.194699,27.305527],[112.195393,27.304574],[112.195465,27.303153],[112.192806,27.300662],[112.192701,27.299485],[112.193913,27.297973],[112.195924,27.296532],[112.197673,27.295807],[112.201197,27.295847],[112.20347,27.296644],[112.205356,27.296537],[112.208579,27.291246],[112.208206,27.289358],[112.206509,27.286618],[112.206221,27.285126],[112.207079,27.282676],[112.209706,27.281783],[112.210492,27.28091],[112.210734,27.279413],[112.211514,27.27822],[112.215811,27.276683],[112.217553,27.275561],[112.216138,27.274947],[112.214023,27.27481],[112.213957,27.268898],[112.21549,27.267904],[112.216616,27.266315],[112.22073,27.26423],[112.223776,27.261205],[112.225178,27.260718],[112.226593,27.260865],[112.230844,27.263027],[112.233058,27.265366],[112.233202,27.269462],[112.236582,27.273212],[112.236949,27.274465],[112.235921,27.276759],[112.235934,27.277784],[112.237991,27.281072],[112.237309,27.283203],[112.237244,27.284939],[112.238056,27.286979],[112.239039,27.287836],[112.244122,27.2898],[112.246159,27.291195],[112.248484,27.293854],[112.252015,27.294371],[112.254937,27.295685],[112.255847,27.297801],[112.255906,27.303158],[112.253764,27.305264],[112.254236,27.308176],[112.255054,27.3099],[112.256116,27.310677],[112.25753,27.310347],[112.265142,27.305482],[112.267251,27.305066],[112.267703,27.305771],[112.267998,27.30884],[112.269079,27.310093],[112.272976,27.31195],[112.2758,27.312244],[112.279854,27.312209],[112.281282,27.312985],[112.280162,27.315196],[112.280785,27.319878],[112.28311,27.322146],[112.285147,27.32315],[112.286392,27.324241],[112.287027,27.325656],[112.287833,27.328937],[112.285717,27.333776],[112.282566,27.337118],[112.282586,27.338254],[112.283398,27.33974],[112.286621,27.343732],[112.288494,27.345532],[112.29215,27.348412],[112.295451,27.352692],[112.296008,27.353975],[112.298779,27.356475],[112.299728,27.358752],[112.301595,27.35968],[112.303456,27.359822],[112.305473,27.35894],[112.307425,27.359006],[112.309122,27.36041],[112.308355,27.362935],[112.30846,27.364512],[112.309351,27.365526],[112.312109,27.367083],[112.31634,27.36579],[112.319504,27.364426],[112.321528,27.364015],[112.322688,27.364715],[112.325328,27.367767],[112.327817,27.369324],[112.331059,27.370186],[112.334072,27.369481],[112.335461,27.368868],[112.339267,27.365932],[112.345712,27.365491],[112.350573,27.365993],[112.352079,27.365831],[112.354274,27.364715],[112.356468,27.363118],[112.358754,27.362474],[112.361067,27.363554],[112.360307,27.366003],[112.361014,27.367022],[112.362619,27.367402],[112.368095,27.367357],[112.369405,27.366718],[112.370191,27.365526],[112.370519,27.363868],[112.368259,27.357895],[112.367696,27.356886],[112.368128,27.356095],[112.369366,27.356085],[112.372726,27.35684],[112.382945,27.358788],[112.388415,27.359264],[112.391638,27.359295],[112.398627,27.36007],[112.402642,27.360867],[112.406514,27.361389],[112.408538,27.361445],[112.410175,27.36042],[112.415494,27.358255],[112.41875,27.357434],[112.42418,27.354853],[112.426997,27.354589],[112.430514,27.354706],[112.432362,27.354209],[112.434012,27.352064],[112.435336,27.348357],[112.438106,27.344599],[112.440432,27.344827],[112.449642,27.349127],[112.451895,27.349807],[112.453205,27.349158],[112.454417,27.347413],[112.456002,27.347865],[112.456552,27.349746],[112.456389,27.350852],[112.455033,27.354335],[112.455046,27.355831],[112.456172,27.356293],[112.459913,27.355162],[112.461347,27.35643],[112.461937,27.358047],[112.465278,27.361358],[112.464957,27.364548],[112.466706,27.366774],[112.467262,27.369015],[112.468003,27.369983],[112.47,27.371083],[112.470603,27.372478],[112.471854,27.372417],[112.473931,27.36757],[112.47492,27.367321],[112.47754,27.367565],[112.477723,27.365876],[112.479184,27.365765],[112.480475,27.364299],[112.481359,27.362058],[112.482676,27.362372],[112.484018,27.360806],[112.485721,27.359852],[112.486658,27.359928],[112.488401,27.360983],[112.489796,27.36363],[112.489671,27.366398],[112.488846,27.370292],[112.489599,27.37192],[112.495816,27.374389],[112.499903,27.374942],[112.50139,27.37628],[112.501364,27.37848],[112.499307,27.383074],[112.499392,27.385553],[112.498829,27.386262],[112.497263,27.386612],[112.496595,27.387464],[112.49708,27.388488],[112.498829,27.390242],[112.498993,27.390896],[112.497447,27.394125],[112.495148,27.394388],[112.494217,27.395057],[112.492999,27.397931],[112.493137,27.400268],[112.493883,27.401054],[112.495501,27.400755],[112.496261,27.399102],[112.497552,27.398007],[112.499012,27.397708],[112.500329,27.398484],[112.50139,27.400106],[112.502969,27.400364],[112.504895,27.401292],[112.504541,27.403973],[112.507102,27.404196],[112.51155,27.40295],[112.512801,27.403142],[112.513391,27.404566],[112.513233,27.405636],[112.509362,27.41076],[112.507692,27.411971],[112.506578,27.413583],[112.50646,27.415276],[112.508366,27.417014],[112.512487,27.418671],[112.516561,27.41966],[112.520851,27.419797],[112.52241,27.420445],[112.524042,27.422797],[112.52414,27.425797],[112.522489,27.428706],[112.520982,27.4302],[112.518474,27.43202],[112.513535,27.43503],[112.509447,27.438511],[112.507986,27.44071],[112.504023,27.443284],[112.500964,27.445832],[112.495324,27.448634],[112.489684,27.450747],[112.480959,27.453113],[112.476865,27.455205],[112.473033,27.458225],[112.47023,27.461918],[112.468494,27.47134],[112.463692,27.483314],[112.460142,27.490451],[112.457011,27.492578],[112.455282,27.494604],[112.450388,27.49393],[112.449091,27.49236],[112.446366,27.491474],[112.444997,27.491651],[112.443648,27.492811],[112.441991,27.495358],[112.440805,27.495536],[112.437785,27.49508],[112.437012,27.49546],[112.435991,27.497222],[112.435126,27.497678],[112.431405,27.497906],[112.430095,27.498493],[112.42965,27.499759],[112.430298,27.500448],[112.433377,27.502003],[112.43417,27.503178],[112.433921,27.504808],[112.432349,27.506945],[112.432204,27.509963],[112.432787,27.512728],[112.433436,27.513619],[112.434628,27.513852],[112.436429,27.51171],[112.437523,27.511452],[112.43753,27.512348],[112.43601,27.514571],[112.43263,27.5217],[112.430213,27.524424],[112.427102,27.526095],[112.419942,27.527816],[112.417584,27.527705],[112.413025,27.525872],[112.410608,27.525098],[112.406789,27.524738],[112.405996,27.524095],[112.407273,27.520885],[112.407201,27.519685],[112.406225,27.517599],[112.404463,27.515619],[112.402321,27.514743],[112.401463,27.513599],[112.401843,27.512596],[112.40107,27.511553],[112.399727,27.511168],[112.399603,27.510272],[112.40221,27.508247],[112.402813,27.507193],[112.402734,27.505147],[112.401201,27.50376],[112.399682,27.503426],[112.395424,27.503517],[112.392941,27.50219],[112.391926,27.499704],[112.394035,27.497632],[112.394349,27.496234],[112.394146,27.493287],[112.393465,27.492542],[112.388899,27.490937],[112.38419,27.490932],[112.382552,27.489747],[112.38157,27.487756],[112.378753,27.486683],[112.374993,27.486885],[112.373755,27.486576],[112.371705,27.485305],[112.370702,27.484267],[112.369608,27.48217],[112.368325,27.481309],[112.365822,27.480929],[112.363255,27.482185],[112.360385,27.482357],[112.356593,27.485052],[112.356475,27.485563],[112.357844,27.487341],[112.357222,27.489534],[112.356527,27.490198],[112.355027,27.487802],[112.353547,27.48763],[112.352086,27.488952],[112.349079,27.487772],[112.348103,27.488182],[112.34752,27.492385],[112.346092,27.49626],[112.344468,27.497663],[112.342156,27.496331],[112.340243,27.494118],[112.33888,27.493581],[112.337289,27.493996],[112.335219,27.495434],[112.333869,27.495738],[112.332127,27.494361],[112.328721,27.490512],[112.326408,27.489129],[112.32498,27.489235],[112.324096,27.490375],[112.324109,27.491879],[112.326775,27.493226],[112.327155,27.493788],[112.326009,27.495227],[112.324004,27.496077],[112.321627,27.496472],[112.31955,27.495733],[112.315869,27.492887],[112.314323,27.492051],[112.311454,27.491226],[112.310235,27.491281],[112.30639,27.492816],[112.305722,27.49433],[112.306266,27.496022],[112.30624,27.497911],[112.30525,27.501927],[112.303967,27.503426],[112.301425,27.503208],[112.300842,27.504692],[112.301314,27.506099],[112.30246,27.507062],[112.303528,27.508981],[112.303285,27.513574],[112.302787,27.515903],[112.304012,27.51809],[112.304327,27.519351],[112.304202,27.521548],[112.305722,27.523796],[112.306187,27.525255],[112.305467,27.527665],[112.305526,27.529214],[112.308585,27.53457],[112.309213,27.535168],[112.312986,27.536646],[112.314362,27.538296],[112.315535,27.541556],[112.315685,27.543996],[112.317257,27.54588],[112.325334,27.556191],[112.330293,27.563985],[112.332409,27.569947],[112.333732,27.575914],[112.334282,27.58142],[112.333529,27.586015],[112.33176,27.591753],[112.332317,27.597951],[112.330784,27.602545],[112.327443,27.605303],[112.324862,27.606917],[112.319445,27.608763],[112.314297,27.611986],[112.307844,27.615674],[112.298045,27.620975],[112.290315,27.62696],[112.283896,27.633631],[112.282121,27.638457],[112.281878,27.643277],[112.283444,27.64488],[112.288887,27.646928],[112.296394,27.647828],[112.306823,27.64973],[112.309855,27.649406],[112.313478,27.651004],[112.314539,27.653755],[112.314565,27.659723],[112.315115,27.664314],[112.317454,27.666832],[112.31955,27.670266],[112.320611,27.675317],[112.319091,27.679908],[112.315757,27.685884],[112.309063,27.691172],[112.304189,27.69784],[112.295425,27.704285],[112.290512,27.705675],[112.284289,27.703627],[112.280149,27.70203],[112.273933,27.700903],[112.268509,27.700918],[112.263577,27.704391],[112.259574,27.703693],[112.256607,27.704158],[112.25267,27.706023],[112.248118,27.710158],[112.246873,27.709819],[112.245085,27.710562],[112.244089,27.710006],[112.243355,27.707747],[112.243139,27.701201],[112.242766,27.699437],[112.241181,27.696025],[112.240866,27.691096],[112.239779,27.688811],[112.23877,27.687678],[112.237709,27.687805],[112.235842,27.689038],[112.233497,27.688538],[112.232128,27.687567],[112.230615,27.685848],[112.231178,27.684397],[112.230582,27.68012],[112.22992,27.67874],[112.227025,27.675701],[112.22263,27.671525],[112.22113,27.670615],[112.218791,27.67023],[112.218084,27.670645],[112.216584,27.675868],[112.21587,27.676161],[112.214095,27.673866],[112.211134,27.672683],[112.207086,27.670524],[112.206227,27.669088],[112.207885,27.666352],[112.207872,27.665255],[112.205952,27.658565],[112.205671,27.656658],[112.20685,27.651611],[112.204898,27.651631],[112.201,27.653872],[112.199389,27.654292],[112.195229,27.653584],[112.191063,27.65195],[112.186642,27.650721],[112.179286,27.650509],[112.176102,27.650195],[112.175591,27.650954],[112.176456,27.652623],[112.175761,27.654307],[112.172342,27.656193],[112.169689,27.656567],[112.16665,27.660067],[112.165484,27.660426],[112.162556,27.65907],[112.160584,27.656542],[112.160283,27.652901],[112.159412,27.650251],[112.158239,27.649396],[112.156614,27.649007],[112.154872,27.649487],[112.155914,27.648375],[112.155959,27.646928],[112.15463,27.646245],[112.156857,27.64617],[112.157715,27.64404],[112.159307,27.642594],[112.159222,27.640768],[112.158318,27.639018],[112.15913,27.637384],[112.157931,27.637501],[112.158704,27.635634],[112.160466,27.63484],[112.161147,27.634041],[112.161619,27.631148],[112.163984,27.628335],[112.162949,27.627425],[112.162005,27.625412],[112.162824,27.624233],[112.162051,27.622751],[112.163892,27.62138],[112.163335,27.619594],[112.163722,27.618795],[112.166296,27.616706],[112.166296,27.614161],[112.165955,27.613362],[112.166086,27.608834],[112.168314,27.605566],[112.169859,27.603856],[112.170121,27.60165],[112.172696,27.599783],[112.173895,27.597658],[112.173508,27.596742],[112.174667,27.596211],[112.177117,27.593929],[112.17694,27.592557],[112.178788,27.591151],[112.179476,27.589703],[112.18055,27.589628],[112.186858,27.587533],[112.188443,27.586091],[112.190035,27.585443],[112.190461,27.583277],[112.191194,27.582781],[112.190375,27.581906],[112.191194,27.580458],[112.189046,27.579664],[112.188705,27.577376],[112.188017,27.577113],[112.187971,27.575286],[112.190375,27.574224],[112.190847,27.572017],[112.190762,27.570529],[112.189773,27.569583],[112.190336,27.56688],[112.188404,27.565625],[112.187631,27.566804],[112.185482,27.566992],[112.184113,27.566501],[112.181362,27.568247],[112.181539,27.569051],[112.180248,27.569846],[112.179128,27.569426],[112.175054,27.569507],[112.175185,27.568859],[112.17394,27.568135],[112.172735,27.568975],[112.174157,27.56897],[112.174884,27.570646],[112.172008,27.570722],[112.170377,27.572321],[112.170207,27.57312],[112.167973,27.574487],[112.164672,27.574983],[112.16403,27.574715],[112.163682,27.572128],[112.160807,27.570453],[112.160119,27.569122],[112.15763,27.566536],[112.158449,27.565777],[112.157289,27.564942],[112.157715,27.564253],[112.156261,27.563191],[112.154584,27.563302],[112.154243,27.561935],[112.149776,27.563798],[112.140422,27.56441],[112.139,27.565281],[112.136511,27.563383],[112.134022,27.562355],[112.132437,27.556231],[112.132522,27.554672],[112.134153,27.552921],[112.132568,27.551362],[112.131494,27.547894],[112.12643,27.544017],[112.125402,27.540326],[112.124242,27.53983],[112.121622,27.542377],[112.121668,27.544052],[112.12115,27.5463],[112.118661,27.548735],[112.116984,27.548507],[112.115013,27.547666],[112.110552,27.547479],[112.105659,27.547935],[112.101453,27.548846],[112.097458,27.550025],[112.088359,27.551468],[112.087802,27.552571],[112.086125,27.552688],[112.082313,27.551853],[112.080767,27.552116],[112.080426,27.553118],[112.077682,27.551367],[112.076476,27.552738],[112.073987,27.556768],[112.066605,27.564223],[112.057677,27.570808],[112.05395,27.576278],[112.053989,27.583166],[112.057768,27.587158],[112.060985,27.587578],[112.061974,27.589516],[112.064587,27.590999],[112.066435,27.590012],[112.068236,27.593853],[112.072271,27.594536],[112.07064,27.599024],[112.066389,27.607463],[112.064568,27.609031],[112.06405,27.613023],[112.06745,27.618881],[112.073431,27.620045],[112.073863,27.622498],[112.074203,27.628735],[112.073686,27.631092],[112.073974,27.632281],[112.070195,27.632205],[112.066762,27.631821],[112.063245,27.631745],[112.058011,27.629848],[112.053543,27.63],[112.051834,27.631669],[112.049338,27.634865],[112.047196,27.635624],[112.046423,27.636919],[112.044877,27.638057],[112.043502,27.638396],[112.043692,27.637334],[112.045676,27.636378],[112.045198,27.635022],[112.044065,27.63485],[112.043908,27.633621],[112.045165,27.631183],[112.046882,27.63047],[112.049613,27.63087],[112.050759,27.629418],[112.050733,27.626939],[112.048925,27.625235],[112.047661,27.625063],[112.043017,27.625857],[112.038163,27.625639],[112.035765,27.625123],[112.033499,27.624011],[112.033355,27.623186],[112.034062,27.620642],[112.03758,27.616701],[112.036833,27.614819],[112.037226,27.613989],[112.039421,27.614095],[112.040541,27.613504],[112.04058,27.610842],[112.038838,27.608728],[112.038242,27.605399],[112.036696,27.604043],[112.037193,27.600324],[112.036853,27.599383],[112.03418,27.597506],[112.033224,27.595148],[112.030374,27.595634],[112.029163,27.594222],[112.02892,27.592952],[112.02704,27.591075],[112.025717,27.591495],[112.025075,27.593797],[112.023169,27.596109],[112.020117,27.597182],[112.018407,27.598847],[112.015741,27.598148],[112.013684,27.598391]]]]}}]}
