# Supplementary material for: The influence of extreme rainfall on crime: Spatiotemporal dynamics in Hunan Province, China
Source: PLoS One. 2026 Apr 22;21(4):e0345811. doi: 10.1371/journal.pone.0345811 (PMC13102242; doi:10.1371/journal.pone.0345811)
Supplement: S1 Data — S1 Raw Data. This is the original data1 required to replicate the manuscript’s results. S2 Raw Data. This is the original data1 required to replicate the manuscript’s results. (ZIP) [file pone.0345811.s001.zip › S1 Raw Data/S1_Hunan administrative boundary GeoJSON/431322.json]

{"type":"FeatureCollection","features":[{"type":"Feature","properties":{"adcode":431322,"name":"新化县","center":[111.306747,27.737456],"centroid":[111.238328,27.867886],"childrenNum":0,"level":"district","acroutes":[100000,430000,431300],"parent":{"adcode":431300}},"geometry":{"type":"MultiPolygon","coordinates":[[[[111.013213,28.028922],[111.008409,28.029581],[111.000243,28.029807],[110.995273,28.030105],[110.992566,28.02997],[110.987642,28.02912],[110.9804,28.029099],[110.978506,28.028256],[110.977665,28.025444],[110.976233,28.014494],[110.975476,28.012313],[110.97446,28.010882],[110.971596,28.009196],[110.968991,28.006674],[110.968991,28.004407],[110.971134,28.002757],[110.982377,27.998492],[110.986885,27.994773],[110.990968,27.992973],[110.998303,27.993554],[111.000603,27.993228],[111.000529,27.992229],[110.995938,27.988326],[110.996021,27.986746],[110.993896,27.982799],[110.991725,27.980695],[110.990007,27.978031],[110.988649,27.974984],[110.98743,27.972886],[110.982986,27.967742],[110.980132,27.965205],[110.977979,27.96388],[110.975171,27.961435],[110.972446,27.957431],[110.968187,27.953221],[110.967106,27.951385],[110.96669,27.949252],[110.967688,27.945942],[110.968021,27.942377],[110.969776,27.938854],[110.970358,27.935104],[110.97033,27.930546],[110.969009,27.928696],[110.968861,27.926938],[110.969305,27.926031],[110.970774,27.925251],[110.974977,27.924415],[110.978284,27.924103],[110.979762,27.923387],[110.980427,27.922415],[110.980427,27.919998],[110.979097,27.917687],[110.977628,27.914227],[110.976741,27.91305],[110.973942,27.910895],[110.965776,27.906605],[110.963494,27.905102],[110.95893,27.904237],[110.957462,27.903067],[110.95687,27.899933],[110.954515,27.897522],[110.952898,27.896799],[110.950099,27.896593],[110.947531,27.897373],[110.944805,27.896224],[110.941424,27.89231],[110.941572,27.889963],[110.939447,27.888467],[110.937018,27.887289],[110.931364,27.881254],[110.930117,27.880729],[110.929674,27.879098],[110.929895,27.875063],[110.933572,27.874744],[110.932759,27.873829],[110.926958,27.873034],[110.924759,27.871467],[110.923512,27.870197],[110.924168,27.866615],[110.924103,27.865183],[110.922339,27.863289],[110.921239,27.863615],[110.917562,27.865821],[110.914625,27.865629],[110.912796,27.864253],[110.911327,27.86087],[110.909424,27.858586],[110.90377,27.85555],[110.901276,27.85516],[110.898486,27.856004],[110.897904,27.855422],[110.897544,27.852946],[110.896731,27.851315],[110.894541,27.849882],[110.893507,27.850208],[110.892925,27.851641],[110.891964,27.851897],[110.890578,27.850208],[110.888158,27.849747],[110.885442,27.850364],[110.88207,27.850499],[110.876656,27.846392],[110.875335,27.84581],[110.873358,27.84581],[110.871816,27.846264],[110.868379,27.847839],[110.865358,27.847058],[110.862254,27.847271],[110.858624,27.848633],[110.852684,27.848839],[110.845182,27.849265],[110.837173,27.849229],[110.828101,27.852634],[110.82109,27.858111],[110.812277,27.86243],[110.806577,27.864239],[110.799861,27.862828],[110.795223,27.860969],[110.791639,27.85567],[110.789893,27.847172],[110.785856,27.832926],[110.781264,27.823035],[110.776442,27.811766],[110.773893,27.807614],[110.768507,27.800702],[110.767768,27.795421],[110.770373,27.792682],[110.774022,27.789949],[110.780756,27.787926],[110.785699,27.782673],[110.789117,27.775355],[110.790198,27.767553],[110.792581,27.761603],[110.795694,27.758174],[110.800618,27.756825],[110.80629,27.757996],[110.811454,27.757791],[110.816129,27.753914],[110.818226,27.749334],[110.818272,27.743597],[110.820896,27.736495],[110.823251,27.731453],[110.825358,27.726418],[110.827187,27.722526],[110.830337,27.714962],[110.832739,27.704193],[110.833302,27.696621],[110.834623,27.690426],[110.835954,27.685843],[110.837533,27.681495],[110.842199,27.678525],[110.849183,27.675804],[110.852277,27.675818],[110.86001,27.677232],[110.864407,27.67633],[110.868296,27.672905],[110.869876,27.668094],[110.871474,27.661215],[110.871751,27.658231],[110.869183,27.655466],[110.871261,27.65364],[110.87649,27.652922],[110.877469,27.6516],[110.882901,27.650712],[110.88935,27.651202],[110.89917,27.653093],[110.907936,27.654976],[110.917498,27.656411],[110.928879,27.655566],[110.938477,27.653562],[110.945729,27.653839],[110.957369,27.656227],[110.966958,27.657215],[110.975503,27.659808],[110.983799,27.6601],[110.990044,27.656475],[110.994737,27.652382],[110.996843,27.646206],[110.998441,27.639333],[110.99664,27.635189],[110.994081,27.630121],[110.996945,27.626929],[111.002395,27.626517],[111.008104,27.62587],[111.011726,27.627967],[111.017657,27.632829],[111.025749,27.635658],[111.028798,27.635445],[111.034516,27.633881],[111.03738,27.632068],[111.040234,27.631855],[111.044632,27.632118],[111.05059,27.63285],[111.05993,27.631308],[111.066166,27.625607],[111.070849,27.620588],[111.073214,27.612569],[111.073768,27.605459],[111.071468,27.599245],[111.072013,27.593976],[111.074101,27.591459],[111.080309,27.588742],[111.084965,27.589226],[111.093242,27.589034],[111.098665,27.590214],[111.106933,27.590705],[111.10927,27.588422],[111.111875,27.584533],[111.112651,27.58178],[111.113187,27.578801],[111.116291,27.577208],[111.120162,27.577677],[111.123774,27.578602],[111.130213,27.581382],[111.13485,27.581396],[111.140495,27.578801],[111.143146,27.578011],[111.144615,27.578061],[111.146407,27.578971],[111.14771,27.581574],[111.150112,27.582164],[111.15292,27.581133],[111.155045,27.579661],[111.156837,27.579256],[111.157539,27.578573],[111.156578,27.577321],[111.155239,27.576582],[111.154343,27.574598],[111.154343,27.573346],[111.155544,27.571973],[111.1574,27.571177],[111.159821,27.571568],[111.162056,27.572812],[111.163461,27.576447],[111.165567,27.576952],[111.166712,27.576098],[111.167608,27.576205],[111.169207,27.578196],[111.170611,27.577222],[111.169456,27.575636],[111.167479,27.574441],[111.165946,27.572229],[111.166195,27.569896],[111.168615,27.566305],[111.169493,27.562635],[111.171544,27.560899],[111.173881,27.559974],[111.176763,27.560842],[111.180893,27.563545],[111.182149,27.563737],[111.182408,27.558637],[111.182879,27.55703],[111.184569,27.555344],[111.187276,27.5538],[111.189225,27.553238],[111.19256,27.552975],[111.194223,27.552413],[111.195821,27.551353],[111.197392,27.549176],[111.199868,27.54998],[111.201928,27.551118],[111.204154,27.552776],[111.205604,27.553132],[111.207951,27.553124],[111.212247,27.551993],[111.217494,27.552114],[111.220792,27.551752],[111.222187,27.551076],[111.22396,27.549198],[111.225004,27.546345],[111.225004,27.544737],[111.224413,27.540106],[111.223406,27.537211],[111.223803,27.536186],[111.229937,27.533148],[111.238538,27.528438],[111.242261,27.525948],[111.244644,27.525101],[111.247102,27.525991],[111.247822,27.52698],[111.24822,27.529904],[111.249116,27.530843],[111.251675,27.530893],[111.252293,27.53238],[111.252081,27.538335],[111.253199,27.539124],[111.255647,27.53783],[111.256321,27.539416],[111.2561,27.542788],[111.257661,27.543877],[111.261005,27.542184],[111.262344,27.542184],[111.264571,27.54367],[111.266021,27.543564],[111.268691,27.541579],[111.26992,27.54118],[111.270696,27.541771],[111.272054,27.544517],[111.273338,27.546039],[111.275777,27.549888],[111.277633,27.55358],[111.278391,27.555771],[111.279804,27.55693],[111.2841,27.558772],[111.288229,27.561468],[111.292858,27.563865],[111.295768,27.566077],[111.298844,27.567208],[111.300886,27.56708],[111.303712,27.564206],[111.312784,27.556902],[111.3172,27.553708],[111.319269,27.551424],[111.326124,27.548678],[111.332674,27.549738],[111.337459,27.551567],[111.340323,27.555557],[111.340729,27.557606],[111.339648,27.560878],[111.338734,27.562755],[111.339205,27.565949],[111.340193,27.569114],[111.342069,27.573844],[111.350946,27.586495],[111.355639,27.594538],[111.356619,27.597702],[111.361293,27.605509],[111.360619,27.607535],[111.36169,27.608964],[111.36461,27.610187],[111.365764,27.611339],[111.363316,27.613045],[111.363473,27.614133],[111.365774,27.614951],[111.367529,27.613792],[111.368683,27.613856],[111.371363,27.614872],[111.37236,27.614602],[111.37358,27.612761],[111.375104,27.612626],[111.381589,27.616358],[111.382125,27.617311],[111.381598,27.619216],[111.382374,27.620986],[111.38146,27.622955],[111.381931,27.625003],[111.381626,27.62759],[111.383243,27.629083],[111.385765,27.628123],[111.386531,27.628187],[111.386688,27.630299],[111.388453,27.631457],[111.388388,27.633902],[111.389312,27.635466],[111.391538,27.636618],[111.391234,27.637847],[111.389783,27.638601],[111.392398,27.641998],[111.395067,27.640698],[111.396139,27.639809],[111.396056,27.638928],[111.394827,27.637087],[111.395973,27.635864],[111.397275,27.636063],[111.398042,27.637897],[111.402827,27.63794],[111.406744,27.639781],[111.408887,27.641657],[111.408499,27.642702],[111.406753,27.64509],[111.406375,27.64632],[111.407151,27.649035],[111.409608,27.652503],[111.409848,27.65386],[111.409248,27.65747],[111.407345,27.660881],[111.407271,27.661628],[111.408601,27.664953],[111.411021,27.666595],[111.414929,27.668755],[111.416573,27.669416],[111.417396,27.670269],[111.416509,27.671548],[111.413645,27.672891],[111.413719,27.675022],[111.414495,27.679278],[111.414975,27.680309],[111.419557,27.681694],[111.419834,27.683513],[111.416149,27.683769],[111.413349,27.684934],[111.41164,27.684635],[111.408971,27.683307],[111.406716,27.683072],[111.403151,27.680955],[111.399326,27.681204],[111.396518,27.681154],[111.392481,27.679577],[111.390494,27.67952],[111.387973,27.682206],[111.386541,27.684337],[111.386476,27.685794],[111.387788,27.687918],[111.392998,27.692046],[111.396776,27.696102],[111.399834,27.700684],[111.399797,27.702815],[111.401349,27.706992],[111.402319,27.708612],[111.409432,27.713051],[111.410495,27.714536],[111.410402,27.718605],[111.409894,27.723975],[111.410172,27.730601],[111.409285,27.732689],[111.408398,27.733484],[111.405728,27.73428],[111.404619,27.735274],[111.404287,27.736467],[111.405294,27.738051],[111.410652,27.739819],[111.412324,27.739911],[111.414883,27.739308],[111.421008,27.7382],[111.42534,27.737241],[111.427973,27.736304],[111.433091,27.735579],[111.437655,27.73565],[111.443493,27.736978],[111.450662,27.742127],[111.452703,27.745336],[111.452389,27.746856],[111.449646,27.753417],[111.449544,27.755128],[111.449978,27.756733],[111.450939,27.758245],[111.452436,27.759665],[111.455946,27.760893],[111.457313,27.763946],[111.457775,27.765906],[111.460473,27.770712],[111.462921,27.7726],[111.466228,27.773999],[111.467826,27.773424],[111.468343,27.771521],[111.465877,27.767652],[111.466089,27.766225],[111.467152,27.765934],[111.468962,27.766403],[111.472584,27.768177],[111.473443,27.769221],[111.474302,27.772153],[111.475799,27.77385],[111.478884,27.773736],[111.480704,27.775057],[111.480824,27.777896],[111.480297,27.779422],[111.480048,27.783213],[111.480584,27.785584],[111.482006,27.788813],[111.482358,27.792213],[111.486496,27.801149],[111.487891,27.803484],[111.492048,27.808402],[111.495208,27.810623],[111.500076,27.809829],[111.500464,27.810276],[111.510561,27.81371],[111.513878,27.815527],[111.515993,27.818266],[111.519633,27.821268],[111.522617,27.828122],[111.522922,27.831216],[111.525628,27.835445],[111.531495,27.836715],[111.533749,27.836097],[111.537952,27.834309],[111.541426,27.833777],[111.548714,27.833947],[111.551735,27.833146],[111.553915,27.831457],[111.555005,27.82957],[111.556225,27.825419],[111.557703,27.823978],[111.559726,27.823595],[111.562497,27.824369],[111.567874,27.825043],[111.571449,27.82324],[111.571024,27.821105],[111.568299,27.815818],[111.567985,27.814157],[111.568308,27.812178],[111.569463,27.807912],[111.570507,27.806365],[111.571625,27.800965],[111.571468,27.79535],[111.570313,27.789899],[111.569675,27.78442],[111.570793,27.774254],[111.572391,27.77118],[111.575126,27.76942],[111.580521,27.768902],[111.585593,27.767475],[111.591237,27.767375],[111.595542,27.769675],[111.597787,27.772082],[111.6032,27.775468],[111.607357,27.77938],[111.61193,27.785562],[111.617455,27.794229],[111.62272,27.802909],[111.627579,27.809318],[111.633196,27.815449],[111.637593,27.818898],[111.648762,27.826583],[111.654693,27.829719],[111.658924,27.834551],[111.661594,27.839233],[111.661622,27.843369],[111.659903,27.848513],[111.655155,27.854961],[111.649261,27.859863],[111.644411,27.861026],[111.637196,27.861863],[111.63279,27.862097],[111.630064,27.863849],[111.628633,27.86553],[111.627164,27.870658],[111.626249,27.876219],[111.626452,27.882871],[111.624882,27.893977],[111.622813,27.897756],[111.619007,27.89911],[111.615385,27.899302],[111.60672,27.905272],[111.604124,27.909087],[111.604494,27.914347],[111.605676,27.915808],[111.609963,27.918913],[111.61218,27.920239],[111.613861,27.920742],[111.618397,27.92053],[111.619995,27.9207],[111.621214,27.921458],[111.623478,27.924648],[111.624272,27.926995],[111.624614,27.9301],[111.625325,27.932219],[111.626212,27.933396],[111.63364,27.940952],[111.640568,27.947601],[111.643349,27.949373],[111.644106,27.950457],[111.644014,27.952682],[111.642,27.95595],[111.635912,27.962817],[111.634065,27.965878],[111.626748,27.970548],[111.616771,27.97796],[111.607653,27.984287],[111.60321,27.987794],[111.600983,27.990387],[111.600235,27.991939],[111.600567,27.994794],[111.603376,27.99857],[111.605473,28.001715],[111.6072,28.004733],[111.608706,28.006115],[111.611561,28.006603],[111.613491,28.006263],[111.615505,28.005427],[111.618739,28.004967],[111.621261,28.005349],[111.625963,28.007156],[111.627894,28.009125],[111.631672,28.012525],[111.632938,28.013035],[111.635663,28.012745],[111.637381,28.011569],[111.639229,28.008431],[111.640531,28.004421],[111.643219,28.004138],[111.648347,28.002679],[111.649825,28.001588],[111.650952,27.999951],[111.653012,27.99478],[111.654065,27.993774],[111.663478,27.9888],[111.665631,27.988765],[111.666804,27.989395],[111.679497,27.999271],[111.681807,28.001645],[111.68492,28.002976],[111.691054,28.007893],[111.691313,28.009904],[111.684412,28.013496],[111.683488,28.014501],[111.683072,28.025947],[111.685345,28.036266],[111.685677,28.039545],[111.685465,28.040487],[111.684042,28.040777],[111.682481,28.039601],[111.679377,28.037916],[111.678195,28.037661],[111.675848,28.038164],[111.674583,28.037987],[111.672855,28.036436],[111.671931,28.034545],[111.670629,28.029807],[111.666509,28.026131],[111.665123,28.024453],[111.664947,28.02327],[111.665335,28.020841],[111.664827,28.017405],[111.66297,28.014211],[111.66189,28.013921],[111.658813,28.01504],[111.6557,28.014742],[111.6523,28.015748],[111.651543,28.017002],[111.651247,28.01868],[111.651589,28.021152],[111.653982,28.021995],[111.656088,28.021747],[111.660624,28.019955],[111.661548,28.019913],[111.66285,28.021089],[111.663275,28.02327],[111.662767,28.024736],[111.661548,28.025827],[111.659109,28.026698],[111.654527,28.026691],[111.651497,28.026231],[111.650028,28.025388],[111.645704,28.022066],[111.634268,28.015309],[111.632051,28.015528],[111.628309,28.019254],[111.626471,28.018836],[111.621723,28.01606],[111.619958,28.016903],[111.615635,28.021676],[111.613528,28.023645],[111.608706,28.026436],[111.607283,28.028192],[111.604087,28.033228],[111.60321,28.034233],[111.601704,28.034531],[111.599644,28.031889],[111.597214,28.029751],[111.594738,28.028532],[111.591265,28.028093],[111.589833,28.02713],[111.588493,28.025282],[111.587819,28.023483],[111.588115,28.020543],[111.588992,28.018617],[111.590757,28.017186],[111.592558,28.016223],[111.597556,28.015656],[111.598812,28.015111],[111.600069,28.013389],[111.600401,28.011378],[111.599773,28.009699],[111.597085,28.0079],[111.592771,28.006455],[111.591052,28.004691],[111.587939,28.001007],[111.583791,27.994468],[111.582535,27.99308],[111.580613,27.991868],[111.574285,27.990047],[111.570895,27.987667],[111.567957,27.987043],[111.561971,27.982608],[111.560373,27.982275],[111.55192,27.975161],[111.550248,27.974828],[111.54162,27.978562],[111.537777,27.981758],[111.53458,27.983373],[111.532067,27.983125],[111.529416,27.985144],[111.529518,27.986576],[111.533952,27.990692],[111.536271,27.992499],[111.539994,27.994185],[111.542063,27.994142],[111.546839,27.992159],[111.549952,27.991443],[111.551421,27.991882],[111.554119,27.997897],[111.555735,28.001156],[111.558036,28.003685],[111.558387,28.006263],[111.557056,28.007878],[111.55665,28.009416],[111.557112,28.010358],[111.561574,28.014657],[111.564253,28.018128],[111.565823,28.019049],[111.568798,28.019254],[111.572964,28.018376],[111.575791,28.018879],[111.575939,28.021259],[111.573426,28.028894],[111.572669,28.02963],[111.570137,28.029821],[111.568105,28.03259],[111.567126,28.03293],[111.565703,28.032449],[111.564234,28.03082],[111.561721,28.02934],[111.557999,28.028341],[111.55592,28.026578],[111.554488,28.02577],[111.549943,28.024106],[111.547486,28.021506],[111.545943,28.020402],[111.544372,28.020125],[111.543181,28.021407],[111.541656,28.025246],[111.540733,28.03094],[111.540696,28.035551],[111.541111,28.037527],[111.542257,28.039729],[111.54452,28.041528],[111.545435,28.043036],[111.545019,28.045493],[111.543929,28.047525],[111.540964,28.05016],[111.537887,28.052546],[111.535171,28.054061],[111.53337,28.053919],[111.529924,28.050237],[111.527892,28.049388],[111.526829,28.050018],[111.524797,28.052602],[111.52149,28.060363],[111.519845,28.062671],[111.51821,28.064165],[111.514718,28.065305],[111.512058,28.064257],[111.510229,28.062642],[111.508058,28.059527],[111.507005,28.056929],[111.506672,28.054812],[111.506903,28.053346],[111.508677,28.052404],[111.512649,28.051682],[111.51603,28.050627],[111.518063,28.049112],[111.520871,28.046187],[111.522016,28.044473],[111.523356,28.041096],[111.523439,28.039665],[111.522414,28.03417],[111.524418,28.031202],[111.524668,28.030069],[111.523661,28.029446],[111.521194,28.029368],[111.517859,28.030997],[111.514598,28.034396],[111.511476,28.036712],[111.507651,28.039821],[111.504335,28.041259],[111.50197,28.041641],[111.49481,28.037866],[111.491577,28.043518],[111.494496,28.047745],[111.494755,28.049211],[111.492704,28.063492],[111.491873,28.066855],[111.491947,28.068781],[111.492621,28.072554],[111.493286,28.074897],[111.495217,28.07712],[111.50948,28.08892],[111.510986,28.090258],[111.511273,28.091603],[111.509767,28.092403],[111.507716,28.092445],[111.50354,28.091582],[111.501942,28.091752],[111.500399,28.092644],[111.499503,28.094371],[111.50075,28.096395],[111.500446,28.100366],[111.499864,28.101434],[111.497175,28.104761],[111.482644,28.120422],[111.481859,28.122728],[111.482736,28.128304],[111.482524,28.129981],[111.480815,28.134389],[111.480815,28.136215],[111.481397,28.138351],[111.483281,28.141118],[111.486589,28.144839],[111.489027,28.146325],[111.490016,28.148185],[111.489776,28.150732],[111.490977,28.153003],[111.490773,28.154559],[111.490016,28.155733],[111.486459,28.158153],[111.485748,28.159497],[111.48609,28.1613],[111.488926,28.165191],[111.48997,28.168169],[111.489434,28.173643],[111.490016,28.176663],[111.490681,28.177872],[111.493609,28.179082],[111.494367,28.179711],[111.494496,28.184195],[111.494746,28.186402],[111.495706,28.189959],[111.495457,28.190758],[111.493776,28.192123],[111.487762,28.198119],[111.485794,28.203182],[111.484159,28.204356],[111.483152,28.204193],[111.477471,28.199342],[111.470228,28.195885],[111.458302,28.191698],[111.453156,28.1894],[111.450098,28.187392],[111.44826,28.186847],[111.44705,28.187017],[111.446043,28.187901],[111.445331,28.189492],[111.445285,28.191048],[111.44583,28.194258],[111.447715,28.199915],[111.448463,28.202892],[111.448047,28.204108],[111.446588,28.205452],[111.4439,28.206922],[111.436648,28.208365],[111.434856,28.20811],[111.432463,28.206187],[111.426135,28.200212],[111.410569,28.188311],[111.398023,28.180044],[111.391474,28.177696],[111.388453,28.177781],[111.386938,28.178947],[111.38618,28.181635],[111.386522,28.191026],[111.385589,28.193876],[111.384166,28.195474],[111.382901,28.196309],[111.359455,28.199173],[111.354328,28.199413],[111.352055,28.199074],[111.343011,28.194018],[111.341847,28.193148],[111.338512,28.192504],[111.33624,28.192504],[111.334133,28.192999],[111.332627,28.194173],[111.332119,28.195934],[111.332701,28.198699],[111.333967,28.200905],[111.335824,28.202376],[111.337459,28.204391],[111.337755,28.205946],[111.336785,28.210351],[111.33599,28.211271],[111.333597,28.212359],[111.332332,28.213611],[111.331029,28.220405],[111.328923,28.222102],[111.325976,28.226534],[111.324803,28.227078],[111.321015,28.22787],[111.319001,28.229171],[111.314373,28.234211],[111.313653,28.234296],[111.308572,28.23127],[111.296045,28.22546],[111.294068,28.224265],[111.28944,28.220271],[111.286336,28.216785],[111.28519,28.214813],[111.284405,28.211164],[111.284146,28.208145],[111.284017,28.202906],[111.283601,28.200488],[111.281329,28.194661],[111.279056,28.191005],[111.274566,28.187024],[111.26373,28.175079],[111.260368,28.172709],[111.259776,28.171875],[111.258732,28.168798],[111.257762,28.167546],[111.248303,28.160961],[111.245134,28.159879],[111.244007,28.15898],[111.237457,28.15487],[111.235656,28.15412],[111.231563,28.153767],[111.229466,28.154128],[111.227896,28.155373],[111.226639,28.157516],[111.226307,28.159949],[111.225152,28.161498],[111.223055,28.162468],[111.221023,28.162531],[111.216034,28.15932],[111.212265,28.159765],[111.206297,28.159546],[111.202778,28.160536],[111.198842,28.160529],[111.194981,28.159992],[111.193706,28.160162],[111.191295,28.161527],[111.187406,28.161562],[111.186519,28.160614],[111.188782,28.158032],[111.189539,28.154976],[111.189031,28.15383],[111.185724,28.149515],[111.175858,28.138429],[111.171562,28.134785],[111.165243,28.130731],[111.164237,28.129649],[111.162389,28.124724],[111.16092,28.122835],[111.158056,28.122127],[111.15158,28.122976],[111.150324,28.122141],[111.150158,28.120379],[111.149317,28.116522],[111.145594,28.110429],[111.145419,28.108957],[111.143913,28.106657],[111.140938,28.10343],[111.14068,28.101335],[111.140957,28.100097],[111.140338,28.094484],[111.13825,28.092219],[111.13825,28.091044],[111.139054,28.089784],[111.138961,28.088312],[111.13788,28.085969],[111.128356,28.076122],[111.127016,28.074975],[111.124494,28.070317],[111.123284,28.068767],[111.120393,28.066798],[111.114185,28.064122],[111.113298,28.061899],[111.11376,28.060469],[111.117113,28.055102],[111.118379,28.052518],[111.118453,28.050174],[111.117492,28.049713],[111.113381,28.049544],[111.110988,28.047575],[111.110102,28.042491],[111.103053,28.035381],[111.101279,28.033192],[111.102554,28.031259],[111.099995,28.029651],[111.093778,28.027151],[111.092937,28.025813],[111.09521,28.022796],[111.095533,28.021825],[111.09436,28.014303],[111.095247,28.011321],[111.096799,28.009352],[111.097889,28.006795],[111.097981,28.004025],[111.097224,28.002771],[111.093815,28.000632],[111.091422,28.000129],[111.087053,28.000355],[111.085371,27.99981],[111.081972,27.995609],[111.078692,27.99439],[111.074406,27.994135],[111.072013,27.994468],[111.070618,27.995262],[111.068096,28.000582],[111.065112,28.003302],[111.064022,28.005038],[111.063219,28.00722],[111.061159,28.009479],[111.057962,28.012164],[111.056105,28.013368],[111.053205,28.013913],[111.051736,28.014537],[111.04829,28.018241],[111.045842,28.02004],[111.041555,28.022293],[111.04004,28.024198],[111.038895,28.027003],[111.037888,28.030898],[111.036244,28.033122],[111.035024,28.033702],[111.031237,28.03378],[111.029629,28.033185],[111.024502,28.028702],[111.022017,28.027527],[111.017675,28.027385],[111.013213,28.028922]]]]}}]}
