# Supplementary material for: The influence of extreme rainfall on crime: Spatiotemporal dynamics in Hunan Province, China
Source: PLoS One. 2026 Apr 22;21(4):e0345811. doi: 10.1371/journal.pone.0345811 (PMC13102242; doi:10.1371/journal.pone.0345811)
Supplement: S1 Data — S1 Raw Data. This is the original data1 required to replicate the manuscript’s results. S2 Raw Data. This is the original data1 required to replicate the manuscript’s results. (ZIP) [file pone.0345811.s001.zip › S1 Raw Data/S1_Hunan administrative boundary GeoJSON/431381.json]

{"type":"FeatureCollection","features":[{"type":"Feature","properties":{"adcode":431381,"name":"冷水江市","center":[111.434674,27.685759],"centroid":[111.48582,27.681492],"childrenNum":0,"level":"district","acroutes":[100000,430000,431300],"parent":{"adcode":431300}},"geometry":{"type":"MultiPolygon","coordinates":[[[[111.556979,27.629202],[111.558463,27.630691],[111.560406,27.632226],[111.562125,27.63415],[111.563294,27.636075],[111.566712,27.639625],[111.568087,27.640354],[111.569624,27.640539],[111.571217,27.640482],[111.572478,27.640671],[111.573524,27.641204],[111.574299,27.64213],[111.575022,27.644325],[111.575578,27.645301],[111.576292,27.645935],[111.579851,27.646735],[111.581672,27.646673],[111.583741,27.645878],[111.585311,27.645703],[111.585939,27.646092],[111.587206,27.647875],[111.587021,27.648547],[111.586145,27.649447],[111.586651,27.650003],[111.588226,27.65022],[111.589666,27.649821],[111.590729,27.648531],[111.592108,27.648132],[111.59393,27.6479],[111.594876,27.648343],[111.597144,27.649174],[111.599913,27.65],[111.602936,27.651274],[111.604891,27.651993],[111.605334,27.652944],[111.605279,27.654005],[111.605731,27.65602],[111.606486,27.656959],[111.607709,27.657778],[111.610929,27.65963],[111.612945,27.661394],[111.613128,27.663421],[111.612725,27.66484],[111.612114,27.668129],[111.611191,27.6717],[111.609848,27.673816],[111.608088,27.675921],[111.607186,27.675802],[111.606072,27.67536],[111.604603,27.675319],[111.6039,27.676311],[111.603968,27.678787],[111.604888,27.680807],[111.604841,27.681347],[111.603936,27.682521],[111.602725,27.683158],[111.602225,27.683967],[111.602531,27.684463],[111.604206,27.685759],[111.604664,27.68639],[111.604726,27.688009],[111.60261,27.692408],[111.601711,27.694925],[111.601308,27.696343],[111.60105,27.698662],[111.601529,27.700008],[111.603909,27.702398],[111.60718,27.703917],[111.608364,27.704585],[111.608961,27.705188],[111.609219,27.706013],[111.60914,27.706988],[111.60847,27.708268],[111.607462,27.709401],[111.606962,27.710606],[111.606895,27.713991],[111.606648,27.714891],[111.604462,27.716783],[111.60194,27.719571],[111.599551,27.72289],[111.598205,27.724176],[111.596354,27.725161],[111.594835,27.725544],[111.593565,27.725174],[111.592463,27.724352],[111.590762,27.722253],[111.589489,27.721507],[111.5878,27.721065],[111.586618,27.721297],[111.585695,27.722203],[111.58494,27.723336],[111.582025,27.728518],[111.581346,27.728869],[111.577506,27.73321],[111.57442,27.737284],[111.574349,27.740044],[111.579025,27.751733],[111.583145,27.758858],[111.587961,27.7648],[111.591241,27.767377],[111.58559,27.767475],[111.580518,27.768898],[111.575122,27.769422],[111.572392,27.771181],[111.570788,27.77425],[111.56968,27.784421],[111.570312,27.789898],[111.571467,27.795346],[111.571622,27.800961],[111.570506,27.806368],[111.569465,27.807916],[111.568311,27.812176],[111.567984,27.814156],[111.568296,27.815818],[111.569404,27.818206],[111.571026,27.821108],[111.571452,27.823242],[111.569918,27.824182],[111.56787,27.825041],[111.562498,27.824367],[111.559724,27.823596],[111.557705,27.823982],[111.556224,27.825423],[111.555001,27.829569],[111.553911,27.831456],[111.55174,27.833142],[111.548716,27.833947],[111.541425,27.833778],[111.537952,27.834311],[111.533752,27.8361],[111.531492,27.836717],[111.525624,27.835445],[111.522923,27.831218],[111.522621,27.828125],[111.519632,27.821268],[111.515988,27.818268],[111.513878,27.815529],[111.510563,27.813708],[111.500463,27.810276],[111.500073,27.809831],[111.497798,27.810141],[111.495209,27.810624],[111.49205,27.808405],[111.487895,27.803484],[111.486499,27.801149],[111.482353,27.792211],[111.482003,27.788813],[111.480587,27.785581],[111.480046,27.783214],[111.480293,27.779421],[111.480819,27.777897],[111.480919,27.776379],[111.480701,27.775053],[111.478885,27.773736],[111.476866,27.77394],[111.475802,27.773849],[111.474842,27.773194],[111.474307,27.772153],[111.473978,27.770544],[111.473443,27.769218],[111.472588,27.76818],[111.471201,27.767334],[111.468961,27.766399],[111.467151,27.765935],[111.466087,27.766227],[111.465667,27.766895],[111.465882,27.76765],[111.468344,27.771523],[111.468241,27.772473],[111.467821,27.773426],[111.467078,27.773996],[111.466228,27.774003],[111.462922,27.772598],[111.461535,27.771751],[111.460469,27.770717],[111.457777,27.765907],[111.457313,27.76395],[111.455943,27.76089],[111.45244,27.759664],[111.450942,27.758246],[111.449981,27.756735],[111.449546,27.755126],[111.449646,27.753417],[111.451544,27.749045],[111.452384,27.746859],[111.452699,27.745338],[111.452055,27.743921],[111.450662,27.742127],[111.443492,27.73698],[111.441168,27.736538],[111.437653,27.73565],[111.435496,27.735528],[111.433089,27.735578],[111.430436,27.735804],[111.427973,27.736306],[111.426081,27.736855],[111.425343,27.73724],[111.421003,27.738197],[111.414882,27.739307],[111.412322,27.739909],[111.41065,27.739815],[111.409201,27.739426],[111.405293,27.73805],[111.404623,27.737457],[111.404285,27.736466],[111.404614,27.735277],[111.405725,27.734283],[111.408396,27.733483],[111.409287,27.732686],[111.410168,27.730603],[111.410074,27.728891],[111.410089,27.726679],[111.409898,27.723976],[111.410265,27.720864],[111.4104,27.718602],[111.41028,27.71629],[111.410491,27.714536],[111.409431,27.713056],[111.402319,27.70861],[111.401352,27.706992],[111.400479,27.704861],[111.399801,27.702813],[111.399833,27.700682],[111.398281,27.698524],[111.396777,27.696104],[111.393001,27.692044],[111.387785,27.687918],[111.386824,27.686767],[111.38648,27.685794],[111.386542,27.684335],[111.38797,27.682204],[111.389333,27.680619],[111.390494,27.679521],[111.392478,27.679581],[111.394258,27.680365],[111.396518,27.68115],[111.399322,27.681206],[111.403151,27.680952],[111.405413,27.682468],[111.406712,27.68307],[111.408969,27.683309],[111.41164,27.684636],[111.413351,27.684937],[111.41492,27.684382],[111.416148,27.683773],[111.418126,27.683522],[111.419836,27.683516],[111.420107,27.683029],[111.420036,27.682298],[111.419557,27.681692],[111.417024,27.680971],[111.416069,27.680914],[111.414973,27.680309],[111.414491,27.679276],[111.413724,27.675021],[111.413377,27.674051],[111.413647,27.672893],[111.41651,27.671547],[111.417394,27.670266],[111.416571,27.669419],[111.414929,27.668754],[111.41102,27.666597],[111.408596,27.664956],[111.408355,27.664551],[111.407274,27.661629],[111.407347,27.660879],[111.408716,27.658629],[111.409245,27.65747],[111.409701,27.655766],[111.409845,27.653861],[111.40961,27.652502],[111.408378,27.650669],[111.40715,27.649036],[111.406533,27.647815],[111.406374,27.646318],[111.40675,27.64509],[111.408502,27.642705],[111.408884,27.641656],[111.406748,27.639782],[111.40283,27.637939],[111.402137,27.63772],[111.401105,27.637892],[111.398043,27.637899],[111.397353,27.637151],[111.39727,27.636065],[111.395972,27.635861],[111.395055,27.636476],[111.394826,27.637089],[111.39529,27.638109],[111.396057,27.638925],[111.396139,27.63981],[111.395069,27.640696],[111.392933,27.641857],[111.392395,27.641995],[111.391858,27.641521],[111.391396,27.640501],[111.390782,27.639616],[111.389783,27.638599],[111.389933,27.638121],[111.391232,27.637845],[111.391614,27.637233],[111.391534,27.636621],[111.38931,27.635469],[111.388619,27.634791],[111.388387,27.633905],[111.388719,27.632326],[111.388455,27.631453],[111.386691,27.630301],[111.38653,27.628191],[111.385766,27.628122],[111.384235,27.628876],[111.383241,27.629083],[111.382322,27.628471],[111.381628,27.627586],[111.381625,27.626499],[111.381928,27.625002],[111.38169,27.623504],[111.381461,27.622958],[111.382222,27.621664],[111.382372,27.620983],[111.381602,27.619215],[111.382128,27.617309],[111.38159,27.616358],[111.375107,27.612624],[111.373576,27.612759],[111.372357,27.614603],[111.371363,27.614873],[111.369909,27.614537],[111.368681,27.613855],[111.367532,27.613789],[111.365774,27.614948],[111.364549,27.614813],[111.363473,27.614135],[111.363088,27.613522],[111.363315,27.613045],[111.365457,27.611886],[111.36576,27.611343],[111.365451,27.610797],[111.364608,27.610185],[111.362768,27.609506],[111.361695,27.608963],[111.361002,27.608351],[111.360617,27.607534],[111.36069,27.606649],[111.361601,27.605769],[111.361293,27.605509],[111.358683,27.601276],[111.35662,27.597702],[111.355636,27.594533],[111.350946,27.586499],[111.342068,27.573848],[111.340196,27.569117],[111.3392,27.565947],[111.338733,27.562759],[111.339647,27.560877],[111.340725,27.557604],[111.340323,27.555558],[111.337461,27.551562],[111.332673,27.549737],[111.326126,27.548681],[111.319267,27.551424],[111.32213,27.546846],[111.329121,27.543205],[111.335083,27.540481],[111.338283,27.540462],[111.339227,27.538894],[111.345953,27.538234],[111.348025,27.537995],[111.3498,27.537031],[111.350914,27.535686],[111.355665,27.528669],[111.355986,27.528031],[111.355742,27.526831],[111.35201,27.530513],[111.351137,27.531151],[111.350338,27.530655],[111.350017,27.529596],[111.35049,27.528392],[111.353347,27.52492],[111.353796,27.52459],[111.355031,27.524571],[111.355704,27.524313],[111.357114,27.522912],[111.357822,27.522997],[111.358113,27.523653],[111.357731,27.524914],[111.357957,27.525627],[111.359183,27.526739],[111.360305,27.526567],[111.362774,27.52448],[111.363223,27.524392],[111.364669,27.524851],[111.365809,27.524549],[111.367758,27.524904],[111.369433,27.526177],[111.370156,27.527946],[111.371034,27.529081],[111.37303,27.529998],[111.37526,27.531199],[111.376541,27.532826],[111.377185,27.534878],[111.378031,27.538275],[111.377878,27.539975],[111.377006,27.54104],[111.374625,27.542953],[111.374549,27.543664],[111.375586,27.544864],[111.376544,27.545216],[111.378213,27.544647],[111.380279,27.544078],[111.381793,27.544572],[111.382671,27.545348],[111.38474,27.545558],[111.387047,27.544776],[111.388399,27.544914],[111.388857,27.546077],[111.389709,27.547739],[111.391649,27.549432],[111.392384,27.550664],[111.394643,27.552593],[111.396583,27.553912],[111.402921,27.556441],[111.403976,27.557381],[111.407332,27.562888],[111.409592,27.567399],[111.410262,27.568074],[111.414388,27.575198],[111.419536,27.579797],[111.425984,27.585774],[111.430357,27.590598],[111.441955,27.597495],[111.449945,27.598644],[111.454071,27.597498],[111.457944,27.595431],[111.46056,27.591603],[111.462584,27.587627],[111.463616,27.584872],[111.466026,27.582617],[111.468268,27.579589],[111.47287,27.578003],[111.477812,27.57865],[111.479584,27.581647],[111.482414,27.587844],[111.485238,27.591741],[111.489358,27.59426],[111.493472,27.595865],[111.499132,27.597919],[111.508921,27.601351],[111.517922,27.602943],[111.520311,27.604174],[111.52084,27.604837],[111.522262,27.60555],[111.523205,27.605543],[111.524354,27.605295],[111.525706,27.605226],[111.526717,27.605399],[111.527464,27.605939],[111.527467,27.606482],[111.52585,27.607519],[111.525921,27.607999],[111.526667,27.608599],[111.527411,27.608834],[111.528354,27.608527],[111.529291,27.606652],[111.529964,27.606102],[111.531178,27.605914],[111.533752,27.607223],[111.535239,27.607698],[111.542647,27.609641],[111.54407,27.610417],[111.545568,27.612882],[111.546791,27.614019],[111.547899,27.6147],[111.548966,27.61578],[111.551607,27.620179],[111.553597,27.62606],[111.554449,27.627281],[111.556071,27.628769],[111.556979,27.629202]]]]}}]}
