# Supplementary material for: The influence of extreme rainfall on crime: Spatiotemporal dynamics in Hunan Province, China
Source: PLoS One. 2026 Apr 22;21(4):e0345811. doi: 10.1371/journal.pone.0345811 (PMC13102242; doi:10.1371/journal.pone.0345811)
Supplement: S1 Data — S1 Raw Data. This is the original data1 required to replicate the manuscript’s results. S2 Raw Data. This is the original data1 required to replicate the manuscript’s results. (ZIP) [file pone.0345811.s001.zip › S1 Raw Data/S1_Hunan administrative boundary GeoJSON/431382.json]

{"type":"FeatureCollection","features":[{"type":"Feature","properties":{"adcode":431382,"name":"涟源市","center":[111.670847,27.692301],"centroid":[111.782213,27.742378],"childrenNum":0,"level":"district","acroutes":[100000,430000,431300],"parent":{"adcode":431300}},"geometry":{"type":"MultiPolygon","coordinates":[[[[111.684914,28.002975],[111.681812,28.001643],[111.679493,27.99927],[111.666801,27.989393],[111.665625,27.988762],[111.663478,27.988797],[111.654066,27.993771],[111.653014,27.994782],[111.650949,27.999954],[111.64982,28.001584],[111.648348,28.002677],[111.643219,28.004132],[111.640532,28.004425],[111.639232,28.008427],[111.637386,28.011571],[111.635665,28.012746],[111.632936,28.013032],[111.631674,28.01253],[111.627892,28.009129],[111.625961,28.007154],[111.621262,28.005348],[111.618742,28.004968],[111.615511,28.00543],[111.613493,28.006265],[111.611557,28.006598],[111.608708,28.006119],[111.607197,28.004734],[111.605476,28.001713],[111.603378,27.998569],[111.600572,27.994794],[111.600232,27.991942],[111.600988,27.990393],[111.603211,27.987792],[111.607656,27.984291],[111.616768,27.977961],[111.62675,27.970543],[111.634059,27.965878],[111.635914,27.962821],[111.642,27.955951],[111.644017,27.952683],[111.644103,27.950462],[111.643348,27.949368],[111.64057,27.947603],[111.633643,27.940949],[111.62621,27.933394],[111.625325,27.932218],[111.624608,27.930102],[111.624269,27.926996],[111.62348,27.924645],[111.621209,27.921458],[111.619995,27.920704],[111.618393,27.920534],[111.613861,27.920739],[111.612184,27.920236],[111.609961,27.918914],[111.605677,27.915809],[111.604492,27.914347],[111.604124,27.909083],[111.606719,27.905275],[111.615386,27.899303],[111.61901,27.89911],[111.622811,27.897759],[111.624885,27.893974],[111.626449,27.88287],[111.626248,27.876218],[111.627161,27.87066],[111.628628,27.865529],[111.630063,27.863849],[111.632792,27.862094],[111.6372,27.861866],[111.644409,27.861029],[111.649261,27.859859],[111.655151,27.854961],[111.659898,27.848512],[111.661624,27.843368],[111.661595,27.839236],[111.658923,27.834548],[111.654697,27.829719],[111.648764,27.826582],[111.637587,27.818896],[111.633199,27.815448],[111.627582,27.809313],[111.622725,27.802914],[111.617456,27.794231],[111.61193,27.785565],[111.607355,27.779376],[111.603206,27.775464],[111.597785,27.772079],[111.595538,27.769672],[111.59124,27.767376],[111.587961,27.764799],[111.583147,27.75886],[111.579026,27.751732],[111.574351,27.740046],[111.574418,27.737281],[111.577506,27.73321],[111.581349,27.728868],[111.582023,27.728517],[111.584939,27.723332],[111.586617,27.721299],[111.587798,27.721064],[111.590762,27.722254],[111.592464,27.724351],[111.594835,27.725541],[111.598205,27.724176],[111.599553,27.722892],[111.601944,27.71957],[111.604463,27.716781],[111.606648,27.714895],[111.606963,27.710606],[111.609138,27.70699],[111.608961,27.705185],[111.607178,27.703914],[111.603908,27.702402],[111.601528,27.700005],[111.60105,27.698663],[111.601308,27.696342],[111.602613,27.69241],[111.604726,27.688009],[111.604664,27.686391],[111.602226,27.68397],[111.603937,27.682523],[111.604888,27.680811],[111.603966,27.678783],[111.603899,27.67631],[111.604602,27.675319],[111.608087,27.675923],[111.609846,27.673819],[111.611189,27.671703],[111.613125,27.66342],[111.612944,27.661391],[111.610931,27.659633],[111.606485,27.656959],[111.60573,27.656021],[111.604888,27.651994],[111.599912,27.65],[111.597144,27.649174],[111.593932,27.647901],[111.590729,27.648529],[111.589667,27.649824],[111.588224,27.650223],[111.586144,27.649449],[111.587205,27.647872],[111.585312,27.645703],[111.58374,27.645879],[111.581674,27.64667],[111.579853,27.646735],[111.576291,27.645937],[111.575025,27.644325],[111.574298,27.642132],[111.572477,27.640672],[111.568088,27.64035],[111.566711,27.639628],[111.563293,27.636075],[111.562127,27.634152],[111.560406,27.632223],[111.556978,27.629203],[111.558044,27.629273],[111.560922,27.630575],[111.563528,27.629953],[111.565554,27.627772],[111.568002,27.627074],[111.568915,27.6224],[111.568141,27.616894],[111.570464,27.611615],[111.574078,27.607715],[111.580522,27.607481],[111.589041,27.606566],[111.590595,27.601979],[111.590853,27.597615],[111.590203,27.593937],[111.592019,27.590629],[111.593143,27.589614],[111.595509,27.590863],[111.596542,27.589766],[111.596245,27.588089],[111.59472,27.584311],[111.594615,27.582967],[111.595547,27.580609],[111.598373,27.57984],[111.600237,27.575798],[111.602403,27.575118],[111.604018,27.57696],[111.60769,27.575851],[111.608627,27.57442],[111.609224,27.572061],[111.611949,27.569697],[111.612136,27.568858],[111.61149,27.567097],[111.613197,27.565971],[111.615573,27.56617],[111.617519,27.569509],[111.618752,27.570682],[111.620645,27.571768],[111.619899,27.573029],[111.616883,27.57422],[111.611242,27.578526],[111.611251,27.580122],[111.612389,27.580709],[111.616156,27.579682],[111.623313,27.575792],[111.625478,27.575194],[111.627854,27.577036],[111.627199,27.578386],[111.62806,27.579975],[111.629288,27.580392],[111.632214,27.580216],[111.632592,27.579623],[111.631349,27.577447],[111.63305,27.577693],[111.635135,27.578779],[111.636186,27.580709],[111.635216,27.58407],[111.635689,27.584909],[111.637391,27.584733],[111.640087,27.57733],[111.6397,27.575986],[111.638758,27.575658],[111.635637,27.575499],[111.63469,27.57483],[111.635149,27.572894],[111.636378,27.572472],[111.637697,27.572718],[111.640637,27.574643],[111.641866,27.573962],[111.641856,27.572706],[111.640322,27.568758],[111.639318,27.567162],[111.635608,27.562386],[111.630603,27.562316],[111.628409,27.558795],[111.626229,27.557293],[111.625937,27.556113],[111.626688,27.554517],[111.629226,27.552992],[111.630641,27.553074],[111.636038,27.555491],[111.636325,27.556166],[111.635025,27.559276],[111.635125,27.560367],[111.637678,27.561036],[111.639839,27.559176],[111.639829,27.557246],[111.640494,27.555034],[111.643439,27.553725],[111.644007,27.552704],[111.643993,27.550539],[111.643415,27.549453],[111.641684,27.547804],[111.64254,27.546848],[111.645403,27.546073],[111.647182,27.544535],[111.649247,27.542112],[111.651962,27.541466],[111.652813,27.540122],[111.651967,27.536049],[111.650093,27.534019],[111.648807,27.534465],[111.647167,27.536255],[111.645523,27.536707],[111.643305,27.536202],[111.641383,27.538502],[111.640169,27.538825],[111.638658,27.537939],[111.640355,27.534236],[111.640274,27.532962],[111.64198,27.53028],[111.642965,27.527286],[111.642549,27.524035],[111.644261,27.52218],[111.643888,27.520143],[111.645743,27.518799],[111.649314,27.517643],[111.651656,27.514261],[111.652875,27.514062],[111.654023,27.51476],[111.658502,27.521376],[111.662412,27.526418],[111.664411,27.529711],[111.666055,27.531553],[111.668933,27.537176],[111.669545,27.537933],[111.671132,27.538362],[111.673197,27.538139],[111.675382,27.537158],[111.677194,27.535533],[111.679125,27.533038],[111.68251,27.529669],[111.68554,27.527932],[111.686745,27.526306],[111.687816,27.522515],[111.688423,27.521646],[111.689637,27.521429],[111.690493,27.522397],[111.690742,27.523694],[111.689819,27.531272],[111.690679,27.532786],[111.692998,27.53386],[111.694614,27.532381],[111.696043,27.53217],[111.700695,27.529194],[111.70819,27.523929],[111.717747,27.516598],[111.720065,27.515688],[111.723173,27.515694],[111.726266,27.516615],[111.72834,27.517989],[111.730922,27.518224],[111.733766,27.515706],[111.735822,27.511344],[111.737108,27.507904],[111.740454,27.50262],[111.744068,27.499409],[111.748452,27.498264],[111.75438,27.498728],[111.763071,27.496932],[111.770203,27.495634],[111.779281,27.494982],[111.785759,27.495622],[111.787466,27.494624],[111.787824,27.491554],[111.78737,27.48493],[111.788905,27.479417],[111.789158,27.476663],[111.790181,27.4723],[111.790181,27.470462],[111.792232,27.468395],[111.796362,27.46816],[111.799446,27.47045],[111.801257,27.473198],[111.803581,27.474801],[111.808466,27.474103],[111.810771,27.471343],[111.811282,27.466063],[111.812042,27.459861],[111.813582,27.454352],[111.81949,27.449284],[111.82515,27.446752],[111.828239,27.446282],[111.831575,27.445125],[111.83518,27.446035],[111.836729,27.447639],[111.838789,27.451304],[111.84008,27.454975],[111.840209,27.456619],[111.84214,27.458182],[111.844717,27.459098],[111.847299,27.460695],[111.850382,27.461148],[111.855282,27.461136],[111.858361,27.458834],[111.861186,27.454693],[111.863758,27.451933],[111.869155,27.449853],[111.869485,27.454852],[111.873639,27.460102],[111.883191,27.4651],[111.894544,27.468483],[111.904373,27.473944],[111.916257,27.47641],[111.922467,27.479141],[111.929982,27.483703],[111.942168,27.490773],[111.946853,27.496262],[111.950524,27.503366],[111.961165,27.509759],[111.969957,27.509043],[111.982917,27.513833],[111.99253,27.518171],[112.001298,27.514708],[112.014999,27.51307],[112.022533,27.516492],[112.0311,27.521059],[112.035024,27.527474],[112.032524,27.537804],[112.026075,27.540116],[112.013369,27.537393],[112.004305,27.53673],[111.998654,27.54156],[111.994309,27.549371],[111.99047,27.555573],[111.98894,27.560614],[111.990513,27.562081],[111.990742,27.563354],[111.990159,27.565507],[111.991765,27.567121],[111.994204,27.567174],[111.996417,27.569896],[111.99917,27.571809],[111.999677,27.569521],[112.002254,27.569198],[112.005031,27.568277],[112.006642,27.570841],[112.007226,27.57449],[112.006815,27.575746],[112.007383,27.576373],[112.009033,27.575171],[112.011227,27.576074],[112.011203,27.577042],[112.00343,27.58146],[112.001427,27.583278],[112.00049,27.585226],[111.998162,27.58505],[111.998028,27.586147],[111.996818,27.587074],[111.997292,27.588482],[111.998238,27.587883],[111.998291,27.589485],[111.998931,27.590547],[111.998315,27.594389],[111.994658,27.599551],[111.993577,27.601404],[111.99144,27.603451],[111.991168,27.604231],[111.989552,27.605434],[111.989179,27.606272],[111.983849,27.604941],[111.98318,27.60507],[111.981683,27.607486],[111.981516,27.608806],[111.979872,27.610219],[111.978724,27.612108],[111.977419,27.612366],[111.972959,27.61063],[111.970822,27.610008],[111.96574,27.607046],[111.964517,27.606741],[111.963403,27.605639],[111.961194,27.604777],[111.961151,27.60314],[111.957618,27.6028],[111.95693,27.603422],[111.953388,27.602102],[111.949224,27.60195],[111.94583,27.600278],[111.944247,27.600313],[111.942168,27.599392],[111.940227,27.599468],[111.938511,27.598753],[111.935872,27.598448],[111.930996,27.598237],[111.927009,27.597539],[111.926722,27.596958],[111.922993,27.596547],[111.922252,27.595802],[111.919097,27.595339],[111.919006,27.59423],[111.917644,27.594729],[111.91728,27.595867],[111.917954,27.597187],[111.917591,27.597814],[111.914704,27.598025],[111.913102,27.599938],[111.912595,27.601111],[111.911166,27.602425],[111.91184,27.604683],[111.912801,27.604325],[111.913647,27.605903],[111.914331,27.604982],[111.915201,27.606073],[111.914187,27.606988],[111.914718,27.608003],[111.913485,27.60914],[111.910693,27.609088],[111.910927,27.609698],[111.909096,27.611011],[111.907963,27.611351],[111.906711,27.610882],[111.905626,27.611973],[111.90509,27.613821],[111.903235,27.61419],[111.900338,27.615656],[111.898751,27.615369],[111.896743,27.615891],[111.89518,27.61558],[111.893708,27.61687],[111.893282,27.613656],[111.892211,27.612196],[111.889343,27.611756],[111.8868,27.611991],[111.887001,27.611199],[111.884658,27.612155],[111.882478,27.614137],[111.881833,27.613293],[111.880069,27.613545],[111.878506,27.612824],[111.880241,27.615357],[111.879055,27.616641],[111.87732,27.620506],[111.877899,27.621292],[111.875527,27.622078],[111.87569,27.622623],[111.874151,27.62311],[111.873218,27.626195],[111.873974,27.62827],[111.871177,27.632727],[111.870035,27.636603],[111.868701,27.637459],[111.867315,27.63757],[111.868486,27.638643],[111.869982,27.638391],[111.868548,27.639611],[111.869021,27.641516],[111.86785,27.642894],[111.865197,27.642713],[111.86524,27.64395],[111.866731,27.645773],[111.867989,27.649103],[111.870317,27.652222],[111.871058,27.653946],[111.872023,27.654872],[111.873214,27.658073],[111.873878,27.658812],[111.875355,27.661808],[111.875422,27.663531],[111.878969,27.66849],[111.880074,27.671322],[111.881737,27.672781],[111.882598,27.674915],[111.884649,27.677927],[111.886432,27.681339],[111.888086,27.682687],[111.886508,27.684199],[111.885552,27.683742],[111.884897,27.684474],[111.885327,27.686526],[111.884448,27.687077],[111.883387,27.685729],[111.880791,27.683935],[111.879768,27.682851],[111.879653,27.686203],[111.881336,27.687657],[111.881498,27.689058],[111.880585,27.689046],[111.880681,27.690224],[111.878955,27.690687],[111.877621,27.69197],[111.878568,27.694912],[111.87982,27.695967],[111.880112,27.69762],[111.879543,27.699454],[111.880389,27.700673],[111.882378,27.700632],[111.8845,27.701693],[111.885958,27.700527],[111.886255,27.698575],[111.887005,27.6981],[111.890605,27.702378],[111.893206,27.706826],[111.901318,27.713236],[111.903627,27.716289],[111.904722,27.721228],[111.904822,27.724556],[111.90259,27.730591],[111.901562,27.732536],[111.893297,27.742659],[111.892422,27.745277],[111.892847,27.746619],[111.894214,27.748054],[111.904134,27.748552],[111.906414,27.748897],[111.907562,27.751182],[111.907719,27.758404],[111.904899,27.762082],[111.904602,27.766996],[111.908891,27.774855],[111.910114,27.77759],[111.915865,27.783211],[111.917156,27.78375],[111.919451,27.784037],[111.92045,27.781302],[111.922525,27.780523],[111.924628,27.78098],[111.925641,27.783158],[111.925575,27.789313],[111.924781,27.794805],[111.923791,27.797873],[111.920851,27.80155],[111.922047,27.803499],[111.926741,27.807229],[111.930824,27.807761],[111.93449,27.809254],[111.935891,27.809172],[111.937994,27.807205],[111.945242,27.803207],[111.949496,27.798324],[111.953034,27.797516],[111.96554,27.800794],[111.968647,27.802481],[111.970789,27.805993],[111.968986,27.809641],[111.962839,27.81265],[111.958211,27.815401],[111.956849,27.81656],[111.956003,27.820359],[111.959755,27.822309],[111.967299,27.825592],[111.972314,27.829093],[111.97501,27.832084],[111.975975,27.834542],[111.975961,27.836239],[111.975134,27.838288],[111.970913,27.839903],[111.964316,27.838463],[111.963173,27.839049],[111.961529,27.843426],[111.959703,27.846177],[111.959382,27.84833],[111.959789,27.849167],[111.962915,27.851473],[111.963427,27.853597],[111.960635,27.85609],[111.959564,27.856395],[111.956485,27.855616],[111.945175,27.856593],[111.942091,27.853498],[111.940031,27.852643],[111.936727,27.852825],[111.926249,27.855259],[111.924877,27.856026],[111.922835,27.858162],[111.922271,27.860655],[111.923093,27.862726],[111.92708,27.86619],[111.928405,27.867852],[111.930924,27.873609],[111.93471,27.876856],[111.935537,27.87943],[111.935097,27.88779],[111.937277,27.894851],[111.940652,27.903748],[111.94473,27.912299],[111.946843,27.919359],[111.944434,27.930189],[111.941723,27.939668],[111.941078,27.943802],[111.937038,27.951456],[111.936804,27.954227],[111.938257,27.956109],[111.942039,27.958962],[111.943707,27.961464],[111.944491,27.966416],[111.945194,27.968766],[111.94681,27.969409],[111.950629,27.96741],[111.956065,27.965709],[111.95966,27.966322],[111.961008,27.966913],[111.962236,27.968357],[111.96074,27.972618],[111.958828,27.97678],[111.956944,27.980147],[111.955233,27.982438],[111.951222,27.987102],[111.94777,27.988698],[111.940337,27.991568],[111.938754,27.991661],[111.936321,27.991205],[111.935465,27.990551],[111.929671,27.983794],[111.926846,27.980866],[111.921454,27.977207],[111.91815,27.975588],[111.914947,27.974699],[111.912629,27.973793],[111.91097,27.973665],[111.908322,27.974512],[111.904889,27.9764],[111.902155,27.97861],[111.900071,27.981369],[111.89964,27.983636],[111.900601,27.986091],[111.903474,27.990597],[111.905238,27.994227],[111.907117,27.996477],[111.907571,27.999037],[111.908293,28.000182],[111.907538,28.001444],[111.899344,28.005348],[111.896404,28.008685],[111.896619,28.011326],[111.899191,28.016281],[111.899344,28.019033],[111.899717,28.020015],[111.90259,28.021995],[111.900032,28.023316],[111.897671,28.024058],[111.891819,28.026962],[111.889735,28.027534],[111.887048,28.027417],[111.882517,28.026377],[111.877918,28.02657],[111.874944,28.027078],[111.870168,28.026664],[111.868624,28.027213],[111.866722,28.028527],[111.864814,28.028253],[111.863705,28.028592],[111.858973,28.030888],[111.85717,28.030636],[111.854245,28.02948],[111.850138,28.029591],[111.84836,28.02865],[111.843751,28.023847],[111.83834,28.01995],[111.829964,28.023082],[111.826795,28.02345],[111.823391,28.022609],[111.820618,28.018455],[111.817741,28.016538],[111.812602,28.015223],[111.808533,28.011682],[111.804513,28.009234],[111.802108,28.009024],[111.798585,28.008252],[111.7975,28.007609],[111.796123,28.005184],[111.796922,27.992672],[111.795463,27.990679],[111.793078,27.989715],[111.789325,27.990258],[111.782833,27.992947],[111.77888,27.996646],[111.778574,28.000176],[111.779607,28.004027],[111.779434,28.007066],[111.777068,28.009561],[111.773884,28.010671],[111.770667,28.00983],[111.765633,28.006113],[111.761364,28.005763],[111.757511,28.004395],[111.755245,28.004314],[111.751478,28.005757],[111.750574,28.005517],[111.74795,28.003875],[111.747462,28.003197],[111.743389,27.994221],[111.742261,27.993321],[111.737519,27.991977],[111.736544,27.991345],[111.734244,27.98816],[111.730463,27.987523],[111.726772,27.983455],[111.724248,27.982947],[111.7216,27.984916],[111.715132,27.993338],[111.713913,27.99411],[111.711938,27.993438],[111.708836,27.99079],[111.707402,27.990492],[111.704844,27.991164],[111.702444,27.99321],[111.700886,27.994092],[111.697692,27.994168],[111.696015,27.993432],[111.692778,27.991375],[111.690421,27.990568],[111.68849,27.990609],[111.686052,27.991819],[111.685,27.994338],[111.684914,28.002975]]]]}}]}
