# Supplementary material for: The influence of extreme rainfall on crime: Spatiotemporal dynamics in Hunan Province, China
Source: PLoS One. 2026 Apr 22;21(4):e0345811. doi: 10.1371/journal.pone.0345811 (PMC13102242; doi:10.1371/journal.pone.0345811)
Supplement: S1 Data — S1 Raw Data. This is the original data1 required to replicate the manuscript’s results. S2 Raw Data. This is the original data1 required to replicate the manuscript’s results. (ZIP) [file pone.0345811.s001.zip › S1 Raw Data/S1_Hunan administrative boundary GeoJSON/433100.json]

{"type":"FeatureCollection","features":[{"type":"Feature","properties":{"adcode":433101,"name":"吉首市","center":[109.738273,28.314827],"centroid":[109.762507,28.309997],"childrenNum":0,"level":"district","parent":{"adcode":433100},"subFeatureIndex":0,"acroutes":[100000,430000,433100]},"geometry":{"type":"MultiPolygon","coordinates":[[[[109.698612,28.16019],[109.703657,28.156227],[109.704751,28.145491],[109.713152,28.148569],[109.716264,28.15361],[109.722489,28.154072],[109.727522,28.146088],[109.736336,28.14728],[109.743132,28.144221],[109.745661,28.135447],[109.751108,28.135447],[109.760676,28.138795],[109.766913,28.146588],[109.770146,28.148473],[109.785489,28.150493],[109.794534,28.147338],[109.803665,28.149416],[109.809269,28.147723],[109.817354,28.149204],[109.821074,28.152648],[109.822035,28.159132],[109.827895,28.161979],[109.835931,28.160574],[109.842009,28.161517],[109.845766,28.171482],[109.845645,28.182445],[109.842289,28.187619],[109.848951,28.19812],[109.847565,28.20637],[109.853304,28.213946],[109.85176,28.222252],[109.844806,28.230923],[109.843797,28.236459],[109.845438,28.243168],[109.857328,28.258507],[109.863309,28.26164],[109.868087,28.26927],[109.877303,28.275246],[109.886226,28.271787],[109.890579,28.273056],[109.900815,28.271345],[109.911964,28.281453],[109.917386,28.277168],[109.928498,28.276515],[109.942576,28.288505],[109.953251,28.287103],[109.96553,28.296633],[109.977177,28.289735],[109.989468,28.285412],[109.993419,28.290331],[109.995948,28.299476],[110.00137,28.301705],[110.003522,28.306431],[110.010318,28.312367],[110.01754,28.313789],[110.017053,28.316805],[110.010671,28.322836],[110.01867,28.326851],[110.017819,28.330846],[110.012944,28.334553],[110.012652,28.338164],[110.019132,28.350704],[110.018962,28.355198],[110.010051,28.362706],[110.005881,28.372498],[110.008239,28.400276],[110.021114,28.411581],[110.031424,28.411945],[110.037478,28.415649],[110.053258,28.414114],[110.059726,28.419584],[110.059118,28.424285],[110.055921,28.426281],[110.059629,28.430196],[110.057939,28.436892],[110.052055,28.4419],[110.045162,28.443358],[110.036663,28.442418],[110.031156,28.435875],[110.010792,28.434667],[110.007461,28.433515],[109.998671,28.435377],[109.994586,28.434398],[109.991547,28.427931],[109.984362,28.426358],[109.980447,28.416993],[109.970903,28.409239],[109.963706,28.408107],[109.95719,28.401926],[109.947257,28.404594],[109.933641,28.396437],[109.919076,28.394421],[109.891843,28.403481],[109.884622,28.410851],[109.883868,28.415899],[109.891454,28.436087],[109.903478,28.443857],[109.904195,28.450688],[109.885789,28.453757],[109.875783,28.44852],[109.8734,28.449095],[109.865194,28.463714],[109.860003,28.468413],[109.854471,28.468682],[109.848113,28.466418],[109.842204,28.461584],[109.838362,28.461584],[109.833378,28.469718],[109.823785,28.473017],[109.806838,28.46755],[109.805756,28.465344],[109.808175,28.456731],[109.803178,28.44497],[109.795531,28.436605],[109.785793,28.433151],[109.77693,28.435856],[109.768882,28.433515],[109.763776,28.434532],[109.758086,28.43292],[109.746804,28.436125],[109.729139,28.432901],[109.717042,28.426895],[109.704812,28.428987],[109.692983,28.420332],[109.67871,28.414786],[109.672971,28.414037],[109.654808,28.407781],[109.649313,28.400794],[109.644693,28.400564],[109.637544,28.389488],[109.628876,28.387952],[109.624001,28.381713],[109.630213,28.377278],[109.634687,28.378757],[109.635769,28.372171],[109.639599,28.37292],[109.633472,28.365586],[109.629314,28.364222],[109.635599,28.360613],[109.6289,28.357636],[109.625873,28.362686],[109.61763,28.356158],[109.613934,28.346268],[109.604245,28.3455],[109.601473,28.348054],[109.604318,28.355659],[109.59937,28.359614],[109.593364,28.354353],[109.589474,28.344309],[109.585535,28.343752],[109.582374,28.349072],[109.567128,28.356926],[109.561754,28.35489],[109.552454,28.358846],[109.551007,28.361707],[109.541135,28.367947],[109.527713,28.3686],[109.519993,28.36261],[109.509684,28.36261],[109.506304,28.360709],[109.511872,28.350186],[109.508249,28.342888],[109.518571,28.339009],[109.516066,28.332555],[109.515823,28.324411],[109.517696,28.3145],[109.533719,28.316805],[109.53564,28.314961],[109.531324,28.30524],[109.525306,28.297478],[109.517525,28.293482],[109.519288,28.270077],[109.521002,28.265868],[109.530996,28.260083],[109.529488,28.254644],[109.53564,28.253241],[109.540758,28.246532],[109.537148,28.241131],[109.528005,28.236729],[109.521574,28.235517],[109.52347,28.222444],[109.530704,28.22181],[109.534461,28.216215],[109.54302,28.215484],[109.539263,28.211465],[109.529659,28.211619],[109.525671,28.205889],[109.529282,28.191773],[109.529282,28.187715],[109.538436,28.185811],[109.54308,28.186465],[109.555384,28.192697],[109.562666,28.1926],[109.567943,28.186311],[109.572417,28.185061],[109.57435,28.189658],[109.580124,28.190716],[109.592452,28.200831],[109.592452,28.206023],[109.600172,28.208677],[109.607309,28.208408],[109.614141,28.212369],[109.62405,28.212888],[109.630663,28.211081],[109.638079,28.211273],[109.651173,28.208485],[109.653459,28.200639],[109.658224,28.199774],[109.666127,28.202254],[109.675828,28.197928],[109.678916,28.202312],[109.688302,28.203947],[109.687548,28.199081],[109.691074,28.197408],[109.692752,28.190293],[109.695366,28.187619],[109.693761,28.176617],[109.695961,28.171347],[109.694612,28.166307],[109.698612,28.16019]]]]}},{"type":"Feature","properties":{"adcode":433122,"name":"泸溪县","center":[110.214428,28.214516],"centroid":[109.996128,28.158502],"childrenNum":0,"level":"district","parent":{"adcode":433100},"subFeatureIndex":1,"acroutes":[100000,430000,433100]},"geometry":{"type":"MultiPolygon","coordinates":[[[[109.792346,28.029794],[109.785732,28.023515],[109.784055,28.012612],[109.784468,28.006736],[109.775921,27.999107],[109.775338,27.993827],[109.78262,27.991091],[109.79293,27.973884],[109.797866,27.979337],[109.816126,27.980898],[109.822898,27.984656],[109.833207,27.986197],[109.842824,27.982902],[109.837475,27.97504],[109.838885,27.97319],[109.847517,27.973421],[109.857146,27.970877],[109.863504,27.964344],[109.876816,27.956307],[109.882603,27.946901],[109.891649,27.945725],[109.897436,27.940694],[109.904402,27.93759],[109.90935,27.937417],[109.913459,27.945301],[109.916815,27.946978],[109.914383,27.951257],[109.92034,27.956133],[109.926711,27.955247],[109.933604,27.959275],[109.943768,27.956442],[109.947804,27.956866],[109.9515,27.948327],[109.957895,27.9517],[109.958393,27.961164],[109.96294,27.961607],[109.970259,27.956885],[109.972533,27.951276],[109.970928,27.94372],[109.974125,27.938111],[109.984143,27.945937],[109.988775,27.945532],[109.994829,27.93892],[110.001723,27.936163],[110.002987,27.931517],[109.999291,27.923786],[110.000373,27.919776],[110.007789,27.915766],[110.016044,27.908573],[110.022512,27.908014],[110.044298,27.918677],[110.048262,27.923478],[110.048323,27.927527],[110.054316,27.934293],[110.050778,27.945667],[110.047836,27.950004],[110.051532,27.955305],[110.056675,27.955575],[110.062474,27.959275],[110.067592,27.967081],[110.077501,27.969817],[110.081792,27.969528],[110.084698,27.974481],[110.090023,27.973826],[110.09925,27.977063],[110.10353,27.98323],[110.110326,27.988529],[110.111165,28.005541],[110.117705,28.016445],[110.124404,28.016734],[110.128222,28.020606],[110.128599,28.024844],[110.122192,28.040021],[110.130823,28.039617],[110.131699,28.044682],[110.137522,28.047282],[110.135759,28.051287],[110.137437,28.057796],[110.124502,28.065749],[110.116283,28.075568],[110.112344,28.085252],[110.11176,28.090931],[110.114605,28.093106],[110.123201,28.093664],[110.147321,28.092182],[110.158506,28.095916],[110.166749,28.103115],[110.166336,28.110622],[110.151807,28.120899],[110.150044,28.127269],[110.154907,28.130406],[110.177885,28.133985],[110.184073,28.139161],[110.183915,28.142682],[110.178639,28.148993],[110.16918,28.155592],[110.168585,28.160632],[110.174542,28.16573],[110.194298,28.173501],[110.199988,28.178772],[110.201994,28.187869],[110.197811,28.193485],[110.191283,28.197024],[110.191453,28.201216],[110.1969,28.202716],[110.209288,28.20287],[110.216655,28.20437],[110.223026,28.198062],[110.231232,28.196601],[110.235937,28.197678],[110.242964,28.207235],[110.243475,28.217849],[110.237688,28.227827],[110.24029,28.230846],[110.235342,28.236479],[110.22654,28.240842],[110.220266,28.240016],[110.216327,28.242957],[110.208826,28.243784],[110.205981,28.25251],[110.195465,28.254298],[110.186517,28.25941],[110.182165,28.265695],[110.18338,28.26952],[110.177265,28.275458],[110.175052,28.28055],[110.176937,28.284643],[110.185763,28.285681],[110.185557,28.289831],[110.178444,28.302685],[110.178104,28.316401],[110.18321,28.32201],[110.185058,28.33317],[110.191502,28.337856],[110.203051,28.339758],[110.212777,28.34863],[110.205823,28.36261],[110.194346,28.361707],[110.19042,28.363224],[110.179782,28.37651],[110.17008,28.378027],[110.161947,28.386397],[110.152075,28.391696],[110.148148,28.389603],[110.145789,28.383153],[110.141437,28.383326],[110.125827,28.402502],[110.119991,28.405688],[110.111736,28.415899],[110.11035,28.425264],[110.11463,28.437506],[110.114204,28.442553],[110.106666,28.451033],[110.103019,28.452683],[110.088211,28.451551],[110.070814,28.447311],[110.067057,28.441478],[110.063872,28.426876],[110.055921,28.426281],[110.059118,28.424285],[110.059726,28.419584],[110.053258,28.414114],[110.037478,28.415649],[110.031424,28.411945],[110.021114,28.411581],[110.008239,28.400276],[110.005881,28.372498],[110.010051,28.362706],[110.018962,28.355198],[110.019132,28.350704],[110.012652,28.338164],[110.012944,28.334553],[110.017819,28.330846],[110.01867,28.326851],[110.010671,28.322836],[110.017053,28.316805],[110.01754,28.313789],[110.010318,28.312367],[110.003522,28.306431],[110.00137,28.301705],[109.995948,28.299476],[109.993419,28.290331],[109.989468,28.285412],[109.977177,28.289735],[109.96553,28.296633],[109.953251,28.287103],[109.942576,28.288505],[109.928498,28.276515],[109.917386,28.277168],[109.911964,28.281453],[109.900815,28.271345],[109.890579,28.273056],[109.886226,28.271787],[109.877303,28.275246],[109.868087,28.26927],[109.863309,28.26164],[109.857328,28.258507],[109.845438,28.243168],[109.843797,28.236459],[109.844806,28.230923],[109.85176,28.222252],[109.853304,28.213946],[109.847565,28.20637],[109.848951,28.19812],[109.842289,28.187619],[109.845645,28.182445],[109.845766,28.171482],[109.842009,28.161517],[109.835931,28.160574],[109.827895,28.161979],[109.822035,28.159132],[109.821074,28.152648],[109.817354,28.149204],[109.809269,28.147723],[109.803665,28.149416],[109.794534,28.147338],[109.785489,28.150493],[109.770146,28.148473],[109.766913,28.146588],[109.760676,28.138795],[109.751108,28.135447],[109.745661,28.135447],[109.743132,28.144221],[109.736336,28.14728],[109.727522,28.146088],[109.722489,28.154072],[109.716264,28.15361],[109.713152,28.148569],[109.704751,28.145491],[109.703657,28.156227],[109.698612,28.16019],[109.687609,28.161652],[109.6755,28.154341],[109.667355,28.134523],[109.660364,28.12827],[109.660948,28.124402],[109.673895,28.117377],[109.67398,28.114105],[109.667671,28.109409],[109.669616,28.097168],[109.675743,28.092317],[109.683986,28.091739],[109.702186,28.099939],[109.706052,28.099304],[109.714039,28.09453],[109.718319,28.09455],[109.727899,28.103558],[109.744555,28.098707],[109.749345,28.094665],[109.757527,28.095878],[109.766499,28.093279],[109.771982,28.083923],[109.780918,28.082557],[109.791884,28.083057],[109.793732,28.081709],[109.793562,28.066769],[109.803774,28.056198],[109.803859,28.049362],[109.795312,28.032259],[109.792346,28.029794]]]]}},{"type":"Feature","properties":{"adcode":433123,"name":"凤凰县","center":[109.599191,27.948308],"centroid":[109.511279,28.006103],"childrenNum":0,"level":"district","parent":{"adcode":433100},"subFeatureIndex":2,"acroutes":[100000,430000,433100]},"geometry":{"type":"MultiPolygon","coordinates":[[[[109.342056,28.17881],[109.343235,28.173617],[109.341801,28.162152],[109.335831,28.158208],[109.33819,28.141778],[109.337011,28.138584],[109.328099,28.126865],[109.3254,28.115202],[109.314373,28.103905],[109.311772,28.094088],[109.313121,28.086022],[109.304963,28.076415],[109.301511,28.0577],[109.298739,28.032491],[109.301012,28.029389],[109.305887,28.029987],[109.311516,28.03796],[109.323625,28.041177],[109.33002,28.052],[109.334567,28.062206],[109.338433,28.06288],[109.347016,28.060396],[109.350372,28.056371],[109.358785,28.054792],[109.362225,28.050844],[109.370553,28.046088],[109.372985,28.040194],[109.379161,28.033107],[109.373033,28.02573],[109.368535,28.016195],[109.362189,28.007622],[109.342263,28.00533],[109.321607,27.991804],[109.320014,27.988432],[109.322397,27.976215],[109.320172,27.970974],[109.313911,27.967832],[109.30714,27.968044],[109.301766,27.95835],[109.30844,27.947074],[109.308866,27.939768],[109.313826,27.93333],[109.312063,27.92716],[109.314835,27.918099],[109.311881,27.907783],[109.318191,27.901091],[109.320634,27.895595],[109.317777,27.885528],[109.318701,27.87681],[109.323151,27.872181],[109.321887,27.867995],[109.330312,27.87002],[109.337533,27.869519],[109.337363,27.866259],[109.327528,27.862381],[109.326847,27.8586],[109.333242,27.851655],[109.345521,27.840735],[109.34687,27.836374],[109.34022,27.821438],[109.343004,27.811171],[109.338628,27.804512],[109.342664,27.800748],[109.336524,27.797911],[109.331224,27.791618],[109.339965,27.791965],[109.341071,27.790209],[109.333035,27.782796],[109.337108,27.776715],[109.346676,27.775749],[109.349873,27.771058],[109.364292,27.759782],[109.366225,27.749798],[109.362979,27.74499],[109.373276,27.742576],[109.377738,27.739679],[109.377519,27.736627],[109.372231,27.730061],[109.365508,27.726063],[109.365921,27.722199],[109.382978,27.724904],[109.389409,27.724112],[109.392388,27.726372],[109.39533,27.721717],[109.400327,27.720287],[109.404144,27.723513],[109.414174,27.725039],[109.418405,27.72135],[109.423767,27.728264],[109.426417,27.738945],[109.433456,27.744468],[109.442672,27.7492],[109.446781,27.758816],[109.451133,27.765053],[109.461516,27.773336],[109.461771,27.777622],[109.457747,27.787854],[109.45382,27.790672],[109.454489,27.794861],[109.461346,27.803412],[109.475156,27.804705],[109.479168,27.799416],[109.476494,27.790112],[109.4785,27.787255],[109.485867,27.787912],[109.492639,27.795768],[109.507277,27.802813],[109.511957,27.800111],[109.515045,27.807156],[109.521233,27.812502],[109.525087,27.809974],[109.532783,27.811537],[109.53395,27.804087],[109.533026,27.795865],[109.537379,27.79351],[109.543494,27.785016],[109.549755,27.786174],[109.557888,27.795015],[109.559639,27.799204],[109.565754,27.799938],[109.567517,27.805052],[109.573803,27.808893],[109.585194,27.805612],[109.585948,27.802775],[109.59627,27.804609],[109.597777,27.800073],[109.603394,27.798142],[109.610774,27.808681],[109.613387,27.815648],[109.619174,27.812464],[109.626651,27.817076],[109.621193,27.820936],[109.623174,27.826629],[109.636815,27.827324],[109.647404,27.834965],[109.647647,27.84332],[109.642274,27.850343],[109.640511,27.856054],[109.643125,27.861918],[109.63673,27.871563],[109.636985,27.876],[109.624463,27.877543],[109.621958,27.880725],[109.622749,27.893242],[109.624852,27.899587],[109.628147,27.901033],[109.630444,27.909962],[109.649884,27.903984],[109.655768,27.90516],[109.65493,27.911273],[109.661531,27.919525],[109.670734,27.921685],[109.680242,27.930978],[109.682004,27.935951],[109.691037,27.938361],[109.696083,27.936973],[109.700083,27.941715],[109.706332,27.944356],[109.711255,27.949811],[109.719109,27.952683],[109.719535,27.958678],[109.713395,27.967485],[109.714611,27.973903],[109.71979,27.981765],[109.728519,27.983731],[109.73309,27.987411],[109.730829,28.005175],[109.736032,28.012419],[109.730622,28.016542],[109.732178,28.02365],[109.752445,28.021473],[109.770219,28.025595],[109.781745,28.026173],[109.792346,28.029794],[109.795312,28.032259],[109.803859,28.049362],[109.803774,28.056198],[109.793562,28.066769],[109.793732,28.081709],[109.791884,28.083057],[109.780918,28.082557],[109.771982,28.083923],[109.766499,28.093279],[109.757527,28.095878],[109.749345,28.094665],[109.744555,28.098707],[109.727899,28.103558],[109.718319,28.09455],[109.714039,28.09453],[109.706052,28.099304],[109.702186,28.099939],[109.683986,28.091739],[109.675743,28.092317],[109.669616,28.097168],[109.667671,28.109409],[109.67398,28.114105],[109.673895,28.117377],[109.660948,28.124402],[109.660364,28.12827],[109.667355,28.134523],[109.6755,28.154341],[109.687609,28.161652],[109.698612,28.16019],[109.694612,28.166307],[109.695961,28.171347],[109.693761,28.176617],[109.695366,28.187619],[109.692752,28.190293],[109.691074,28.197408],[109.687548,28.199081],[109.688302,28.203947],[109.678916,28.202312],[109.675828,28.197928],[109.666127,28.202254],[109.658224,28.199774],[109.653459,28.200639],[109.651173,28.208485],[109.638079,28.211273],[109.630663,28.211081],[109.62405,28.212888],[109.614141,28.212369],[109.607309,28.208408],[109.600172,28.208677],[109.592452,28.206023],[109.592452,28.200831],[109.580124,28.190716],[109.57435,28.189658],[109.572417,28.185061],[109.567943,28.186311],[109.562666,28.1926],[109.555384,28.192697],[109.54308,28.186465],[109.538436,28.185811],[109.529282,28.187715],[109.529282,28.191773],[109.525671,28.205889],[109.529659,28.211619],[109.539263,28.211465],[109.54302,28.215484],[109.534461,28.216215],[109.530704,28.22181],[109.52347,28.222444],[109.521574,28.235517],[109.528005,28.236729],[109.537148,28.241131],[109.540758,28.246532],[109.53564,28.253241],[109.529488,28.254644],[109.530996,28.260083],[109.521002,28.265868],[109.519288,28.270077],[109.517525,28.293482],[109.525306,28.297478],[109.531324,28.30524],[109.53564,28.314961],[109.533719,28.316805],[109.517696,28.3145],[109.518486,28.303338],[109.514377,28.297286],[109.505319,28.295672],[109.501246,28.289889],[109.502912,28.28766],[109.498037,28.284067],[109.493393,28.277879],[109.489685,28.275996],[109.491083,28.270481],[109.477393,28.268213],[109.471558,28.260833],[109.466075,28.260813],[109.465297,28.253337],[109.458975,28.240035],[109.451814,28.241035],[109.452215,28.237498],[109.444252,28.230135],[109.436046,28.228904],[109.430222,28.225693],[109.427499,28.217618],[109.425651,28.202543],[109.420545,28.197504],[109.421797,28.186427],[109.41618,28.1851],[109.406065,28.187831],[109.382395,28.184234],[109.376754,28.184927],[109.367599,28.17983],[109.363903,28.180195],[109.362092,28.189754],[109.358554,28.190504],[109.35532,28.186138],[109.349265,28.184792],[109.342056,28.17881]]]]}},{"type":"Feature","properties":{"adcode":433124,"name":"花垣县","center":[109.479063,28.581352],"centroid":[109.431936,28.426002],"childrenNum":0,"level":"district","parent":{"adcode":433100},"subFeatureIndex":3,"acroutes":[100000,430000,433100]},"geometry":{"type":"MultiPolygon","coordinates":[[[[109.342056,28.17881],[109.349265,28.184792],[109.35532,28.186138],[109.358554,28.190504],[109.362092,28.189754],[109.363903,28.180195],[109.367599,28.17983],[109.376754,28.184927],[109.382395,28.184234],[109.406065,28.187831],[109.41618,28.1851],[109.421797,28.186427],[109.420545,28.197504],[109.425651,28.202543],[109.427499,28.217618],[109.430222,28.225693],[109.436046,28.228904],[109.444252,28.230135],[109.452215,28.237498],[109.451814,28.241035],[109.458975,28.240035],[109.465297,28.253337],[109.466075,28.260813],[109.471558,28.260833],[109.477393,28.268213],[109.491083,28.270481],[109.489685,28.275996],[109.493393,28.277879],[109.498037,28.284067],[109.502912,28.28766],[109.501246,28.289889],[109.505319,28.295672],[109.514377,28.297286],[109.518486,28.303338],[109.517696,28.3145],[109.515823,28.324411],[109.516066,28.332555],[109.518571,28.339009],[109.508249,28.342888],[109.511872,28.350186],[109.506304,28.360709],[109.509684,28.36261],[109.519993,28.36261],[109.527713,28.3686],[109.541135,28.367947],[109.551007,28.361707],[109.552454,28.358846],[109.561754,28.35489],[109.567128,28.356926],[109.582374,28.349072],[109.585535,28.343752],[109.589474,28.344309],[109.593364,28.354353],[109.59937,28.359614],[109.604318,28.355659],[109.601473,28.348054],[109.604245,28.3455],[109.613934,28.346268],[109.61763,28.356158],[109.625873,28.362686],[109.6289,28.357636],[109.635599,28.360613],[109.629314,28.364222],[109.633472,28.365586],[109.639599,28.37292],[109.635769,28.372171],[109.634687,28.378757],[109.630213,28.377278],[109.624001,28.381713],[109.628876,28.387952],[109.637544,28.389488],[109.644693,28.400564],[109.637459,28.404019],[109.633192,28.402579],[109.625253,28.403136],[109.624013,28.405516],[109.636766,28.410295],[109.647319,28.418375],[109.648741,28.424554],[109.638456,28.43576],[109.634079,28.438696],[109.615807,28.440231],[109.604901,28.436125],[109.602263,28.439732],[109.603528,28.445776],[109.601376,28.449843],[109.592331,28.454525],[109.585073,28.455465],[109.574556,28.454064],[109.569025,28.447234],[109.563712,28.447618],[109.560016,28.453489],[109.560903,28.460126],[109.552952,28.465958],[109.553037,28.47225],[109.545913,28.478809],[109.545293,28.482012],[109.547846,28.491026],[109.558144,28.498908],[109.564295,28.514421],[109.566763,28.518428],[109.566399,28.53873],[109.558642,28.549158],[109.559992,28.554276],[109.564928,28.556614],[109.581425,28.556346],[109.584696,28.566541],[109.593595,28.572444],[109.599625,28.57185],[109.603309,28.567327],[109.610956,28.565238],[109.62287,28.565315],[109.618846,28.570278],[109.621022,28.572118],[109.61977,28.588655],[109.613047,28.592506],[109.605838,28.60128],[109.598701,28.602871],[109.59661,28.60925],[109.600561,28.614537],[109.599127,28.617468],[109.593668,28.616797],[109.588306,28.609595],[109.582106,28.609595],[109.575067,28.615054],[109.564259,28.618387],[109.55756,28.617812],[109.549986,28.622582],[109.541828,28.619498],[109.535348,28.614652],[109.527191,28.613943],[109.518413,28.610265],[109.509416,28.603369],[109.497332,28.598043],[109.489685,28.591663],[109.483241,28.593464],[109.478633,28.592199],[109.477114,28.595954],[109.47061,28.597545],[109.462391,28.589919],[109.457637,28.588597],[109.447291,28.593617],[109.435669,28.595246],[109.427523,28.593081],[109.421359,28.599154],[109.411293,28.601089],[109.39313,28.597353],[109.384936,28.594192],[109.383428,28.588291],[109.374055,28.584937],[109.367271,28.584765],[109.365629,28.58237],[109.368341,28.571064],[109.362602,28.562421],[109.3569,28.560639],[109.352366,28.556537],[109.347381,28.56083],[109.341983,28.556326],[109.337035,28.561175],[109.326458,28.55786],[109.329911,28.567251],[109.320452,28.579783],[109.305839,28.579362],[109.30072,28.576257],[109.299906,28.571696],[109.294836,28.566292],[109.294471,28.557553],[109.292064,28.555828],[109.288928,28.546321],[109.274181,28.538903],[109.274521,28.525177],[109.280065,28.520863],[109.279202,28.517259],[109.271968,28.51398],[109.274387,28.503913],[109.273998,28.488111],[109.275919,28.484026],[109.270217,28.485062],[109.266363,28.481801],[109.263762,28.471425],[109.260795,28.464711],[109.260564,28.457958],[109.264637,28.457671],[109.260139,28.451301],[109.256893,28.43718],[109.259895,28.43198],[109.258315,28.429006],[109.261257,28.414882],[109.261439,28.407224],[109.264345,28.404364],[109.264686,28.392502],[109.26764,28.385821],[109.277791,28.380868],[109.275554,28.377624],[109.284612,28.376818],[109.288356,28.374322],[109.287761,28.364453],[109.285001,28.358366],[109.279457,28.354122],[109.277718,28.349667],[109.268576,28.338106],[109.271506,28.323931],[109.276539,28.322971],[109.272928,28.319091],[109.275238,28.314039],[109.273074,28.30939],[109.285511,28.304145],[109.28821,28.298016],[109.297584,28.292809],[109.298082,28.288947],[109.294921,28.278552],[109.306398,28.274209],[109.31796,28.277898],[109.329193,28.286334],[109.333825,28.293309],[109.340974,28.293732],[109.351575,28.288544],[109.356609,28.287833],[109.363088,28.282991],[109.352195,28.26852],[109.353156,28.265465],[109.359514,28.265887],[109.365897,28.274209],[109.376912,28.276918],[109.390479,28.272614],[109.400339,28.273498],[109.39967,28.269308],[109.387999,28.268117],[109.373471,28.256854],[109.36766,28.25524],[109.373252,28.249723],[109.367283,28.239035],[109.356779,28.23348],[109.361022,28.225655],[109.359551,28.220445],[109.345764,28.206696],[109.342311,28.199312],[109.340463,28.190389],[109.342056,28.17881]]]]}},{"type":"Feature","properties":{"adcode":433125,"name":"保靖县","center":[109.651445,28.709605],"centroid":[109.563869,28.666425],"childrenNum":0,"level":"district","parent":{"adcode":433100},"subFeatureIndex":4,"acroutes":[100000,430000,433100]},"geometry":{"type":"MultiPolygon","coordinates":[[[[109.320452,28.579783],[109.329911,28.567251],[109.326458,28.55786],[109.337035,28.561175],[109.341983,28.556326],[109.347381,28.56083],[109.352366,28.556537],[109.3569,28.560639],[109.362602,28.562421],[109.368341,28.571064],[109.365629,28.58237],[109.367271,28.584765],[109.374055,28.584937],[109.383428,28.588291],[109.384936,28.594192],[109.39313,28.597353],[109.411293,28.601089],[109.421359,28.599154],[109.427523,28.593081],[109.435669,28.595246],[109.447291,28.593617],[109.457637,28.588597],[109.462391,28.589919],[109.47061,28.597545],[109.477114,28.595954],[109.478633,28.592199],[109.483241,28.593464],[109.489685,28.591663],[109.497332,28.598043],[109.509416,28.603369],[109.518413,28.610265],[109.527191,28.613943],[109.535348,28.614652],[109.541828,28.619498],[109.549986,28.622582],[109.55756,28.617812],[109.564259,28.618387],[109.575067,28.615054],[109.582106,28.609595],[109.588306,28.609595],[109.593668,28.616797],[109.599127,28.617468],[109.600561,28.614537],[109.59661,28.60925],[109.598701,28.602871],[109.605838,28.60128],[109.613047,28.592506],[109.61977,28.588655],[109.621022,28.572118],[109.618846,28.570278],[109.62287,28.565315],[109.610956,28.565238],[109.603309,28.567327],[109.599625,28.57185],[109.593595,28.572444],[109.584696,28.566541],[109.581425,28.556346],[109.564928,28.556614],[109.559992,28.554276],[109.558642,28.549158],[109.566399,28.53873],[109.566763,28.518428],[109.564295,28.514421],[109.558144,28.498908],[109.547846,28.491026],[109.545293,28.482012],[109.545913,28.478809],[109.553037,28.47225],[109.552952,28.465958],[109.560903,28.460126],[109.560016,28.453489],[109.563712,28.447618],[109.569025,28.447234],[109.574556,28.454064],[109.585073,28.455465],[109.592331,28.454525],[109.601376,28.449843],[109.603528,28.445776],[109.602263,28.439732],[109.604901,28.436125],[109.615807,28.440231],[109.634079,28.438696],[109.638456,28.43576],[109.648741,28.424554],[109.647319,28.418375],[109.636766,28.410295],[109.624013,28.405516],[109.625253,28.403136],[109.633192,28.402579],[109.637459,28.404019],[109.644693,28.400564],[109.649313,28.400794],[109.654808,28.407781],[109.672971,28.414037],[109.67871,28.414786],[109.692983,28.420332],[109.704812,28.428987],[109.717042,28.426895],[109.729139,28.432901],[109.746804,28.436125],[109.758086,28.43292],[109.763776,28.434532],[109.768882,28.433515],[109.77693,28.435856],[109.785793,28.433151],[109.795531,28.436605],[109.803178,28.44497],[109.808175,28.456731],[109.805756,28.465344],[109.806838,28.46755],[109.823785,28.473017],[109.830739,28.490202],[109.830034,28.498966],[109.821293,28.498314],[109.817184,28.499752],[109.811154,28.497643],[109.805002,28.499618],[109.802777,28.505256],[109.797002,28.503741],[109.789963,28.511564],[109.788966,28.521017],[109.789805,28.532021],[109.791921,28.536833],[109.807057,28.550059],[109.810485,28.556921],[109.810522,28.564721],[109.816552,28.576621],[109.825171,28.583462],[109.829183,28.602468],[109.833913,28.610476],[109.835007,28.618272],[109.831651,28.622658],[109.829341,28.629784],[109.822412,28.642443],[109.818789,28.646579],[109.812576,28.649834],[109.801926,28.65196],[109.794887,28.65106],[109.771374,28.641083],[109.764311,28.641753],[109.75625,28.652534],[109.758755,28.655828],[109.761563,28.669786],[109.755594,28.674323],[109.757357,28.680851],[109.766536,28.692643],[109.767022,28.700299],[109.78217,28.712108],[109.785355,28.716222],[109.78493,28.719992],[109.780116,28.726173],[109.758706,28.722748],[109.74943,28.72271],[109.736835,28.728048],[109.721674,28.729713],[109.720252,28.732526],[109.72227,28.744637],[109.720045,28.748865],[109.712362,28.755962],[109.707693,28.758047],[109.71365,28.762963],[109.729115,28.766865],[109.737516,28.779221],[109.733066,28.788803],[109.721954,28.794998],[109.723109,28.803316],[109.718635,28.803909],[109.718635,28.807886],[109.707632,28.819281],[109.704605,28.827922],[109.705955,28.832797],[109.702429,28.844705],[109.694855,28.851796],[109.676108,28.859899],[109.676448,28.863855],[109.68074,28.866301],[109.680862,28.871135],[109.684351,28.877861],[109.683317,28.883402],[109.685469,28.88709],[109.681457,28.893662],[109.677482,28.89391],[109.659695,28.889038],[109.654759,28.892229],[109.649836,28.892458],[109.647343,28.896413],[109.638517,28.89712],[109.622846,28.904875],[109.614202,28.903194],[109.607649,28.906728],[109.591151,28.912077],[109.582386,28.900711],[109.571322,28.884109],[109.56663,28.879084],[109.559931,28.860377],[109.553062,28.847954],[109.549962,28.83769],[109.544941,28.827922],[109.54105,28.82754],[109.528674,28.83683],[109.518936,28.840768],[109.515045,28.848031],[109.502292,28.854643],[109.49749,28.860835],[109.493806,28.860874],[109.490001,28.857243],[109.476445,28.863683],[109.477333,28.859192],[109.482816,28.853841],[109.484068,28.849598],[109.473892,28.850209],[109.467449,28.854854],[109.462975,28.85537],[109.454355,28.853134],[109.450258,28.85772],[109.445188,28.867333],[109.44058,28.866415],[109.429809,28.855198],[109.418028,28.850802],[109.409554,28.845412],[109.403597,28.839047],[109.396424,28.827291],[109.392814,28.819205],[109.38361,28.809722],[109.382528,28.805859],[109.38327,28.795802],[109.381471,28.791595],[109.369909,28.78253],[109.365046,28.78144],[109.342299,28.783869],[109.329838,28.782989],[109.324513,28.784576],[109.318786,28.794272],[109.312063,28.795056],[109.308027,28.793201],[109.298727,28.778514],[109.295164,28.77641],[109.282387,28.777309],[109.273937,28.769601],[109.270254,28.76853],[109.261318,28.774956],[109.260175,28.767975],[109.2562,28.765622],[109.270387,28.760496],[109.273585,28.76063],[109.279943,28.755828],[109.278472,28.751524],[109.292599,28.750242],[109.297669,28.748157],[109.300647,28.739682],[109.29914,28.736735],[109.289414,28.730268],[109.288235,28.727302],[109.294459,28.722289],[109.294654,28.719131],[109.284685,28.713639],[109.277731,28.705505],[109.273257,28.705754],[109.270704,28.698557],[109.265002,28.699457],[109.257379,28.696088],[109.253343,28.692126],[109.254157,28.686671],[109.258437,28.682976],[109.266181,28.680181],[109.270898,28.671796],[109.266995,28.668178],[109.251762,28.660845],[109.23434,28.653607],[109.221077,28.649126],[109.211958,28.644358],[109.202913,28.637981],[109.195825,28.637846],[109.190999,28.632618],[109.189491,28.627294],[109.181407,28.62172],[109.183777,28.615629],[109.188203,28.615533],[109.186343,28.610648],[109.200202,28.602372],[109.201479,28.598426],[109.212664,28.607219],[109.21715,28.607468],[109.226438,28.613732],[109.229575,28.617985],[109.235495,28.619594],[109.244881,28.614001],[109.249391,28.608656],[109.258886,28.605591],[109.269755,28.612008],[109.278047,28.612334],[109.278655,28.617008],[109.286995,28.626834],[109.294058,28.625302],[109.300149,28.626432],[109.306629,28.620666],[109.309048,28.607622],[109.304599,28.601721],[109.309352,28.598828],[109.311455,28.592697],[109.315881,28.586854],[109.320768,28.586298],[109.320452,28.579783]]]]}},{"type":"Feature","properties":{"adcode":433126,"name":"古丈县","center":[109.949592,28.616973],"centroid":[109.998289,28.59819],"childrenNum":0,"level":"district","parent":{"adcode":433100},"subFeatureIndex":5,"acroutes":[100000,430000,433100]},"geometry":{"type":"MultiPolygon","coordinates":[[[[110.274464,28.715533],[110.257432,28.712969],[110.238685,28.704051],[110.228327,28.705601],[110.200231,28.721313],[110.190857,28.722939],[110.168378,28.718461],[110.161521,28.718098],[110.1472,28.719954],[110.140002,28.722059],[110.132708,28.726269],[110.123954,28.734076],[110.11452,28.740619],[110.096527,28.750644],[110.078266,28.757454],[110.070036,28.757148],[110.052638,28.750491],[110.044943,28.741212],[110.040238,28.738591],[110.032834,28.740007],[110.02695,28.739241],[110.023156,28.735243],[110.022026,28.720643],[110.020251,28.716624],[110.008081,28.71406],[109.999048,28.710098],[109.992945,28.709007],[109.984569,28.710117],[109.972362,28.716892],[109.961931,28.728125],[109.944789,28.736238],[109.936255,28.743967],[109.92958,28.744885],[109.911283,28.738017],[109.902396,28.737328],[109.897691,28.740657],[109.886713,28.752194],[109.882166,28.758965],[109.876245,28.761414],[109.863844,28.763403],[109.851164,28.761318],[109.83818,28.76172],[109.815834,28.749687],[109.79034,28.738266],[109.780116,28.726173],[109.78493,28.719992],[109.785355,28.716222],[109.78217,28.712108],[109.767022,28.700299],[109.766536,28.692643],[109.757357,28.680851],[109.755594,28.674323],[109.761563,28.669786],[109.758755,28.655828],[109.75625,28.652534],[109.764311,28.641753],[109.771374,28.641083],[109.794887,28.65106],[109.801926,28.65196],[109.812576,28.649834],[109.818789,28.646579],[109.822412,28.642443],[109.829341,28.629784],[109.831651,28.622658],[109.835007,28.618272],[109.833913,28.610476],[109.829183,28.602468],[109.825171,28.583462],[109.816552,28.576621],[109.810522,28.564721],[109.810485,28.556921],[109.807057,28.550059],[109.791921,28.536833],[109.789805,28.532021],[109.788966,28.521017],[109.789963,28.511564],[109.797002,28.503741],[109.802777,28.505256],[109.805002,28.499618],[109.811154,28.497643],[109.817184,28.499752],[109.821293,28.498314],[109.830034,28.498966],[109.830739,28.490202],[109.823785,28.473017],[109.833378,28.469718],[109.838362,28.461584],[109.842204,28.461584],[109.848113,28.466418],[109.854471,28.468682],[109.860003,28.468413],[109.865194,28.463714],[109.8734,28.449095],[109.875783,28.44852],[109.885789,28.453757],[109.904195,28.450688],[109.903478,28.443857],[109.891454,28.436087],[109.883868,28.415899],[109.884622,28.410851],[109.891843,28.403481],[109.919076,28.394421],[109.933641,28.396437],[109.947257,28.404594],[109.95719,28.401926],[109.963706,28.408107],[109.970903,28.409239],[109.980447,28.416993],[109.984362,28.426358],[109.991547,28.427931],[109.994586,28.434398],[109.998671,28.435377],[110.007461,28.433515],[110.010792,28.434667],[110.031156,28.435875],[110.036663,28.442418],[110.045162,28.443358],[110.052055,28.4419],[110.057939,28.436892],[110.059629,28.430196],[110.055921,28.426281],[110.063872,28.426876],[110.067057,28.441478],[110.070814,28.447311],[110.088211,28.451551],[110.103019,28.452683],[110.106046,28.462064],[110.10922,28.463637],[110.121717,28.462102],[110.127371,28.459954],[110.128368,28.455503],[110.126362,28.448635],[110.135626,28.446735],[110.138142,28.447733],[110.141656,28.4565],[110.157728,28.461412],[110.1636,28.467531],[110.155053,28.473343],[110.14861,28.483662],[110.150871,28.517987],[110.150871,28.527803],[110.155807,28.532826],[110.167114,28.535031],[110.167199,28.542507],[110.165448,28.556997],[110.167539,28.574763],[110.172475,28.584248],[110.177581,28.585742],[110.18586,28.582715],[110.188632,28.574973],[110.207549,28.575107],[110.211075,28.566561],[110.224217,28.563303],[110.233858,28.568247],[110.23663,28.573364],[110.229919,28.587543],[110.230843,28.593176],[110.227245,28.597966],[110.224558,28.612066],[110.230843,28.615916],[110.222053,28.620801],[110.213166,28.623329],[110.212084,28.625666],[110.217434,28.637961],[110.218613,28.644166],[110.223135,28.651462],[110.228667,28.653147],[110.235962,28.646005],[110.243341,28.644741],[110.242575,28.653051],[110.243998,28.658164],[110.251049,28.659926],[110.257675,28.67239],[110.259863,28.673309],[110.27027,28.671394],[110.273711,28.689427],[110.271535,28.70072],[110.274464,28.715533]]]]}},{"type":"Feature","properties":{"adcode":433127,"name":"永顺县","center":[109.853292,28.998068],"centroid":[109.970385,29.010212],"childrenNum":0,"level":"district","parent":{"adcode":433100},"subFeatureIndex":6,"acroutes":[100000,430000,433100]},"geometry":{"type":"MultiPolygon","coordinates":[[[[109.828916,29.373306],[109.776104,29.334887],[109.771909,29.328419],[109.781137,29.319478],[109.785574,29.310155],[109.785817,29.304694],[109.779277,29.30203],[109.77828,29.298414],[109.763946,29.284313],[109.750232,29.268743],[109.739206,29.2617],[109.731425,29.25894],[109.710635,29.259816],[109.705432,29.249154],[109.701979,29.248469],[109.695888,29.251801],[109.690673,29.250449],[109.672181,29.233865],[109.664109,29.222364],[109.664194,29.209813],[109.662589,29.204766],[109.656547,29.17442],[109.655355,29.158338],[109.652668,29.150868],[109.648717,29.123613],[109.646614,29.120335],[109.638553,29.115035],[109.63594,29.11025],[109.633362,29.089506],[109.634578,29.064028],[109.63662,29.04957],[109.636596,29.042683],[109.632852,29.024787],[109.619588,28.979806],[109.615345,28.968104],[109.611357,28.94884],[109.606336,28.934155],[109.596877,28.919029],[109.591151,28.912077],[109.607649,28.906728],[109.614202,28.903194],[109.622846,28.904875],[109.638517,28.89712],[109.647343,28.896413],[109.649836,28.892458],[109.654759,28.892229],[109.659695,28.889038],[109.677482,28.89391],[109.681457,28.893662],[109.685469,28.88709],[109.683317,28.883402],[109.684351,28.877861],[109.680862,28.871135],[109.68074,28.866301],[109.676448,28.863855],[109.676108,28.859899],[109.694855,28.851796],[109.702429,28.844705],[109.705955,28.832797],[109.704605,28.827922],[109.707632,28.819281],[109.718635,28.807886],[109.718635,28.803909],[109.723109,28.803316],[109.721954,28.794998],[109.733066,28.788803],[109.737516,28.779221],[109.729115,28.766865],[109.71365,28.762963],[109.707693,28.758047],[109.712362,28.755962],[109.720045,28.748865],[109.72227,28.744637],[109.720252,28.732526],[109.721674,28.729713],[109.736835,28.728048],[109.74943,28.72271],[109.758706,28.722748],[109.780116,28.726173],[109.79034,28.738266],[109.815834,28.749687],[109.83818,28.76172],[109.851164,28.761318],[109.863844,28.763403],[109.876245,28.761414],[109.882166,28.758965],[109.886713,28.752194],[109.897691,28.740657],[109.902396,28.737328],[109.911283,28.738017],[109.92958,28.744885],[109.936255,28.743967],[109.944789,28.736238],[109.961931,28.728125],[109.972362,28.716892],[109.984569,28.710117],[109.992945,28.709007],[109.999048,28.710098],[110.008081,28.71406],[110.020251,28.716624],[110.022026,28.720643],[110.023156,28.735243],[110.02695,28.739241],[110.032834,28.740007],[110.040238,28.738591],[110.044943,28.741212],[110.052638,28.750491],[110.070036,28.757148],[110.078266,28.757454],[110.096527,28.750644],[110.11452,28.740619],[110.123954,28.734076],[110.132708,28.726269],[110.140002,28.722059],[110.1472,28.719954],[110.161521,28.718098],[110.168378,28.718461],[110.190857,28.722939],[110.200231,28.721313],[110.228327,28.705601],[110.238685,28.704051],[110.257432,28.712969],[110.274464,28.715533],[110.278209,28.717466],[110.279218,28.726881],[110.282659,28.731416],[110.285516,28.743508],[110.282914,28.754087],[110.285358,28.765507],[110.292907,28.766521],[110.303412,28.759157],[110.310888,28.757148],[110.330875,28.760037],[110.340395,28.769849],[110.342607,28.781994],[110.340492,28.801748],[110.343167,28.809072],[110.344784,28.820753],[110.365901,28.846119],[110.372624,28.847266],[110.377585,28.850248],[110.383578,28.857395],[110.395031,28.861084],[110.396331,28.864199],[110.389754,28.874422],[110.390423,28.881129],[110.384672,28.885447],[110.358753,28.891236],[110.358911,28.897693],[110.364795,28.907951],[110.365476,28.918437],[110.361099,28.927452],[110.355543,28.931061],[110.337136,28.939502],[110.331009,28.941163],[110.314572,28.938318],[110.308129,28.944314],[110.3065,28.958272],[110.319192,28.967283],[110.318985,28.973144],[110.325502,28.975778],[110.331933,28.981333],[110.327982,28.983852],[110.335836,28.994751],[110.336845,28.999789],[110.346218,29.011125],[110.347361,29.019426],[110.341623,29.027268],[110.344261,29.036349],[110.340334,29.041329],[110.332565,29.038639],[110.323107,29.041729],[110.314001,29.035892],[110.305296,29.038581],[110.299874,29.047319],[110.299618,29.057142],[110.303412,29.07713],[110.304956,29.079686],[110.30419,29.091356],[110.299448,29.090631],[110.292287,29.086093],[110.284421,29.085445],[110.27675,29.080239],[110.272094,29.073049],[110.263705,29.069711],[110.249639,29.07692],[110.248678,29.082279],[110.250514,29.093663],[110.253116,29.098525],[110.259644,29.102014],[110.264058,29.110155],[110.261638,29.11961],[110.256082,29.122241],[110.239013,29.122241],[110.236764,29.124872],[110.226576,29.126949],[110.221251,29.125748],[110.216728,29.129122],[110.223974,29.136441],[110.221482,29.139129],[110.215902,29.136079],[110.214856,29.141092],[110.205799,29.151364],[110.203927,29.161044],[110.200036,29.163807],[110.189629,29.162816],[110.185253,29.154965],[110.179064,29.153975],[110.171709,29.16093],[110.164852,29.165503],[110.158178,29.165198],[110.147005,29.153403],[110.140817,29.15226],[110.140404,29.145399],[110.134118,29.137966],[110.128404,29.136403],[110.119152,29.141244],[110.112137,29.142826],[110.105001,29.142254],[110.099846,29.139605],[110.093038,29.14376],[110.089038,29.151249],[110.090594,29.15912],[110.090521,29.167313],[110.084807,29.184441],[110.079847,29.189013],[110.076881,29.200842],[110.071957,29.205242],[110.07006,29.211889],[110.07316,29.22562],[110.080613,29.23259],[110.081926,29.236226],[110.079677,29.243443],[110.08285,29.251192],[110.087287,29.251934],[110.096187,29.250316],[110.103542,29.253419],[110.11142,29.27196],[110.113535,29.279022],[110.112563,29.289699],[110.103335,29.302601],[110.097196,29.308842],[110.080564,29.318831],[110.068443,29.323777],[110.063057,29.322541],[110.049198,29.314569],[110.035436,29.304066],[110.01636,29.28829],[110.0105,29.289013],[110.00154,29.295408],[109.991778,29.297444],[109.975499,29.299176],[109.967584,29.303742],[109.959439,29.311943],[109.951281,29.318051],[109.941105,29.320733],[109.936145,29.325147],[109.952922,29.333822],[109.960363,29.34126],[109.960776,29.347365],[109.954795,29.358168],[109.947208,29.362086],[109.945154,29.369902],[109.952667,29.383497],[109.952412,29.38692],[109.945275,29.398422],[109.940315,29.422829],[109.935878,29.434403],[109.929981,29.441833],[109.925617,29.444417],[109.915137,29.445082],[109.908414,29.441738],[109.851894,29.392566],[109.828916,29.373306]]]]}},{"type":"Feature","properties":{"adcode":433130,"name":"龙山县","center":[109.441189,29.453438],"centroid":[109.509485,29.219406],"childrenNum":0,"level":"district","parent":{"adcode":433100},"subFeatureIndex":7,"acroutes":[100000,430000,433100]},"geometry":{"type":"MultiPolygon","coordinates":[[[[109.828916,29.373306],[109.82122,29.38865],[109.814862,29.392566],[109.80364,29.404676],[109.79451,29.411652],[109.795264,29.417108],[109.802972,29.424976],[109.808248,29.427105],[109.807579,29.435087],[109.802716,29.439629],[109.80189,29.448864],[109.788395,29.46395],[109.77935,29.478046],[109.778766,29.486897],[109.77056,29.490525],[109.76577,29.500002],[109.752944,29.50908],[109.749843,29.518309],[109.744847,29.523872],[109.740944,29.534277],[109.734646,29.540997],[109.738756,29.547622],[109.749175,29.549483],[109.750427,29.553678],[109.76008,29.56165],[109.782377,29.576605],[109.779362,29.582488],[109.768554,29.587326],[109.76487,29.598654],[109.769563,29.606528],[109.766961,29.612409],[109.761673,29.615178],[109.742877,29.614761],[109.731376,29.60888],[109.726926,29.607856],[109.71996,29.609696],[109.715547,29.613149],[109.705006,29.608387],[109.678771,29.607988],[109.663476,29.59966],[109.657714,29.601804],[109.651027,29.610113],[109.652133,29.62379],[109.65082,29.626465],[109.641447,29.623885],[109.634566,29.625213],[109.609461,29.634488],[109.591467,29.632288],[109.578349,29.629689],[109.575407,29.627887],[109.575626,29.619845],[109.569718,29.61385],[109.558654,29.60704],[109.550411,29.612788],[109.53113,29.615615],[109.533002,29.620945],[109.529768,29.625194],[109.524601,29.624284],[109.516504,29.625991],[109.51383,29.623468],[109.514291,29.618005],[109.518158,29.612466],[109.525027,29.608804],[109.519823,29.608083],[109.518559,29.602733],[109.514522,29.600286],[109.50679,29.604422],[109.501477,29.605446],[109.496469,29.603018],[109.495921,29.59873],[109.503654,29.597724],[109.504031,29.588617],[109.497624,29.568103],[109.491448,29.560777],[109.488676,29.553184],[109.479898,29.552748],[109.467035,29.55996],[109.461832,29.554247],[109.459291,29.543712],[109.458598,29.530536],[109.465114,29.516942],[109.463668,29.512802],[109.458574,29.513182],[109.454708,29.517226],[109.44762,29.52072],[109.446513,29.52879],[109.435717,29.531125],[109.430988,29.529055],[109.429906,29.521802],[109.432107,29.518859],[109.431341,29.505282],[109.439462,29.496413],[109.440605,29.493165],[109.434879,29.489063],[109.418308,29.498008],[109.413846,29.495824],[109.409992,29.490601],[109.412837,29.484713],[109.41088,29.476393],[109.405384,29.469915],[109.408241,29.46205],[109.417129,29.454792],[109.418709,29.450707],[109.416411,29.448161],[109.411329,29.450612],[109.40226,29.444588],[109.406418,29.441282],[109.404764,29.434403],[109.397057,29.439116],[109.389507,29.438089],[109.386662,29.432711],[109.373605,29.425775],[109.368596,29.411348],[109.376681,29.405418],[109.385276,29.393555],[109.382054,29.382908],[109.386419,29.381919],[109.391902,29.37496],[109.391464,29.372203],[109.376766,29.376557],[109.373106,29.381463],[109.36879,29.382908],[109.347381,29.3738],[109.343977,29.369426],[109.343515,29.352805],[109.340147,29.335971],[109.344111,29.323226],[109.345278,29.314664],[109.344098,29.306425],[109.352256,29.305227],[109.354274,29.296416],[109.351308,29.288804],[109.352183,29.284636],[109.326823,29.260691],[109.315054,29.252105],[109.286071,29.242034],[109.275408,29.235351],[109.261379,29.227791],[109.257853,29.222592],[109.259361,29.21806],[109.263482,29.215698],[109.275238,29.202404],[109.276077,29.200309],[109.271032,29.183222],[109.271202,29.17743],[109.273889,29.172572],[109.266327,29.167275],[109.261464,29.161063],[109.26037,29.152336],[109.265986,29.141854],[109.277147,29.134059],[109.276515,29.124262],[109.274156,29.122127],[109.263531,29.121974],[109.255956,29.123232],[109.250875,29.118028],[109.245343,29.115092],[109.232565,29.119458],[109.231787,29.115607],[109.225988,29.113262],[109.228371,29.111261],[109.230207,29.103292],[109.234511,29.096828],[109.235033,29.088839],[109.23727,29.086722],[109.257768,29.08676],[109.269305,29.07856],[109.275019,29.078122],[109.287833,29.070989],[109.294593,29.069197],[109.301158,29.070665],[109.312246,29.066336],[109.314227,29.055559],[109.319577,29.046632],[109.319625,29.042569],[109.312136,29.035147],[109.30483,29.020819],[109.295456,29.016411],[109.294946,29.009828],[109.292368,29.004675],[109.292441,28.987651],[109.288247,28.977019],[109.284174,28.972323],[109.272345,28.970948],[109.268467,28.966596],[109.26105,28.95052],[109.255422,28.926134],[109.257573,28.918857],[109.256844,28.907741],[109.251422,28.90734],[109.247458,28.897387],[109.239921,28.892038],[109.235629,28.882275],[109.234887,28.868403],[109.238061,28.865747],[109.234061,28.863817],[109.240152,28.859077],[109.242668,28.851069],[109.240614,28.839162],[109.242571,28.834555],[109.239665,28.827157],[109.242389,28.817235],[109.245829,28.812972],[109.246413,28.801672],[109.241902,28.794291],[109.239738,28.782798],[109.241307,28.776524],[109.249635,28.773407],[109.256212,28.775683],[109.261318,28.774956],[109.270254,28.76853],[109.273937,28.769601],[109.282387,28.777309],[109.295164,28.77641],[109.298727,28.778514],[109.308027,28.793201],[109.312063,28.795056],[109.318786,28.794272],[109.324513,28.784576],[109.329838,28.782989],[109.342299,28.783869],[109.365046,28.78144],[109.369909,28.78253],[109.381471,28.791595],[109.38327,28.795802],[109.382528,28.805859],[109.38361,28.809722],[109.392814,28.819205],[109.396424,28.827291],[109.403597,28.839047],[109.409554,28.845412],[109.418028,28.850802],[109.429809,28.855198],[109.44058,28.866415],[109.445188,28.867333],[109.450258,28.85772],[109.454355,28.853134],[109.462975,28.85537],[109.467449,28.854854],[109.473892,28.850209],[109.484068,28.849598],[109.482816,28.853841],[109.477333,28.859192],[109.476445,28.863683],[109.490001,28.857243],[109.493806,28.860874],[109.49749,28.860835],[109.502292,28.854643],[109.515045,28.848031],[109.518936,28.840768],[109.528674,28.83683],[109.54105,28.82754],[109.544941,28.827922],[109.549962,28.83769],[109.553062,28.847954],[109.559931,28.860377],[109.56663,28.879084],[109.571322,28.884109],[109.582386,28.900711],[109.591151,28.912077],[109.596877,28.919029],[109.606336,28.934155],[109.611357,28.94884],[109.615345,28.968104],[109.619588,28.979806],[109.632852,29.024787],[109.636596,29.042683],[109.63662,29.04957],[109.634578,29.064028],[109.633362,29.089506],[109.63594,29.11025],[109.638553,29.115035],[109.646614,29.120335],[109.648717,29.123613],[109.652668,29.150868],[109.655355,29.158338],[109.656547,29.17442],[109.662589,29.204766],[109.664194,29.209813],[109.664109,29.222364],[109.672181,29.233865],[109.690673,29.250449],[109.695888,29.251801],[109.701979,29.248469],[109.705432,29.249154],[109.710635,29.259816],[109.731425,29.25894],[109.739206,29.2617],[109.750232,29.268743],[109.763946,29.284313],[109.77828,29.298414],[109.779277,29.30203],[109.785817,29.304694],[109.785574,29.310155],[109.781137,29.319478],[109.771909,29.328419],[109.776104,29.334887],[109.828916,29.373306]]]]}}]}
