# Supplementary material for: The influence of extreme rainfall on crime: Spatiotemporal dynamics in Hunan Province, China
Source: PLoS One. 2026 Apr 22;21(4):e0345811. doi: 10.1371/journal.pone.0345811 (PMC13102242; doi:10.1371/journal.pone.0345811)
Supplement: S1 Data — S1 Raw Data. This is the original data1 required to replicate the manuscript’s results. S2 Raw Data. This is the original data1 required to replicate the manuscript’s results. (ZIP) [file pone.0345811.s001.zip › S1 Raw Data/S1_Hunan administrative boundary GeoJSON/433101.json]

{"type":"FeatureCollection","features":[{"type":"Feature","properties":{"adcode":433101,"name":"吉首市","center":[109.738273,28.314827],"centroid":[109.762507,28.309997],"childrenNum":0,"level":"district","acroutes":[100000,430000,433100],"parent":{"adcode":433100}},"geometry":{"type":"MultiPolygon","coordinates":[[[[109.698618,28.160181],[109.703658,28.156227],[109.70404,28.155516],[109.704123,28.153756],[109.703913,28.149395],[109.704251,28.146416],[109.704755,28.145495],[109.705724,28.145245],[109.70707,28.145458],[109.709667,28.146423],[109.711816,28.14756],[109.713156,28.148569],[109.716269,28.153604],[109.717609,28.154447],[109.719248,28.154741],[109.721181,28.154579],[109.722488,28.154074],[109.723319,28.153153],[109.725634,28.149362],[109.727528,28.146091],[109.728697,28.145421],[109.729749,28.145295],[109.732053,28.145634],[109.736339,28.147273],[109.737851,28.147317],[109.739995,28.146816],[109.741584,28.145935],[109.74314,28.144215],[109.745655,28.135449],[109.74607,28.135158],[109.747466,28.134948],[109.75111,28.135453],[109.758575,28.137864],[109.760674,28.138788],[109.762142,28.140295],[109.765077,28.144574],[109.766916,28.146582],[109.768805,28.147967],[109.77015,28.148471],[109.772493,28.148468],[109.777023,28.148634],[109.77874,28.149219],[109.783935,28.150536],[109.785486,28.150489],[109.790055,28.14902],[109.794535,28.147337],[109.796878,28.146829],[109.798545,28.146866],[109.799808,28.147161],[109.802776,28.149253],[109.803662,28.149419],[109.809267,28.147733],[109.811322,28.147645],[109.813958,28.148062],[109.817353,28.149206],[109.819568,28.150628],[109.821075,28.152639],[109.82149,28.156329],[109.822038,28.159139],[109.823633,28.160855],[109.825007,28.161647],[109.827892,28.161979],[109.832041,28.161508],[109.835934,28.160577],[109.837983,28.160449],[109.840619,28.160801],[109.842004,28.161512],[109.844136,28.164948],[109.844934,28.168343],[109.845731,28.170143],[109.845764,28.171487],[109.844552,28.176246],[109.844679,28.177675],[109.845559,28.180024],[109.845764,28.181364],[109.845643,28.182454],[109.845144,28.183083],[109.842879,28.18439],[109.841921,28.185395],[109.841877,28.186068],[109.842292,28.187618],[109.843261,28.18925],[109.84644,28.193399],[109.848954,28.198113],[109.849281,28.199578],[109.849159,28.200756],[109.84803,28.20218],[109.847492,28.204153],[109.84757,28.206376],[109.848279,28.207591],[109.85184,28.21182],[109.853302,28.213938],[109.853512,28.215654],[109.853391,28.217082],[109.852759,28.218131],[109.851718,28.219139],[109.851591,28.220147],[109.851757,28.222245],[109.851253,28.222999],[109.847658,28.227242],[109.844806,28.230916],[109.843887,28.233602],[109.843804,28.236453],[109.84448,28.240814],[109.845443,28.243161],[109.853263,28.252564],[109.857328,28.258514],[109.858203,28.259143],[109.862224,28.260604],[109.863315,28.261649],[109.868089,28.269278],[109.870725,28.271788],[109.874497,28.272521],[109.875372,28.273232],[109.876878,28.275119],[109.877305,28.275244],[109.881287,28.274358],[109.883713,28.273221],[109.886227,28.271794],[109.887058,28.271706],[109.888359,28.272129],[109.89058,28.273049],[109.891837,28.272964],[109.894102,28.272001],[109.898212,28.2708],[109.899297,28.27076],[109.900809,28.271345],[109.904332,28.274574],[109.906597,28.276082],[109.909621,28.278855],[109.911963,28.281452],[109.913442,28.282084],[109.914273,28.281834],[109.914694,28.280952],[109.915873,28.27898],[109.917385,28.277178],[109.919268,28.276255],[109.920985,28.275964],[109.927155,28.276221],[109.928501,28.276515],[109.929929,28.277648],[109.933247,28.279917],[109.935855,28.281932],[109.938708,28.28462],[109.94022,28.286909],[109.941648,28.288086],[109.942573,28.288505],[109.944595,28.288258],[109.949463,28.287095],[109.951484,28.287014],[109.953251,28.287102],[109.954215,28.287606],[109.956485,28.289371],[109.958463,28.291055],[109.960434,28.291941],[109.961237,28.292654],[109.9625,28.294459],[109.963126,28.295761],[109.963929,28.296309],[109.965529,28.296627],[109.967329,28.296339],[109.969855,28.295129],[109.977176,28.289736],[109.980798,28.288404],[109.985124,28.286612],[109.986979,28.28532],[109.988408,28.285029],[109.989466,28.285408],[109.993415,28.290331],[109.994472,28.292931],[109.995098,28.295998],[109.995946,28.29948],[109.996865,28.301055],[109.997712,28.301728],[109.998886,28.301816],[110.000487,28.301573],[110.001368,28.301698],[110.00196,28.30233],[110.003522,28.306437],[110.003793,28.306667],[110.007094,28.308303],[110.007581,28.309267],[110.00767,28.310862],[110.00844,28.311789],[110.010317,28.31236],[110.016542,28.313448],[110.017534,28.313787],[110.018077,28.314689],[110.018077,28.315338],[110.017556,28.316406],[110.011076,28.320993],[110.010484,28.322122],[110.010672,28.322835],[110.011702,28.323298],[110.015662,28.32413],[110.017052,28.324732],[110.01827,28.325722],[110.018669,28.326854],[110.01858,28.327567],[110.017827,28.330836],[110.017318,28.331174],[110.015235,28.331944],[110.014166,28.33284],[110.012948,28.334557],[110.012566,28.336608],[110.012655,28.338163],[110.014421,28.341022],[110.01775,28.347216],[110.019134,28.350704],[110.019384,28.351755],[110.019428,28.35389],[110.018968,28.355191],[110.017035,28.356948],[110.010052,28.362716],[110.007897,28.365581],[110.006468,28.369521],[110.005876,28.372497],[110.006009,28.378119],[110.007316,28.393394],[110.008241,28.400275],[110.009503,28.402125],[110.013624,28.40474],[110.016315,28.407138],[110.018259,28.409431],[110.019816,28.411028],[110.021111,28.411575],[110.027303,28.411721],[110.031424,28.411944],[110.032897,28.412325],[110.037483,28.415652],[110.038363,28.416094],[110.03946,28.416013],[110.041481,28.414716],[110.042445,28.414635],[110.044793,28.41422],[110.047407,28.414605],[110.048415,28.414649],[110.05073,28.414237],[110.053256,28.414115],[110.055526,28.415],[110.056551,28.415925],[110.058633,28.41807],[110.05973,28.419579],[110.060129,28.421774],[110.05994,28.42301],[110.059121,28.42429],[110.056999,28.425269],[110.055919,28.426279],[110.056302,28.427133],[110.058406,28.428288],[110.059625,28.430189],[110.059791,28.432161],[110.059492,28.434005],[110.058738,28.435224],[110.057935,28.436898],[110.055842,28.439349],[110.05412,28.440855],[110.052054,28.441899],[110.045164,28.44335],[110.042761,28.443347],[110.038557,28.442874],[110.036668,28.442408],[110.035439,28.440389],[110.031158,28.435868],[110.0285,28.435483],[110.023238,28.435595],[110.020297,28.435291],[110.010788,28.434656],[110.00746,28.433515],[110.00237,28.433876],[109.99867,28.435375],[109.996815,28.435078],[109.994583,28.434396],[109.99265,28.432337],[109.992224,28.428686],[109.991554,28.427927],[109.987599,28.427245],[109.985196,28.426988],[109.98436,28.426357],[109.98344,28.423962],[109.98045,28.416989],[109.974092,28.411477],[109.970896,28.409245],[109.969251,28.408904],[109.964881,28.408641],[109.963707,28.408114],[109.958485,28.403531],[109.957189,28.401933],[109.95643,28.401764],[109.954962,28.402055],[109.953196,28.402764],[109.951091,28.403892],[109.94882,28.404642],[109.947264,28.404598],[109.939932,28.400305],[109.933646,28.396431],[109.926623,28.395306],[109.919074,28.394421],[109.91388,28.395813],[109.90843,28.3979],[109.903257,28.399987],[109.895731,28.402315],[109.891843,28.403483],[109.887711,28.407627],[109.884621,28.410856],[109.883868,28.415905],[109.888631,28.428038],[109.890469,28.43101],[109.89145,28.436095],[109.894346,28.438063],[109.896063,28.439657],[109.901723,28.442719],[109.903229,28.443178],[109.903484,28.44385],[109.903191,28.445569],[109.903069,28.447081],[109.904033,28.448506],[109.904326,28.449805],[109.904193,28.450687],[109.903396,28.451065],[109.901308,28.450815],[109.899541,28.450734],[109.897868,28.450859],[109.896024,28.451487],[109.89485,28.45283],[109.887307,28.453884],[109.885795,28.453759],[109.875782,28.448526],[109.873395,28.449093],[109.871135,28.453127],[109.869125,28.456318],[109.865187,28.463707],[109.863094,28.466478],[109.859998,28.468412],[109.854471,28.468672],[109.850705,28.467589],[109.848113,28.466421],[109.842203,28.461587],[109.840913,28.46104],[109.839733,28.461084],[109.83836,28.46159],[109.83589,28.465351],[109.833381,28.469719],[109.831708,28.470816],[109.8271,28.470988],[109.823789,28.47301],[109.822371,28.471838],[109.820903,28.471211],[109.817768,28.47092],[109.814002,28.470259],[109.808813,28.468612],[109.806841,28.467545],[109.80575,28.465341],[109.805839,28.463663],[109.80621,28.462151],[109.807883,28.459383],[109.808176,28.456736],[109.806841,28.451602],[109.803181,28.444964],[109.79947,28.440872],[109.795532,28.436598],[109.792769,28.435345],[109.787574,28.434177],[109.785796,28.433157],[109.785059,28.433171],[109.784057,28.433471],[109.780873,28.435024],[109.776935,28.435865],[109.773756,28.435615],[109.772748,28.43519],[109.77071,28.433849],[109.769774,28.433556],[109.768888,28.433522],[109.767608,28.434271],[109.766307,28.434609],[109.764861,28.43465],[109.763776,28.434531],[109.760165,28.433187],[109.758088,28.432921],[109.749531,28.435686],[109.746807,28.436118],[109.74406,28.435784],[109.742149,28.435088],[109.737613,28.4339],[109.735597,28.433437],[109.732573,28.433248],[109.729134,28.432907],[109.726448,28.431898],[109.723723,28.430469],[109.720528,28.427738],[109.718844,28.42711],[109.717044,28.426893],[109.714984,28.427184],[109.712503,28.428251],[109.709938,28.429169],[109.707252,28.429335],[109.704816,28.428997],[109.702251,28.427859],[109.700147,28.426302],[109.697339,28.423277],[109.694564,28.421133],[109.692986,28.420336],[109.685775,28.417637],[109.680669,28.415466],[109.678708,28.41478],[109.676509,28.414608],[109.672976,28.414034],[109.666563,28.411315],[109.665405,28.410684],[109.664608,28.410444],[109.661833,28.410059],[109.659274,28.410012],[109.656826,28.408877],[109.65481,28.407783],[109.652003,28.404547],[109.650651,28.402811],[109.649317,28.400788],[109.647688,28.400275],[109.646198,28.400278],[109.644698,28.400565],[109.642643,28.400011],[109.641458,28.397498],[109.640754,28.393273],[109.639691,28.39134],[109.637542,28.389493],[109.633544,28.388108],[109.628875,28.387959],[109.627651,28.387314],[109.625823,28.385311],[109.624516,28.383254],[109.623996,28.381706],[109.624311,28.380389],[109.62528,28.379068],[109.627418,28.377804],[109.628842,28.377399],[109.63021,28.377284],[109.633067,28.378423],[109.634684,28.378764],[109.634679,28.376244],[109.634862,28.373723],[109.635122,28.372919],[109.63577,28.372173],[109.636999,28.372571],[109.639015,28.373484],[109.639469,28.373484],[109.639597,28.372913],[109.637642,28.370277],[109.636473,28.369308],[109.635554,28.367821],[109.634446,28.366449],[109.633472,28.365591],[109.631782,28.36502],[109.630221,28.364682],[109.629312,28.364226],[109.629506,28.363422],[109.630414,28.362506],[109.633654,28.361756],[109.635144,28.361064],[109.635593,28.360604],[109.635205,28.359803],[109.632929,28.357688],[109.630719,28.357235],[109.62955,28.357239],[109.628902,28.357641],[109.628836,28.359242],[109.628587,28.361249],[109.628077,28.362452],[109.626909,28.362858],[109.625868,28.362689],[109.624106,28.360952],[109.617632,28.356157],[109.616536,28.354853],[109.615732,28.353552],[109.615721,28.350295],[109.6155,28.348946],[109.614819,28.347595],[109.613927,28.346267],[109.612454,28.345594],[109.61103,28.34531],[109.609729,28.345199],[109.608893,28.345432],[109.607791,28.346466],[109.606882,28.346527],[109.604241,28.345493],[109.602352,28.346327],[109.601477,28.348051],[109.604313,28.355661],[109.602945,28.357377],[109.599367,28.359614],[109.597744,28.35928],[109.595224,28.357083],[109.593363,28.354353],[109.592771,28.351974],[109.592162,28.350329],[109.591226,28.34919],[109.590118,28.347253],[109.58962,28.346682],[109.589254,28.345777],[109.58947,28.344313],[109.587443,28.343779],[109.586358,28.343874],[109.585532,28.343752],[109.584757,28.34408],[109.583771,28.34576],[109.583361,28.347162],[109.58237,28.349068],[109.581462,28.350072],[109.579723,28.350893],[109.574987,28.352015],[109.573315,28.352954],[109.57234,28.3539],[109.569887,28.355786],[109.567123,28.356935],[109.566115,28.356529],[109.564348,28.355542],[109.561751,28.354894],[109.560029,28.355039],[109.558301,28.355695],[109.555653,28.357468],[109.553222,28.358398],[109.552447,28.358837],[109.551394,28.360574],[109.551007,28.361706],[109.546244,28.364324],[109.543403,28.366679],[109.541138,28.367939],[109.539144,28.36846],[109.537936,28.368281],[109.536917,28.368382],[109.533473,28.369085],[109.53252,28.368791],[109.527707,28.368591],[109.524002,28.364429],[109.519987,28.362604],[109.515634,28.362473],[109.50968,28.362615],[109.506817,28.362121],[109.506307,28.360702],[109.506861,28.358915],[109.5086,28.356195],[109.511303,28.353103],[109.511873,28.350183],[109.511259,28.348575],[109.509171,28.345824],[109.508235,28.344212],[109.508257,28.342894],[109.512538,28.340758],[109.518569,28.339001],[109.51858,28.337723],[109.517993,28.336152],[109.516071,28.332553],[109.515817,28.324414],[109.517694,28.31451],[109.522213,28.314662],[109.529745,28.315899],[109.532714,28.316521],[109.533716,28.316812],[109.535018,28.316349],[109.535472,28.315845],[109.535638,28.314963],[109.534885,28.313327],[109.532581,28.309811],[109.531324,28.305241],[109.530576,28.303486],[109.528815,28.301035],[109.526849,28.298858],[109.525309,28.297479],[109.523925,28.296643],[109.521,28.295981],[109.518575,28.294436],[109.517528,28.293475],[109.517234,28.292383],[109.517279,28.29121],[109.51853,28.285567],[109.518193,28.283846],[109.518076,28.282379],[109.518447,28.278601],[109.518863,28.275832],[109.518907,28.273191],[109.519284,28.270083],[109.520114,28.267631],[109.521,28.265866],[109.522667,28.26452],[109.52614,28.262329],[109.529491,28.260976],[109.530997,28.26009],[109.531279,28.259505],[109.531246,28.258747],[109.530908,28.258033],[109.529358,28.255903],[109.529236,28.255104],[109.529491,28.254645],[109.530316,28.254347],[109.533334,28.254127],[109.534464,28.253833],[109.535633,28.253241],[109.536347,28.252476],[109.536834,28.251546],[109.538468,28.250599],[109.540761,28.24653],[109.540146,28.243486],[109.53715,28.241125],[109.528006,28.236731],[109.521576,28.23551],[109.520807,28.234221],[109.520823,28.23305],[109.522296,28.230726],[109.523426,28.225479],[109.523465,28.222444],[109.525326,28.221172],[109.530703,28.221801],[109.53309,28.220418],[109.533666,28.216916],[109.534464,28.216222],[109.536048,28.216002],[109.538939,28.216145],[109.542234,28.215705],[109.543026,28.215478],[109.543436,28.214196],[109.54332,28.213025],[109.54214,28.212666],[109.539266,28.211475],[109.5319,28.211414],[109.529651,28.211624],[109.526467,28.209482],[109.525719,28.207912],[109.525675,28.205899],[109.526223,28.203926],[109.528599,28.194627],[109.529275,28.191774],[109.529236,28.190475],[109.528898,28.189131],[109.529275,28.187706],[109.530609,28.187368],[109.53442,28.186809],[109.535793,28.186325],[109.538435,28.185814],[109.540694,28.185723],[109.543076,28.186474],[109.54584,28.188522],[109.548808,28.190234],[109.555382,28.192698],[109.557265,28.192901],[109.561241,28.192729],[109.562659,28.1926],[109.564631,28.191443],[109.565971,28.189513],[109.567937,28.186322],[109.569316,28.184894],[109.570618,28.184386],[109.57146,28.184511],[109.572418,28.185056],[109.573176,28.186481],[109.573841,28.188826],[109.574345,28.189666],[109.575735,28.190251],[109.580127,28.190708],[109.581257,28.191043],[109.582099,28.191754],[109.583566,28.193893],[109.58587,28.195568],[109.5904,28.199023],[109.59245,28.200827],[109.593203,28.201876],[109.593291,28.202674],[109.592416,28.205232],[109.59245,28.206028],[109.592876,28.206657],[109.593884,28.207452],[109.596725,28.208291],[109.600175,28.208667],[109.607303,28.208416],[109.608223,28.208586],[109.609231,28.209344],[109.610909,28.211313],[109.612548,28.21203],[109.614137,28.212362],[109.616995,28.212237],[109.618551,28.212429],[109.620036,28.213194],[109.621952,28.212321],[109.624051,28.212879],[109.630664,28.211086],[109.638079,28.211272],[109.645063,28.209049],[109.651177,28.208491],[109.653404,28.206407],[109.653459,28.20064],[109.658222,28.199778],[109.662669,28.201818],[109.666131,28.202251],[109.675834,28.197926],[109.678924,28.202312],[109.682136,28.202559],[109.684856,28.203798],[109.6883,28.20394],[109.688345,28.202221],[109.687719,28.200038],[109.687547,28.19907],[109.687719,28.198234],[109.688134,28.19773],[109.688937,28.197564],[109.689486,28.198322],[109.690322,28.198573],[109.690704,28.198322],[109.691075,28.197402],[109.691374,28.193503],[109.692083,28.191365],[109.692753,28.190295],[109.695362,28.187618],[109.695871,28.184934],[109.695362,28.180233],[109.694188,28.177969],[109.693761,28.176625],[109.694188,28.17562],[109.695616,28.173105],[109.695954,28.171345],[109.695528,28.169331],[109.694608,28.167486],[109.694608,28.166312],[109.698618,28.160181]]]]}}]}
