# Supplementary material for: The influence of extreme rainfall on crime: Spatiotemporal dynamics in Hunan Province, China
Source: PLoS One. 2026 Apr 22;21(4):e0345811. doi: 10.1371/journal.pone.0345811 (PMC13102242; doi:10.1371/journal.pone.0345811)
Supplement: S1 Data — S1 Raw Data. This is the original data1 required to replicate the manuscript’s results. S2 Raw Data. This is the original data1 required to replicate the manuscript’s results. (ZIP) [file pone.0345811.s001.zip › S1 Raw Data/S1_Hunan administrative boundary GeoJSON/433122.json]

{"type":"FeatureCollection","features":[{"type":"Feature","properties":{"adcode":433122,"name":"泸溪县","center":[110.214428,28.214516],"centroid":[109.996128,28.158502],"childrenNum":0,"level":"district","acroutes":[100000,430000,433100],"parent":{"adcode":433100}},"geometry":{"type":"MultiPolygon","coordinates":[[[[110.06961,27.968336],[110.073772,27.968844],[110.077507,27.969816],[110.081791,27.969526],[110.082381,27.970072],[110.083685,27.97368],[110.084696,27.974477],[110.090021,27.973833],[110.092879,27.974423],[110.097911,27.976311],[110.09925,27.977064],[110.103528,27.983226],[110.105165,27.98476],[110.109023,27.986856],[110.110326,27.988531],[110.110198,27.990332],[110.109444,27.993061],[110.110157,27.994818],[110.110712,27.998862],[110.1107,28.002562],[110.111162,28.005536],[110.114435,28.00977],[110.115528,28.011865],[110.115856,28.013797],[110.116908,28.01593],[110.117703,28.016437],[110.122145,28.016012],[110.124407,28.016727],[110.127429,28.019493],[110.128224,28.0206],[110.128937,28.023367],[110.128598,28.024834],[110.125669,28.030917],[110.123612,28.034736],[110.121642,28.036623],[110.120929,28.038009],[110.121139,28.039263],[110.122191,28.040022],[110.126336,28.039307],[110.130819,28.039618],[110.131321,28.041042],[110.131199,28.042967],[110.131701,28.044686],[110.132829,28.045902],[110.136143,28.045858],[110.137312,28.046316],[110.137517,28.047282],[110.136056,28.050031],[110.135758,28.051286],[110.136348,28.052796],[110.137739,28.054684],[110.13802,28.056402],[110.137441,28.057787],[110.134635,28.059969],[110.1245,28.065744],[110.122694,28.067636],[110.119678,28.071748],[110.116282,28.075566],[110.115072,28.077916],[110.112349,28.085255],[110.11146,28.089257],[110.111758,28.090937],[110.113138,28.092491],[110.114605,28.093112],[110.123197,28.093657],[110.141381,28.092398],[110.147325,28.09218],[110.149423,28.092425],[110.152053,28.093178],[110.158501,28.095915],[110.162896,28.099093],[110.166748,28.103111],[110.1678,28.104916],[110.168168,28.106884],[110.167461,28.108857],[110.166333,28.110618],[110.160009,28.115012],[110.151808,28.120899],[110.150388,28.12237],[110.149634,28.124213],[110.149587,28.125935],[110.150049,28.127276],[110.152521,28.129538],[110.154906,28.130415],[110.163901,28.131909],[110.177882,28.13398],[110.181401,28.135484],[110.183324,28.137157],[110.184078,28.139163],[110.183914,28.142689],[110.182243,28.145713],[110.178636,28.148989],[110.172108,28.153364],[110.169179,28.155593],[110.168174,28.157609],[110.168589,28.160628],[110.174545,28.165733],[110.185247,28.169318],[110.194295,28.173497],[110.198317,28.176504],[110.199988,28.178771],[110.200906,28.181789],[110.201999,28.187868],[110.200994,28.190723],[110.197814,28.193495],[110.192285,28.195854],[110.191279,28.19703],[110.190952,28.19946],[110.191455,28.201225],[110.193039,28.202227],[110.196896,28.202722],[110.209288,28.202869],[110.214893,28.204122],[110.216658,28.204367],[110.217745,28.203784],[110.223023,28.198071],[110.227126,28.197145],[110.231235,28.196595],[110.233492,28.196845],[110.235929,28.197679],[110.237606,28.199694],[110.242966,28.207243],[110.244357,28.212978],[110.243475,28.217852],[110.237694,28.227834],[110.238109,28.229429],[110.240289,28.230856],[110.23853,28.234123],[110.235344,28.236475],[110.231569,28.238158],[110.226542,28.240848],[110.223193,28.240434],[110.221848,28.239764],[110.220264,28.240015],[110.218756,28.241359],[110.216331,28.242955],[110.214852,28.243314],[110.21197,28.242606],[110.210416,28.242775],[110.208832,28.243788],[110.206108,28.24945],[110.205979,28.252509],[110.205564,28.252809],[110.202087,28.252352],[110.198691,28.253114],[110.19547,28.25429],[110.189064,28.257638],[110.18651,28.259402],[110.185136,28.261503],[110.183166,28.263103],[110.182371,28.264274],[110.182161,28.2657],[110.183751,28.267082],[110.183967,28.268509],[110.183377,28.269516],[110.179905,28.273108],[110.177269,28.275465],[110.176047,28.277354],[110.175053,28.280543],[110.175053,28.282769],[110.17693,28.284652],[110.178607,28.284815],[110.182418,28.28426],[110.184797,28.284636],[110.185756,28.285681],[110.185551,28.289839],[110.183628,28.293278],[110.180776,28.296892],[110.178444,28.302687],[110.178607,28.309396],[110.178105,28.316399],[110.178525,28.317492],[110.181536,28.318912],[110.183213,28.322014],[110.183798,28.327215],[110.185054,28.333166],[110.187983,28.33618],[110.191495,28.33785],[110.200292,28.338758],[110.203057,28.339765],[110.205985,28.342359],[110.211514,28.346961],[110.212771,28.348642],[110.212847,28.350067],[110.212017,28.351829],[110.209755,28.35389],[110.208837,28.35624],[110.208335,28.359259],[110.207329,28.361189],[110.205821,28.36262],[110.203308,28.362794],[110.197446,28.361624],[110.194348,28.361711],[110.190414,28.363234],[110.18665,28.36752],[110.183546,28.371549],[110.181623,28.375329],[110.179782,28.376509],[110.17351,28.377275],[110.170079,28.378037],[110.16832,28.379211],[110.165216,28.382365],[110.161949,28.386399],[110.156765,28.390015],[110.154175,28.391363],[110.152077,28.391701],[110.148143,28.389613],[110.14705,28.387177],[110.145794,28.383153],[110.145215,28.382403],[110.143958,28.382234],[110.141445,28.383327],[110.134402,28.391641],[110.125821,28.402498],[110.122969,28.403797],[110.119994,28.405689],[110.115926,28.409929],[110.111735,28.415909],[110.11094,28.419855],[110.110355,28.425263],[110.110729,28.427611],[110.112875,28.432313],[110.114628,28.437514],[110.114967,28.440198],[110.114207,28.442546],[110.111869,28.445317],[110.109683,28.447334],[110.106661,28.451023],[110.103014,28.452686],[110.094288,28.45155],[110.088209,28.45155],[110.07082,28.447312],[110.069347,28.446182],[110.067062,28.441486],[110.066097,28.43809],[110.06525,28.434188],[110.065671,28.428943],[110.065209,28.427682],[110.06387,28.426883],[110.061766,28.426584],[110.05844,28.426622],[110.055915,28.42628],[110.056997,28.425269],[110.059118,28.42429],[110.060129,28.421774],[110.059726,28.419578],[110.058633,28.418067],[110.055524,28.415001],[110.053256,28.414115],[110.048416,28.414648],[110.044798,28.414224],[110.041478,28.414718],[110.039462,28.416012],[110.037486,28.415653],[110.032898,28.412327],[110.031425,28.411941],[110.021114,28.411576],[110.019817,28.411027],[110.016316,28.407135],[110.013621,28.404738],[110.009506,28.402123],[110.008238,28.400274],[110.007314,28.393391],[110.006011,28.378118],[110.005876,28.372501],[110.006467,28.369521],[110.007899,28.365584],[110.01005,28.362712],[110.017034,28.356947],[110.018969,28.35519],[110.019431,28.35389],[110.019133,28.350703],[110.017748,28.347217],[110.014422,28.341021],[110.012651,28.338165],[110.012949,28.334553],[110.01524,28.331942],[110.017824,28.330838],[110.018671,28.326856],[110.01787,28.3253],[110.015667,28.32413],[110.011704,28.323298],[110.010675,28.322835],[110.011073,28.320991],[110.017555,28.31641],[110.018075,28.31469],[110.016543,28.31345],[110.010319,28.312362],[110.008442,28.31179],[110.007671,28.310865],[110.007092,28.308302],[110.003521,28.306436],[110.00196,28.302328],[110.00137,28.301697],[109.997711,28.301729],[109.995946,28.299482],[109.994473,28.292935],[109.993415,28.290328],[109.989464,28.285409],[109.988412,28.285033],[109.98698,28.285322],[109.985127,28.286611],[109.977178,28.289735],[109.969854,28.295128],[109.967329,28.296342],[109.965528,28.296625],[109.963126,28.29576],[109.961238,28.292652],[109.958462,28.291052],[109.954213,28.287607],[109.953248,28.287101],[109.949466,28.287096],[109.944592,28.28826],[109.942575,28.288505],[109.94022,28.286911],[109.938706,28.284619],[109.935854,28.281931],[109.928501,28.276515],[109.927156,28.276221],[109.92099,28.275966],[109.919265,28.276254],[109.917383,28.277179],[109.91587,28.278981],[109.914274,28.281833],[109.913438,28.282083],[109.911965,28.281452],[109.909621,28.278856],[109.906599,28.276085],[109.904332,28.274572],[109.900807,28.271344],[109.898212,28.2708],[109.894103,28.271998],[109.891835,28.272966],[109.890578,28.273048],[109.88706,28.271709],[109.886224,28.271796],[109.881285,28.274354],[109.877304,28.275242],[109.874493,28.27252],[109.870723,28.271791],[109.868093,28.269276],[109.863311,28.26165],[109.862224,28.260605],[109.858203,28.25914],[109.857326,28.258514],[109.853264,28.252564],[109.845443,28.243162],[109.844479,28.240815],[109.843801,28.236454],[109.843889,28.2336],[109.844806,28.230916],[109.851756,28.222241],[109.851721,28.219143],[109.853393,28.217084],[109.853305,28.213936],[109.851838,28.211823],[109.848278,28.207592],[109.847571,28.206377],[109.847489,28.204155],[109.848027,28.202183],[109.849161,28.200756],[109.848956,28.198114],[109.846443,28.193397],[109.843263,28.189252],[109.842293,28.187618],[109.841919,28.185395],[109.842883,28.184387],[109.845642,28.182453],[109.845554,28.180024],[109.844683,28.177676],[109.844549,28.176248],[109.845765,28.171487],[109.84573,28.170146],[109.844935,28.168343],[109.844134,28.164949],[109.842006,28.16151],[109.840615,28.160802],[109.837985,28.160448],[109.835934,28.160579],[109.832041,28.16151],[109.827891,28.161979],[109.825009,28.161647],[109.82363,28.160857],[109.82204,28.15914],[109.821491,28.156329],[109.821076,28.15264],[109.819568,28.150629],[109.817352,28.149207],[109.813956,28.148062],[109.81132,28.147648],[109.809269,28.14773],[109.803663,28.149419],[109.802781,28.14925],[109.799806,28.147163],[109.796877,28.146831],[109.794534,28.147337],[109.790056,28.149021],[109.785486,28.150493],[109.783931,28.150536],[109.777022,28.148634],[109.770154,28.148471],[109.76881,28.147969],[109.766916,28.146585],[109.765075,28.144574],[109.762141,28.140296],[109.760674,28.138787],[109.758575,28.137866],[109.751111,28.135451],[109.747464,28.13495],[109.745658,28.135451],[109.743139,28.144215],[109.741584,28.145937],[109.739994,28.146814],[109.737849,28.147316],[109.736335,28.147272],[109.732051,28.145637],[109.729754,28.145299],[109.727527,28.146089],[109.723318,28.153152],[109.722482,28.154073],[109.71925,28.154743],[109.717608,28.154449],[109.716269,28.153604],[109.713154,28.148569],[109.70967,28.146422],[109.707069,28.145457],[109.704755,28.145495],[109.704252,28.146416],[109.703913,28.149392],[109.704123,28.153757],[109.703662,28.156231],[109.698617,28.160181],[109.695052,28.160513],[109.691937,28.161429],[109.687611,28.161652],[109.680545,28.158203],[109.676851,28.156094],[109.675501,28.154334],[109.670877,28.142749],[109.667347,28.134525],[109.664319,28.131162],[109.660368,28.128262],[109.659941,28.125494],[109.660952,28.124404],[109.669533,28.11964],[109.673899,28.117383],[109.674489,28.116293],[109.673987,28.114112],[109.671128,28.111757],[109.667674,28.109402],[109.667171,28.107472],[109.667762,28.10261],[109.669615,28.097158],[109.672052,28.09423],[109.675752,28.092311],[109.679621,28.091564],[109.683987,28.091733],[109.685916,28.092371],[109.688231,28.093587],[109.689832,28.094808],[109.697524,28.097381],[109.700049,28.099022],[109.702189,28.099949],[109.703703,28.099971],[109.706058,28.099306],[109.714042,28.094535],[109.716562,28.094203],[109.718315,28.094541],[109.72101,28.095926],[109.723236,28.097817],[109.724622,28.099829],[109.727895,28.103569],[109.728865,28.10382],[109.734529,28.102272],[109.736925,28.100767],[109.739655,28.09972],[109.744559,28.098717],[109.746073,28.09773],[109.749346,28.094666],[109.751275,28.093996],[109.753461,28.094083],[109.757523,28.095887],[109.76075,28.096138],[109.763684,28.095299],[109.766495,28.093281],[109.767547,28.091313],[109.769558,28.086362],[109.771113,28.08435],[109.771989,28.08393],[109.775549,28.08399],[109.780915,28.082562],[109.78628,28.082556],[109.791886,28.083047],[109.793733,28.081706],[109.793557,28.066775],[109.795404,28.064092],[109.800343,28.060476],[109.802693,28.058207],[109.803774,28.056194],[109.804026,28.053555],[109.803862,28.04936],[109.8016,28.044331],[109.797503,28.037796],[109.795317,28.032259],[109.792342,28.029793],[109.791173,28.027906],[109.788747,28.025685],[109.785731,28.023508],[109.784726,28.021413],[109.784135,28.016716],[109.784054,28.012607],[109.78472,28.009421],[109.784469,28.006736],[109.782119,28.003888],[109.778103,28.000957],[109.775923,27.999113],[109.775339,27.99383],[109.780786,27.993072],[109.782621,27.991096],[109.785977,27.984973],[109.789244,27.979264],[109.791009,27.974903],[109.792932,27.973893],[109.794025,27.974728],[109.796363,27.977747],[109.797871,27.979335],[109.807083,27.979657],[109.811683,27.980405],[109.816125,27.980901],[109.81889,27.981987],[109.822899,27.984662],[109.826167,27.985033],[109.833204,27.986195],[109.83864,27.985682],[109.842158,27.984416],[109.842825,27.982904],[109.841492,27.980225],[109.837471,27.975034],[109.838891,27.973184],[109.841568,27.973096],[109.847512,27.973424],[109.853375,27.972654],[109.857145,27.970886],[109.860401,27.967359],[109.863504,27.964335],[109.870039,27.961224],[109.872278,27.9594],[109.876819,27.956311],[109.8826,27.94691],[109.885955,27.946238],[109.891654,27.94573],[109.894337,27.944131],[109.89744,27.940691],[109.904402,27.93759],[109.906997,27.937256],[109.909347,27.93742],[109.910352,27.93843],[109.910866,27.941756],[109.913456,27.945304],[109.916816,27.946986],[109.916904,27.94816],[109.914461,27.949918],[109.914385,27.951261],[109.915472,27.952855],[109.917407,27.954531],[109.920341,27.95613],[109.924035,27.955836],[109.926718,27.955252],[109.928144,27.95559],[109.93109,27.957856],[109.933609,27.959286],[109.936876,27.959373],[109.943773,27.956447],[109.947806,27.956873],[109.949069,27.956289],[109.949578,27.954613],[109.949233,27.951173],[109.950156,27.948324],[109.951506,27.948324],[109.955797,27.950262],[109.957889,27.951692],[109.958567,27.953455],[109.958064,27.955552],[109.956971,27.95731],[109.957223,27.959406],[109.958398,27.961175],[109.96101,27.962103],[109.962939,27.9616],[109.964792,27.959843],[109.965377,27.958587],[109.970257,27.956878],[109.97152,27.954869],[109.972531,27.951266],[109.970929,27.943716],[109.970842,27.940445],[109.971601,27.938682],[109.972607,27.938015],[109.974126,27.938103],[109.984139,27.945932],[109.986325,27.94644],[109.988768,27.945528],[109.994824,27.938916],[109.998447,27.937753],[110.001726,27.93617],[110.002738,27.934035],[110.002995,27.931523],[110.001387,27.928416],[109.999289,27.923796],[109.999371,27.921694],[110.000376,27.919772],[110.001984,27.919275],[110.007794,27.915769],[110.011745,27.911252],[110.016041,27.908582],[110.018554,27.907915],[110.022517,27.908008],[110.040099,27.91649],[110.044301,27.91868],[110.048264,27.923469],[110.048767,27.925233],[110.048323,27.927532],[110.049351,27.929093],[110.052215,27.931949],[110.053981,27.933129],[110.054314,27.934303],[110.053051,27.937988],[110.051368,27.940462],[110.050778,27.945659],[110.04969,27.947668],[110.047837,27.950011],[110.047762,27.951435],[110.048516,27.953286],[110.050111,27.954798],[110.051537,27.955306],[110.056669,27.955568],[110.059697,27.95708],[110.062473,27.959269],[110.067594,27.967076],[110.06961,27.968336]]]]}}]}
