# Supplementary material for: The influence of extreme rainfall on crime: Spatiotemporal dynamics in Hunan Province, China
Source: PLoS One. 2026 Apr 22;21(4):e0345811. doi: 10.1371/journal.pone.0345811 (PMC13102242; doi:10.1371/journal.pone.0345811)
Supplement: S1 Data — S1 Raw Data. This is the original data1 required to replicate the manuscript’s results. S2 Raw Data. This is the original data1 required to replicate the manuscript’s results. (ZIP) [file pone.0345811.s001.zip › S1 Raw Data/S1_Hunan administrative boundary GeoJSON/433123.json]

{"type":"FeatureCollection","features":[{"type":"Feature","properties":{"adcode":433123,"name":"凤凰县","center":[109.599191,27.948308],"centroid":[109.511279,28.006103],"childrenNum":0,"level":"district","acroutes":[100000,430000,433100],"parent":{"adcode":433100}},"geometry":{"type":"MultiPolygon","coordinates":[[[[109.418408,27.721352],[109.421385,27.725001],[109.423771,27.728273],[109.424655,27.731042],[109.424948,27.735922],[109.426419,27.738943],[109.430771,27.741622],[109.43346,27.744469],[109.436559,27.745474],[109.44268,27.749199],[109.4441,27.751316],[109.446779,27.758815],[109.449039,27.76254],[109.451136,27.765058],[109.459921,27.771581],[109.461518,27.773333],[109.461847,27.775515],[109.461771,27.777614],[109.460679,27.780047],[109.459598,27.784244],[109.457748,27.787854],[109.455903,27.789576],[109.453815,27.79067],[109.453315,27.791848],[109.454482,27.794867],[109.4575,27.799218],[109.461346,27.803402],[109.463778,27.804323],[109.473149,27.804466],[109.475156,27.804711],[109.477744,27.803863],[109.478674,27.802267],[109.479174,27.799415],[109.477329,27.794221],[109.47649,27.790114],[109.476743,27.788685],[109.478497,27.787257],[109.480842,27.786749],[109.483693,27.786994],[109.485861,27.787908],[109.489379,27.791501],[109.492634,27.795769],[109.497325,27.79865],[109.507278,27.802817],[109.508193,27.802309],[109.509446,27.800462],[109.511958,27.800115],[109.514293,27.802709],[109.515047,27.807156],[109.516967,27.809828],[109.521233,27.812505],[109.522917,27.811991],[109.525085,27.809977],[109.527425,27.810055],[109.529356,27.812057],[109.530686,27.812392],[109.532783,27.811543],[109.533612,27.809284],[109.533951,27.804078],[109.532783,27.798716],[109.533031,27.795865],[109.537378,27.793504],[109.539223,27.789223],[109.540977,27.786533],[109.543489,27.785015],[109.545829,27.785009],[109.549762,27.786175],[109.55378,27.789732],[109.557884,27.79501],[109.559643,27.7992],[109.561822,27.800366],[109.565754,27.799942],[109.56676,27.801197],[109.566922,27.803713],[109.567513,27.805052],[109.569187,27.806307],[109.573796,27.808901],[109.574883,27.809069],[109.577395,27.807975],[109.579412,27.806128],[109.580418,27.805877],[109.582091,27.806714],[109.584189,27.806463],[109.585194,27.80562],[109.585194,27.80403],[109.585948,27.802769],[109.588632,27.802434],[109.590062,27.803104],[109.591563,27.804777],[109.593246,27.805202],[109.596264,27.80461],[109.597775,27.800079],[109.599706,27.798573],[109.601794,27.798065],[109.603391,27.798148],[109.605312,27.799918],[109.606439,27.803109],[109.610776,27.80868],[109.612879,27.813629],[109.613384,27.815643],[109.614643,27.816229],[109.615729,27.815894],[109.617327,27.813462],[109.619177,27.812458],[109.62136,27.813127],[109.625141,27.815565],[109.626652,27.817077],[109.626652,27.819008],[109.621193,27.820932],[109.620516,27.821853],[109.620516,27.823359],[109.621416,27.825265],[109.62318,27.826621],[109.636812,27.827321],[109.647407,27.83497],[109.648326,27.838788],[109.647649,27.843311],[109.645642,27.84683],[109.642276,27.850349],[109.640927,27.853283],[109.640512,27.856049],[109.641103,27.85823],[109.64312,27.861922],[109.642868,27.863851],[109.641685,27.866032],[109.637823,27.869383],[109.636726,27.871557],[109.637323,27.874245],[109.636984,27.876007],[109.634462,27.876503],[109.624464,27.877543],[109.622538,27.878881],[109.621952,27.880732],[109.622457,27.884167],[109.622745,27.893245],[109.624848,27.899593],[109.626167,27.900513],[109.628143,27.901032],[109.628629,27.906019],[109.630438,27.909966],[109.631156,27.910258],[109.634593,27.909261],[109.639921,27.906789],[109.642994,27.906813],[109.644844,27.906437],[109.649888,27.903976],[109.654508,27.903857],[109.655772,27.905159],[109.654675,27.909434],[109.654928,27.91128],[109.657748,27.915812],[109.660104,27.918648],[109.661529,27.919532],[109.669055,27.921102],[109.670739,27.921687],[109.673347,27.924965],[109.67641,27.927735],[109.67923,27.92967],[109.680236,27.930971],[109.681621,27.934165],[109.682005,27.935944],[109.684189,27.937126],[109.686544,27.937675],[109.691043,27.938356],[109.693141,27.938022],[109.696087,27.936977],[109.698271,27.938828],[109.700081,27.941723],[109.701673,27.942672],[109.706333,27.944355],[109.708315,27.9462],[109.711256,27.949817],[109.717266,27.95171],[109.719106,27.952677],[109.71995,27.954228],[109.720203,27.956413],[109.719536,27.958669],[109.715371,27.964876],[109.713394,27.967491],[109.713233,27.968792],[109.714613,27.973912],[109.716508,27.977099],[109.717807,27.978316],[109.719789,27.98176],[109.720668,27.982177],[109.723524,27.981676],[109.725202,27.9821],[109.728523,27.983741],[109.733097,27.987411],[109.733345,27.989678],[109.732546,27.991981],[109.730621,28.001038],[109.730322,28.003616],[109.730828,28.005167],[109.735114,28.009868],[109.735913,28.011127],[109.736034,28.012428],[109.73524,28.01377],[109.733522,28.015446],[109.730621,28.016532],[109.72961,28.017874],[109.729908,28.01955],[109.730914,28.021817],[109.732177,28.023642],[109.733476,28.0244],[109.735069,28.024525],[109.737257,28.023982],[109.741281,28.022348],[109.742378,28.022265],[109.744597,28.023022],[109.748246,28.022563],[109.752446,28.021471],[109.770223,28.025599],[109.774752,28.026142],[109.781748,28.026178],[109.784932,28.02718],[109.790123,28.029751],[109.792342,28.029792],[109.795314,28.032262],[109.797503,28.037797],[109.801602,28.044327],[109.803862,28.049361],[109.804029,28.053553],[109.803776,28.056195],[109.802694,28.05821],[109.800344,28.060476],[109.795405,28.06409],[109.79356,28.066779],[109.793732,28.081703],[109.791887,28.08305],[109.786277,28.082555],[109.780914,28.082561],[109.775551,28.083992],[109.771987,28.083926],[109.771113,28.08435],[109.769556,28.086365],[109.767544,28.091313],[109.766498,28.09328],[109.763688,28.095295],[109.760751,28.096135],[109.757521,28.095885],[109.753457,28.094085],[109.751274,28.093995],[109.749343,28.094669],[109.746072,28.097727],[109.744561,28.098717],[109.739653,28.099718],[109.736924,28.100767],[109.734528,28.102275],[109.728862,28.103819],[109.727896,28.103569],[109.724621,28.099831],[109.723236,28.097816],[109.721012,28.095927],[109.718318,28.094538],[109.716559,28.094198],[109.714041,28.094532],[109.706055,28.099301],[109.7037,28.099968],[109.702188,28.099944],[109.700045,28.099021],[109.697523,28.097381],[109.689835,28.094812],[109.688233,28.09359],[109.685918,28.092368],[109.683987,28.091736],[109.67962,28.091563],[109.675748,28.092308],[109.672053,28.094228],[109.669616,28.097161],[109.667761,28.102609],[109.66717,28.107473],[109.667676,28.109404],[109.671133,28.111758],[109.673984,28.114112],[109.674489,28.116294],[109.673898,28.117384],[109.669531,28.119643],[109.660953,28.124405],[109.659942,28.12549],[109.660372,28.128261],[109.664319,28.131163],[109.667347,28.134524],[109.67088,28.142747],[109.6755,28.154335],[109.67685,28.156099],[109.680545,28.158202],[109.687611,28.161651],[109.691933,28.161431],[109.695051,28.160513],[109.698615,28.160186],[109.694606,28.16631],[109.694606,28.167483],[109.695531,28.16933],[109.695956,28.171343],[109.695617,28.173107],[109.693762,28.176627],[109.695365,28.180237],[109.69587,28.184936],[109.695365,28.187616],[109.692756,28.190296],[109.691372,28.193501],[109.691073,28.197402],[109.68986,28.198575],[109.688935,28.197568],[109.688137,28.197729],[109.687545,28.199069],[109.688344,28.202219],[109.688303,28.20394],[109.684856,28.203797],[109.682137,28.202559],[109.678922,28.202315],[109.675834,28.197926],[109.666129,28.202249],[109.662671,28.20182],[109.658223,28.199778],[109.653462,28.200641],[109.653401,28.206406],[109.651177,28.20849],[109.645061,28.20905],[109.638076,28.211271],[109.630661,28.211086],[109.624054,28.212879],[109.621952,28.212325],[109.620031,28.213194],[109.618555,28.212426],[109.614137,28.21236],[109.610907,28.211312],[109.609229,28.209341],[109.607303,28.208418],[109.600176,28.208669],[109.596729,28.208293],[109.593883,28.207454],[109.592448,28.206031],[109.593292,28.202672],[109.592448,28.200826],[109.590401,28.199027],[109.583567,28.193894],[109.582101,28.191756],[109.58013,28.190707],[109.575732,28.190249],[109.574347,28.189665],[109.572421,28.185055],[109.570617,28.184388],[109.569318,28.184894],[109.567938,28.186318],[109.564627,28.191446],[109.562661,28.192601],[109.557263,28.192899],[109.555382,28.192697],[109.548806,28.190237],[109.545839,28.188522],[109.543074,28.186473],[109.540694,28.185722],[109.538434,28.185812],[109.534416,28.186812],[109.529275,28.187706],[109.528896,28.189135],[109.529275,28.191774],[109.525676,28.2059],[109.525722,28.207912],[109.526465,28.209484],[109.529654,28.211628],[109.531899,28.211414],[109.539263,28.211473],[109.543322,28.213027],[109.543024,28.215475],[109.53894,28.216142],[109.536049,28.216005],[109.534466,28.216225],[109.533668,28.216916],[109.533092,28.220417],[109.530706,28.221798],[109.525323,28.221173],[109.523468,28.222441],[109.523422,28.225478],[109.5223,28.230729],[109.520819,28.233051],[109.520804,28.234218],[109.521577,28.235509],[109.528002,28.23673],[109.53715,28.241123],[109.540143,28.243486],[109.540759,28.246528],[109.53847,28.2506],[109.536832,28.251546],[109.535634,28.253243],[109.533334,28.25413],[109.529488,28.254642],[109.529356,28.255903],[109.530908,28.258034],[109.531282,28.259504],[109.529488,28.260975],[109.526141,28.262326],[109.522669,28.264522],[109.520996,28.265867],[109.519287,28.270086],[109.518903,28.273193],[109.518863,28.275835],[109.518074,28.282381],[109.518534,28.285565],[109.517281,28.291212],[109.517528,28.293473],[109.521001,28.295984],[109.523928,28.296644],[109.526849,28.298857],[109.528815,28.301035],[109.530574,28.303486],[109.531328,28.305241],[109.532581,28.30981],[109.534886,28.313326],[109.535639,28.314962],[109.535017,28.316348],[109.533713,28.316812],[109.529745,28.315902],[109.522214,28.314665],[109.517695,28.31451],[109.518489,28.303337],[109.51812,28.301785],[109.516735,28.29969],[109.514379,28.297293],[109.510487,28.295793],[109.505316,28.29568],[109.503926,28.294092],[109.504361,28.29305],[109.503729,28.291789],[109.502041,28.29186],[109.501055,28.290896],[109.501242,28.289891],[109.502809,28.288855],[109.502916,28.287659],[109.498043,28.284059],[109.495556,28.280293],[109.493393,28.277888],[109.490426,28.277127],[109.489688,28.275996],[109.492296,28.271812],[109.491083,28.270473],[109.48621,28.269777],[109.481737,28.269694],[109.47739,28.268218],[109.475499,28.26692],[109.473432,28.264611],[109.472886,28.262808],[109.471552,28.260838],[109.468746,28.260225],[109.466073,28.26082],[109.465527,28.260302],[109.466426,28.25929],[109.466608,28.257463],[109.466179,28.255344],[109.465294,28.253338],[109.463596,28.252451],[109.462807,28.251362],[109.463014,28.24882],[109.460669,28.244076],[109.459956,28.241457],[109.458976,28.240034],[109.456509,28.239492],[109.454326,28.241409],[109.452607,28.241617],[109.451813,28.241034],[109.452314,28.239105],[109.452213,28.237498],[109.450954,28.235492],[109.448361,28.232557],[109.444257,28.230133],[109.436043,28.228907],[109.432525,28.227657],[109.430225,28.225686],[109.428759,28.222084],[109.427501,28.217612],[109.426576,28.212247],[109.426364,28.209854],[109.42654,28.206501],[109.425651,28.202541],[109.424898,28.201493],[109.4228,28.199772],[109.421167,28.198849],[109.420541,28.197509],[109.42142,28.190922],[109.421799,28.186437],[109.420156,28.185472],[109.416173,28.185097],[109.412489,28.185264],[109.410426,28.185812],[109.408586,28.187408],[109.406069,28.187825],[109.390198,28.185532],[109.387094,28.184609],[109.382388,28.184227],[109.378062,28.185061],[109.376758,28.18493],[109.370242,28.182196],[109.367599,28.179826],[109.364955,28.179528],[109.363899,28.180201],[109.363146,28.18309],[109.363186,28.186193],[109.362089,28.189755],[109.359911,28.190636],[109.357682,28.190046],[109.355321,28.186139],[109.353971,28.18555],[109.349266,28.184787],[109.347749,28.183864],[109.342058,28.178807],[109.343235,28.173613],[109.342983,28.170337],[109.341805,28.162158],[109.339611,28.160478],[109.337539,28.159471],[109.335836,28.158202],[109.335497,28.155604],[109.33768,28.144784],[109.338186,28.141769],[109.337008,28.138582],[109.333308,28.133958],[109.330619,28.131479],[109.328097,28.126866],[109.327415,28.120233],[109.325398,28.115197],[109.321617,28.110912],[109.317245,28.106209],[109.314379,28.103896],[109.313459,28.101798],[109.311776,28.094079],[109.311862,28.090812],[109.313039,28.088207],[109.313125,28.086031],[109.312114,28.083515],[109.304962,28.076414],[109.303446,28.0718],[109.303284,28.064919],[109.301515,28.057704],[109.300923,28.050995],[109.299746,28.041053],[109.298573,28.03627],[109.29874,28.0325],[109.299584,28.03015],[109.301009,28.029399],[109.305887,28.029995],[109.307484,28.031755],[109.309248,28.034946],[109.311518,28.03797],[109.315218,28.039234],[109.319595,28.040415],[109.323624,28.041178],[109.325226,28.042777],[109.3275,28.047393],[109.330023,28.052009],[109.331868,28.057757],[109.334567,28.062212],[109.335906,28.06288],[109.338429,28.062885],[109.344322,28.061639],[109.347011,28.060387],[109.350373,28.056368],[109.353234,28.055032],[109.358783,28.054788],[109.360047,28.054203],[109.360881,28.052527],[109.362231,28.050852],[109.365764,28.048508],[109.368615,28.047256],[109.370556,28.046081],[109.372401,28.042836],[109.372992,28.040194],[109.376894,28.0376],[109.37832,28.036133],[109.379164,28.033097],[109.37743,28.0325],[109.376702,28.03145],[109.376778,28.029709],[109.375413,28.02891],[109.374741,28.027168],[109.373037,28.025736],[109.372749,28.023935],[109.371167,28.021316],[109.369949,28.01998],[109.3696,28.018053],[109.368534,28.016192],[109.36542,28.012583],[109.365435,28.010125],[109.364849,28.00883],[109.362185,28.007619],[109.354325,28.006533],[109.344651,28.006181],[109.342255,28.00534],[109.337504,28.002184],[109.333596,27.999034],[109.326444,27.994392],[109.321612,27.991796],[109.32001,27.988437],[109.322031,27.981228],[109.322532,27.977266],[109.3224,27.976222],[109.320768,27.973829],[109.321142,27.971943],[109.320176,27.970976],[109.317361,27.970863],[109.315764,27.968887],[109.313909,27.967837],[109.310087,27.968165],[109.307141,27.968034],[109.305543,27.966733],[109.303527,27.963629],[109.301762,27.958341],[109.301889,27.95658],[109.303107,27.954109],[109.305917,27.950546],[109.307772,27.948582],[109.308445,27.947072],[109.308869,27.939777],[109.311129,27.937765],[109.312898,27.935168],[109.313828,27.933329],[109.313403,27.931311],[109.312059,27.927156],[109.31307,27.924475],[109.314247,27.922804],[109.314839,27.920541],[109.314839,27.918105],[109.311806,27.909464],[109.311882,27.907786],[109.318195,27.901086],[109.320631,27.895598],[109.320298,27.892074],[109.317775,27.885528],[109.317609,27.882255],[109.318695,27.876808],[109.321223,27.874108],[109.32282,27.873104],[109.323154,27.872184],[109.32189,27.867985],[109.323401,27.867907],[109.324751,27.868995],[109.330306,27.870016],[109.335178,27.869437],[109.337539,27.869526],[109.338798,27.868774],[109.338798,27.867848],[109.337362,27.866253],[109.329876,27.863893],[109.327531,27.862376],[109.326773,27.860954],[109.326848,27.8586],[109.328537,27.856258],[109.333248,27.851652],[109.340314,27.846215],[109.345525,27.84073],[109.346789,27.838304],[109.346865,27.836374],[109.345945,27.834444],[109.341148,27.825289],[109.340223,27.821434],[109.340814,27.817908],[109.342912,27.814227],[109.342998,27.811167],[109.341648,27.809397],[109.341643,27.808716],[109.339495,27.807132],[109.338621,27.804508],[109.33997,27.802207],[109.342538,27.801454],[109.342659,27.800742],[109.340177,27.7999],[109.336523,27.797921],[109.332737,27.794472],[109.331059,27.792583],[109.331226,27.791621],[109.333703,27.791961],[109.33997,27.791973],[109.341067,27.79021],[109.335173,27.785194],[109.33303,27.782797],[109.332944,27.780573],[109.333834,27.779861],[109.338454,27.779252],[109.338727,27.778522],[109.337104,27.776711],[109.33814,27.775922],[109.339551,27.775796],[109.345227,27.775951],[109.348907,27.774869],[109.349412,27.774283],[109.349872,27.771055],[109.355382,27.766367],[109.358318,27.763629],[109.359997,27.762361],[109.362564,27.761619],[109.364288,27.759778],[109.364242,27.755203],[109.364581,27.752566],[109.366219,27.749797],[109.362984,27.744995],[109.364167,27.7442],[109.367821,27.743787],[109.37328,27.742573],[109.376935,27.740611],[109.377733,27.73969],[109.377986,27.73801],[109.377526,27.736628],[109.375802,27.73402],[109.372229,27.730055],[109.365501,27.726065],[109.365425,27.723882],[109.365921,27.722207],[109.368236,27.722333],[109.371895,27.723428],[109.376646,27.723434],[109.382985,27.724911],[109.388277,27.723948],[109.389409,27.724121],[109.391381,27.725904],[109.392386,27.726364],[109.393898,27.724391],[109.394363,27.722674],[109.395333,27.721711],[109.398523,27.72058],[109.400327,27.720287],[109.402172,27.720664],[109.402885,27.722554],[109.404143,27.723517],[109.409815,27.724947],[109.41262,27.725342],[109.414172,27.725049],[109.418408,27.721352]]]]}}]}
