# Supplementary material for: The influence of extreme rainfall on crime: Spatiotemporal dynamics in Hunan Province, China
Source: PLoS One. 2026 Apr 22;21(4):e0345811. doi: 10.1371/journal.pone.0345811 (PMC13102242; doi:10.1371/journal.pone.0345811)
Supplement: S1 Data — S1 Raw Data. This is the original data1 required to replicate the manuscript’s results. S2 Raw Data. This is the original data1 required to replicate the manuscript’s results. (ZIP) [file pone.0345811.s001.zip › S1 Raw Data/S1_Hunan administrative boundary GeoJSON/433124.json]

{"type":"FeatureCollection","features":[{"type":"Feature","properties":{"adcode":433124,"name":"花垣县","center":[109.479063,28.581352],"centroid":[109.431936,28.426002],"childrenNum":0,"level":"district","acroutes":[100000,430000,433100],"parent":{"adcode":433100}},"geometry":{"type":"MultiPolygon","coordinates":[[[[109.342058,28.178808],[109.347753,28.18386],[109.349266,28.184789],[109.353974,28.18555],[109.355322,28.186137],[109.357678,28.190045],[109.359908,28.190632],[109.362091,28.189756],[109.363189,28.186194],[109.363146,28.183091],[109.363898,28.1802],[109.364953,28.179529],[109.367598,28.179826],[109.37024,28.182197],[109.376755,28.184932],[109.37806,28.185061],[109.382391,28.184225],[109.387095,28.184607],[109.390195,28.185536],[109.398128,28.186626],[109.406069,28.187826],[109.408586,28.187404],[109.410428,28.185812],[109.412486,28.185265],[109.416174,28.185096],[109.420161,28.185474],[109.421799,28.186435],[109.421419,28.190926],[109.420541,28.197511],[109.421168,28.198849],[109.422798,28.199774],[109.424899,28.20149],[109.425652,28.20254],[109.426538,28.206501],[109.426365,28.209858],[109.426573,28.21225],[109.427502,28.217615],[109.42876,28.222083],[109.430226,28.225684],[109.432523,28.227653],[109.436047,28.228906],[109.444254,28.230133],[109.448362,28.23256],[109.450953,28.235489],[109.452211,28.237498],[109.452313,28.239107],[109.451812,28.241036],[109.452611,28.241618],[109.454324,28.241409],[109.456507,28.239494],[109.458977,28.240036],[109.459957,28.241458],[109.460666,28.244081],[109.463014,28.248823],[109.462806,28.25136],[109.463594,28.252449],[109.465291,28.253338],[109.466177,28.255347],[109.466608,28.257466],[109.466428,28.259288],[109.465526,28.260301],[109.466071,28.260821],[109.468748,28.260226],[109.471551,28.260839],[109.472887,28.262808],[109.473432,28.264607],[109.475502,28.266922],[109.477391,28.268215],[109.481734,28.269691],[109.48621,28.269775],[109.491082,28.270473],[109.492293,28.271814],[109.489687,28.276],[109.490424,28.277128],[109.493391,28.277884],[109.495559,28.280292],[109.49804,28.284059],[109.502912,28.287662],[109.50281,28.288857],[109.501242,28.289892],[109.501054,28.290896],[109.502038,28.29186],[109.504229,28.292078],[109.504115,28.294615],[109.505318,28.295681],[109.510485,28.295796],[109.514381,28.297293],[109.516736,28.299692],[109.51812,28.301784],[109.518492,28.303335],[109.517697,28.31451],[109.515819,28.324414],[109.51607,28.332554],[109.517991,28.336151],[109.518571,28.339002],[109.512534,28.34076],[109.508254,28.342891],[109.508239,28.344215],[109.511257,28.348575],[109.511872,28.350186],[109.5113,28.353103],[109.508599,28.356194],[109.506863,28.358915],[109.506306,28.360704],[109.50682,28.36212],[109.509681,28.362613],[109.515635,28.362476],[109.51999,28.362604],[109.524003,28.364429],[109.527707,28.368593],[109.532521,28.368793],[109.533473,28.369081],[109.536919,28.368384],[109.539141,28.36846],[109.541136,28.36794],[109.543402,28.36668],[109.546243,28.364322],[109.55101,28.361708],[109.552448,28.35884],[109.555654,28.357468],[109.5583,28.355692],[109.560033,28.355039],[109.561753,28.354893],[109.564352,28.355545],[109.567123,28.356935],[109.569887,28.355785],[109.573316,28.352953],[109.57499,28.352016],[109.579725,28.350892],[109.581461,28.350071],[109.582371,28.349068],[109.584103,28.345027],[109.58553,28.343753],[109.587443,28.343779],[109.589469,28.344312],[109.589253,28.345777],[109.591229,28.349187],[109.592162,28.350329],[109.593361,28.354351],[109.595223,28.357086],[109.597743,28.359279],[109.599366,28.359617],[109.602945,28.357379],[109.604317,28.355661],[109.601475,28.348051],[109.602353,28.346328],[109.604242,28.345493],[109.606884,28.346523],[109.607793,28.346466],[109.60973,28.3452],[109.612458,28.345595],[109.613931,28.346266],[109.615503,28.348948],[109.615734,28.353552],[109.617632,28.356158],[109.624107,28.360953],[109.625867,28.362689],[109.628077,28.362453],[109.628587,28.36125],[109.628901,28.357641],[109.630719,28.357237],[109.632926,28.35769],[109.635203,28.359803],[109.635595,28.360607],[109.633655,28.361756],[109.630413,28.362507],[109.629312,28.364225],[109.633471,28.365592],[109.635556,28.367821],[109.636473,28.369308],[109.637641,28.37028],[109.639597,28.372912],[109.639017,28.373485],[109.635772,28.372171],[109.634862,28.37372],[109.634686,28.378763],[109.633067,28.378421],[109.63021,28.377285],[109.627419,28.377804],[109.625283,28.379069],[109.624311,28.380387],[109.623997,28.381706],[109.624514,28.383255],[109.625824,28.38531],[109.62765,28.387311],[109.628873,28.387959],[109.633541,28.388106],[109.637543,28.389495],[109.639691,28.391341],[109.640753,28.393272],[109.641459,28.397501],[109.642643,28.400013],[109.644701,28.400564],[109.643199,28.402485],[109.640001,28.403923],[109.637465,28.404021],[109.633192,28.402574],[109.628344,28.402352],[109.625251,28.403142],[109.624209,28.404367],[109.624009,28.405516],[109.626517,28.406639],[109.632558,28.408165],[109.636763,28.410291],[109.647315,28.418385],[109.648444,28.420647],[109.648828,28.422875],[109.648742,28.424552],[109.647229,28.427152],[109.642447,28.431633],[109.638453,28.435759],[109.634082,28.438691],[109.632699,28.439108],[109.627023,28.439858],[109.622617,28.439476],[109.620183,28.439681],[109.618506,28.440395],[109.615813,28.440226],[109.6143,28.438292],[109.612787,28.437999],[109.609306,28.438461],[109.607927,28.438123],[109.605661,28.436296],[109.604905,28.436131],[109.603054,28.43701],[109.60222,28.438647],[109.602263,28.439738],[109.603521,28.44578],[109.602976,28.448464],[109.601381,28.449852],[109.597438,28.451675],[109.592326,28.454532],[109.587623,28.455455],[109.585075,28.455459],[109.574555,28.454062],[109.572332,28.452217],[109.571701,28.449076],[109.56902,28.447231],[109.566888,28.446898],[109.563709,28.447617],[109.562659,28.448961],[109.560017,28.453498],[109.560193,28.456688],[109.561275,28.458196],[109.560903,28.460125],[109.556423,28.462001],[109.554533,28.463429],[109.55295,28.465949],[109.553036,28.467625],[109.553702,28.470144],[109.553036,28.472242],[109.5501,28.474725],[109.545918,28.478801],[109.545373,28.480127],[109.545295,28.482016],[109.546083,28.484069],[109.546714,28.488055],[109.547843,28.491031],[109.550057,28.492826],[109.552699,28.49425],[109.558139,28.498914],[109.560699,28.503609],[109.564293,28.514431],[109.566763,28.518429],[109.566806,28.520486],[109.566555,28.530686],[109.567605,28.5353],[109.567354,28.537104],[109.566394,28.538739],[109.560656,28.544877],[109.558645,28.549158],[109.558731,28.551844],[109.559989,28.554277],[109.561828,28.555531],[109.564928,28.556617],[109.573301,28.55694],[109.579,28.556346],[109.58143,28.556346],[109.582684,28.557268],[109.583186,28.558859],[109.583691,28.563644],[109.584699,28.566538],[109.58738,28.568886],[109.590398,28.570268],[109.592083,28.572032],[109.593592,28.572448],[109.596352,28.571775],[109.599625,28.571859],[109.600718,28.570937],[109.603313,28.567326],[109.606676,28.565988],[109.610956,28.565231],[109.616322,28.565488],[109.622876,28.565324],[109.623041,28.56675],[109.619599,28.568257],[109.618843,28.570273],[109.619435,28.571194],[109.621026,28.572116],[109.621198,28.574216],[109.620269,28.576316],[109.620775,28.585881],[109.619768,28.58865],[109.61305,28.592504],[109.607848,28.599175],[109.605833,28.601275],[109.602231,28.601864],[109.598704,28.602869],[109.597108,28.604632],[109.596442,28.606731],[109.596607,28.609247],[109.598543,28.611599],[109.600558,28.614531],[109.600558,28.616635],[109.599123,28.617472],[109.595599,28.617472],[109.593675,28.616799],[109.592248,28.61504],[109.590151,28.610846],[109.588309,28.609588],[109.585961,28.609252],[109.582108,28.609593],[109.579419,28.610771],[109.576993,28.613623],[109.575064,28.615054],[109.569949,28.615815],[109.568781,28.615775],[109.564258,28.618384],[109.562247,28.618473],[109.559993,28.617888],[109.557559,28.617808],[109.554216,28.619159],[109.551202,28.621936],[109.549987,28.622587],[109.54785,28.622175],[109.544464,28.620922],[109.54183,28.619504],[109.538643,28.617117],[109.536264,28.615027],[109.535347,28.614651],[109.527194,28.613937],[109.524093,28.613065],[109.518406,28.61027],[109.509414,28.603374],[109.500925,28.600167],[109.498961,28.59925],[109.497334,28.598037],[109.493026,28.59417],[109.489683,28.591662],[109.487218,28.590714],[109.485077,28.590931],[109.483243,28.593456],[109.481166,28.593651],[109.479394,28.592309],[109.478638,28.592207],[109.477799,28.593598],[109.477117,28.595946],[109.476043,28.59688],[109.47362,28.598041],[109.471429,28.597966],[109.470606,28.597549],[109.465193,28.59238],[109.462387,28.589921],[109.459478,28.588499],[109.45764,28.588588],[109.450796,28.592021],[109.447296,28.593611],[109.439739,28.595219],[109.43567,28.595246],[109.427526,28.59308],[109.425766,28.593585],[109.423328,28.597222],[109.421356,28.599148],[109.417479,28.600885],[109.415614,28.601306],[109.411298,28.601097],[109.399061,28.598449],[109.393127,28.597346],[109.388337,28.596212],[109.386808,28.59564],[109.384939,28.594196],[109.384539,28.593354],[109.384139,28.590351],[109.383426,28.588287],[109.381427,28.58694],[109.377374,28.58566],[109.37405,28.584938],[109.367269,28.584765],[109.365713,28.584215],[109.365623,28.582368],[109.36712,28.576529],[109.368339,28.571066],[109.367939,28.569196],[109.367034,28.567978],[109.363898,28.565204],[109.362605,28.562412],[109.360986,28.561571],[109.356906,28.560631],[109.355393,28.559515],[109.353711,28.556617],[109.352363,28.556532],[109.349023,28.560489],[109.347377,28.560822],[109.345738,28.559856],[109.34198,28.556333],[109.340145,28.556413],[109.337037,28.561167],[109.334662,28.561314],[109.328053,28.557618],[109.326689,28.557197],[109.326462,28.557866],[109.329343,28.562953],[109.330221,28.564903],[109.329911,28.567242],[109.323687,28.575138],[109.320453,28.579794],[109.318591,28.581061],[109.316408,28.581172],[109.315342,28.580055],[109.312774,28.579329],[109.308373,28.57928],[109.306597,28.579484],[109.304723,28.579014],[109.301846,28.57745],[109.300714,28.576259],[109.300353,28.572488],[109.299906,28.571704],[109.295959,28.568908],[109.294834,28.566294],[109.294462,28.562705],[109.294768,28.560387],[109.294478,28.557552],[109.293698,28.556311],[109.292063,28.555823],[109.290468,28.552212],[109.288927,28.546318],[109.287716,28.545183],[109.284514,28.544018],[109.28068,28.541974],[109.278838,28.541345],[109.274174,28.538894],[109.273594,28.537033],[109.273605,28.532915],[109.274476,28.528518],[109.274707,28.524822],[109.276169,28.524037],[109.277604,28.521821],[109.278662,28.521621],[109.280363,28.520402],[109.280261,28.518992],[109.279203,28.51725],[109.276126,28.515207],[109.274033,28.514879],[109.271967,28.51397],[109.27174,28.513216],[109.272775,28.508003],[109.274331,28.50431],[109.2733,28.502111],[109.274523,28.495402],[109.273845,28.492742],[109.273653,28.490126],[109.274001,28.488113],[109.276334,28.485501],[109.275922,28.48402],[109.273939,28.484242],[109.273025,28.484903],[109.270219,28.485058],[109.268142,28.484144],[109.267213,28.483151],[109.265982,28.480725],[109.265413,28.476792],[109.264089,28.473767],[109.263759,28.471421],[109.261964,28.467044],[109.2608,28.464716],[109.260671,28.462702],[109.261317,28.459948],[109.260569,28.457961],[109.263164,28.458364],[109.264633,28.457668],[109.265069,28.455539],[109.262388,28.454816],[109.261317,28.45368],[109.260134,28.451303],[109.258876,28.447466],[109.258562,28.445132],[109.259064,28.44271],[109.258229,28.438545],[109.256869,28.43673],[109.257927,28.434441],[109.259765,28.432928],[109.259891,28.431975],[109.258319,28.429011],[109.259201,28.422941],[109.259965,28.420789],[109.259413,28.417817],[109.259714,28.416938],[109.2612,28.415478],[109.261012,28.408365],[109.261439,28.407229],[109.264351,28.404371],[109.264351,28.402281],[109.263418,28.400435],[109.263563,28.39953],[109.265033,28.398469],[109.265676,28.396583],[109.264622,28.394657],[109.264684,28.3925],[109.266821,28.388492],[109.267644,28.385816],[109.268749,28.384391],[109.270638,28.38333],[109.27201,28.383152],[109.274781,28.383463],[109.276173,28.382979],[109.277792,28.380862],[109.277502,28.379393],[109.275648,28.378878],[109.275561,28.377622],[109.27736,28.376561],[109.279508,28.376388],[109.284612,28.376814],[109.28636,28.376215],[109.288359,28.374328],[109.288743,28.372593],[109.288014,28.369614],[109.288045,28.366196],[109.287763,28.364447],[109.285455,28.360971],[109.285,28.358373],[109.282554,28.355856],[109.27945,28.354111],[109.277725,28.349667],[109.273488,28.345986],[109.272982,28.344881],[109.273096,28.343104],[109.27174,28.341373],[109.268573,28.338105],[109.268091,28.337057],[109.268957,28.334961],[109.269255,28.331244],[109.271583,28.325879],[109.271505,28.323925],[109.27221,28.323437],[109.273856,28.324072],[109.275797,28.32369],[109.276545,28.322975],[109.275906,28.321789],[109.273943,28.320892],[109.272931,28.319098],[109.273758,28.317161],[109.274056,28.315212],[109.27524,28.314043],[109.275068,28.31264],[109.273194,28.310588],[109.273076,28.309398],[109.276192,28.308203],[109.279238,28.306399],[109.282311,28.305897],[109.284091,28.305231],[109.285517,28.304139],[109.286438,28.302548],[109.28703,28.300243],[109.288206,28.298017],[109.293337,28.296183],[109.297582,28.292807],[109.29804,28.291301],[109.298084,28.288951],[109.296614,28.284295],[109.294893,28.281691],[109.294509,28.280141],[109.294928,28.278546],[109.300772,28.275449],[109.303755,28.274534],[109.306401,28.2742],[109.309431,28.274876],[109.314938,28.276378],[109.317964,28.277893],[109.320445,28.280034],[109.325537,28.283313],[109.329194,28.286343],[109.332643,28.292011],[109.333827,28.293313],[109.338236,28.293913],[109.340972,28.293726],[109.343496,28.292513],[109.348584,28.28967],[109.351571,28.288546],[109.356608,28.28784],[109.358591,28.286752],[109.361237,28.284872],[109.363126,28.28521],[109.363549,28.284455],[109.363091,28.282984],[109.35426,28.271917],[109.352194,28.268518],[109.35228,28.266967],[109.353158,28.265456],[109.354675,28.264789],[109.356443,28.264794],[109.357442,28.265563],[109.358509,28.265323],[109.359512,28.265887],[109.363169,28.269628],[109.365227,28.272063],[109.365901,28.274205],[109.367371,28.275169],[109.370142,28.275342],[109.373552,28.277066],[109.376911,28.276924],[109.38682,28.274125],[109.390481,28.272614],[109.393001,28.272659],[109.397952,28.273921],[109.400343,28.273498],[109.4003,28.271739],[109.399673,28.269308],[109.39883,28.269015],[109.393037,28.269011],[109.388004,28.268126],[109.383214,28.264954],[109.376363,28.259159],[109.373466,28.256849],[109.371996,28.256093],[109.368464,28.256004],[109.367661,28.255244],[109.369009,28.253907],[109.372161,28.252236],[109.373254,28.249716],[109.37287,28.248378],[109.370569,28.244849],[109.367289,28.239036],[109.365062,28.236894],[109.36119,28.234707],[109.35758,28.234325],[109.35678,28.233485],[109.357744,28.230462],[109.360092,28.227911],[109.361025,28.225648],[109.360813,28.22355],[109.359551,28.220443],[109.356855,28.217251],[109.350469,28.211787],[109.345758,28.206706],[109.342313,28.199316],[109.340796,28.19378],[109.340459,28.190379],[109.342058,28.178808]]]]}}]}
