# Supplementary material for: The influence of extreme rainfall on crime: Spatiotemporal dynamics in Hunan Province, China
Source: PLoS One. 2026 Apr 22;21(4):e0345811. doi: 10.1371/journal.pone.0345811 (PMC13102242; doi:10.1371/journal.pone.0345811)
Supplement: S1 Data — S1 Raw Data. This is the original data1 required to replicate the manuscript’s results. S2 Raw Data. This is the original data1 required to replicate the manuscript’s results. (ZIP) [file pone.0345811.s001.zip › S1 Raw Data/S1_Hunan administrative boundary GeoJSON/433125.json]

{"type":"FeatureCollection","features":[{"type":"Feature","properties":{"adcode":433125,"name":"保靖县","center":[109.651445,28.709605],"centroid":[109.563869,28.666425],"childrenNum":0,"level":"district","acroutes":[100000,430000,433100],"parent":{"adcode":433100}},"geometry":{"type":"MultiPolygon","coordinates":[[[[109.320449,28.579792],[109.323688,28.575141],[109.329912,28.567242],[109.330219,28.564901],[109.329342,28.56295],[109.326463,28.557868],[109.326685,28.557197],[109.328053,28.557617],[109.334663,28.56131],[109.337038,28.561167],[109.340147,28.556413],[109.341979,28.556336],[109.345742,28.559855],[109.347378,28.560824],[109.349021,28.560491],[109.352365,28.556531],[109.353713,28.556618],[109.355395,28.559517],[109.356907,28.560629],[109.360984,28.561572],[109.362607,28.562412],[109.363902,28.565204],[109.36703,28.56798],[109.36794,28.569199],[109.368339,28.571064],[109.367122,28.576529],[109.365623,28.582368],[109.365709,28.584217],[109.367266,28.584765],[109.374052,28.584939],[109.37737,28.585656],[109.381428,28.586942],[109.383424,28.588283],[109.384137,28.590352],[109.384536,28.593354],[109.384942,28.594193],[109.386807,28.595643],[109.388338,28.596211],[109.393129,28.597348],[109.399058,28.598449],[109.411296,28.601097],[109.415615,28.601307],[109.41748,28.600881],[109.421361,28.599151],[109.42333,28.59722],[109.425765,28.593589],[109.427525,28.593082],[109.435673,28.595248],[109.439737,28.595218],[109.447295,28.593615],[109.450797,28.592022],[109.457642,28.588586],[109.459474,28.588499],[109.462386,28.589922],[109.465194,28.592381],[109.470606,28.597548],[109.471431,28.597968],[109.473616,28.598045],[109.476044,28.596882],[109.477117,28.595945],[109.477798,28.593594],[109.478642,28.592206],[109.479395,28.592309],[109.481168,28.593651],[109.483243,28.593456],[109.485082,28.590931],[109.487215,28.590716],[109.489682,28.591664],[109.493026,28.594173],[109.497333,28.598039],[109.498962,28.599253],[109.500925,28.60017],[109.509413,28.603375],[109.518405,28.610268],[109.524092,28.613068],[109.527194,28.613939],[109.535348,28.614651],[109.536264,28.615024],[109.538646,28.617118],[109.541833,28.619504],[109.544464,28.620923],[109.547847,28.622172],[109.549987,28.622587],[109.551198,28.621936],[109.554215,28.619156],[109.557559,28.61781],[109.559994,28.617886],[109.562245,28.61847],[109.564254,28.618383],[109.568782,28.615777],[109.569954,28.615818],[109.575065,28.615055],[109.576989,28.613627],[109.579417,28.610769],[109.582106,28.609592],[109.585961,28.609254],[109.58831,28.609587],[109.590149,28.610846],[109.59225,28.61504],[109.593677,28.616801],[109.595601,28.617472],[109.599121,28.617472],[109.600555,28.616632],[109.600555,28.614533],[109.598539,28.611599],[109.596608,28.609249],[109.596438,28.606729],[109.597112,28.60463],[109.598703,28.602868],[109.60223,28.601865],[109.605836,28.601276],[109.607851,28.599176],[109.613054,28.592503],[109.619768,28.588652],[109.620776,28.585881],[109.620272,28.576314],[109.621202,28.574219],[109.621025,28.572119],[109.619435,28.571192],[109.618846,28.57027],[109.619598,28.568257],[109.623041,28.566751],[109.622877,28.565321],[109.616326,28.565485],[109.610953,28.565229],[109.606673,28.565987],[109.603316,28.567324],[109.600718,28.570936],[109.599625,28.571858],[109.596353,28.571776],[109.593592,28.572447],[109.59208,28.572032],[109.590398,28.57027],[109.587381,28.568882],[109.584698,28.566535],[109.58369,28.563641],[109.583186,28.558856],[109.582682,28.557268],[109.581426,28.556346],[109.578998,28.556346],[109.573304,28.55694],[109.564928,28.556618],[109.561826,28.555532],[109.559987,28.554276],[109.55873,28.551843],[109.558645,28.549158],[109.560654,28.544875],[109.566394,28.538737],[109.567356,28.537102],[109.567604,28.535299],[109.566557,28.530682],[109.566806,28.520489],[109.566767,28.518429],[109.564293,28.514431],[109.5607,28.503612],[109.558142,28.498917],[109.552703,28.494247],[109.550059,28.492827],[109.547841,28.491028],[109.546715,28.488055],[109.54608,28.484071],[109.545295,28.482016],[109.545374,28.480129],[109.545917,28.478801],[109.550099,28.474725],[109.553037,28.472244],[109.553705,28.470142],[109.553037,28.467629],[109.552952,28.465947],[109.554536,28.46343],[109.55642,28.461999],[109.560903,28.460123],[109.561276,28.458195],[109.56019,28.456687],[109.56002,28.453497],[109.562664,28.448964],[109.563711,28.447615],[109.566891,28.446897],[109.569025,28.447231],[109.571701,28.449072],[109.572329,28.45222],[109.574554,28.454061],[109.585071,28.455456],[109.587623,28.455456],[109.592329,28.454528],[109.59744,28.451677],[109.601379,28.449851],[109.602976,28.448467],[109.603526,28.445779],[109.602263,28.439738],[109.602223,28.438651],[109.603055,28.437015],[109.6049,28.436132],[109.605659,28.436297],[109.607923,28.438122],[109.609304,28.438461],[109.612786,28.437999],[109.614304,28.438292],[109.615816,28.440225],[109.618505,28.440394],[109.620181,28.439682],[109.622615,28.439476],[109.627019,28.439856],[109.6327,28.439107],[109.635802,28.437686],[109.638452,28.435758],[109.642444,28.431634],[109.647228,28.427151],[109.64874,28.424551],[109.648445,28.420647],[109.647313,28.418385],[109.636764,28.41029],[109.632556,28.408166],[109.626516,28.406637],[109.624009,28.405519],[109.624212,28.404365],[109.625253,28.403144],[109.628341,28.402353],[109.633191,28.402574],[109.637464,28.404021],[109.640003,28.403918],[109.643197,28.402487],[109.644695,28.400568],[109.647686,28.400276],[109.649316,28.400789],[109.652005,28.404549],[109.654813,28.407781],[109.659276,28.410013],[109.661835,28.410059],[109.66461,28.410444],[109.67298,28.414035],[109.678712,28.414779],[109.685774,28.417636],[109.692985,28.420334],[109.694562,28.421135],[109.697337,28.423279],[109.700145,28.4263],[109.702252,28.427859],[109.704817,28.428998],[109.707252,28.429336],[109.709941,28.429172],[109.71498,28.427182],[109.717042,28.426895],[109.72053,28.427736],[109.723724,28.43047],[109.726446,28.431901],[109.729136,28.432906],[109.735601,28.433435],[109.742152,28.435086],[109.744063,28.435784],[109.746805,28.436117],[109.749534,28.435686],[109.758087,28.432922],[109.760168,28.433188],[109.763774,28.434527],[109.766307,28.434609],[109.768885,28.433522],[109.770705,28.43385],[109.773754,28.435614],[109.776935,28.435866],[109.780874,28.435025],[109.784055,28.433471],[109.785796,28.433158],[109.787576,28.434178],[109.792772,28.435343],[109.795533,28.436599],[109.803177,28.444964],[109.806842,28.4516],[109.808177,28.456738],[109.807882,28.459384],[109.806213,28.462153],[109.805749,28.465342],[109.806842,28.467542],[109.808812,28.468609],[109.814001,28.47026],[109.817771,28.470921],[109.820905,28.471213],[109.823791,28.473008],[109.825552,28.479216],[109.828444,28.484369],[109.830741,28.490197],[109.830028,28.498968],[109.829197,28.499768],[109.827397,28.500024],[109.825264,28.49965],[109.821291,28.498312],[109.817182,28.499747],[109.815336,28.499537],[109.811154,28.49764],[109.80927,28.497558],[109.806802,28.498194],[109.805003,28.499619],[109.803622,28.503607],[109.802784,28.505247],[109.799722,28.506385],[109.798845,28.504247],[109.797006,28.503745],[109.793524,28.506477],[109.789964,28.511556],[109.789722,28.515508],[109.788969,28.521017],[109.788996,28.526521],[109.789807,28.532024],[109.791927,28.536831],[109.798177,28.542539],[109.802882,28.546412],[109.807058,28.55006],[109.80942,28.553493],[109.81048,28.556925],[109.810513,28.564727],[109.812372,28.569988],[109.814734,28.57342],[109.816553,28.576621],[109.825172,28.583454],[109.826501,28.587351],[109.826795,28.593774],[109.82813,28.599274],[109.829177,28.602479],[109.831291,28.606366],[109.833915,28.610483],[109.834975,28.613688],[109.835008,28.618276],[109.831651,28.622653],[109.829347,28.62978],[109.822417,28.642434],[109.818791,28.646585],[109.812574,28.649836],[109.808144,28.650542],[109.801927,28.651955],[109.794885,28.651069],[109.77556,28.643013],[109.771372,28.641083],[109.768021,28.640581],[109.765836,28.641001],[109.764311,28.641758],[109.760993,28.646565],[109.756255,28.652533],[109.756536,28.653439],[109.758755,28.655829],[109.760031,28.659125],[109.761484,28.664796],[109.761791,28.667652],[109.761569,28.669791],[109.760371,28.671116],[109.757053,28.672657],[109.755587,28.674315],[109.755738,28.677482],[109.757354,28.680854],[109.765777,28.691205],[109.766536,28.692653],[109.765881,28.697795],[109.76702,28.700302],[109.769762,28.702502],[109.776215,28.7073],[109.782163,28.712114],[109.784388,28.714462],[109.785357,28.716222],[109.785481,28.71794],[109.784932,28.720002],[109.780122,28.726176],[109.771824,28.724713],[109.758702,28.722743],[109.752112,28.722324],[109.749429,28.722703],[109.736838,28.728047],[109.732846,28.728799],[109.724365,28.729377],[109.721682,28.72971],[109.720713,28.730298],[109.720255,28.732523],[109.722317,28.740475],[109.722519,28.742572],[109.722271,28.744628],[109.720046,28.748867],[109.714542,28.752508],[109.713357,28.753766],[109.712356,28.75596],[109.710609,28.756312],[109.708279,28.755658],[109.707311,28.756348],[109.70769,28.758051],[109.712729,28.760306],[109.713652,28.762959],[109.717094,28.762479],[109.71981,28.764815],[109.722598,28.765051],[109.725648,28.765705],[109.729109,28.766871],[109.73138,28.768742],[109.732512,28.770567],[109.733455,28.773108],[109.735307,28.776012],[109.736419,28.777065],[109.737512,28.779227],[109.737028,28.780822],[109.734993,28.782949],[109.735117,28.785786],[109.73424,28.787606],[109.733062,28.788802],[109.729554,28.789692],[109.727853,28.792104],[109.726452,28.792835],[109.723089,28.793356],[109.721957,28.794992],[109.722349,28.799996],[109.723108,28.803313],[109.721721,28.80434],[109.718639,28.803901],[109.718285,28.80503],[109.718639,28.807887],[109.717794,28.809691],[109.715151,28.812415],[109.709902,28.816769],[109.707631,28.819284],[109.70502,28.824823],[109.704608,28.82793],[109.705956,28.832799],[109.704268,28.838082],[109.703685,28.842451],[109.702422,28.844714],[109.699484,28.847728],[109.694857,28.851795],[109.689307,28.854553],[109.684439,28.856643],[109.679727,28.857388],[109.677371,28.858476],[109.676108,28.859902],[109.675604,28.862083],[109.676448,28.863845],[109.678974,28.865531],[109.680741,28.866312],[109.681494,28.867318],[109.681749,28.868958],[109.680859,28.871139],[109.684347,28.87786],[109.684268,28.880501],[109.683319,28.883407],[109.68362,28.884857],[109.685466,28.887084],[109.685636,28.888095],[109.684838,28.889035],[109.681644,28.890245],[109.681454,28.893656],[109.680532,28.894075],[109.677475,28.893901],[109.674072,28.892676],[109.671972,28.891665],[109.667574,28.891731],[109.666174,28.890996],[109.66336,28.890822],[109.661292,28.889162],[109.659695,28.88903],[109.658478,28.889617],[109.65476,28.892231],[109.649839,28.892466],[109.648766,28.893094],[109.648262,28.895025],[109.647346,28.896409],[109.645389,28.897767],[109.643459,28.897997],[109.640402,28.897241],[109.638518,28.897113],[109.636783,28.897593],[109.63431,28.899692],[109.632811,28.899876],[109.630527,28.901678],[109.628682,28.901847],[109.625423,28.902929],[109.622844,28.90488],[109.621542,28.90488],[109.617969,28.903537],[109.615534,28.903072],[109.614199,28.903195],[109.611758,28.904078],[109.607649,28.906723],[109.602197,28.908796],[109.591144,28.912084],[109.582381,28.900718],[109.577192,28.892323],[109.571322,28.884107],[109.566629,28.879076],[109.559928,28.860366],[109.553063,28.847958],[109.549961,28.837684],[109.544942,28.827914],[109.54252,28.827204],[109.541055,28.827546],[109.534235,28.832452],[109.528673,28.836831],[109.524615,28.838859],[109.520139,28.839881],[109.518928,28.840765],[109.517384,28.84501],[109.516258,28.847023],[109.515048,28.848035],[109.502293,28.854645],[109.500991,28.855907],[109.498452,28.860029],[109.49749,28.860826],[109.495101,28.861255],[109.493799,28.860882],[109.490003,28.85724],[109.488707,28.857118],[109.486613,28.858783],[109.483564,28.860346],[109.47645,28.863682],[109.475652,28.862885],[109.477333,28.859186],[109.482811,28.853843],[109.483773,28.851657],[109.484067,28.849598],[109.483092,28.84897],[109.478917,28.848898],[109.476155,28.849368],[109.473891,28.850211],[109.469886,28.853245],[109.467452,28.854844],[109.465737,28.855437],[109.462975,28.85536],[109.457622,28.853547],[109.455652,28.853092],[109.453264,28.85368],[109.451798,28.855028],[109.45026,28.85772],[109.448323,28.86385],[109.446281,28.866624],[109.445188,28.867339],[109.442381,28.867513],[109.440581,28.866419],[109.432996,28.857935],[109.429816,28.855207],[109.426504,28.853741],[109.422519,28.85253],[109.41803,28.850809],[109.41371,28.848229],[109.409561,28.845419],[109.4036,28.839038],[109.396427,28.827286],[109.39432,28.822896],[109.392808,28.819202],[109.390668,28.816136],[109.388273,28.813535],[109.383614,28.809727],[109.382645,28.807463],[109.382527,28.805869],[109.382985,28.803058],[109.383404,28.798652],[109.383273,28.795795],[109.382606,28.793402],[109.381474,28.791598],[109.375669,28.787729],[109.369916,28.78254],[109.368104,28.781778],[109.365041,28.781441],[109.361468,28.781599],[109.350153,28.783138],[109.3423,28.783879],[109.336155,28.783593],[109.329846,28.782995],[109.325606,28.783695],[109.324506,28.784575],[109.321182,28.792212],[109.318793,28.794261],[109.317065,28.794803],[109.312066,28.795048],[109.309873,28.794583],[109.308028,28.793193],[109.305966,28.790146],[109.301254,28.782208],[109.298735,28.778512],[109.297099,28.777208],[109.295162,28.776406],[109.292767,28.776155],[109.29079,28.77636],[109.284318,28.777735],[109.282394,28.777316],[109.276668,28.772377],[109.273939,28.769606],[109.272473,28.768768],[109.270254,28.768537],[109.268847,28.769309],[109.265137,28.772198],[109.263998,28.773497],[109.261322,28.774949],[109.261341,28.773793],[109.259417,28.772556],[109.260216,28.770935],[109.259712,28.769345],[109.26017,28.76798],[109.259319,28.767172],[109.256178,28.768236],[109.255393,28.767254],[109.256197,28.765623],[109.262532,28.762908],[109.267002,28.761737],[109.268893,28.761896],[109.270392,28.760495],[109.272996,28.760894],[109.276609,28.758445],[109.276504,28.756655],[109.277767,28.755965],[109.279528,28.756619],[109.27994,28.755832],[109.279711,28.752702],[109.278481,28.751526],[109.281183,28.75055],[109.286635,28.750161],[109.292596,28.750243],[109.297668,28.748151],[109.299527,28.746126],[109.299972,28.74494],[109.300652,28.739678],[109.299141,28.736737],[109.289416,28.730262],[109.288231,28.727306],[109.290738,28.724252],[109.294462,28.722298],[109.294841,28.7206],[109.294651,28.719122],[109.292924,28.718861],[109.29047,28.715792],[109.288146,28.714697],[109.284684,28.713644],[109.283984,28.712109],[109.279776,28.708999],[109.278068,28.707116],[109.277734,28.70551],[109.275667,28.706114],[109.273252,28.705755],[109.272349,28.702901],[109.272637,28.700721],[109.271498,28.698951],[109.270706,28.698568],[109.268239,28.698603],[109.266033,28.699668],[109.264999,28.699458],[109.258566,28.696281],[109.257382,28.696081],[109.253344,28.692126],[109.252592,28.689727],[109.254149,28.686672],[109.256387,28.684277],[109.258436,28.682983],[109.262199,28.682533],[109.264908,28.681223],[109.266184,28.680174],[109.268841,28.676187],[109.270562,28.674437],[109.270902,28.671792],[109.267591,28.669146],[109.266989,28.668184],[109.26089,28.665866],[109.25466,28.662867],[109.25176,28.660845],[109.24947,28.66019],[109.242926,28.65737],[109.240681,28.655799],[109.238541,28.655548],[109.23434,28.653608],[109.225983,28.650936],[109.221081,28.649129],[109.215702,28.646406],[109.211958,28.644354],[109.209321,28.642444],[109.207273,28.641451],[109.202914,28.637981],[109.200428,28.637658],[109.197273,28.638063],[109.195834,28.637853],[109.19315,28.636204],[109.191004,28.632611],[109.190127,28.628863],[109.189492,28.627292],[109.187522,28.625684],[109.18141,28.621726],[109.180592,28.620738],[109.180854,28.618742],[109.18249,28.61634],[109.183779,28.615623],[109.188203,28.615526],[109.18855,28.614405],[109.186495,28.612157],[109.186344,28.610641],[109.188877,28.608419],[109.191985,28.607088],[109.200199,28.602372],[109.201383,28.60102],[109.201481,28.598429],[109.202208,28.597947],[109.20368,28.599043],[109.20688,28.602843],[109.209334,28.604533],[109.212665,28.607211],[109.213712,28.607513],[109.217148,28.607477],[109.219353,28.609551],[109.221382,28.611061],[109.225917,28.613391],[109.22862,28.616212],[109.229569,28.617979],[109.232318,28.619535],[109.235498,28.619602],[109.239228,28.617933],[109.241224,28.616294],[109.244882,28.614005],[109.248822,28.609878],[109.249385,28.608655],[109.252729,28.606437],[109.254345,28.605833],[109.258887,28.605593],[109.266897,28.610227],[109.269751,28.612009],[109.273716,28.612377],[109.278042,28.612341],[109.278566,28.61272],[109.278153,28.615275],[109.278651,28.617006],[109.281393,28.620764],[109.282747,28.621854],[109.285758,28.625597],[109.287001,28.626826],[109.289782,28.627394],[109.292138,28.626877],[109.294056,28.6253],[109.297629,28.626145],[109.298303,28.625244],[109.300148,28.626431],[109.302891,28.623892],[109.304154,28.623677],[109.30361,28.622699],[109.30522,28.622459],[109.306627,28.620672],[109.305417,28.618834],[109.306581,28.61783],[109.308525,28.615265],[109.308669,28.610385],[109.309395,28.608696],[109.309049,28.60762],[109.306771,28.607078],[109.304455,28.602761],[109.304592,28.601716],[109.306025,28.600144],[109.307432,28.599955],[109.30935,28.598828],[109.309755,28.597169],[109.311634,28.593876],[109.311457,28.592698],[109.312334,28.590957],[109.31323,28.590501],[109.313597,28.589308],[109.314598,28.588857],[109.314952,28.587572],[109.315874,28.586844],[109.317589,28.587587],[109.318734,28.586819],[109.320769,28.586291],[109.321038,28.584493],[109.319532,28.583572],[109.319631,28.582542],[109.320867,28.58121],[109.320449,28.579792]]]]}}]}
