# Supplementary material for: The influence of extreme rainfall on crime: Spatiotemporal dynamics in Hunan Province, China
Source: PLoS One. 2026 Apr 22;21(4):e0345811. doi: 10.1371/journal.pone.0345811 (PMC13102242; doi:10.1371/journal.pone.0345811)
Supplement: S1 Data — S1 Raw Data. This is the original data1 required to replicate the manuscript’s results. S2 Raw Data. This is the original data1 required to replicate the manuscript’s results. (ZIP) [file pone.0345811.s001.zip › S1 Raw Data/S1_Hunan administrative boundary GeoJSON/433126.json]

{"type":"FeatureCollection","features":[{"type":"Feature","properties":{"adcode":433126,"name":"古丈县","center":[109.949592,28.616973],"centroid":[109.998289,28.59819],"childrenNum":0,"level":"district","acroutes":[100000,430000,433100],"parent":{"adcode":433100}},"geometry":{"type":"MultiPolygon","coordinates":[[[[110.274469,28.715533],[110.271236,28.714564],[110.26918,28.714144],[110.267665,28.71414],[110.265692,28.714309],[110.262594,28.71418],[110.257429,28.712964],[110.253158,28.710779],[110.247324,28.707613],[110.242585,28.705347],[110.240571,28.704554],[110.238687,28.704049],[110.236544,28.704053],[110.233995,28.704263],[110.23098,28.704893],[110.228332,28.705608],[110.22553,28.706998],[110.211547,28.715271],[110.200232,28.721322],[110.197933,28.722081],[110.194242,28.722678],[110.190853,28.722932],[110.18709,28.722627],[110.184786,28.722125],[110.178261,28.720124],[110.168374,28.718463],[110.161517,28.718098],[110.155024,28.718614],[110.147202,28.719948],[110.139998,28.722055],[110.135934,28.724204],[110.132711,28.726263],[110.123955,28.734079],[110.114524,28.740611],[110.107813,28.744557],[110.096529,28.750643],[110.084612,28.755148],[110.07827,28.75745],[110.07609,28.757867],[110.073105,28.757822],[110.070038,28.757145],[110.067526,28.756132],[110.058946,28.75293],[110.05264,28.750481],[110.051213,28.749409],[110.047174,28.744446],[110.044948,28.741212],[110.042975,28.739528],[110.041501,28.738813],[110.04024,28.738599],[110.032828,28.740007],[110.029382,28.73983],[110.026943,28.739233],[110.025515,28.738308],[110.024332,28.737129],[110.023154,28.735236],[110.02278,28.732527],[110.022188,28.727575],[110.022022,28.720648],[110.02156,28.718802],[110.020252,28.716616],[110.018783,28.715603],[110.016884,28.715135],[110.013941,28.714833],[110.010489,28.714571],[110.008086,28.714059],[109.999045,28.71009],[109.995842,28.709386],[109.992941,28.709003],[109.989489,28.709073],[109.984569,28.710112],[109.978927,28.712485],[109.974634,28.715201],[109.972361,28.716893],[109.970134,28.719111],[109.967783,28.722129],[109.965889,28.724852],[109.964088,28.726695],[109.961934,28.728117],[109.958996,28.729746],[109.955088,28.731713],[109.948439,28.734362],[109.94479,28.736245],[109.941344,28.738968],[109.936257,28.743964],[109.934534,28.744863],[109.932458,28.745341],[109.931005,28.745216],[109.929582,28.744877],[109.911281,28.738017],[109.906273,28.736882],[109.9047,28.736905],[109.90239,28.737325],[109.90061,28.738176],[109.899162,28.739248],[109.897698,28.740652],[109.894838,28.744089],[109.890276,28.748974],[109.886715,28.752186],[109.885221,28.754643],[109.884177,28.756533],[109.88288,28.758327],[109.882169,28.758961],[109.876241,28.761418],[109.870631,28.7626],[109.863847,28.76341],[109.859658,28.763204],[109.855724,28.762456],[109.851162,28.761311],[109.846932,28.761403],[109.842037,28.761874],[109.838186,28.761712],[109.835212,28.760666],[109.828475,28.756865],[109.815836,28.749685],[109.804407,28.744922],[109.794073,28.740158],[109.790341,28.738271],[109.788914,28.736846],[109.786485,28.732697],[109.783127,28.728563],[109.780122,28.726175],[109.78267,28.723065],[109.784933,28.719999],[109.785478,28.717943],[109.785359,28.716226],[109.784383,28.71446],[109.782167,28.712113],[109.776213,28.707304],[109.773094,28.704934],[109.769762,28.702501],[109.767021,28.700301],[109.766165,28.699029],[109.765885,28.697795],[109.766014,28.696243],[109.766518,28.693324],[109.766533,28.692653],[109.765781,28.691208],[109.760565,28.684735],[109.757352,28.680853],[109.756241,28.678763],[109.755738,28.677484],[109.755442,28.675659],[109.755587,28.674317],[109.756241,28.673285],[109.757056,28.672658],[109.760373,28.671114],[109.761146,28.670465],[109.761571,28.66979],[109.761795,28.667655],[109.761483,28.664798],[109.760035,28.659124],[109.759324,28.656985],[109.758758,28.655831],[109.757871,28.654762],[109.756532,28.653438],[109.756257,28.652535],[109.757144,28.651277],[109.760995,28.646565],[109.764312,28.64176],[109.765838,28.641004],[109.768023,28.640583],[109.771371,28.641085],[109.775565,28.643013],[109.790684,28.649349],[109.794888,28.651071],[109.801926,28.651956],[109.808149,28.650543],[109.812572,28.649835],[109.818795,28.646587],[109.822418,28.642434],[109.826783,28.634384],[109.829347,28.629781],[109.831646,28.622655],[109.835009,28.618277],[109.834973,28.613688],[109.833914,28.610483],[109.831288,28.606366],[109.829181,28.602478],[109.828127,28.599272],[109.826793,28.593775],[109.826502,28.587351],[109.825174,28.583455],[109.816553,28.576621],[109.814736,28.573422],[109.812369,28.56999],[109.810516,28.564727],[109.81048,28.556925],[109.809421,28.553489],[109.807054,28.550061],[109.802881,28.546414],[109.798174,28.542538],[109.793746,28.538426],[109.791925,28.536831],[109.789812,28.532021],[109.788992,28.526521],[109.788966,28.521016],[109.789724,28.515507],[109.789963,28.511557],[109.793528,28.506476],[109.797001,28.503743],[109.798008,28.503743],[109.798848,28.504246],[109.799175,28.505294],[109.799222,28.506088],[109.799726,28.506384],[109.8019,28.505833],[109.802783,28.505246],[109.803624,28.503611],[109.804376,28.501258],[109.804999,28.499622],[109.806805,28.498193],[109.809271,28.497558],[109.811155,28.497639],[109.813324,28.498788],[109.815338,28.499541],[109.817181,28.499748],[109.818987,28.499283],[109.820611,28.498481],[109.821286,28.498315],[109.823124,28.498814],[109.825262,28.499648],[109.827395,28.500021],[109.829196,28.499766],[109.830027,28.498969],[109.830738,28.490198],[109.828444,28.48437],[109.825547,28.479214],[109.823788,28.473009],[109.827099,28.470989],[109.831708,28.470815],[109.83338,28.469718],[109.835892,28.465352],[109.838357,28.461591],[109.839738,28.461085],[109.840916,28.461041],[109.842203,28.461584],[109.848115,28.46642],[109.850705,28.46759],[109.854473,28.468673],[109.860001,28.468411],[109.863094,28.466479],[109.865191,28.463704],[109.869125,28.456316],[109.871134,28.453124],[109.873397,28.449094],[109.875779,28.448525],[109.885797,28.45376],[109.887302,28.453885],[109.894849,28.452832],[109.896022,28.451484],[109.897869,28.45086],[109.899546,28.450734],[109.901305,28.450815],[109.903397,28.451067],[109.904196,28.450686],[109.904326,28.449807],[109.90403,28.448506],[109.90307,28.44708],[109.90319,28.445569],[109.903485,28.443851],[109.903231,28.443179],[109.901721,28.442717],[109.896063,28.439658],[109.894345,28.438065],[109.891449,28.436092],[109.890468,28.431011],[109.888631,28.42804],[109.883866,28.415904],[109.884624,28.410856],[109.887712,28.40763],[109.891844,28.403483],[109.895731,28.402315],[109.903257,28.399986],[109.908432,28.397901],[109.913882,28.395813],[109.919077,28.394419],[109.926624,28.395307],[109.933646,28.39643],[109.939932,28.400304],[109.947261,28.404599],[109.948818,28.404643],[109.951091,28.403893],[109.953193,28.402762],[109.954963,28.402056],[109.956432,28.401764],[109.95719,28.401934],[109.958487,28.403531],[109.963709,28.408114],[109.964882,28.408642],[109.969252,28.408905],[109.970897,28.409245],[109.974095,28.411477],[109.980448,28.416991],[109.983437,28.423961],[109.984361,28.426355],[109.985197,28.426987],[109.9876,28.427246],[109.991555,28.427929],[109.992224,28.428687],[109.99265,28.432338],[109.994586,28.434396],[109.996813,28.435076],[109.998671,28.435375],[110.002372,28.433875],[110.007458,28.433513],[110.010785,28.434658],[110.020299,28.435294],[110.023242,28.435593],[110.0285,28.435482],[110.031157,28.43587],[110.035439,28.440389],[110.036669,28.44241],[110.038558,28.442876],[110.042763,28.443349],[110.045166,28.443352],[110.052059,28.441897],[110.054119,28.440855],[110.055842,28.439351],[110.057939,28.436897],[110.058738,28.435224],[110.059496,28.434004],[110.059792,28.43216],[110.059626,28.430191],[110.058406,28.428288],[110.056299,28.427131],[110.055915,28.426281],[110.058443,28.426621],[110.061764,28.426584],[110.063867,28.426884],[110.065206,28.427682],[110.065668,28.428942],[110.06546,28.43083],[110.065252,28.434185],[110.066098,28.438087],[110.067064,28.441486],[110.067967,28.443493],[110.069348,28.446179],[110.070816,28.447313],[110.088209,28.451547],[110.094287,28.451551],[110.103017,28.452685],[110.104735,28.456002],[110.106048,28.462061],[110.106609,28.462497],[110.109225,28.463634],[110.111654,28.463298],[110.11522,28.461976],[110.118785,28.461636],[110.121713,28.462098],[110.123057,28.461887],[110.125071,28.46134],[110.126659,28.460624],[110.12737,28.459951],[110.12846,28.457517],[110.128372,28.455507],[110.126109,28.450723],[110.125948,28.449507],[110.126363,28.448625],[110.127661,28.448288],[110.135623,28.446729],[110.138135,28.44773],[110.138727,28.449326],[110.138727,28.452053],[110.139687,28.454613],[110.141654,28.456494],[110.143875,28.457458],[110.148017,28.458333],[110.153208,28.460254],[110.157728,28.461422],[110.16008,28.463764],[110.162592,28.466028],[110.163593,28.467535],[110.16267,28.469046],[110.161159,28.469973],[110.157728,28.470985],[110.155055,28.473342],[110.152128,28.477456],[110.150784,28.479469],[110.148609,28.483672],[110.150872,28.517988],[110.151542,28.523608],[110.150872,28.527805],[110.152455,28.530404],[110.155813,28.532833],[110.164268,28.533867],[110.167118,28.535037],[110.167196,28.542505],[110.165446,28.556996],[110.165768,28.563646],[110.167533,28.574769],[110.172474,28.584244],[110.175651,28.585831],[110.177576,28.585746],[110.181344,28.584396],[110.185865,28.582709],[110.188632,28.574983],[110.190137,28.574223],[110.195488,28.575223],[110.200767,28.574499],[110.203948,28.574957],[110.205542,28.575459],[110.20755,28.575116],[110.20931,28.571927],[110.211069,28.566554],[110.212829,28.565418],[110.224222,28.563307],[110.22841,28.565484],[110.233855,28.568248],[110.236627,28.573366],[110.23646,28.575211],[110.232599,28.583772],[110.229921,28.58755],[110.229921,28.588982],[110.231016,28.590993],[110.230839,28.593173],[110.230009,28.59435],[110.227242,28.597962],[110.224222,28.609715],[110.224559,28.612062],[110.227066,28.613235],[110.230258,28.613821],[110.231016,28.614577],[110.230839,28.615916],[110.229583,28.616842],[110.22649,28.618354],[110.222047,28.620793],[110.215424,28.622312],[110.213161,28.623323],[110.212076,28.625676],[110.213083,28.628778],[110.214671,28.631297],[110.217438,28.637965],[110.218606,28.644171],[110.22062,28.647191],[110.223137,28.651469],[110.225737,28.652807],[110.228665,28.653143],[110.230845,28.651967],[110.234114,28.648102],[110.235962,28.646],[110.239902,28.644488],[110.24149,28.644238],[110.243338,28.644739],[110.243753,28.646332],[110.243587,28.649858],[110.24258,28.653047],[110.244002,28.658165],[110.245601,28.65867],[110.247023,28.65808],[110.249037,28.658331],[110.25105,28.659931],[110.257673,28.672393],[110.259864,28.673315],[110.262044,28.672728],[110.268339,28.671136],[110.27027,28.67139],[110.271028,28.673823],[110.27094,28.677598],[110.272876,28.684905],[110.273711,28.689435],[110.272876,28.694894],[110.271532,28.700725],[110.2738,28.708195],[110.274469,28.715533]]]]}}]}
