# Supplementary material for: The influence of extreme rainfall on crime: Spatiotemporal dynamics in Hunan Province, China
Source: PLoS One. 2026 Apr 22;21(4):e0345811. doi: 10.1371/journal.pone.0345811 (PMC13102242; doi:10.1371/journal.pone.0345811)
Supplement: S1 Data — S1 Raw Data. This is the original data1 required to replicate the manuscript’s results. S2 Raw Data. This is the original data1 required to replicate the manuscript’s results. (ZIP) [file pone.0345811.s001.zip › S1 Raw Data/S1_Hunan administrative boundary GeoJSON/433127.json]

{"type":"FeatureCollection","features":[{"type":"Feature","properties":{"adcode":433127,"name":"永顺县","center":[109.853292,28.998068],"centroid":[109.970385,29.010212],"childrenNum":0,"level":"district","acroutes":[100000,430000,433100],"parent":{"adcode":433100}},"geometry":{"type":"MultiPolygon","coordinates":[[[[109.82892,29.373297],[109.7761,29.334888],[109.771913,29.328426],[109.781132,29.319479],[109.783145,29.3157],[109.785569,29.310161],[109.786237,29.306131],[109.785818,29.304703],[109.781044,29.303113],[109.77928,29.302026],[109.778274,29.298417],[109.770987,29.290865],[109.763949,29.284319],[109.750229,29.268747],[109.739206,29.261696],[109.734785,29.259699],[109.73142,29.258944],[109.725799,29.259018],[109.722651,29.258722],[109.716942,29.259662],[109.711902,29.259987],[109.710638,29.259817],[109.709712,29.258182],[109.708029,29.253269],[109.706604,29.25062],[109.705428,29.249147],[109.703737,29.248563],[109.701974,29.248474],[109.70009,29.248977],[109.698407,29.249895],[109.695886,29.251796],[109.694284,29.251878],[109.690677,29.25045],[109.681425,29.242458],[109.676546,29.237411],[109.672182,29.233873],[109.669822,29.231268],[109.667552,29.228241],[109.664105,29.222357],[109.663687,29.218538],[109.664186,29.209811],[109.662584,29.204769],[109.656537,29.174413],[109.655353,29.158336],[109.654266,29.15481],[109.652664,29.150863],[109.651826,29.144567],[109.650143,29.134574],[109.648718,29.123617],[109.646609,29.120335],[109.638549,29.115037],[109.63594,29.110243],[109.633363,29.089502],[109.634579,29.064026],[109.635586,29.05599],[109.636616,29.049563],[109.6366,29.042675],[109.634724,29.036713],[109.632856,29.024782],[109.619586,28.979803],[109.615351,28.96811],[109.612952,28.955948],[109.611349,28.948839],[109.608982,28.943792],[109.607388,28.938515],[109.606333,28.934158],[109.6037,28.929111],[109.600286,28.923841],[109.59688,28.919031],[109.591147,28.912082],[109.602194,28.908793],[109.607653,28.906722],[109.61176,28.904079],[109.6142,28.903195],[109.615536,28.903069],[109.617968,28.903537],[109.621543,28.904881],[109.622847,28.904881],[109.625424,28.902928],[109.628685,28.901844],[109.630529,28.901681],[109.632816,28.899876],[109.634305,28.899691],[109.636785,28.89759],[109.638516,28.897114],[109.640401,28.897241],[109.643452,28.897998],[109.645385,28.897768],[109.647341,28.896409],[109.648267,28.895021],[109.648767,28.89309],[109.649837,28.892466],[109.653871,28.892444],[109.654765,28.892229],[109.658477,28.889615],[109.659693,28.889028],[109.661295,28.889162],[109.663357,28.890818],[109.666175,28.890996],[109.667576,28.891731],[109.671972,28.891664],[109.674074,28.892674],[109.67748,28.893899],[109.680531,28.894078],[109.681457,28.893654],[109.681643,28.890246],[109.684839,28.889036],[109.685636,28.888093],[109.685467,28.887083],[109.683615,28.884855],[109.683325,28.883407],[109.684268,28.880504],[109.684348,28.87786],[109.680862,28.871139],[109.681747,28.868955],[109.681498,28.867321],[109.680741,28.866311],[109.678969,28.865531],[109.676449,28.863845],[109.675604,28.862085],[109.676111,28.859901],[109.677367,28.858475],[109.679726,28.857391],[109.684437,28.856641],[109.689308,28.854553],[109.694856,28.85179],[109.699486,28.847727],[109.702425,28.844711],[109.703681,28.842452],[109.704268,28.838084],[109.705951,28.832802],[109.704607,28.827928],[109.705025,28.824822],[109.707634,28.819287],[109.709897,28.816768],[109.715155,28.812413],[109.717796,28.809686],[109.718641,28.807888],[109.718279,28.805027],[109.718641,28.803897],[109.721725,28.804343],[109.72311,28.803317],[109.722353,28.799995],[109.721959,28.794993],[109.723086,28.793358],[109.726452,28.792838],[109.727853,28.792102],[109.729552,28.789694],[109.733062,28.788802],[109.734238,28.787606],[109.735115,28.785785],[109.734995,28.782953],[109.737024,28.780819],[109.737515,28.779229],[109.73642,28.777065],[109.735309,28.776017],[109.733457,28.773103],[109.732515,28.770568],[109.731379,28.768739],[109.729109,28.766874],[109.725654,28.765706],[109.722603,28.765045],[109.719809,28.764814],[109.717095,28.76248],[109.713657,28.762956],[109.712731,28.760301],[109.707691,28.758049],[109.707312,28.756346],[109.708278,28.755655],[109.710613,28.756316],[109.712361,28.755959],[109.713359,28.753766],[109.714543,28.75251],[109.720042,28.748866],[109.722265,28.744628],[109.722522,28.742576],[109.722313,28.740479],[109.720252,28.732522],[109.720711,28.730298],[109.721677,28.729711],[109.724366,28.729383],[109.732845,28.728803],[109.736839,28.728045],[109.749432,28.722705],[109.752113,28.722325],[109.7587,28.722742],[109.771824,28.724713],[109.780118,28.726171],[109.783129,28.728565],[109.786487,28.732693],[109.78891,28.73685],[109.790344,28.73827],[109.794072,28.740159],[109.80441,28.744925],[109.815836,28.749684],[109.835217,28.760666],[109.83818,28.761714],[109.842037,28.76187],[109.846932,28.761402],[109.85116,28.761313],[109.855725,28.762457],[109.859663,28.763208],[109.863842,28.763409],[109.870629,28.762599],[109.876241,28.761417],[109.882168,28.758956],[109.884181,28.756532],[109.886717,28.752182],[109.890276,28.74897],[109.894841,28.744092],[109.8977,28.74065],[109.900615,28.738173],[109.902394,28.737326],[109.906267,28.736887],[109.911275,28.738017],[109.929577,28.744881],[109.93246,28.745342],[109.934537,28.744866],[109.936252,28.743966],[109.941341,28.738969],[109.944788,28.736247],[109.948443,28.734366],[109.955086,28.731711],[109.961938,28.728119],[109.964088,28.726699],[109.965884,28.724854],[109.970135,28.719112],[109.972365,28.716896],[109.974636,28.7152],[109.978928,28.712485],[109.984572,28.710112],[109.989492,28.709071],[109.992938,28.709004],[109.995837,28.709384],[109.999041,28.71009],[110.008084,28.714062],[110.010491,28.714568],[110.016884,28.715133],[110.018785,28.715602],[110.02025,28.716613],[110.021563,28.7188],[110.022022,28.720652],[110.022191,28.727576],[110.023157,28.735236],[110.024332,28.737132],[110.026941,28.739237],[110.029381,28.739832],[110.032827,28.740003],[110.040235,28.738597],[110.042973,28.739527],[110.044945,28.741215],[110.047176,28.744449],[110.05121,28.749409],[110.052643,28.75048],[110.070035,28.757142],[110.073103,28.757818],[110.07609,28.757863],[110.078272,28.757446],[110.084617,28.755149],[110.096534,28.750643],[110.107815,28.744561],[110.114522,28.740612],[110.123951,28.734083],[110.132711,28.726267],[110.135932,28.724207],[110.139998,28.722058],[110.147205,28.719945],[110.155023,28.718614],[110.161513,28.718101],[110.168373,28.718465],[110.178261,28.720124],[110.184783,28.722125],[110.187086,28.72263],[110.190854,28.722935],[110.194244,28.722675],[110.197932,28.72208],[110.200235,28.721321],[110.211548,28.715267],[110.225534,28.706996],[110.228336,28.705612],[110.233997,28.704266],[110.238691,28.70405],[110.242588,28.705344],[110.247322,28.707613],[110.257428,28.712961],[110.262597,28.714181],[110.265697,28.714308],[110.269175,28.714144],[110.274466,28.715535],[110.277123,28.716621],[110.278202,28.717461],[110.27862,28.718889],[110.278669,28.724222],[110.279216,28.726884],[110.28073,28.729153],[110.282654,28.731421],[110.284257,28.737214],[110.285513,28.743512],[110.283838,28.750643],[110.282912,28.754086],[110.283162,28.759625],[110.283838,28.762733],[110.285352,28.765506],[110.288291,28.767439],[110.290223,28.767357],[110.292904,28.766517],[110.298291,28.762242],[110.303412,28.759149],[110.307108,28.757729],[110.310892,28.757149],[110.3183,28.75758],[110.330869,28.760034],[110.333776,28.762547],[110.340387,28.769847],[110.342601,28.782001],[110.341667,28.791879],[110.340483,28.801749],[110.341296,28.804729],[110.343165,28.809077],[110.344783,28.82075],[110.348736,28.825127],[110.359502,28.837817],[110.365903,28.846122],[110.367336,28.846739],[110.372627,28.847266],[110.373126,28.848254],[110.377587,28.850252],[110.383577,28.857398],[110.390325,28.859381],[110.395027,28.861082],[110.396331,28.864194],[110.394399,28.868331],[110.389761,28.874421],[110.390598,28.875617],[110.391001,28.877221],[110.390566,28.878677],[110.390421,28.881127],[110.384672,28.885449],[110.374921,28.887536],[110.364969,28.890231],[110.360251,28.89064],[110.358745,28.891226],[110.358407,28.89358],[110.358914,28.897694],[110.364792,28.907939],[110.365476,28.918437],[110.365299,28.920367],[110.363874,28.923848],[110.361096,28.927456],[110.355548,28.931056],[110.337142,28.939502],[110.331006,28.941165],[110.325917,28.94095],[110.322721,28.940356],[110.320361,28.938797],[110.31772,28.937996],[110.314572,28.938322],[110.312374,28.939792],[110.309942,28.942182],[110.308131,28.944319],[110.307124,28.94734],[110.306456,28.955792],[110.306496,28.958271],[110.307213,28.959443],[110.309274,28.960794],[110.317334,28.965253],[110.318848,28.966307],[110.319186,28.967279],[110.318985,28.973148],[110.320917,28.974097],[110.324444,28.975114],[110.325499,28.975789],[110.331932,28.981339],[110.332729,28.982348],[110.33252,28.983735],[110.331674,28.983943],[110.327979,28.983846],[110.33252,28.989254],[110.334662,28.992407],[110.335837,28.994759],[110.336852,28.999795],[110.338406,29.002065],[110.340765,29.004416],[110.346216,29.011136],[110.347392,29.015215],[110.347368,29.01942],[110.344944,29.022958],[110.341619,29.027274],[110.341296,29.030818],[110.34426,29.036357],[110.340338,29.041325],[110.337488,29.041303],[110.334952,29.039583],[110.33256,29.038641],[110.328961,29.040065],[110.326851,29.041362],[110.323107,29.041733],[110.320563,29.040399],[110.318034,29.038152],[110.314,29.035883],[110.30966,29.035987],[110.305296,29.038589],[110.302728,29.042512],[110.302406,29.043542],[110.303042,29.044432],[110.299877,29.047316],[110.299298,29.050097],[110.299628,29.05714],[110.301778,29.06926],[110.303404,29.077124],[110.304958,29.079689],[110.304829,29.087827],[110.304193,29.091354],[110.299451,29.090636],[110.297164,29.089539],[110.295409,29.087879],[110.292284,29.0861],[110.288927,29.086545],[110.284418,29.085448],[110.283621,29.084833],[110.279981,29.083128],[110.276744,29.080237],[110.275367,29.078207],[110.273499,29.074426],[110.27209,29.073048],[110.269071,29.071565],[110.2637,29.069719],[110.261985,29.069564],[110.260544,29.07009],[110.257951,29.072618],[110.256067,29.073885],[110.249633,29.076917],[110.248852,29.078199],[110.248538,29.079919],[110.248683,29.082276],[110.249497,29.086804],[110.249915,29.090695],[110.250511,29.093667],[110.252226,29.097476],[110.25312,29.098521],[110.258015,29.100551],[110.259642,29.102026],[110.260391,29.103738],[110.263314,29.108539],[110.264062,29.110162],[110.263869,29.112881],[110.262484,29.117519],[110.261647,29.119616],[110.259988,29.121113],[110.256083,29.122239],[110.249794,29.122313],[110.24163,29.122646],[110.239013,29.122239],[110.236766,29.124869],[110.234641,29.125528],[110.232547,29.125714],[110.231146,29.126432],[110.226581,29.126951],[110.221242,29.125743],[110.217039,29.127062],[110.216725,29.129122],[110.220107,29.1341],[110.22179,29.135507],[110.223972,29.136441],[110.224664,29.137937],[110.223916,29.139093],[110.221476,29.13913],[110.220139,29.138322],[110.21749,29.136011],[110.215896,29.136078],[110.214857,29.139181],[110.214857,29.141085],[110.21311,29.143219],[110.21183,29.144004],[110.208416,29.147989],[110.205799,29.151366],[110.205646,29.152618],[110.206177,29.154336],[110.205493,29.15521],[110.204478,29.15995],[110.203931,29.161046],[110.201555,29.162883],[110.198512,29.164349],[110.197296,29.164231],[110.194437,29.163135],[110.190806,29.163275],[110.18963,29.162816],[110.18525,29.154973],[110.183672,29.153707],[110.179066,29.153966],[110.176031,29.15661],[110.171715,29.16092],[110.168035,29.163698],[110.164847,29.165505],[110.15818,29.165194],[110.155812,29.163646],[110.151561,29.159158],[110.149057,29.154951],[110.147004,29.153403],[110.144153,29.153114],[110.14082,29.152255],[110.138936,29.149589],[110.140401,29.145404],[110.137261,29.141056],[110.134112,29.137967],[110.128412,29.136404],[110.125537,29.137226],[110.119152,29.141241],[110.113419,29.142737],[110.112131,29.142826],[110.110367,29.142204],[110.107686,29.141737],[110.105005,29.142248],[110.102726,29.140122],[110.099851,29.139596],[110.098547,29.139996],[110.095664,29.141537],[110.09304,29.143767],[110.089038,29.151248],[110.0906,29.159113],[110.090527,29.167312],[110.087766,29.177049],[110.08481,29.184447],[110.079851,29.189008],[110.078804,29.192376],[110.076879,29.200846],[110.07196,29.205243],[110.070059,29.211883],[110.070913,29.219552],[110.073159,29.225621],[110.080615,29.232578],[110.081928,29.236219],[110.081662,29.237596],[110.079673,29.243442],[110.079601,29.245396],[110.080052,29.24706],[110.081872,29.25045],[110.082854,29.251197],[110.08729,29.251937],[110.09031,29.250464],[110.09618,29.250316],[110.103539,29.253417],[110.111422,29.271965],[110.113532,29.27903],[110.113483,29.284178],[110.112565,29.289697],[110.10333,29.302603],[110.097186,29.308852],[110.089094,29.314132],[110.080567,29.318828],[110.073795,29.320714],[110.073747,29.321919],[110.070599,29.323324],[110.068441,29.323775],[110.066533,29.323538],[110.063054,29.322547],[110.058432,29.320277],[110.049189,29.314576],[110.035436,29.30406],[110.026498,29.296797],[110.016353,29.288291],[110.014292,29.287862],[110.012238,29.288136],[110.010507,29.289009],[110.001537,29.295399],[109.998051,29.296612],[109.991779,29.297448],[109.986811,29.29727],[109.975498,29.299164],[109.970111,29.301775],[109.967591,29.303742],[109.959434,29.311951],[109.956664,29.313696],[109.951277,29.318059],[109.941108,29.320728],[109.936405,29.323176],[109.936148,29.32515],[109.937452,29.325949],[109.940601,29.327124],[109.942791,29.328766],[109.950231,29.332012],[109.95292,29.333823],[109.954981,29.336004],[109.96036,29.341268],[109.960779,29.34736],[109.958967,29.352645],[109.957139,29.355402],[109.954796,29.358167],[109.947203,29.362085],[109.945126,29.365765],[109.94515,29.369897],[109.95267,29.383488],[109.952413,29.386932],[109.949892,29.391794],[109.947992,29.394897],[109.945279,29.398414],[109.940311,29.422831],[109.93771,29.428283],[109.935882,29.434399],[109.929988,29.441822],[109.925616,29.444421],[109.919738,29.445256],[109.915132,29.445086],[109.912024,29.443823],[109.908409,29.441726],[109.851901,29.39257],[109.844275,29.386414],[109.836634,29.380037],[109.82892,29.373297]]]]}}]}
