# Supplementary material for: The influence of extreme rainfall on crime: Spatiotemporal dynamics in Hunan Province, China
Source: PLoS One. 2026 Apr 22;21(4):e0345811. doi: 10.1371/journal.pone.0345811 (PMC13102242; doi:10.1371/journal.pone.0345811)
Supplement: S1 Data — S1 Raw Data. This is the original data1 required to replicate the manuscript’s results. S2 Raw Data. This is the original data1 required to replicate the manuscript’s results. (ZIP) [file pone.0345811.s001.zip › S1 Raw Data/S1_Hunan administrative boundary GeoJSON/433130.json]

{"type":"FeatureCollection","features":[{"type":"Feature","properties":{"adcode":433130,"name":"龙山县","center":[109.441189,29.453438],"centroid":[109.509485,29.219406],"childrenNum":0,"level":"district","acroutes":[100000,430000,433100],"parent":{"adcode":433100}},"geometry":{"type":"MultiPolygon","coordinates":[[[[109.461294,29.552673],[109.459292,29.543705],[109.458442,29.533415],[109.458599,29.53054],[109.463495,29.52138],[109.465117,29.516933],[109.464761,29.513635],[109.460799,29.51259],[109.458568,29.513186],[109.454709,29.517236],[109.449632,29.518721],[109.447612,29.520724],[109.447498,29.526483],[109.446515,29.528779],[109.443584,29.529452],[109.439574,29.52915],[109.435721,29.531127],[109.430994,29.529055],[109.429655,29.526759],[109.429908,29.521803],[109.432103,29.518859],[109.43135,29.515241],[109.431687,29.510742],[109.431337,29.505285],[109.433725,29.501235],[109.439466,29.496416],[109.440611,29.49316],[109.438272,29.489559],[109.434883,29.489058],[109.424439,29.495285],[109.418307,29.498014],[109.413839,29.49582],[109.409986,29.490595],[109.412838,29.484722],[109.412542,29.480153],[109.410884,29.476404],[109.405385,29.469917],[109.405264,29.468008],[109.408237,29.462047],[109.411342,29.459023],[109.417125,29.45479],[109.418705,29.450703],[109.418229,29.448725],[109.416408,29.448163],[109.414195,29.450461],[109.41133,29.450617],[109.40752,29.447973],[109.403154,29.446141],[109.402261,29.444594],[109.40641,29.441276],[109.405873,29.437034],[109.406802,29.435236],[109.40477,29.434407],[109.401658,29.436973],[109.397058,29.439125],[109.393428,29.439609],[109.389508,29.438088],[109.386668,29.432704],[109.373608,29.425773],[109.372191,29.421798],[109.37014,29.419914],[109.370629,29.418246],[109.368699,29.413665],[109.368603,29.411349],[109.371316,29.409974],[109.376683,29.405419],[109.37936,29.402195],[109.385275,29.393559],[109.385197,29.390049],[109.382236,29.385649],[109.382055,29.382899],[109.386427,29.381922],[109.391896,29.374962],[109.391468,29.372204],[109.388447,29.372619],[109.384202,29.374668],[109.376767,29.376553],[109.373107,29.381455],[109.368784,29.382899],[109.356718,29.377176],[109.352099,29.376363],[109.347384,29.373795],[109.343977,29.369428],[109.343175,29.358766],[109.343518,29.352807],[109.340148,29.335976],[109.344103,29.323226],[109.345279,29.314661],[109.343169,29.309202],[109.344103,29.306433],[109.352256,29.30523],[109.352346,29.30003],[109.354276,29.296422],[109.353028,29.291359],[109.351309,29.288807],[109.352183,29.284635],[109.350423,29.282169],[109.346033,29.278214],[109.34432,29.27753],[109.341764,29.273367],[109.338954,29.272233],[109.332629,29.266157],[109.329795,29.264201],[109.326822,29.260695],[109.323789,29.258419],[109.316746,29.254281],[109.315058,29.252108],[109.286078,29.242039],[109.275405,29.235355],[109.268012,29.231909],[109.26138,29.227796],[109.258775,29.224939],[109.257852,29.222592],[109.259366,29.218055],[109.263484,29.215708],[109.265661,29.212642],[109.269194,29.209542],[109.27523,29.202405],[109.276074,29.200309],[109.271033,29.183228],[109.271208,29.177432],[109.273892,29.172563],[109.27204,29.169964],[109.26633,29.16727],[109.261464,29.161057],[109.260282,29.156526],[109.260367,29.152323],[109.264021,29.144021],[109.26598,29.141864],[109.274983,29.13636],[109.277142,29.134064],[109.27725,29.127763],[109.276509,29.124252],[109.274157,29.122129],[109.263532,29.121981],[109.255965,29.123229],[109.250882,29.118037],[109.24534,29.115099],[109.242319,29.115515],[109.238128,29.117786],[109.232563,29.119459],[109.231791,29.11561],[109.227504,29.115289],[109.225936,29.113512],[109.228372,29.111259],[109.230205,29.103283],[109.234505,29.096833],[109.235029,29.088839],[109.237266,29.086723],[109.246685,29.086177],[109.252763,29.087052],[109.257768,29.086758],[109.260813,29.084078],[109.265052,29.081503],[109.26621,29.079561],[109.269303,29.078563],[109.27119,29.079561],[109.275013,29.078121],[109.287839,29.071001],[109.291197,29.069605],[109.294598,29.069198],[109.301159,29.070663],[109.305699,29.06879],[109.309215,29.068426],[109.312242,29.066336],[109.312398,29.063257],[109.313852,29.059944],[109.314225,29.055555],[109.316565,29.053126],[109.317524,29.049891],[109.319574,29.046638],[109.319628,29.042561],[109.317668,29.039855],[109.312145,29.035136],[109.309878,29.031587],[109.308069,29.026373],[109.304825,29.020829],[109.299597,29.019094],[109.29546,29.016404],[109.294333,29.013359],[109.294942,29.009836],[109.292367,29.004673],[109.292042,28.997045],[109.292789,28.992219],[109.292439,28.987654],[109.29054,28.984043],[109.288249,28.97703],[109.28656,28.974226],[109.284179,28.972317],[109.2805,28.971284],[109.277371,28.971848],[109.272348,28.970945],[109.268471,28.966587],[109.267373,28.963792],[109.261753,28.953036],[109.261054,28.947427],[109.2574,28.937051],[109.256773,28.931641],[109.255555,28.929192],[109.255416,28.926135],[109.257569,28.918849],[109.256851,28.907731],[109.251418,28.907332],[109.248946,28.904439],[109.247463,28.897394],[109.244207,28.894259],[109.239925,28.892043],[109.240794,28.889246],[109.23846,28.887865],[109.235626,28.88227],[109.234697,28.872026],[109.23489,28.868394],[109.237743,28.86643],[109.237266,28.865231],[109.23448,28.865431],[109.234058,28.863823],[109.236953,28.862285],[109.240148,28.859079],[109.242476,28.854595],[109.242663,28.851066],[109.240613,28.839168],[109.242548,28.834614],[109.239757,28.83012],[109.239666,28.827147],[109.242295,28.822392],[109.242386,28.817237],[109.245829,28.812977],[109.245268,28.806683],[109.246414,28.801674],[109.245847,28.799796],[109.241903,28.794284],[109.241017,28.785814],[109.239744,28.782805],[109.241306,28.776517],[109.245099,28.77423],[109.249633,28.773413],[109.251002,28.7747],[109.256206,28.775683],[109.2627,28.774361],[109.270256,28.768542],[109.27394,28.769603],[109.282394,28.777318],[109.284323,28.777735],[109.290793,28.776361],[109.295159,28.776404],[109.298735,28.778509],[109.308027,28.793197],[109.312067,28.795049],[109.317065,28.794805],[109.321184,28.792214],[109.324506,28.784579],[109.329843,28.782996],[109.3423,28.783875],[109.350157,28.783136],[109.361469,28.781605],[109.365045,28.78144],[109.369917,28.782536],[109.37567,28.787727],[109.38147,28.791597],[109.383273,28.795797],[109.383406,28.798649],[109.382526,28.805865],[109.383611,28.809725],[109.388272,28.813533],[109.392807,28.819202],[109.396425,28.827286],[109.4036,28.839038],[109.409558,28.845417],[109.41803,28.850806],[109.429812,28.855203],[109.432996,28.857932],[109.440581,28.866422],[109.442378,28.867508],[109.445188,28.867334],[109.448324,28.863849],[109.450259,28.857714],[109.453262,28.853682],[109.455656,28.853091],[109.462976,28.855359],[109.46745,28.854847],[109.47389,28.850215],[109.478913,28.848894],[109.484063,28.849598],[109.482808,28.853839],[109.477333,28.859183],[109.475651,28.862885],[109.476447,28.863676],[109.490002,28.857245],[109.493801,28.860878],[109.497491,28.860825],[109.502291,28.854647],[109.515044,28.848033],[109.517384,28.845009],[109.518933,28.840767],[109.524614,28.838855],[109.528678,28.83683],[109.541057,28.827547],[109.54494,28.827912],[109.549963,28.837682],[109.553068,28.847955],[109.55993,28.860365],[109.56663,28.879072],[109.571321,28.884103],[109.577188,28.892321],[109.582386,28.900713],[109.591147,28.912083],[109.596875,28.919031],[109.603701,28.929114],[109.60633,28.934159],[109.608983,28.943789],[109.611353,28.948833],[109.615351,28.968107],[109.619584,28.979808],[109.632856,29.024777],[109.634725,29.036715],[109.636594,29.042674],[109.636612,29.049562],[109.63458,29.064029],[109.633368,29.089498],[109.635943,29.110244],[109.638548,29.115038],[109.64661,29.120334],[109.648714,29.123611],[109.650143,29.134566],[109.65267,29.150859],[109.655359,29.158337],[109.656541,29.174417],[109.662589,29.20477],[109.664187,29.20981],[109.663686,29.21854],[109.664102,29.222358],[109.667545,29.228247],[109.672176,29.233875],[109.676548,29.237407],[109.681426,29.242455],[109.690676,29.250446],[109.695886,29.251796],[109.701976,29.248472],[109.705425,29.249147],[109.70803,29.253268],[109.710641,29.259821],[109.716942,29.259656],[109.722652,29.258722],[109.73142,29.258947],[109.734785,29.2597],[109.73921,29.261691],[109.750227,29.268754],[109.763945,29.284324],[109.770988,29.290866],[109.778278,29.298412],[109.779285,29.30202],[109.785821,29.304702],[109.785568,29.310162],[109.78113,29.31948],[109.77191,29.328425],[109.776101,29.334886],[109.828917,29.373293],[109.824394,29.382856],[109.821217,29.388649],[109.814861,29.392565],[109.80364,29.404676],[109.79761,29.409879],[109.794504,29.411651],[109.795258,29.417105],[109.802964,29.424978],[109.808246,29.427113],[109.808584,29.431227],[109.807577,29.435089],[109.802717,29.439626],[109.802138,29.441225],[109.803217,29.44475],[109.801885,29.448863],[109.796108,29.454574],[109.788402,29.463939],[109.780859,29.474694],[109.779351,29.478045],[109.778766,29.486907],[109.775589,29.489844],[109.770554,29.490517],[109.768709,29.494879],[109.765772,29.5],[109.758566,29.50462],[109.75294,29.509067],[109.749841,29.518298],[109.744848,29.523875],[109.744396,29.52713],[109.740947,29.534278],[109.734652,29.540995],[109.734736,29.542169],[109.738758,29.547624],[109.741785,29.549135],[109.746989,29.548634],[109.749172,29.549471],[109.750432,29.553666],[109.76008,29.561641],[109.769215,29.567553],[109.782378,29.576605],[109.782463,29.577788],[109.779357,29.582482],[109.772152,29.585217],[109.768552,29.587314],[109.76494,29.596132],[109.764862,29.598651],[109.769058,29.604353],[109.769559,29.606527],[109.766954,29.612411],[109.761672,29.61518],[109.745735,29.615344],[109.742871,29.614757],[109.737275,29.6116],[109.731384,29.608874],[109.726934,29.607865],[109.723569,29.608192],[109.719963,29.609702],[109.715543,29.613144],[109.708283,29.609228],[109.705003,29.608382],[109.690375,29.608503],[109.678779,29.607977],[109.673105,29.605725],[109.666587,29.600678],[109.663469,29.599669],[109.657711,29.6018],[109.654352,29.605397],[109.65103,29.610116],[109.65074,29.612799],[109.652127,29.623788],[109.650825,29.62647],[109.641448,29.623883],[109.634562,29.625211],[109.623099,29.629437],[109.61672,29.631404],[109.612897,29.634069],[109.60946,29.634483],[109.591461,29.632284],[109.578346,29.629696],[109.575409,29.627894],[109.57474,29.624832],[109.57562,29.619838],[109.569723,29.613851],[109.558658,29.607045],[109.556729,29.607597],[109.550415,29.612799],[109.53686,29.614541],[109.532476,29.614446],[109.531132,29.615602],[109.533001,29.620942],[109.530481,29.622003],[109.529763,29.625203],[109.5272,29.625936],[109.524601,29.62428],[109.522051,29.625323],[109.516503,29.625996],[109.513826,29.623469],[109.514284,29.618009],[109.518162,29.612471],[109.523968,29.611074],[109.525024,29.608805],[109.520278,29.608477],[109.51856,29.60274],[109.51654,29.600376],[109.514526,29.600281],[109.509883,29.602223],[109.506789,29.604414],[109.501483,29.60544],[109.496466,29.603016],[109.495917,29.59872],[109.498221,29.597918],[109.502695,29.598366],[109.503654,29.597728],[109.503238,29.593492],[109.504034,29.588625],[109.499059,29.573723],[109.49763,29.568105],[109.491455,29.560769],[109.488669,29.553183],[109.479896,29.552751],[109.47111,29.556799],[109.469561,29.559414],[109.46704,29.559967],[109.463712,29.557283],[109.461294,29.552673]]]]}}]}
