# Supplementary material for: The influence of extreme rainfall on crime: Spatiotemporal dynamics in Hunan Province, China
Source: PLoS One. 2026 Apr 22;21(4):e0345811. doi: 10.1371/journal.pone.0345811 (PMC13102242; doi:10.1371/journal.pone.0345811)
Supplement: S1 Data — S1 Raw Data. This is the original data1 required to replicate the manuscript’s results. S2 Raw Data. This is the original data1 required to replicate the manuscript’s results. (ZIP) [file pone.0345811.s001.zip › S1 Raw Data/S2_Hunan administrative boundary vector data/Hunan administrative boundary.tdb]

[General]
VERSION=1
DATATYPE=2
TASKNAME=\x6e56\x5357\x7701_\x533a\x53bf\x884c\x653f\x8fb9\x754c
CREATETIME=@Variant(\0\0\0\x10\0\0\0\0\xff\xff\xff\xff\xff)
SUCCESS=true
PROIMGURL=://Resources/vector_map.png
BOUNDS=@Variant(\0\0\0\x14@[2XTD\xb1\a@8\xa3\xaa\x8e\x19\x8d\xf8@\x15\xe0\xa8\xfeLV0@\x15\xf5\x86H\xf\x86T)
