# Supplementary material for: The influence of extreme rainfall on crime: Spatiotemporal dynamics in Hunan Province, China
Source: PLoS One. 2026 Apr 22;21(4):e0345811. doi: 10.1371/journal.pone.0345811 (PMC13102242; doi:10.1371/journal.pone.0345811)
Supplement: S1 Dataset — (XLSX) [file pone.0345811.s002.xlsx]

## Sheet: Sheet1
	Hunan Province	Changsha	Zhuzhou	Xiangtan	Hengyang	Shaoyang	Yueyang	Changde	Zhangjiajie	Yiyang	Loudi	Chenzhou	Yongzhou	Huaihua	Xiangxi
2018	46182	7598	1776	2338	2544	2871	2857	2481	1672	2342	2544	3063	2793	2852	1555
2017	37283	6066	2479	1675	2511	3091	2779	2412	992	2049	1902	2337	4956	2351	1585
2016	30965	5039	1906	1175	2315	2518	2388	1882	837	2025	1396	2137	3735	2229	1286
2015	27138	4999	1581	1113	1785	2328	1840	1740	996	1245	1440	2179	2858	1875	1066
2014	25288	4995	1423	1294	1655	2182	1759	1692	893	1493	1535	1842	1613	1862	967
Summary		28697	9165	7595	10810	12990	11623	10207	5390	9154	8817	11558	15955	11169	6459
Changsha	Furong District	Tianxin District	Yuelu District	Kaifu District	Yuhua District	Changsha County	Wangcheng District	Liuyang City	Ningxiang City
2018	786	1094	1194	1040	1220	1184	353	1180	834
2017	853	673	793	671	963	638	268	673	497
2016	591	527	511	558	692	405	166	896	690
2015	728	371	629	476	731	401	276	884	503
2014	597	519	525	508	673	380	361	870	562
Zhuzhou	Hetang District	Shifeng District	Lusong District	Tianyuan District	Liling City	Zhuzhou County	You County	Chaling County	Yanling County
2018	505	217	426	212	245	115	181	130	43
2017	451	138	424	344	421	116	245	274	57
2016	314	144	314	297	294	105	214	171	51
2015	323	179	238	151	317	68	156	115	34
2014	292	118	207	217	146	66	157	196	24
Xiangtan	Yuhu District	Yuetang District	Shaoshan City	Xiangxiang City	Xiangtan County
2018	639	516	93	345	644
2017	405	414	57	308	484
2016	223	218	75	242	387
2015	294	163	63	167	350
2014	255	280	62	280	275
Hengyang	Zhu Hui District	Yanfeng District	Shigu District	Zhengxiang District	Nanyue District	Moyang City	Hengyang County	Hengnan County	Hengshan County	Hengdong County	Changning City	Qidong County
2018	233	178	188	169	26	323	365	395	120	302	422	299
2017	178	98	153	250	34	459	257	203	134	289	216	239
2016	201	132	224	229	20	432	222	194	115	224	208	227
2015	120	84	153	237	14	14	136	255	154	159	138	321
2014	148	125	181	148	12	100	119	130	126	117	181	268
Shaoyang	Shuangqing District	Daxiang District	Beita District	Shaodong County	Xinshao County	Shaoyang County	Longhui County	Dongkou County	Wugang City	Suining County	Xinning County	Chengbu Miao Autonomous County
2018	357	386	184	685	346	301	277	222	169	86	194	116
2017	195	310	71	480	274	316	502	200	269	160	181	114
2016	179	258	67	439	233	220	342	191	194	113	181	94
2015	179	291	107	393	209	180	295	126	230	96	147	75
2014	275	128	80	429	145	151	293	206	158	70	175	71
Yueyang	Yueyanglou District	Yunxi District	Junshan District	Bailuo City	Yueyang County	Linxiang City	Huarong County	Xiangyin County	Pingjiang County
2018	706	131	211	307	305	438	354	355	474
2017	552	152	106	270	364	269	252	304	486
2016	433	100	76	196	272	206	247	410	445
2015	17	100	60	193	291	148	253	356	394
2014		103	47	230	212	226	205	248	457
Changde	Wuling District	Dingcheng District	Jinshi City	Taoyuan County	Shimen County	Li County	Linli County	Hanshou County	Anxiang County
2018	553	474	163	409	319	325	203	210	248
2017	422	367	138	376	330	248	122	257	147
2016	388	326	91	256	171	220	109	180	139
2015	375	331	94	250	174	159	86	186	85
2014	327	232	80	203	111	155	105	264	215
Zhangjiajie	Yongding District	Wulingyuan District	Sangzhi County	Cili County
2018	528	112	304	395
2017	399	30	202	305
2016	369	12	177	239
2015	365	168	141	190
2014	353	97	173	144
Yiyang	Ziyang District, Yiyang City	Yuanjiang City	Heshan District	Nan County	Taojiang County	Anhua County	Datong Lake Management District
2018	498	351	726	340	483	225	87
2017	235	190	508	260	416	393	46
2016	264	306	477	329	364	279	25
2015	226	198	116	210	238	228	29
2014	327	276	77	284	302	191	36
Loudi	Louxing District	Lengshuijiang City	Lianyuan City	Shuangfeng County	Xinhua County
2018	412	280	457	407	360
2017	448	221	363	310	461
2016	309	169	308	137	444
2015	151	216	260	162	412
2014	247	205	208	283	362
Chenzhou	Beihu District	Zixing City	Suxian District	Guiyang County	Yongxing County	Yizhang County	Jiahe County	Linwu County	Rucheng County	Guidong County	Anren County
2018	705	314	255	485	324	285	321	322	131	306	153
2017	416	225	303	336	254	204	112	207	93	53	104
2016	320	202	324	345	198	169	95	148	102	125	97
2015	324	191	153	343	317	217	120	116	101	121	176
2014	247	224	204	306	180	169	103	106	112	84	107
Yongzhou	Lingling District	Lengshuitan District	Dongan County	Dao County	Ningyuan County	Jiangyong County	Lanshan County	Xintian County	Shuangpai County	Qiyang County	Jianghua Yao Autonomous County
2018	401	289	358	625	525	97	222	92	55	234	345
2017	585	539	359	739	676	381	388	226	120	519	409
2016	344	578	328	551	511	241	282	159	73	348	316
2015	281	466	242	389	332	198	173	174	39	376	188
2014	147	194	135	210	258	141	167	15	17	196	133
Huaihua	Hecheng District	Hongjiang City	Zhongfang County	Yuanling County	Chenxi County	Xupu County	Huitong County	Xinhua侗族自治县	Zhijiang Dong Autonomous County	Mayang Miao Autonomous County	Jingzhou Miao and Dong Autonomous County	Tongdao Dong Autonomous County	Hongjiang
2018	616	223	88	354	250	477	232	164	157	305	243	160	63
2017	481	134	89	253	150	265	138	160	173	163	199	88	44
2016	430	182	85	200	110	314	140	139	145	109	188	122	60
2015	380	157	97	132	97	251	91	157	96	119	149	100	49
2014	347	183	83	166	213	149	117	124	101	94	144	104	37
Xiangxi	Jishou	Luxi	Fenghuang	Huayuan	Baojing	Guzhang	Yongshun	Longshan
2018	370	153	246	187	185	85	338	237
2017	263	114	250	247	138	72	243	246
2016	224	91	156	173	83	91	219	248
2015	228	53	130	97	84	95	176	203
2014	173	55	81	173	74	57	192	162
